# Supplementary material for: A Phenome-Wide Association Study of genes associated with COVID-19 severity reveals shared genetics with complex diseases in the Million Veteran Program
Source: medRxiv. 2021 Oct 15:2021.05.18.21257396. Preprint. [Version 3] doi: 10.1101/2021.05.18.21257396 (PMC8509103; doi:10.1101/2021.05.18.21257396)
Supplement: Supplement 3 [file media-3.xlsx]

## Sheet: S2 Table
S2 Table. Meta-analysis summary statistics from PheWAS of 35 lead SNPs identified from critical ill COVID GWAS.
Rows highlighted in green are FDR<0.01; I2.percent<40; and 0.90 < OR > 1.10. These results were used for Figure 2
Rows highlighted in yellow are FDR<0.01; I2.percent<40; and OR between 0.9 and 1.10
Phecode	Description	Phenotype Category	SNP	Gene	OR.fixed	SE.fixed	OR_LI	OR_UI	p.fixed	p_fixed_FDR	p_fixed_bonf	Cases	Controls	I2.percent	Q	tau2	k_studies
504.1	Idiopathic fibrosing alveolitis	respiratory	rs35705950	MUC5B	2.83488	0.0353367	2.76562	2.90414	4.13319e-191	4.70512e-187	1.88205e-186	2395	558030	0	0.575247	0	2
286.8	Hypercoagulable state	hematopoietic	rs495828	ABO	1.48246	0.029564	1.42452	1.54041	1.84436e-40	6.99858e-37	8.3983e-36	2937	557644	0	0.682988	0	2
286.81	Primary hypercoagulable state	hematopoietic	rs495828	ABO	1.48195	0.0306538	1.42187	1.54203	1.08035e-37	3.78412e-34	4.91935e-33	2732	558165	0	0.997638	0	2
451	Phlebitis and thrombophlebitis	circulatory system	rs495828	ABO	1.33351	0.0229832	1.28846	1.37855	5.60561e-36	1.82322e-32	2.55251e-31	5213	598030	0	0.895836	0	3
286	Coagulation defects	hematopoietic	rs495828	ABO	1.1695	0.0142598	1.14155	1.19745	4.76366e-28	1.27596e-24	2.16913e-23	14648	583432	0	1.67741	0	3
696.4	Psoriasis	dermatologic	rs11085727	TYK2	0.886325	0.0122439	0.862327	0.910323	6.47736e-23	1.47473e-19	2.94947e-18	18799	593629	0	1.66703	0	4
451.2	Phlebitis and thrombophlebitis of lower extremities	circulatory system	rs495828	ABO	1.38071	0.0328384	1.31634	1.44507	8.89612e-23	1.92898e-19	4.05085e-18	2438	555776	0	0.636703	0	2
696.41	Psoriasis vulgaris	dermatologic	rs11085727	TYK2	0.887881	0.012484	0.863412	0.912349	1.64046e-21	3.11243e-18	7.46984e-17	18051	594565	0	2.15949	0	4
696	Psoriasis and related disorders	dermatologic	rs11085727	TYK2	0.893331	0.0120356	0.869742	0.916921	7.11434e-21	1.29581e-17	3.23952e-16	19505	591401	0	1.83269	0	4
286.7	Other and unspecified coagulation defects	hematopoietic	rs495828	ABO	1.21357	0.0215647	1.1713	1.25584	2.80565e-19	4.56269e-16	1.27755e-14	6144	599498	0	0.885746	0	3
454.1	Varicose veins of lower extremity	circulatory system	rs495828	ABO	1.10783	0.0125695	1.08319	1.13246	3.74106e-16	5.87411e-13	1.70349e-11	19406	577862	26.395	2.71721	0.000411022	3
695.3	Rosacea	dermatologic	rs9501257	HLA-DPB1	0.844103	0.0210235	0.802897	0.885309	7.53699e-16	1.14399e-12	3.43197e-11	15137	587582	37.7018	3.21036	0.00212181	3
696.42	Psoriatic arthropathy	dermatologic	rs11085727	TYK2	0.821355	0.0286955	0.765112	0.877599	6.97385e-12	6.35108e-09	3.17554e-07	3427	607954	0	0.953172	0	3
454.11	Varicose veins of lower extremity, symptomtic	circulatory system	rs495828	ABO	1.11461	0.0161043	1.08305	1.14617	1.60975e-11	1.33273e-08	7.33001e-07	11547	590591	0	1.37965	0	3
415.2	Chronic pulmonary heart disease	circulatory system	rs495828	ABO	1.10536	0.0149302	1.07609	1.13462	1.95938e-11	1.59322e-08	8.92203e-07	13952	583596	0	1.61358	0	3
593.2	Microscopic hematuria	genitourinary	rs111837807	CCHCR1	1.112	0.015921	1.08079	1.1432	2.59463e-11	2.00248e-08	1.18146e-06	26231	573032	0	1.36957	0	4
531.4	Peptic ulcer, site unspecified	digestive	rs495828	ABO	0.899219	0.0167198	0.866448	0.931989	2.10476e-10	1.38899e-07	9.58404e-06	12554	588805	0	1.69698	0	3
502	Postinflammatory pulmonary fibrosis	respiratory	rs9896243	NSF	0.871812	0.0233968	0.825954	0.91767	4.53843e-09	2.58322e-06	0.000206657	6505	597444	33.0782	2.98856	0.0020352	3
444	Arterial embolism and thrombosis	circulatory system	rs495828	ABO	1.14988	0.0243443	1.10217	1.1976	9.64099e-09	4.98866e-06	0.000439002	4956	601366	0	0.505325	0	3
1013	NA	NA	rs35705950	MUC5B	1.10858	0.0185974	1.07213	1.14503	2.97802e-08	1.36974e-05	0.00135604	15910	578342	0	1.02584	0	3
694.1	Vitiligo	dermatologic	rs111837807	CCHCR1	0.691799	0.0665159	0.561428	0.82217	3.03473e-08	1.38187e-05	0.00138187	2093	609024	0	0.580443	0	3
715.2	Ankylosing spondylitis	musculoskeletal	rs111837807	CCHCR1	0.67028	0.0739331	0.525371	0.815189	6.26373e-08	2.61669e-05	0.00285219	1815	559865	0	0.154365	0	2
697	Sarcoidosis	dermatologic	rs111837807	CCHCR1	0.735293	0.0589148	0.61982	0.850767	1.79744e-07	6.76417e-05	0.00818465	3125	558795	0	0.0224643	0	2
285.21	Anemia in chronic kidney disease	hematopoietic	rs2284028	NCF4	1.12571	0.0239297	1.07881	1.17261	7.48462e-07	0.000245189	0.0340812	12612	592443	0	0.94762	0	3
556.1	Ulceration of intestine	digestive	rs495828	ABO	0.794619	0.0497882	0.697034	0.892204	3.88569e-06	0.00109897	0.176935	1496	556445	0	0.818883	0	2
695.4	Lupus (localized and systemic)	dermatologic	rs11085727	TYK2	0.841825	0.0373267	0.768664	0.914985	3.97129e-06	0.00111625	0.180832	2451	609013	0	1.05994	0	3
504.1	Idiopathic fibrosing alveolitis	respiratory	rs2277732	DPP9	1.16204	0.0331363	1.0971	1.22699	5.83826e-06	0.00151048	0.265845	2395	558030	20.7532	1.26188	0.00222784	2
695.41	Cutaneous lupus erythematosus	dermatologic	rs11085727	TYK2	0.786627	0.0531062	0.682539	0.890715	6.20551e-06	0.00158746	0.282568	1284	560832	0	0.656782	0	2
577.3	Cyst and pseudocyst of pancreas	digestive	rs495828	ABO	1.14229	0.0304941	1.08253	1.20206	1.28423e-05	0.00298355	0.584776	3185	607172	0	0.152575	0	3
713.5	Arthropathy associated with neurological disorders	musculoskeletal	rs8080583	KANSL1	1.17363	0.0368851	1.10134	1.24593	1.42091e-05	0.00321897	0.647014	1927	559778	0	0.886114	0	2
540.11	Acute appendicitis	digestive	rs111837807	CCHCR1	0.828526	0.0433737	0.743514	0.913539	1.4452e-05	0.00325779	0.658073	4201	606880	33.9941	3.03003	0.00463585	3
803.3	Fracture of clavicle or scapula	injuries & poisonings	rs5023077	FBRSL1	1.11311	0.024957	1.06419	1.16202	1.75778e-05	0.00381145	0.800404	3648	606596	0	1.30552	0	3
444.1	Arterial embolism and thrombosis of lower extremity artery	circulatory system	rs495828	ABO	1.15488	0.0346643	1.08694	1.22282	3.2677e-05	0.00662837	1	2409	557066	0	0.257315	0	2
531.3	Duodenal ulcer	digestive	rs495828	ABO	0.866661	0.0346224	0.798801	0.934521	3.57476e-05	0.00707725	1	2892	555119	0	0.0438067	0	2
157	Pancreatic cancer	neoplasms	rs495828	ABO	1.16618	0.0378451	1.092	1.24035	4.86248e-05	0.00924861	1	2019	559669	0	0.32009	0	2
250.2	Type 2 diabetes	endocrine/metabolic	rs495828	ABO	1.04929	0.00502314	1.03945	1.05914	9.82268e-22	2.03307e-18	4.47276e-17	215735	379399	14.2211	3.49736	3.47371e-05	4
250	Diabetes mellitus	endocrine/metabolic	rs495828	ABO	1.04907	0.00501957	1.03923	1.05891	1.3788e-21	2.72972e-18	6.27835e-17	217042	376756	20.6233	3.77945	5.44645e-05	4
411.8	Other chronic ischemic heart disease, unspecified	circulatory system	rs495828	ABO	1.05561	0.00672876	1.04242	1.0688	8.77426e-16	1.28883e-12	3.99536e-11	84763	507914	0	0.433391	0	4
411.4	Coronary atherosclerosis	circulatory system	rs495828	ABO	1.0464	0.00567533	1.03528	1.05753	1.32444e-15	1.82753e-12	6.03085e-11	145040	440899	0	0.933029	0	4
411	Ischemic Heart Disease	circulatory system	rs495828	ABO	1.04345	0.00546961	1.03273	1.05417	7.51102e-15	9.24363e-12	3.42014e-10	169668	405366	0	0.545866	0	4
427.21	Atrial fibrillation	circulatory system	rs8080583	KANSL1	1.05254	0.00676137	1.03929	1.06579	3.63782e-14	4.14121e-11	1.65648e-09	76636	527291	20.4575	3.77157	0.000122081	4
531	Peptic ulcer (excl. esophageal)	digestive	rs495828	ABO	0.908515	0.0127103	0.883602	0.933427	4.40201e-14	4.88891e-11	2.00445e-09	21804	574218	0	1.45842	0	3
514	Abnormal findings examination of lungs	respiratory	rs35705950	MUC5B	1.09033	0.0122846	1.06625	1.11441	1.92725e-12	1.90777e-09	8.77572e-08	41805	537088	14.9811	3.52863	0.000483735	4
427.2	Atrial fibrillation and flutter	circulatory system	rs9896243	NSF	1.05078	0.00708224	1.0369	1.06466	2.66605e-12	2.58295e-09	1.21399e-07	80079	523912	0	0.186465	0	4
427.21	Atrial fibrillation	circulatory system	rs9896243	NSF	1.0505	0.00720176	1.03638	1.06461	7.89323e-12	7.04741e-09	3.59418e-07	76636	527291	0	0.0920684	0	4
454	Varicose veins	circulatory system	rs495828	ABO	1.08286	0.0116484	1.06003	1.10569	8.25853e-12	7.23177e-09	3.76052e-07	23158	576838	0	2.80449	0	4
690.1	Seborrheic dermatitis	dermatologic	rs11085727	TYK2	0.940389	0.0091214	0.922511	0.958267	1.60384e-11	1.33273e-08	7.3031e-07	34637	555832	0	2.68961	0	4
690	Erythematosquamous dermatosis	dermatologic	rs11085727	TYK2	0.940906	0.00908795	0.923094	0.958719	2.04951e-11	1.63727e-08	9.33242e-07	34911	554753	0	2.58378	0	4
562	Diverticulosis and diverticulitis	digestive	rs495828	ABO	0.952533	0.00726162	0.9383	0.966765	2.12766e-11	1.6704e-08	9.68832e-07	72799	473619	7.8431	3.25532	4.60218e-05	4
250.23	Type 2 diabetes with ophthalmic manifestations	endocrine/metabolic	rs495828	ABO	1.06049	0.00909791	1.04266	1.07832	1.07838e-10	7.91998e-08	4.91039e-06	42267	551660	0	2.74848	0	4
185	Cancer of prostate	neoplasms	rs111837807	CCHCR1	0.923585	0.0123335	0.899411	0.947759	1.15418e-10	8.34216e-08	5.25556e-06	57154	554582	0	0.522967	0	4
428.1	Congestive heart failure (CHF) NOS	circulatory system	rs495828	ABO	1.05464	0.00827789	1.03841	1.07086	1.30465e-10	9.2824e-08	5.94074e-06	51357	544619	22.8125	3.88664	0.00018599	4
286.2	Encounter for long-term (current) use of anticoagulants	hematopoietic	rs8080583	KANSL1	1.05194	0.00790004	1.03645	1.06742	1.4644e-10	1.02587e-07	6.66815e-06	49761	550412	27.2898	2.75065	0.000136729	3
250.7	Diabetic retinopathy	endocrine/metabolic	rs495828	ABO	1.05866	0.00891682	1.04119	1.07614	1.62302e-10	1.11976e-07	7.39043e-06	44255	551115	0	2.37488	0	4
250.24	Type 2 diabetes with neurological manifestations	endocrine/metabolic	rs495828	ABO	1.04482	0.00702015	1.03106	1.05858	4.22476e-10	2.7095e-07	1.92374e-05	75393	521288	33.0084	4.47818	0.000206004	4
274	Gout and other crystal arthropathies	endocrine/metabolic	rs495828	ABO	0.952703	0.00793572	0.937149	0.968257	1.02414e-09	6.47696e-07	4.66341e-05	59355	543512	0	0.31194	0	4
428	Congestive heart failure; nonhypertensive	circulatory system	rs495828	ABO	1.04472	0.00724736	1.03051	1.05892	1.57818e-09	9.71111e-07	7.18622e-05	70790	523251	0	1.98043	0	4
250	Diabetes mellitus	endocrine/metabolic	rs9896243	NSF	1.03161	0.00517916	1.02146	1.04177	1.85992e-09	1.12922e-06	8.46916e-05	217042	376756	23.0239	3.89731	7.16893e-05	4
250.2	Type 2 diabetes	endocrine/metabolic	rs9896243	NSF	1.0311	0.00518048	1.02095	1.04126	3.3725e-09	1.99437e-06	0.000153567	215735	379399	36.7475	4.7429	0.000139143	4
274.1	Gout	endocrine/metabolic	rs495828	ABO	0.953582	0.00810345	0.9377	0.969465	4.48258e-09	2.58322e-06	0.000204114	56610	548449	0	0.142718	0	4
562.2	Diverticulitis	digestive	rs495828	ABO	0.9109	0.0159304	0.879676	0.942123	4.68098e-09	2.63146e-06	0.000213148	13292	584987	0	1.20442	0	3
278	Overweight, obesity and other hyperalimentation	endocrine/metabolic	rs8080583	KANSL1	1.02732	0.00460342	1.0183	1.03634	4.76945e-09	2.6485e-06	0.000217177	268562	298544	8.30062	3.27156	1.30415e-05	4
411.4	Coronary atherosclerosis	circulatory system	rs9896243	NSF	1.03438	0.00583719	1.02294	1.04582	7.02648e-09	3.76413e-06	0.000319951	145040	440899	36.5571	4.72866	0.000222164	4
561.1	NA	NA	rs9896243	NSF	1.04737	0.00801017	1.03167	1.06307	7.55374e-09	3.99953e-06	0.000343959	57479	504585	0	2.0668	0	4
562.1	Diverticulosis	digestive	rs495828	ABO	0.956998	0.00767538	0.941954	0.972042	1.02461e-08	5.24219e-06	0.000466555	63769	482569	26.736	4.09478	0.000223735	4
244.4	Hypothyroidism NOS	endocrine/metabolic	rs111837807	CCHCR1	1.06139	0.0104711	1.04087	1.08192	1.26946e-08	6.42277e-06	0.000578049	68397	539116	0	0.547515	0	4
244	Hypothyroidism	endocrine/metabolic	rs111837807	CCHCR1	1.06025	0.0103011	1.04006	1.08044	1.3529e-08	6.69611e-06	0.000616042	71172	536200	0	1.43075	0	4
278.1	Obesity	endocrine/metabolic	rs9896243	NSF	1.02895	0.00504605	1.01906	1.03884	1.54814e-08	7.49941e-06	0.000704944	240463	333817	0	1.55795	0	4
561	Symptoms involving digestive system	digestive	rs9896243	NSF	1.04138	0.00717926	1.02731	1.05545	1.62091e-08	7.68835e-06	0.000738082	75298	474969	0	2.92901	0	4
272.12	Hyperglyceridemia	endocrine/metabolic	rs495828	ABO	0.934331	0.0123187	0.910186	0.958476	3.50954e-08	1.55153e-05	0.00159807	22350	579210	0	1.52074	0	4
426.92	Cardiac defibrillator in situ	circulatory system	rs495828	ABO	1.08992	0.0157841	1.05898	1.12086	4.89158e-08	2.1013e-05	0.00222738	12410	596805	0	1.18499	0	3
735.2	Acquired toe deformities	musculoskeletal	rs9896243	NSF	1.04909	0.00880543	1.03184	1.06635	5.24281e-08	2.23113e-05	0.00238731	47417	536398	18.1726	2.44417	9.55394e-05	3
250.6	Polyneuropathy in diabetes	endocrine/metabolic	rs8080583	KANSL1	1.0609	0.0109325	1.03947	1.08233	6.38856e-08	2.64457e-05	0.00290903	24100	572651	33.0113	2.98558	0.000287617	3
286.2	Encounter for long-term (current) use of anticoagulants	hematopoietic	rs9896243	NSF	1.04688	0.00850097	1.03022	1.06354	7.08256e-08	2.89519e-05	0.00322505	49761	550412	0	0.893695	0	3
250.7	Diabetic retinopathy	endocrine/metabolic	rs8080583	KANSL1	1.04591	0.00833165	1.02958	1.06224	7.12115e-08	2.89519e-05	0.00324262	44255	551115	0.515992	3.01556	2.13211e-06	4
278	Overweight, obesity and other hyperalimentation	endocrine/metabolic	rs9896243	NSF	1.02738	0.00503249	1.01752	1.03725	7.94699e-08	3.20235e-05	0.00361866	268562	298544	0	2.1209	0	4
332	Parkinson's disease	neurological	rs9896243	NSF	0.900656	0.0195401	0.862357	0.938954	8.56696e-08	3.4219e-05	0.00390096	9003	600592	0.921327	2.0186	4.0784e-05	3
561.1	NA	NA	rs8080583	KANSL1	1.04033	0.00739666	1.02583	1.05482	9.04967e-08	3.58327e-05	0.00412077	57479	504585	32.159	4.4221	0.000189283	4
427.2	Atrial fibrillation and flutter	circulatory system	rs495828	ABO	1.03762	0.00692668	1.02404	1.05119	9.7742e-08	3.83679e-05	0.00445068	80079	523912	0	1.4292	0	4
428.4	Heart failure with preserved EF [Diastolic heart failure]	circulatory system	rs9896243	NSF	1.06659	0.0123351	1.04241	1.09077	1.72994e-07	6.5644e-05	0.00787728	22299	575271	0	0.161079	0	3
275	Disorders of mineral metabolism	endocrine/metabolic	rs495828	ABO	0.946681	0.0106074	0.925891	0.967472	2.39726e-07	8.52805e-05	0.0109159	31173	552641	0	0.128554	0	3
110	Dermatophytosis / Dermatomycosis	infectious diseases	rs9896243	NSF	1.0303	0.00582344	1.01888	1.04171	2.97394e-07	0.000104976	0.0135418	141748	410449	1.93628	3.05924	5.43672e-06	4
250.24	Type 2 diabetes with neurological manifestations	endocrine/metabolic	rs9896243	NSF	1.03739	0.00722723	1.02323	1.05156	3.78641e-07	0.000132626	0.0172414	75393	521288	27.1805	4.11977	0.000176814	4
428	Congestive heart failure; nonhypertensive	circulatory system	rs8080583	KANSL1	1.03499	0.00684297	1.02158	1.0484	5.0118e-07	0.000174208	0.0228213	70790	523251	0	0.639693	0	4
427.21	Atrial fibrillation	circulatory system	rs495828	ABO	1.03553	0.00704682	1.02172	1.04934	7.24045e-07	0.000243731	0.0329694	76636	527291	0	0.990184	0	4
272.1	Hyperlipidemia	endocrine/metabolic	rs111837807	CCHCR1	1.04432	0.00876035	1.02715	1.06149	7.39461e-07	0.000245189	0.0336713	436928	145596	0	1.60238	0	4
172.21	Basal cell carcinoma	neoplasms	rs8080583	KANSL1	1.0521	0.0102602	1.03199	1.07221	7.43194e-07	0.000245189	0.0338413	29395	451704	0	0.055298	0	2
110.11	Dermatophytosis of nail	infectious diseases	rs9896243	NSF	1.03259	0.00648663	1.01987	1.0453	7.6727e-07	0.000249555	0.0349377	103664	469928	0	1.78013	0	4
244	Hypothyroidism	endocrine/metabolic	rs9501257	HLA-DPB1	0.956358	0.00915119	0.938421	0.974294	1.08141e-06	0.000346775	0.0492421	71172	536200	0	1.96659	0	4
272	Disorders of lipoid metabolism	endocrine/metabolic	rs111837807	CCHCR1	1.04363	0.00876928	1.02644	1.06082	1.11856e-06	0.00035618	0.0509338	437327	145161	0	1.59418	0	4
480	Pneumonia	respiratory	rs35705950	MUC5B	1.05543	0.0112766	1.03333	1.07753	1.7196e-06	0.000536314	0.0783019	52425	532394	0	0.323354	0	4
110.1	Dermatophytosis	infectious diseases	rs9896243	NSF	1.02851	0.00588376	1.01698	1.04004	1.7738e-06	0.000549455	0.0807699	137407	416562	0	1.93973	0	4
250.6	Polyneuropathy in diabetes	endocrine/metabolic	rs9896243	NSF	1.05827	0.0118605	1.03502	1.08152	1.79533e-06	0.000552367	0.0817503	24100	572651	0	1.67694	0	3
172.21	Basal cell carcinoma	neoplasms	rs9896243	NSF	1.05153	0.0105595	1.03083	1.07223	1.95185e-06	0.000596495	0.0888777	29395	451704	0	0.0251874	0	2
244.4	Hypothyroidism NOS	endocrine/metabolic	rs9501257	HLA-DPB1	0.956667	0.00933251	0.938376	0.974959	2.06653e-06	0.000627328	0.0940993	68397	539116	0	1.59513	0	4
796	Elevated prostate specific antigen [PSA]	genitourinary	rs111837807	CCHCR1	0.949932	0.0108818	0.928604	0.971261	2.35621e-06	0.000701242	0.10729	73304	526184	34.6723	4.59223	0.000473917	4
285.2	Anemia of chronic disease	hematopoietic	rs2284028	NCF4	1.09673	0.0196797	1.05816	1.1353	2.70866e-06	0.000800903	0.123339	21705	573828	0	0.323949	0	3
550.1	Inguinal hernia	digestive	rs495828	ABO	0.955641	0.00968559	0.936658	0.974625	2.80586e-06	0.000824291	0.127765	36971	561828	0	1.96034	0	3
250.7	Diabetic retinopathy	endocrine/metabolic	rs9896243	NSF	1.04365	0.00922753	1.02557	1.06174	3.65033e-06	0.0010454	0.166218	44255	551115	0	1.32412	0	4
459	Other disorders of circulatory system	circulatory system	rs495828	ABO	1.06099	0.0128105	1.03588	1.0861	3.81163e-06	0.00108477	0.173563	19488	558973	0	0.195031	0	3
214.1	Lipoma of skin and subcutaneous tissue	neoplasms	rs495828	ABO	1.08262	0.0173194	1.04868	1.11657	4.56849e-06	0.00126076	0.208026	10553	588212	0	0.256647	0	3
585.33	Chronic Kidney Disease, Stage III	genitourinary	rs35705950	MUC5B	0.946977	0.0119643	0.923527	0.970427	5.27344e-06	0.00142087	0.240126	52811	550550	33.2257	4.49275	0.00108836	4
426	Cardiac conduction disorders	circulatory system	rs9896243	NSF	1.03251	0.0070311	1.01873	1.04629	5.35062e-06	0.00143318	0.243641	81798	476360	33.4876	4.51044	0.000245905	4
735.21	Hammer toe (acquired)	musculoskeletal	rs8080583	KANSL1	1.04656	0.0100082	1.02694	1.06618	5.43927e-06	0.0014484	0.247677	28776	567313	38.671	3.2611	0.000275242	3
483	Acute bronchitis and bronchiolitis	respiratory	rs9896243	NSF	1.04134	0.0089116	1.02387	1.0588	5.48658e-06	0.00145251	0.249831	46049	502405	0	2.26451	0	4
327.32	Obstructive sleep apnea	neurological	rs9896243	NSF	1.02492	0.00541808	1.0143	1.03554	5.53953e-06	0.00145325	0.252242	167757	422040	0	1.44868	0	4
510	Other diseases of lung	respiratory	rs35705950	MUC5B	1.07304	0.0156398	1.04238	1.10369	6.56693e-06	0.00167053	0.299025	24641	558221	30.3969	2.87344	0.00155293	3
327.3	Sleep apnea	neurological	rs9896243	NSF	1.02339	0.00513247	1.01333	1.03345	6.63025e-06	0.00167727	0.301908	205583	385499	0	1.4332	0	4
250.22	Type 2 diabetes with renal manifestations	endocrine/metabolic	rs9896243	NSF	1.04817	0.010453	1.02768	1.06866	6.77395e-06	0.00169479	0.308452	33418	570603	0	1.70111	0	4
585.3	Chronic renal failure [CKD]	genitourinary	rs35705950	MUC5B	0.956256	0.00999883	0.936658	0.975853	7.69451e-06	0.00190418	0.350369	82071	514155	17.8978	3.65398	0.000318243	4
455	Hemorrhoids	circulatory system	rs495828	ABO	0.969388	0.00697773	0.955712	0.983065	8.366e-06	0.00205917	0.380946	79615	452458	7.28056	3.23557	3.03305e-05	4
272.13	Mixed hyperlipidemia	endocrine/metabolic	rs495828	ABO	1.02631	0.00583953	1.01487	1.03776	8.67477e-06	0.00212369	0.395006	119308	450397	0	2.3964	0	4
250.22	Type 2 diabetes with renal manifestations	endocrine/metabolic	rs8080583	KANSL1	1.04287	0.00944083	1.02437	1.06138	8.73001e-06	0.00212578	0.397521	33418	570603	31.4644	4.37729	0.000251567	4
577	Diseases of pancreas	digestive	rs495828	ABO	1.06297	0.0138163	1.03589	1.09005	9.86496e-06	0.00238937	0.449201	16929	586517	0	0.0783657	0	3
172.2	Other non-epithelial cancer of skin	neoplasms	rs11085727	TYK2	1.03062	0.00682999	1.01723	1.04401	1.00667e-05	0.00241399	0.458388	66509	523796	0	1.62348	0	3
276.14	Hypopotassemia	endocrine/metabolic	rs495828	ABO	0.95471	0.010498	0.934134	0.975286	1.01067e-05	0.00241399	0.460209	32623	545335	0	1.48954	0	3
425.1	Primary/intrinsic cardiomyopathies	circulatory system	rs495828	ABO	1.05155	0.011388	1.02923	1.07387	1.01414e-05	0.00241399	0.461789	25393	572681	0	0.867521	0	3
365	Glaucoma	sense organs	rs9896243	NSF	1.02744	0.0061342	1.01542	1.03947	1.01787e-05	0.00241399	0.463486	124009	467919	0	2.8145	0	4
702.1	Actinic keratosis	dermatologic	rs8052423	SLC22A31	0.964715	0.00816161	0.948719	0.980712	1.07582e-05	0.00253821	0.489874	92925	478654	0	0.764602	0	3
452	Other venous embolism and thrombosis	circulatory system	rs9896243	NSF	1.04644	0.0103574	1.02614	1.06675	1.16939e-05	0.00274476	0.532483	32528	564092	19.9804	2.49939	0.00016839	3
761	Cervicalgia	symptoms	rs8080583	KANSL1	0.975309	0.00571673	0.964104	0.986514	1.22399e-05	0.00285816	0.557342	112354	450851	0	2.61938	0	4
250.23	Type 2 diabetes with ophthalmic manifestations	endocrine/metabolic	rs9896243	NSF	1.04195	0.00942692	1.02347	1.06043	1.305e-05	0.00301641	0.594233	42267	551660	0	2.03008	0	4
214	Lipoma	neoplasms	rs495828	ABO	1.05575	0.0124615	1.03133	1.08018	1.33787e-05	0.0030613	0.609199	21070	568769	0	0.821743	0	3
735	Acquired foot deformities	musculoskeletal	rs9896243	NSF	1.02928	0.00665891	1.01623	1.04233	1.4633e-05	0.00328233	0.666314	94478	483977	34.0772	4.55078	0.000179352	4
351	Other peripheral nerve disorders	neurological	rs35154152	THBS3	1.03139	0.00717275	1.01733	1.04544	1.64406e-05	0.00366973	0.748624	107548	462674	0	1.96129	0	4
550.1	Inguinal hernia	digestive	rs8080583	KANSL1	1.03944	0.00898153	1.02184	1.05704	1.65575e-05	0.00367778	0.753944	36971	561828	0	1.65633	0	3
427.22	Atrial flutter	circulatory system	rs8080583	KANSL1	1.0473	0.0107454	1.02624	1.06836	1.70059e-05	0.00374226	0.774363	25522	575028	31.6529	2.92624	0.000359865	3
426.9	Cardiac pacemaker/device in situ	circulatory system	rs8080583	KANSL1	1.04582	0.010428	1.02539	1.06626	1.73379e-05	0.00377741	0.789479	27368	578610	0	0.442461	0	3
574	Cholelithiasis and cholecystitis	digestive	rs495828	ABO	1.04684	0.0106864	1.02589	1.06778	1.84131e-05	0.00397364	0.838438	28356	578302	0	2.75786	0	4
428.3	Heart failure with reduced EF [Systolic or combined heart failure]	circulatory system	rs495828	ABO	1.04168	0.00955374	1.02295	1.0604	1.9205e-05	0.00410563	0.874499	37181	567970	0	0.894061	0	4
452	Other venous embolism and thrombosis	circulatory system	rs8080583	KANSL1	1.04127	0.00948405	1.02268	1.05986	2.00651e-05	0.00426946	0.913664	32528	564092	36.6525	3.15719	0.000249018	3
433	Cerebrovascular disease	circulatory system	rs495828	ABO	1.02895	0.00671001	1.0158	1.0421	2.10406e-05	0.0044562	0.958084	85876	496113	23.7191	3.93283	0.000131792	4
512.7	Shortness of breath	respiratory	rs495828	ABO	1.02606	0.00612779	1.01405	1.03807	2.68622e-05	0.00563673	1	107771	435480	0	0.489871	0	4
496.21	Obstructive chronic bronchitis	respiratory	rs9896243	NSF	1.04757	0.0111241	1.02576	1.06937	2.94804e-05	0.00612963	1	27197	564874	0	1.1837	0	3
172.21	Basal cell carcinoma	neoplasms	rs11085727	TYK2	1.04052	0.00951855	1.02187	1.05918	3.00081e-05	0.00621099	1	29395	451704	0	0.0971105	0	2
425	Cardiomyopathy	circulatory system	rs495828	ABO	1.04748	0.0111358	1.02566	1.06931	3.10183e-05	0.00639103	1	26685	570445	0	1.05947	0	3
735.21	Hammer toe (acquired)	musculoskeletal	rs9896243	NSF	1.04729	0.0110954	1.02554	1.06903	3.12748e-05	0.00641485	1	28776	567313	0	0.239877	0	3
244.4	Hypothyroidism NOS	endocrine/metabolic	rs495828	ABO	1.03049	0.00721759	1.01634	1.04463	3.16758e-05	0.00646796	1	68397	539116	0	2.62459	0	4
411.2	Myocardial infarction	circulatory system	rs9896243	NSF	1.03726	0.00880997	1.02	1.05453	3.28426e-05	0.00662837	1	46189	551063	0	2.28176	0	4
395	Heart valve disorders	circulatory system	rs35154152	THBS3	1.04767	0.0112399	1.02564	1.0697	3.42259e-05	0.00686553	1	39629	554424	0	2.33174	0	4
496.1	Emphysema	respiratory	rs35705950	MUC5B	1.09175	0.0213416	1.04992	1.13358	3.90107e-05	0.00765668	1	12469	585112	0	1.55947	0	3
327.4	Insomnia	neurological	rs622568	SEC61G	1.02604	0.00625987	1.01377	1.03831	4.00684e-05	0.00783054	1	103852	455683	0	1.3925	0	4
702	Degenerative skin conditions and other dermatoses	dermatologic	rs35154152	THBS3	1.0317	0.00763289	1.01674	1.04666	4.33211e-05	0.00843003	1	139763	423515	0	0.899117	0	4
564.1	Irritable Bowel Syndrome	digestive	rs9896243	NSF	1.05798	0.0137884	1.03096	1.08501	4.35685e-05	0.00844209	1	18007	582775	32.9043	2.98082	0.0006149	3
317.1	Alcoholism	mental disorders	rs9896243	NSF	0.97178	0.00702927	0.958002	0.985557	4.65274e-05	0.00897723	1	89660	497279	0	1.92161	0	4
367.8	Hypermetropia	sense organs	rs9896243	NSF	1.0274	0.00665046	1.01437	1.04044	4.7992e-05	0.00922075	1	93935	453412	0	1.83874	0	4
440	Atherosclerosis	circulatory system	rs9896243	NSF	1.04828	0.0116037	1.02553	1.07102	4.8421e-05	0.00924861	1	25552	557421	0	1.79324	0	3
509	Respiratory failure, insufficiency, arrest	respiratory	rs2277732	DPP9	1.03754	0.00907437	1.01976	1.05533	4.87464e-05	0.00924861	1	36843	553471	0	0.413486	0	3
512	Other symptoms of respiratory system	respiratory	rs9896243	NSF	1.02154	0.00526003	1.01123	1.03185	5.10581e-05	0.00960707	1	223976	292081	0	2.41807	0	4
605	Erectile dysfunction [ED]	genitourinary	rs8080583	KANSL1	1.02135	0.00521595	1.01112	1.03157	5.12686e-05	0.00960707	1	161706	409900	12.4273	3.42572	2.57669e-05	4
296.22	Major depressive disorder	mental disorders	rs9896243	NSF	1.02186	0.00535302	1.01137	1.03235	5.35472e-05	0.00999291	1	198246	382807	0	2.25364	0	4
504	Other alveolar and parietoalveolar pneumonopathy	respiratory	rs35705950	MUC5B	2.66596	0.0254327	2.61612	2.71581	0	0	0	4952	603245	76.5007	8.51087	0.0234465	3
502	Postinflammatory pulmonary fibrosis	respiratory	rs35705950	MUC5B	2.34238	0.0230805	2.29714	2.38762	1.03383e-292	2.35378e-288	4.70756e-288	6505	597444	57.6692	4.7247	0.00853023	3
452	Other venous embolism and thrombosis	circulatory system	rs495828	ABO	1.33316	0.00953968	1.31447	1.35186	1.31989e-199	2.00338e-195	6.01013e-195	32528	564092	48.9213	3.91552	0.000527952	3
452.2	Deep vein thrombosis [DVT]	circulatory system	rs495828	ABO	1.40235	0.0123196	1.37821	1.4265	7.30115e-166	6.64915e-162	3.32458e-161	18407	585196	77.5261	8.8992	0.00309027	3
286.2	Encounter for long-term (current) use of anticoagulants	hematopoietic	rs495828	ABO	1.17187	0.00810662	1.15598	1.18776	3.11429e-85	2.36349e-81	1.41809e-80	49761	550412	53.9601	4.34406	0.000581256	3
415.11	Pulmonary embolism and infarction, acute	circulatory system	rs495828	ABO	1.31916	0.0144867	1.29077	1.34756	1.69829e-81	1.10473e-77	7.73314e-77	13547	594542	67.8699	6.22468	0.00258904	3
415.1	Acute pulmonary heart disease	circulatory system	rs495828	ABO	1.31523	0.0143937	1.28702	1.34345	8.39425e-81	4.7779e-77	3.82232e-76	13749	594070	69.4308	6.54252	0.00274219	3
415	Pulmonary heart disease	circulatory system	rs495828	ABO	1.21763	0.0104478	1.19716	1.23811	3.11432e-79	1.57567e-75	1.4181e-74	28075	567707	58.6704	4.83915	0.000942912	3
272	Disorders of lipoid metabolism	endocrine/metabolic	rs495828	ABO	1.09654	0.00601702	1.08474	1.10833	5.96475e-53	2.60596e-49	2.71605e-48	437327	145161	86.1305	21.6303	0.00170256	4
272.1	Hyperlipidemia	endocrine/metabolic	rs495828	ABO	1.09638	0.00600881	1.0846	1.10815	6.29529e-53	2.60596e-49	2.86656e-48	436928	145596	86.8485	22.8111	0.00180701	4
244	Hypothyroidism	endocrine/metabolic	rs8080583	KANSL1	1.08313	0.0067898	1.06982	1.09644	6.20286e-32	1.88298e-28	2.82447e-27	71172	536200	82.2738	16.9241	0.002069	4
244.4	Hypothyroidism NOS	endocrine/metabolic	rs8080583	KANSL1	1.08376	0.00690703	1.07023	1.0973	2.40027e-31	6.83103e-28	1.09296e-26	68397	539116	77.454	13.3061	0.00160818	4
244	Hypothyroidism	endocrine/metabolic	rs9896243	NSF	1.07822	0.00722665	1.06405	1.09238	1.98747e-25	5.02776e-22	9.04996e-21	71172	536200	75.6205	12.3054	0.00209113	4
244.4	Hypothyroidism NOS	endocrine/metabolic	rs9896243	NSF	1.07857	0.00734332	1.06418	1.09296	7.04515e-25	1.68843e-21	3.20801e-20	68397	539116	72.3455	10.8482	0.00184537	4
782.3	Edema	symptoms	rs495828	ABO	1.0658	0.00681546	1.05244	1.07916	8.74698e-21	1.5319e-17	3.98294e-16	80857	479980	59.4118	7.3913	0.000612094	4
272.11	Hypercholesterolemia	endocrine/metabolic	rs495828	ABO	1.06222	0.00660113	1.04928	1.07516	6.00849e-20	1.01332e-16	2.73597e-15	86287	489058	45.004	5.45495	0.000305393	4
594.1	Calculus of kidney	genitourinary	rs8080583	KANSL1	1.07319	0.00881302	1.05591	1.09046	1.1043e-15	1.57139e-12	5.02843e-11	38440	561965	88.3874	25.834	0.00532506	4
690.1	Seborrheic dermatitis	dermatologic	rs9501257	HLA-DPB1	0.903719	0.0126898	0.878847	0.928591	1.48948e-15	1.9948e-12	6.78234e-11	34637	555832	83.5194	18.2032	0.00487222	4
690	Erythematosquamous dermatosis	dermatologic	rs9501257	HLA-DPB1	0.904311	0.0126359	0.879544	0.929077	1.72012e-15	2.23788e-12	7.83257e-11	34911	554753	83.5321	18.2173	0.00483113	4
456	Chronic venous insufficiency [CVI]	circulatory system	rs495828	ABO	1.0855	0.0104578	1.065	1.106	4.3309e-15	5.47799e-12	1.97208e-10	29247	561859	70.0413	6.67585	0.00181932	3
594	Urinary calculus	genitourinary	rs8080583	KANSL1	1.06454	0.00812944	1.04861	1.08048	1.42798e-14	1.71113e-11	6.50229e-10	46075	552548	87.562	24.1197	0.00415369	4
509	Respiratory failure, insufficiency, arrest	respiratory	rs35705950	MUC5B	1.10275	0.0129047	1.07746	1.12805	3.46845e-14	4.04963e-11	1.57936e-09	36843	553471	69.4987	6.5571	0.00436348	3
443.9	Peripheral vascular disease, unspecified	circulatory system	rs495828	ABO	1.06639	0.00854151	1.04965	1.08314	5.23055e-14	5.67079e-11	2.38173e-09	47335	535503	70.3142	6.73723	0.0011354	3
427.2	Atrial fibrillation and flutter	circulatory system	rs8080583	KANSL1	1.05006	0.00664971	1.03702	1.06309	2.05536e-13	2.17653e-10	9.35906e-09	80079	523912	42.963	5.25975	0.000339498	4
443	Peripheral vascular disease	circulatory system	rs495828	ABO	1.06229	0.00825806	1.04611	1.07848	2.52634e-13	2.61447e-10	1.15037e-08	50988	530053	71.5507	7.03004	0.0011282	3
594.1	Calculus of kidney	genitourinary	rs9896243	NSF	1.06974	0.00941632	1.05129	1.0882	8.07771e-13	8.17375e-10	3.67819e-08	38440	561965	74.7403	11.8766	0.00313739	4
594	Urinary calculus	genitourinary	rs9896243	NSF	1.06258	0.00868582	1.04555	1.0796	2.78771e-12	2.64455e-09	1.26938e-07	46075	552548	75.1843	12.0891	0.00270981	4
509.8	Dependence on respirator [Ventilator] or supplemental oxygen	respiratory	rs35705950	MUC5B	1.17219	0.0230627	1.12699	1.2174	5.62353e-12	5.22586e-09	2.56067e-07	10103	591742	66.6705	6.00068	0.0132871	3
250	Diabetes mellitus	endocrine/metabolic	rs8080583	KANSL1	1.03256	0.00473746	1.02328	1.04185	1.33928e-11	1.15065e-08	6.09843e-07	217042	376756	60.4279	7.5811	0.000234883	4
250.2	Type 2 diabetes	endocrine/metabolic	rs8080583	KANSL1	1.03188	0.00473852	1.02259	1.04117	3.52608e-11	2.676e-08	1.6056e-06	215735	379399	65.1692	8.61307	0.000287645	4
562	Diverticulosis and diverticulitis	digestive	rs467843	TRAPPC13	1.04244	0.00634987	1.03	1.05489	5.90218e-11	4.40583e-08	2.68756e-06	72799	473619	60.9955	7.69143	0.000489862	4
562.1	Diverticulosis	digestive	rs467843	TRAPPC13	1.04366	0.00672208	1.03048	1.05684	2.05381e-10	1.38899e-07	9.35201e-06	63769	482569	62.2099	7.93859	0.000582578	4
278.1	Obesity	endocrine/metabolic	rs8080583	KANSL1	1.02975	0.00461219	1.02071	1.03879	2.08026e-10	1.38899e-07	9.47245e-06	240463	333817	53.9375	6.51289	0.000167449	4
509.1	Respiratory failure	respiratory	rs35705950	MUC5B	1.09631	0.0147055	1.06748	1.12513	4.03732e-10	2.62628e-07	1.8384e-05	27918	568444	59.6999	4.96277	0.00363499	3
250.24	Type 2 diabetes with neurological manifestations	endocrine/metabolic	rs8080583	KANSL1	1.04102	0.00661964	1.02805	1.05399	1.25596e-09	7.83428e-07	5.71902e-05	75393	521288	59.416	7.39207	0.000445828	4
703.1	Ingrowing nail	dermatologic	rs8080583	KANSL1	1.05827	0.00950494	1.03964	1.0769	2.53817e-09	1.52073e-06	0.000115576	32289	558053	90.1093	20.2211	0.00406292	3
411.2	Myocardial infarction	circulatory system	rs495828	ABO	1.05191	0.00856448	1.03512	1.06869	3.44804e-09	2.01291e-06	0.000157007	46189	551063	41.4445	5.12335	0.000518902	4
502	Postinflammatory pulmonary fibrosis	respiratory	rs8080583	KANSL1	0.880738	0.0217212	0.838165	0.923312	5.01773e-09	2.7528e-06	0.000228482	6505	597444	80.6383	10.3297	0.0107817	3
578.9	Hemorrhage of gastrointestinal tract	digestive	rs495828	ABO	0.923546	0.0136822	0.896729	0.950363	6.13619e-09	3.32633e-06	0.000279412	18661	572132	65.3141	5.76603	0.0017913	3
411.4	Coronary atherosclerosis	circulatory system	rs8080583	KANSL1	1.03169	0.00542277	1.02106	1.04232	8.78446e-09	4.59771e-06	0.000400001	145040	440899	74.3257	11.6848	0.000708574	4
411	Ischemic Heart Disease	circulatory system	rs9896243	NSF	1.03252	0.00562891	1.02149	1.04356	1.29992e-08	6.5046e-06	0.000591919	169668	405366	51.2275	6.151	0.000350667	4
411	Ischemic Heart Disease	circulatory system	rs8080583	KANSL1	1.02991	0.00520484	1.01971	1.04011	1.49211e-08	7.30572e-06	0.000679432	169668	405366	76.0497	12.526	0.000672703	4
504.1	Idiopathic fibrosing alveolitis	respiratory	rs9896243	NSF	0.801595	0.0391332	0.724894	0.878296	1.59275e-08	7.63431e-06	0.000725259	2395	558030	58.7246	2.42275	0.0125616	2
110	Dermatophytosis / Dermatomycosis	infectious diseases	rs8080583	KANSL1	1.03027	0.00528333	1.01992	1.04063	1.65235e-08	7.75669e-06	0.000752399	141748	410449	76.4513	12.7396	0.000580059	4
426	Cardiac conduction disorders	circulatory system	rs8080583	KANSL1	1.03662	0.00644088	1.024	1.04925	2.34755e-08	1.09077e-05	0.00106896	81798	476360	53.0887	6.39505	0.000343854	4
735.2	Acquired toe deformities	musculoskeletal	rs8080583	KANSL1	1.04503	0.00796697	1.02941	1.06064	3.23665e-08	1.45922e-05	0.00147381	47417	536398	79.9939	9.99693	0.00109677	3
332	Parkinson's disease	neurological	rs8080583	KANSL1	0.902703	0.0185303	0.866384	0.939022	3.31323e-08	1.4791e-05	0.00150868	9003	600592	67.5568	6.16462	0.00589054	3
512.9	Other dyspnea	respiratory	rs35705950	MUC5B	1.05148	0.00915074	1.03354	1.06941	4.11933e-08	1.80359e-05	0.00187574	87292	448662	65.8394	8.78206	0.00264022	4
250.23	Type 2 diabetes with ophthalmic manifestations	endocrine/metabolic	rs8080583	KANSL1	1.04764	0.00850707	1.03096	1.06431	4.48606e-08	1.94546e-05	0.00204273	42267	551660	54.7402	6.62839	0.000517363	4
690.1	Seborrheic dermatitis	dermatologic	rs111837807	CCHCR1	1.07973	0.014135	1.05202	1.10743	5.7315e-08	2.41652e-05	0.00260984	34637	555832	64.5456	8.46158	0.00392742	4
110.11	Dermatophytosis of nail	infectious diseases	rs8080583	KANSL1	1.03184	0.00588116	1.02031	1.04336	9.86945e-08	3.84107e-05	0.00449405	103664	469928	73.469	11.3075	0.000613187	4
690	Erythematosquamous dermatosis	dermatologic	rs111837807	CCHCR1	1.07752	0.0140915	1.0499	1.10514	1.168e-07	4.5072e-05	0.0053185	34911	554753	67.0013	9.09126	0.00435875	4
428.4	Heart failure with preserved EF [Diastolic heart failure]	circulatory system	rs8080583	KANSL1	1.06169	0.0113313	1.03948	1.0839	1.27342e-07	4.8727e-05	0.00579852	22299	575271	49.7559	3.98057	0.000628338	3
703.1	Ingrowing nail	dermatologic	rs9896243	NSF	1.05541	0.010337	1.03515	1.07567	1.81354e-07	6.7688e-05	0.00825794	32289	558053	44.7489	3.61984	0.000562578	3
504.1	Idiopathic fibrosing alveolitis	respiratory	rs8080583	KANSL1	0.828377	0.0361489	0.757525	0.899229	1.90215e-07	7.04181e-05	0.00866142	2395	558030	73.9971	3.84572	0.0135157	2
427.22	Atrial flutter	circulatory system	rs9896243	NSF	1.06124	0.0114208	1.03886	1.08363	1.94351e-07	7.13693e-05	0.00884979	25522	575028	74.0975	7.72128	0.00343198	3
440	Atherosclerosis	circulatory system	rs8080583	KANSL1	1.05675	0.0106614	1.03586	1.07765	2.2451e-07	8.16739e-05	0.0102231	25552	557421	67.6791	6.18794	0.00122155	3
365.11	Primary open angle glaucoma	sense organs	rs8080583	KANSL1	1.05008	0.00943964	1.03158	1.06858	2.26e-07	8.16739e-05	0.0102909	33771	576441	75.0622	12.0299	0.00151308	4
110.1	Dermatophytosis	infectious diseases	rs8080583	KANSL1	1.02797	0.0053398	1.0175	1.03844	2.39144e-07	8.52805e-05	0.0108894	137407	416562	73.9613	11.5213	0.000518751	4
735	Acquired foot deformities	musculoskeletal	rs8080583	KANSL1	1.0305	0.00598636	1.01876	1.04223	5.22252e-07	0.00017982	0.0237807	94478	483977	70.6835	10.2331	0.000535957	4
561	Symptoms involving digestive system	digestive	rs8080583	KANSL1	1.03367	0.00660087	1.02073	1.04661	5.25224e-07	0.00017982	0.0239161	75298	474969	50.4988	6.06046	0.00031175	4
703	Diseases of nail, NOS	dermatologic	rs8080583	KANSL1	1.03895	0.00770728	1.02385	1.05406	7.11219e-07	0.000241682	0.0323854	52717	530853	53.6786	6.47649	0.000473943	4
427	Cardiac dysrhythmias	circulatory system	rs8080583	KANSL1	1.0252	0.0050242	1.01535	1.03505	7.27954e-07	0.000243731	0.0331474	179417	365335	65.1489	8.60805	0.000348065	4
773	NA	NA	rs8080583	KANSL1	1.02515	0.00505824	1.01524	1.03507	9.05105e-07	0.000292298	0.041214	171144	343819	80.9195	15.7229	0.000712373	4
440.2	Atherosclerosis of the extremities	circulatory system	rs495828	ABO	1.0655	0.0130644	1.0399	1.09111	1.19501e-06	0.000377881	0.0544149	18791	577107	60.3866	5.04879	0.00160455	3
365.11	Primary open angle glaucoma	sense organs	rs9896243	NSF	1.05285	0.0107497	1.03178	1.07392	1.66134e-06	0.00052172	0.0756493	33771	576441	45.0922	5.4637	0.000624996	4
365	Glaucoma	sense organs	rs8080583	KANSL1	1.0266	0.00553334	1.01575	1.03744	2.09567e-06	0.000631962	0.0954262	124009	467919	67.2042	9.1475	0.000387676	4
531.1	Hemorrhage from gastrointestinal ulcer	digestive	rs495828	ABO	0.840191	0.0367872	0.768088	0.912294	2.20852e-06	0.000661611	0.100565	2602	556394	65.6762	2.91343	0.00903621	2
008.52	Intestinal infection due to C. difficile	infectious diseases	rs111837807	CCHCR1	1.16473	0.0326209	1.10079	1.22866	2.94723e-06	0.000858607	0.134202	5721	601721	85.5849	13.8744	0.0431638	3
773	NA	NA	rs9896243	NSF	1.02628	0.00554982	1.0154	1.03715	2.96039e-06	0.000858607	0.134801	171144	343819	45.2737	5.48182	0.000214552	4
496.21	Obstructive chronic bronchitis	respiratory	rs8080583	KANSL1	1.04926	0.0103475	1.02898	1.06954	3.36898e-06	0.000970926	0.153406	27197	564874	56.5361	4.60153	0.000846516	3
504	Other alveolar and parietoalveolar pneumonopathy	respiratory	rs9896243	NSF	0.884825	0.0266383	0.832614	0.937036	4.35697e-06	0.00121715	0.198395	4952	603245	74.3267	7.7902	0.0149772	3
771.1	Swelling of limb	symptoms	rs495828	ABO	1.07391	0.0155286	1.04348	1.10435	4.38967e-06	0.0012188	0.199883	13160	561921	50.7938	4.06453	0.00132723	3
512	Other symptoms of respiratory system	respiratory	rs8080583	KANSL1	1.02229	0.00482423	1.01283	1.03175	4.88501e-06	0.00133999	0.222439	223976	292081	52.5799	6.32643	0.000179567	4
496.2	Chronic bronchitis	respiratory	rs8080583	KANSL1	1.04503	0.00966475	1.02609	1.06398	5.17089e-06	0.00140992	0.235457	31526	555100	42.1263	3.4558	0.000401059	3
366	Cataract	sense organs	rs8080583	KANSL1	1.02455	0.00532367	1.01412	1.03499	5.2066e-06	0.0014112	0.237082	300334	261767	62.4789	7.99551	0.000355985	4
296.2	Depression	mental disorders	rs8080583	KANSL1	1.02132	0.00464335	1.01222	1.03042	5.55321e-06	0.00145325	0.252865	259099	322080	56.7793	6.94112	0.00018839	4
351	Other peripheral nerve disorders	neurological	rs8080583	KANSL1	1.02631	0.00572334	1.0151	1.03753	5.67147e-06	0.00147572	0.25825	107548	462674	72.4125	10.8745	0.000588973	4
440	Atherosclerosis	circulatory system	rs495828	ABO	1.05245	0.0113071	1.03029	1.07462	6.14027e-06	0.00157964	0.279597	25552	557421	66.1479	5.90806	0.00161754	3
110.2	Dermatomycoses	infectious diseases	rs111837807	CCHCR1	1.17807	0.0363949	1.10673	1.2494	6.70981e-06	0.00168802	0.305531	4932	597255	68.2646	6.30212	0.0103006	3
593	Hematuria	genitourinary	rs111837807	CCHCR1	1.05497	0.0119453	1.03156	1.07838	7.47474e-06	0.0018599	0.340362	51862	533577	43.4365	5.30377	0.00082385	4
327.32	Obstructive sleep apnea	neurological	rs8080583	KANSL1	1.02179	0.00494917	1.01209	1.03149	1.33268e-05	0.0030613	0.606838	167757	422040	51.7079	6.21219	0.000173016	4
296	Mood disorders	mental disorders	rs8080583	KANSL1	1.02031	0.00463016	1.01123	1.02938	1.41529e-05	0.00321897	0.644453	273733	309624	63.0104	8.11038	0.000245098	4
335	Multiple sclerosis	neurological	rs11085727	TYK2	0.879252	0.0299203	0.820608	0.937896	1.70121e-05	0.00374226	0.774647	3271	558185	81.8573	5.51186	0.0272033	2
443.9	Peripheral vascular disease, unspecified	circulatory system	rs8080583	KANSL1	1.03556	0.00812685	1.01963	1.05149	1.71149e-05	0.00374677	0.779328	47335	535503	42.8193	3.49768	0.00025749	3
377	Disorders of optic nerve and visual pathways	sense organs	rs67959919	LZTFL1	0.892978	0.0264718	0.841093	0.944863	1.90275e-05	0.00408688	0.866418	14918	583147	43.4154	3.53453	0.00568593	3
443	Peripheral vascular disease	circulatory system	rs8080583	KANSL1	1.03394	0.00785275	1.01855	1.04934	2.12935e-05	0.00448888	0.969599	50988	530053	44.873	3.62799	0.000261109	3
008.5	Bacterial enteritis	infectious diseases	rs111837807	CCHCR1	1.13537	0.0303215	1.07594	1.1948	2.82666e-05	0.00590423	1	6760	598293	82.7816	11.6155	0.0272933	3
504	Other alveolar and parietoalveolar pneumonopathy	respiratory	rs8080583	KANSL1	0.902522	0.0246993	0.854112	0.950933	3.2898e-05	0.00662837	1	4952	603245	75.7621	8.25154	0.0105883	3
440.2	Atherosclerosis of the extremities	circulatory system	rs8080583	KANSL1	1.0522	0.0123006	1.02809	1.07631	3.52618e-05	0.0070376	1	18791	577107	81.3131	10.7027	0.00324276	3
296.22	Major depressive disorder	mental disorders	rs8080583	KANSL1	1.02035	0.00487041	1.0108	1.02989	3.53928e-05	0.0070376	1	198246	382807	62.6846	8.03957	0.000253843	4
327.3	Sleep apnea	neurological	rs8080583	KANSL1	1.01957	0.00469252	1.01038	1.02877	3.61641e-05	0.00712872	1	205583	385499	59.7414	7.45182	0.00021692	4
512.7	Shortness of breath	respiratory	rs35705950	MUC5B	1.03514	0.00852674	1.01843	1.05185	5.10843e-05	0.00960707	1	107771	435480	54.0208	6.52469	0.00138416	4
495	Asthma	respiratory	rs111837807	CCHCR1	0.951377	0.0124305	0.927013	0.975741	6.07486e-05	0.0112906	1	51247	547158	0	0.507785	0	4
871	Open wounds of extremities	injuries & poisonings	rs8080583	KANSL1	1.03891	0.00952167	1.02024	1.05757	6.10621e-05	0.0113027	1	32654	536958	0	0.8426	0	3
574.3	Cholecystitis without cholelithiasis	digestive	rs495828	ABO	1.07989	0.0192195	1.04222	1.11756	6.36585e-05	0.0117356	1	8294	597898	0	0.505992	0	3
714.1	Rheumatoid arthritis	musculoskeletal	rs9501257	HLA-DPB1	0.925524	0.0194094	0.887481	0.963566	6.67639e-05	0.0122275	1	13017	592985	45.0189	3.63762	0.00114829	3
427	Cardiac dysrhythmias	circulatory system	rs9896243	NSF	1.02202	0.00546262	1.01131	1.03273	6.68639e-05	0.0122275	1	179417	365335	75.0679	12.0327	0.000885472	4
395.1	Nonrheumatic mitral valve disorders	circulatory system	rs9896243	NSF	0.938876	0.0158586	0.907793	0.969959	6.97444e-05	0.0127032	1	13963	579721	0	1.22905	0	3
594.3	Calculus of ureter	genitourinary	rs8080583	KANSL1	1.06572	0.0160188	1.03432	1.09712	7.08563e-05	0.0128544	1	10923	594132	71.9855	7.13916	0.00411699	3
411.3	Angina pectoris	circulatory system	rs10774671	OAS1	1.02993	0.00742746	1.01538	1.04449	7.15315e-05	0.0129078	1	44385	540102	66.9016	9.06389	0.000914937	4
411.8	Other chronic ischemic heart disease, unspecified	circulatory system	rs8080583	KANSL1	1.02598	0.00645848	1.01332	1.03863	7.17177e-05	0.0129078	1	84763	507914	56.3924	6.87954	0.000477268	4
365.1	Open-angle glaucoma	sense organs	rs495828	ABO	1.02714	0.00674775	1.01391	1.04036	7.23812e-05	0.0129759	1	89594	506018	0	1.99493	0	4
703	Diseases of nail, NOS	dermatologic	rs9896243	NSF	1.03409	0.00845956	1.01751	1.05067	7.40792e-05	0.0132282	1	52717	530853	26.4207	4.07723	0.000232776	4
367.8	Hypermetropia	sense organs	rs8080583	KANSL1	1.02453	0.00613502	1.01251	1.03656	7.80627e-05	0.0138793	1	93935	453412	0	1.7799	0	4
871	Open wounds of extremities	injuries & poisonings	rs111837807	CCHCR1	0.941581	0.0152415	0.911707	0.971454	7.8335e-05	0.0138793	1	32654	536958	0	0.419909	0	3
556	Ulceration of the lower GI tract	digestive	rs495828	ABO	0.844991	0.0428839	0.760939	0.929044	8.58147e-05	0.0151456	1	1936	555282	0	0.319934	0	2
275.1	Disorders of iron metabolism	hematopoietic	rs495828	ABO	0.879722	0.0326489	0.81573	0.943714	8.67065e-05	0.0152439	1	3163	557027	0	0.342374	0	2
366	Cataract	sense organs	rs9896243	NSF	1.0229	0.00577719	1.01158	1.03423	8.87103e-05	0.0155362	1	300334	261767	41.0185	5.08634	0.000234865	4
415	Pulmonary heart disease	circulatory system	rs8080583	KANSL1	1.04052	0.0101657	1.02059	1.06044	9.33754e-05	0.0162906	1	28075	567707	0	1.75703	0	3
185	Cancer of prostate	neoplasms	rs9501257	HLA-DPB1	0.963857	0.00943324	0.945368	0.982346	9.52409e-05	0.016521	1	57154	554582	43.813	5.33931	0.000383501	4
296.2	Depression	mental disorders	rs9896243	NSF	1.02004	0.00508541	1.01007	1.03001	9.54217e-05	0.016521	1	259099	322080	0	2.36433	0	4
418	Nonspecific chest pain	circulatory system	rs495828	ABO	1.02077	0.00527293	1.01044	1.03111	9.66771e-05	0.016675	1	176878	362923	0	1.90254	0	4
459.9	Circulatory disease NEC	circulatory system	rs495828	ABO	1.05801	0.0144668	1.02965	1.08636	9.71652e-05	0.0166959	1	15142	568208	0	0.897893	0	3
681.5	Cellulitis and abscess of leg, except foot	dermatologic	rs495828	ABO	1.04647	0.0116561	1.02362	1.06931	9.75462e-05	0.0166984	1	23367	566616	73.6347	7.58573	0.00284138	3
695.3	Rosacea	dermatologic	rs8080583	KANSL1	0.945919	0.01428	0.917931	0.973908	9.88392e-05	0.0168563	1	15137	587582	52.6165	4.22088	0.00291359	3
275.1	Disorders of iron metabolism	hematopoietic	rs111837807	CCHCR1	0.817227	0.0518991	0.715505	0.918949	0.000100636	0.0170987	1	3163	557027	0	2.6957e-05	0	2
475	Chronic sinusitis	respiratory	rs495828	ABO	0.967377	0.00853413	0.95065	0.984104	0.000101745	0.0172229	1	49173	519578	3.72659	3.11613	2.38036e-05	4
785	Abdominal pain	symptoms	rs67959919	LZTFL1	0.961747	0.0100444	0.94206	0.981434	0.000103127	0.0173923	1	125362	412331	63.8982	8.30984	0.00233936	4
172.21	Basal cell carcinoma	neoplasms	rs1250993	LOC101929525	0.961487	0.0101207	0.94165	0.981324	0.00010421	0.017448	1	29395	451704	0	0.22814	0	2
709	Diffuse diseases of connective tissue	dermatologic	rs9501257	HLA-DPB1	1.14894	0.0357843	1.0788	1.21908	0.000104501	0.017448	1	2936	605508	0	0.43317	0	3
588.2	Secondary hyperparathyroidism (of renal origin)	genitourinary	rs2284028	NCF4	1.11963	0.0291329	1.06253	1.17674	0.00010495	0.017448	1	8182	600436	0	0.916375	0	3
596	Other disorders of bladder	genitourinary	rs10086829	COL14A1	1.04103	0.0103681	1.02071	1.06136	0.000104991	0.017448	1	33595	560737	0	1.30742	0	4
401.2	Hypertensive heart and/or renal disease	circulatory system	rs35154152	THBS3	1.03217	0.00816988	1.01616	1.04818	0.000106279	0.0175978	1	78395	501345	32.387	4.43702	0.000187094	4
735.21	Hammer toe (acquired)	musculoskeletal	rs35154152	THBS3	1.04897	0.0123539	1.02476	1.07319	0.000108773	0.0179456	1	28776	567313	69.9712	6.66028	0.00140898	3
317	Alcohol-related disorders	mental disorders	rs9896243	NSF	0.976328	0.00620703	0.964162	0.988493	0.000113534	0.0186634	1	124647	463549	0	1.13411	0	4
362.29	Macular degeneration (senile) of retina NOS	sense organs	rs6869036	MGAT1	1.18413	0.0438789	1.09813	1.27013	0.000117297	0.0192127	1	11701	590254	0	1.31284	0	3
172.2	Other non-epithelial cancer of skin	neoplasms	rs8080583	KANSL1	1.02871	0.00735254	1.0143	1.04312	0.000118075	0.0192708	1	66509	523796	21.1361	2.53601	0.000434344	3
796	Elevated prostate specific antigen [PSA]	genitourinary	rs9501257	HLA-DPB1	0.967882	0.00849528	0.951232	0.984533	0.000121692	0.0197902	1	73304	526184	70.3873	10.1308	0.000928803	4
695	Erythematous conditions	dermatologic	rs8080583	KANSL1	0.965798	0.00906614	0.948028	0.983567	0.000123767	0.020056	1	37983	546074	41.1007	5.09344	0.000433593	4
427	Cardiac dysrhythmias	circulatory system	rs495828	ABO	1.02059	0.00531064	1.01018	1.031	0.000124217	0.0200575	1	179417	365335	0	0.800669	0	4
250.14	Type 1 diabetes with neurological manifestations	endocrine/metabolic	rs111837807	CCHCR1	0.850809	0.0421107	0.768272	0.933346	0.000124684	0.0200619	1	4551	602708	38.2828	3.24059	0.00620414	3
796	Elevated prostate specific antigen [PSA]	genitourinary	rs495828	ABO	1.0282	0.0072646	1.01396	1.04244	0.000129384	0.0207446	1	73304	526184	0	0.724313	0	4
172.22	Squamous cell carcinoma	neoplasms	rs111837807	CCHCR1	1.078	0.0196529	1.03948	1.11652	0.00013259	0.0211311	1	17851	582983	54.4119	4.38711	0.0187911	3
411.2	Myocardial infarction	circulatory system	rs8080583	KANSL1	1.03176	0.00818173	1.01572	1.0478	0.000132722	0.0211311	1	46189	551063	61.2603	7.744	0.000867691	4
244	Hypothyroidism	endocrine/metabolic	rs495828	ABO	1.02751	0.00710289	1.01359	1.04143	0.000133189	0.0211316	1	71172	536200	0	1.99508	0	4
686.4	Pyogenic granuloma	dermatologic	rs467843	TRAPPC13	1.20982	0.0499356	1.11194	1.30769	0.000136581	0.0215946	1	1015	558914	0	0.6731	0	2
440.9	Atherosclerosis of aorta	circulatory system	rs12259804	PLEKHS1	1.34097	0.0769717	1.1901	1.49183	0.000138032	0.0217484	1	1976	550344	0	0.72157	0	2
189.11	Malignant neoplasm of kidney, except pelvis	neoplasms	rs2284028	NCF4	1.15141	0.0370012	1.07888	1.22393	0.000138837	0.0217997	1	7534	602813	44.8779	3.62831	0.00543137	3
172.2	Other non-epithelial cancer of skin	neoplasms	rs9896243	NSF	1.02926	0.00759795	1.01436	1.04415	0.000147432	0.0230698	1	66509	523796	0	0.589436	0	3
496.2	Chronic bronchitis	respiratory	rs9896243	NSF	1.04027	0.0104141	1.01986	1.06069	0.000149804	0.0233607	1	31526	555100	0	1.30094	0	3
580.32	Nephritis and nephropathy with pathological lesion	genitourinary	rs2284028	NCF4	1.24706	0.0582561	1.13288	1.36124	0.00015066	0.023414	1	2429	607012	0	0.679333	0	3
411.8	Other chronic ischemic heart disease, unspecified	circulatory system	rs9896243	NSF	1.02658	0.00692401	1.01301	1.04015	0.000151725	0.0234931	1	84763	507914	0	1.27752	0	4
401	Hypertension	circulatory system	rs75505823	LRP1	0.952671	0.0128016	0.92758	0.977762	0.000152201	0.0234931	1	432480	155932	15.0928	3.53327	0.000561841	4
443	Peripheral vascular disease	circulatory system	rs9896243	NSF	1.03276	0.00851492	1.01607	1.04945	0.000153186	0.0235415	1	50988	530053	49.432	3.95507	0.00050265	3
788	Syncope and collapse	symptoms	rs10774671	OAS1	1.02807	0.00731219	1.01373	1.0424	0.000153548	0.0235415	1	44958	540698	0	1.69268	0	4
707.2	Chronic ulcer of leg or foot	dermatologic	rs8080583	KANSL1	1.04391	0.0113607	1.02164	1.06618	0.000155252	0.0237228	1	22434	578425	41.8328	3.43836	0.000466354	3
580	Nephritis; nephrosis; renal sclerosis	genitourinary	rs2284028	NCF4	1.12059	0.0301149	1.06157	1.17962	0.000156319	0.023806	1	9175	594378	55.4149	4.4858	0.00637656	3
359	Muscular dystrophies and other myopathies	neurological	rs9501257	HLA-DPB1	1.16798	0.0410873	1.08745	1.24851	0.000157349	0.0238441	1	2169	557241	0	0.560724	0	2
270	Disorders of protein plasma/amino-acid transport and metabolism	endocrine/metabolic	rs10774671	OAS1	1.0557	0.0143447	1.02759	1.08382	0.000157617	0.0238441	1	10974	589761	0	0.462491	0	3
452.2	Deep vein thrombosis [DVT]	circulatory system	rs9896243	NSF	1.05253	0.0135676	1.02594	1.07912	0.000160986	0.0242732	1	18407	585196	11.2082	2.25246	0.000145198	3
681.5	Cellulitis and abscess of leg, except foot	dermatologic	rs8080583	KANSL1	1.04304	0.0111697	1.02115	1.06493	0.000161584	0.0242829	1	23367	566616	62.7578	5.37026	0.0012344	3
443.9	Peripheral vascular disease, unspecified	circulatory system	rs9896243	NSF	1.03377	0.00880784	1.01651	1.05104	0.000162496	0.0243397	1	47335	535503	46.1792	3.71604	0.000471639	3
165.1	Cancer of bronchus; lung	neoplasms	rs35705950	MUC5B	1.07869	0.0201564	1.03919	1.1182	0.000171169	0.0255547	1	14315	593659	0	1.57577	0	3
512.9	Other dyspnea	respiratory	rs495828	ABO	1.02511	0.0066079	1.01215	1.03806	0.000175167	0.0260661	1	87292	448662	0	1.69669	0	4
189.1	Cancer of kidney and renal pelvis	neoplasms	rs2284028	NCF4	1.14499	0.0362041	1.07403	1.21595	0.000184093	0.0273052	1	8068	601996	62.5637	5.3424	0.010703	3
574.1	Cholelithiasis	digestive	rs495828	ABO	1.04567	0.0119577	1.02224	1.06911	0.000187758	0.0277583	1	22395	576150	50.4978	4.04023	0.000886901	3
368.1	Amblyopia	sense organs	rs9896243	NSF	1.07963	0.0205786	1.0393	1.11996	0.000196706	0.0289871	1	7476	599867	0	1.18938	0	3
727.1	Synovitis and tenosynovitis	musculoskeletal	rs111783124	LOC101928126	1.05048	0.013238	1.02453	1.07642	0.00019932	0.0292719	1	31420	562470	0	0.421772	0	4
272.13	Mixed hyperlipidemia	endocrine/metabolic	rs111837807	CCHCR1	1.03227	0.00854042	1.01553	1.04901	0.000199933	0.0292719	1	119308	450397	0	0.732172	0	4
242	Thyrotoxicosis with or without goiter	endocrine/metabolic	rs9896243	NSF	0.924283	0.0211754	0.88278	0.965787	0.000200567	0.0292719	1	8320	598101	0	0.228879	0	3
550.1	Inguinal hernia	digestive	rs9896243	NSF	1.03679	0.00972694	1.01772	1.05585	0.000204092	0.0296912	1	36971	561828	17.7819	2.43255	0.000139585	3
740.1	Osteoarthritis; localized	musculoskeletal	rs11085727	TYK2	1.01932	0.00515524	1.00921	1.02942	0.000205898	0.0298585	1	144338	415099	33.5707	4.51608	0.000122207	4
513.8	Disorders of diaphragm	respiratory	rs7089827	TFAM	1.17478	0.0434945	1.08953	1.26003	0.000212685	0.0307448	1	2152	556866	64.2829	2.79978	0.00681126	2
440.22	Atherosclerosis of native arteries of the extremities with intermittent claudication	circulatory system	rs8080583	KANSL1	1.05716	0.0150184	1.02772	1.08659	0.000214767	0.0309475	1	12369	588205	58.3559	4.8026	0.00157856	3
296	Mood disorders	mental disorders	rs9896243	NSF	1.01892	0.00506614	1.00899	1.02885	0.00021635	0.0310773	1	273733	309624	2.34458	3.07203	5.32129e-06	4
713	Arthropathy associated with other disorders classified elsewhere	musculoskeletal	rs8080583	KANSL1	1.12955	0.0329409	1.06498	1.19411	0.000217309	0.0311168	1	2450	558092	62.2598	2.64969	0.00670026	2
337.1	Peripheral autonomic neuropathy	neurological	rs8080583	KANSL1	1.05291	0.0139609	1.02555	1.08027	0.000221508	0.031568	1	14515	580069	0	0.832013	0	3
480	Pneumonia	respiratory	rs67959919	LZTFL1	0.949733	0.0139664	0.922359	0.977107	0.000221846	0.031568	1	52425	532394	0	1.64334	0	4
476	Allergic rhinitis	respiratory	rs111837807	CCHCR1	0.968959	0.00855361	0.952194	0.985724	0.000227306	0.0322442	1	125595	429142	0	0.926999	0	4
433.21	Cerebral artery occlusion, with cerebral infarction	circulatory system	rs9896243	NSF	1.04309	0.0114581	1.02063	1.06554	0.000231875	0.0327902	1	26875	572672	0	1.08805	0	3
433	Cerebrovascular disease	circulatory system	rs9896243	NSF	1.0257	0.00689542	1.01219	1.03922	0.000233047	0.0328539	1	85876	496113	0	2.76219	0	4
504	Other alveolar and parietoalveolar pneumonopathy	respiratory	rs2277732	DPP9	1.09032	0.023517	1.04422	1.13641	0.000236149	0.0331312	1	4952	603245	0	1.85941	0	3
963	Poisoning by primarily systemic agents	injuries & poisonings	rs9501257	HLA-DPB1	1.16801	0.0422419	1.08522	1.2508	0.00023647	0.0331312	1	2362	555824	47.1854	1.89342	0.0034241	2
681	Superficial cellulitis and abscess	dermatologic	rs8080583	KANSL1	1.02229	0.00599848	1.01053	1.03404	0.000238375	0.0332957	1	95101	460309	79.6566	14.7468	0.00097796	4
772.3	Muscle weakness	symptoms	rs35154152	THBS3	1.03818	0.0102009	1.01818	1.05817	0.000239824	0.0333334	1	45154	537002	51.1417	6.14021	0.000653056	4
695.42	Systemic lupus erythematosus	dermatologic	rs11085727	TYK2	0.844655	0.0459696	0.754555	0.934755	0.000240109	0.0333334	1	1648	560283	0	0.840071	0	2
512.7	Shortness of breath	respiratory	rs8080583	KANSL1	1.0215	0.0057961	1.01014	1.03286	0.000242909	0.0334572	1	107771	435480	0	1.08092	0	4
871.2	Open wound of finger(s)	injuries & poisonings	rs35154152	THBS3	1.10369	0.0268858	1.05099	1.15638	0.000243027	0.0334572	1	6030	589939	0	1.10817	0	3
695.41	Cutaneous lupus erythematosus	dermatologic	rs10774671	OAS1	1.16421	0.0414358	1.08299	1.24542	0.000243205	0.0334572	1	1284	560832	0	0.0839838	0	2
428	Congestive heart failure; nonhypertensive	circulatory system	rs9896243	NSF	1.02773	0.00746097	1.01311	1.04235	0.000246335	0.0337857	1	70790	523251	0	1.24021	0	4
172.2	Other non-epithelial cancer of skin	neoplasms	rs35154152	THBS3	1.03635	0.00975009	1.01724	1.05547	0.000249777	0.034155	1	66509	523796	59.268	4.91015	0.00378706	3
351	Other peripheral nerve disorders	neurological	rs9896243	NSF	1.02315	0.00625488	1.01089	1.03541	0.000253929	0.0346187	1	107548	462674	56.9156	6.96308	0.000458731	4
540.1	Appendicitis	digestive	rs111837807	CCHCR1	0.865113	0.0396293	0.787439	0.942786	0.000255919	0.0347858	1	4865	605994	6.52115	2.13952	0.000517655	3
250.12	Type 1 diabetes with renal manifestations	endocrine/metabolic	rs9501257	HLA-DPB1	1.20766	0.0516359	1.10646	1.30887	0.000257978	0.0349614	1	1344	559817	77.0521	4.3577	0.0181184	2
345.1	Epilepsy	neurological	rs8080583	KANSL1	1.05562	0.0148195	1.02658	1.08467	0.00025947	0.0350592	1	12710	592646	0	0.517494	0	3
053	Herpes zoster	infectious diseases	rs111837807	CCHCR1	0.920281	0.0227559	0.875679	0.964883	0.00026147	0.035225	1	14334	576087	0	0.686619	0	3
384.4	Perforation of tympanic membrane	sense organs	rs10774671	OAS1	1.09899	0.0258654	1.04829	1.14968	0.000263028	0.0353303	1	3450	605737	22.3435	2.57544	0.00120411	3
771.2	Cramp of limb	symptoms	rs495828	ABO	1.08895	0.0233589	1.04316	1.13473	0.00026439	0.0354088	1	5585	593061	0	1.42734	0	3
250.1	Type 1 diabetes	endocrine/metabolic	rs111837807	CCHCR1	0.936876	0.0178835	0.901824	0.971927	0.000266268	0.0354767	1	24318	565748	20.8551	2.52701	0.000373364	3
574.3	Cholecystitis without cholelithiasis	digestive	rs467843	TRAPPC13	1.06531	0.0173563	1.03129	1.09933	0.000267214	0.0354767	1	8294	597898	65.6551	5.82328	0.00278244	3
707.2	Chronic ulcer of leg or foot	dermatologic	rs9896243	NSF	1.04592	0.0123175	1.02178	1.07006	0.000267234	0.0354767	1	22434	578425	0	0.500894	0	3
550.6	Incisional hernia	digestive	rs467843	TRAPPC13	1.0751	0.019894	1.03611	1.1141	0.000272505	0.0360171	1	6346	602470	68.6634	6.38231	0.00498949	3
365.11	Primary open angle glaucoma	sense organs	rs10774671	OAS1	1.03146	0.00851325	1.01477	1.04814	0.000274721	0.0360171	1	33771	576441	16.5868	3.59655	8.12496e-05	4
317.1	Alcoholism	mental disorders	rs8080583	KANSL1	0.977392	0.00628653	0.96507	0.989714	0.000275245	0.0360171	1	89660	497279	0	2.06033	0	4
709	Diffuse diseases of connective tissue	dermatologic	rs11085727	TYK2	0.888822	0.0324029	0.825313	0.952332	0.000275547	0.0360171	1	2936	605508	0	1.80038	0	3
452.2	Deep vein thrombosis [DVT]	circulatory system	rs8080583	KANSL1	1.0461	0.0123934	1.02181	1.0704	0.000275981	0.0360171	1	18407	585196	68.8358	6.41761	0.00159743	3
714.1	Rheumatoid arthritis	musculoskeletal	rs11085727	TYK2	0.947621	0.0147934	0.918626	0.976616	0.000276051	0.0360171	1	13017	592985	21.0429	2.53302	0.000427521	3
172	Skin cancer	neoplasms	rs35154152	THBS3	1.03331	0.00903285	1.0156	1.05101	0.00028669	0.0372983	1	80936	510743	31.3291	2.91244	0.000918843	3
747.2	Congenital anomalies of peripheral vascular system	congenital anomalies	rs2924480	ELF5	1.18546	0.0471023	1.09314	1.27778	0.000303937	0.0394295	1	1235	558975	56.5578	2.30191	0.0100279	2
714	Rheumatoid arthritis and other inflammatory polyarthropathies	musculoskeletal	rs11085727	TYK2	0.954211	0.0129912	0.928748	0.979674	0.000308717	0.0398958	1	17045	584564	0	0.103161	0	3
289.8	Polycythemia, secondary	hematopoietic	rs8080583	KANSL1	1.09452	0.0250362	1.04545	1.14359	0.000309283	0.0398958	1	4400	604476	0	1.09567	0	3
433.2	Occlusion of cerebral arteries	circulatory system	rs9896243	NSF	1.04175	0.0113479	1.01951	1.06399	0.000313055	0.0402683	1	27412	571549	0	1.5052	0	3
384	Other disorders of tympanic membrane	sense organs	rs10774671	OAS1	1.08973	0.0239006	1.04289	1.13658	0.000323925	0.0415491	1	4027	603972	7.16108	2.15427	0.000275986	3
702.2	Seborrheic keratosis	dermatologic	rs35154152	THBS3	1.0313	0.00857539	1.01449	1.0481	0.00032616	0.041647	1	89962	465095	0	0.223026	0	4
726.4	Calcaneal spur; Exostosis NOS	musculoskeletal	rs35154152	THBS3	1.06134	0.0165685	1.02887	1.09382	0.000326518	0.041647	1	15902	572475	0	1.76185	0	3
710.11	Acute osteomyelitis	musculoskeletal	rs35154152	THBS3	1.10073	0.0267172	1.04836	1.15309	0.000327996	0.0417187	1	5938	603152	10.0501	2.22346	0.000330727	3
327.31	Central/nonobstroctive sleep apnea	neurological	rs11085727	TYK2	1.07505	0.0201519	1.03556	1.11455	0.000329039	0.0417348	1	6567	597711	59.505	4.93888	0.00485626	3
426.9	Cardiac pacemaker/device in situ	circulatory system	rs9896243	NSF	1.04098	0.0111886	1.01905	1.06291	0.000331229	0.041794	1	27368	578610	0	0.181663	0	3
571.51	Cirrhosis of liver without mention of alcohol	digestive	rs9501257	HLA-DPB1	1.05537	0.0150141	1.02594	1.0848	0.000331342	0.041794	1	18779	587491	0	1.70574	0	3
368.1	Amblyopia	sense organs	rs8080583	KANSL1	1.07155	0.0192614	1.0338	1.1093	0.000333356	0.0418273	1	7476	599867	66.5003	5.97019	0.00444261	3
707.2	Chronic ulcer of leg or foot	dermatologic	rs495828	ABO	1.04394	0.0119865	1.02045	1.06744	0.000333443	0.0418273	1	22434	578425	50.5509	4.04456	0.000914618	3
578	Gastrointestinal hemorrhage	digestive	rs495828	ABO	0.973885	0.00738026	0.95942	0.98835	0.000336402	0.0420826	1	69246	501354	0	2.89749	0	4
702.1	Actinic keratosis	dermatologic	rs35154152	THBS3	1.03223	0.00885347	1.01488	1.04958	0.000339432	0.0423453	1	92925	478654	55.7497	4.51974	0.00504986	3
512	Other symptoms of respiratory system	respiratory	rs35154152	THBS3	1.02194	0.00606071	1.01006	1.03382	0.000341608	0.0425003	1	223976	292081	30.9073	4.34199	9.96733e-05	4
285	Other anemias	hematopoietic	rs495828	ABO	1.02216	0.00613163	1.01014	1.03418	0.000350729	0.0435162	1	114272	451502	0	2.86517	0	4
1089	NA	NA	rs8080583	KANSL1	1.07494	0.0202444	1.03527	1.11462	0.0003572	0.0440967	1	6695	603710	0	0.946273	0	3
172	Skin cancer	neoplasms	rs8080583	KANSL1	1.0246	0.00680844	1.01126	1.03795	0.000357364	0.0440967	1	80936	510743	0	1.93558	0	3
250.3	Insulin pump user	endocrine/metabolic	rs9501257	HLA-DPB1	1.0584	0.0159028	1.02723	1.08957	0.000358313	0.0440967	1	16374	582547	0	0.418209	0	3
285	Other anemias	hematopoietic	rs9501257	HLA-DPB1	1.02508	0.00695053	1.01145	1.0387	0.000366403	0.0449708	1	114272	451502	64.823	8.5283	0.00048134	4
735.3	Hallux valgus (Bunion)	musculoskeletal	rs8080583	KANSL1	1.03746	0.0103406	1.01719	1.05772	0.000376367	0.0460578	1	27103	575917	0	2.0835	0	4
796	Elevated prostate specific antigen [PSA]	genitourinary	rs35705950	MUC5B	0.963667	0.0104092	0.943265	0.984069	0.000377283	0.0460578	1	73304	526184	54.03	6.52599	0.00178046	4
362	Other retinal disorders	sense organs	rs495828	ABO	1.02218	0.00617695	1.01008	1.03429	0.000382286	0.0465162	1	111050	458229	0	2.41193	0	4
327	Sleep disorders	neurological	rs622568	SEC61G	1.01953	0.00544532	1.00885	1.0302	0.000383081	0.0465162	1	161459	379379	0	0.769851	0	4
854	Complications of cardiac/vascular device, implant, and graft	injuries & poisonings	rs495828	ABO	1.06987	0.0190273	1.03258	1.10716	0.000386049	0.046752	1	8754	593984	18.4533	2.45258	0.000410914	3
337	Disorders of the autonomic nervous system	neurological	rs8080583	KANSL1	1.0486	0.0133829	1.02237	1.07483	0.000391306	0.047263	1	15888	577360	0	0.0450343	0	3
453	Chronic venous hypertension	circulatory system	rs495828	ABO	1.11634	0.0310604	1.05546	1.17722	0.000395328	0.0475425	1	3072	557310	0	0.159795	0	2
110.11	Dermatophytosis of nail	infectious diseases	rs495828	ABO	1.02261	0.00631071	1.01024	1.03498	0.000395709	0.0475425	1	103664	469928	11.5629	3.39224	3.99543e-05	4
415	Pulmonary heart disease	circulatory system	rs9896243	NSF	1.04023	0.011141	1.0184	1.06207	0.000399297	0.0478474	1	28075	567707	0	1.28169	0	3
512	Other symptoms of respiratory system	respiratory	rs35705950	MUC5B	1.02561	0.00714288	1.01161	1.03961	0.000400771	0.0478979	1	223976	292081	0	1.15149	0	4
365	Glaucoma	sense organs	rs495828	ABO	1.02124	0.00594477	1.00958	1.03289	0.000408048	0.0485939	1	124009	467919	26.806	4.0987	9.3812e-05	4
585.33	Chronic Kidney Disease, Stage III	genitourinary	rs35154152	THBS3	1.0347	0.0096515	1.01578	1.05361	0.000409263	0.0485939	1	52811	550550	0	0.879164	0	4
401.1	Essential hypertension	circulatory system	rs75505823	LRP1	0.956002	0.0127332	0.931045	0.980959	0.000409796	0.0485939	1	429894	158026	7.35692	3.23823	0.000249273	4
420.2	Pericarditis	circulatory system	rs111837807	CCHCR1	0.865963	0.0407505	0.786092	0.945834	0.000413119	0.0488607	1	4787	601703	0	1.03051	0	3
689	Disorder of skin and subcutaneous tissue NOS	dermatologic	rs35154152	THBS3	1.03821	0.0106246	1.01739	1.05904	0.000416111	0.0490871	1	45579	498803	0	1.75442	0	4
426.91	Cardiac pacemaker in situ	circulatory system	rs8080583	KANSL1	1.04433	0.0123053	1.02021	1.06845	0.000423599	0.0497276	1	19541	586655	1.44555	2.02934	1.61638e-05	3
295.3	Psychosis	mental disorders	rs10086829	COL14A1	0.951308	0.0141639	0.923547	0.979069	0.000424661	0.0497276	1	17960	588412	0	1.94229	0	4
244	Hypothyroidism	endocrine/metabolic	rs11085727	TYK2	0.977048	0.00658874	0.964134	0.989962	0.000424817	0.0497276	1	71172	536200	0	1.10922	0	4
433.1	Occlusion and stenosis of precerebral arteries	circulatory system	rs9896243	NSF	1.03859	0.0107557	1.01751	1.05967	0.000430564	0.0502711	1	29494	556893	0	0.151567	0	3
530.11	GERD	digestive	rs67959919	LZTFL1	0.971396	0.0082515	0.955223	0.987569	0.000436281	0.0508083	1	224132	341773	73.3682	11.2647	0.00285533	4
244.4	Hypothyroidism NOS	endocrine/metabolic	rs11085727	TYK2	0.976721	0.00669923	0.96359	0.989851	0.000438157	0.0508966	1	68397	539116	0	0.978143	0	4
871.3	Open wound of foot except toe(s) alone	injuries & poisonings	rs8080583	KANSL1	1.08063	0.0220685	1.03738	1.12388	0.000441781	0.0511871	1	5665	597702	0	1.02474	0	3
428.1	Congestive heart failure (CHF) NOS	circulatory system	rs8080583	KANSL1	1.02792	0.00784111	1.01255	1.04329	0.000445605	0.0514991	1	51357	544619	0	0.969277	0	4
433	Cerebrovascular disease	circulatory system	rs8080583	KANSL1	1.02255	0.00635381	1.0101	1.035	0.000448924	0.0517512	1	85876	496113	48.62	5.83885	0.000286508	4
090	Sexually transmitted infections (not HIV or hepatitis)	infectious diseases	rs8052423	SLC22A31	1.08124	0.0222755	1.03758	1.1249	0.000453957	0.0521993	1	7440	594149	0	0.855718	0	3
840	Sprains and strains	injuries & poisonings	rs35705950	MUC5B	0.964661	0.0102788	0.944515	0.984808	0.000464839	0.0533159	1	73620	473578	21.5258	3.82291	0.000341272	4
054	Herpes simplex	infectious diseases	rs11085727	TYK2	1.05116	0.0142616	1.0232	1.07911	0.000468365	0.0535855	1	14214	584259	0	0.882181	0	3
426.31	Right bundle branch block	circulatory system	rs8080583	KANSL1	1.0692	0.0191714	1.03162	1.10677	0.00048297	0.0551179	1	7594	593711	0	0.64106	0	3
1089	NA	NA	rs495828	ABO	1.07825	0.0216007	1.03591	1.12059	0.000486975	0.055436	1	6695	603710	47.323	3.79672	0.00227557	3
172	Skin cancer	neoplasms	rs11085727	TYK2	1.02228	0.00632578	1.00988	1.03468	0.000494502	0.0561465	1	80936	510743	56.4023	4.5874	0.00200854	3
697	Sarcoidosis	dermatologic	rs9501257	HLA-DPB1	1.11165	0.0303879	1.05209	1.17121	0.000495682	0.0561465	1	3125	558795	76.6895	4.28991	0.00793728	2
809	Fracture of unspecified bones	injuries & poisonings	rs9896243	NSF	1.06744	0.0187526	1.03069	1.1042	0.000500801	0.0565855	1	9237	588720	50.9123	4.07434	0.00249107	3
495.1	Chronic obstructive asthma	respiratory	rs5023077	FBRSL1	1.07588	0.021025	1.03467	1.11709	0.000504117	0.0568192	1	5258	600258	26.3531	2.71566	0.000981293	3
761	Cervicalgia	symptoms	rs9896243	NSF	0.978422	0.00627464	0.966124	0.990721	0.00050801	0.0571166	1	112354	450851	66.5013	8.95556	0.000643135	4
562.2	Diverticulitis	digestive	rs467843	TRAPPC13	1.04895	0.0137559	1.02199	1.07591	0.000512748	0.0575073	1	13292	584987	0	0.991166	0	3
799	NA	NA	rs67959919	LZTFL1	0.922417	0.0232601	0.876827	0.968007	0.000516676	0.0578055	1	18717	579969	0	0.967841	0	3
278.11	Morbid obesity	endocrine/metabolic	rs8080583	KANSL1	1.02488	0.00708224	1.01099	1.03876	0.000521646	0.058106	1	63325	531651	66.4599	8.94452	0.00065513	4
964	Poisoning by agents primarily affecting blood constituents	injuries & poisonings	rs495828	ABO	1.16878	0.0449542	1.08067	1.25689	0.000521914	0.058106	1	1423	557417	52.001	2.08338	0.0110331	2
714	Rheumatoid arthritis and other inflammatory polyarthropathies	musculoskeletal	rs9501257	HLA-DPB1	0.943522	0.016769	0.910655	0.976389	0.000526608	0.0584856	1	17045	584564	20.732	2.52309	0.00027102	3
275	Disorders of mineral metabolism	endocrine/metabolic	rs9896243	NSF	1.03752	0.0106363	1.01667	1.05836	0.00053471	0.0592409	1	31173	552641	0	1.29533	0	3
809	Fracture of unspecified bones	injuries & poisonings	rs8080583	KANSL1	1.06184	0.0173407	1.02785	1.09582	0.000540186	0.0597023	1	9237	588720	0	1.72612	0	3
755.1	Congenital deformities of feet	congenital anomalies	rs1453205	LOC101928196	0.96105	0.0114858	0.938538	0.983562	0.000542327	0.0597939	1	16964	585829	81.1964	15.9544	0.00337	4
172.22	Squamous cell carcinoma	neoplasms	rs8080583	KANSL1	1.04577	0.0129471	1.0204	1.07115	0.000546298	0.0600862	1	17851	582983	14.154	2.32975	0.000945364	3
706	Diseases of sebaceous glands	dermatologic	rs495828	ABO	1.0239	0.00684004	1.01049	1.0373	0.000555305	0.0609297	1	80150	471118	16.6592	3.59968	7.5384e-05	4
761	Cervicalgia	symptoms	rs622568	SEC61G	1.02119	0.00607464	1.00928	1.03309	0.00055819	0.061099	1	112354	450851	72.6889	10.9846	0.000565117	4
372	Disorders of conjunctiva	sense organs	rs9896243	NSF	1.0525	0.0148318	1.02343	1.08157	0.000560719	0.0612286	1	16225	577805	0	0.111228	0	4
731.1	Osteitis deformans [Paget's disease of bone]	musculoskeletal	rs1250993	LOC101929525	1.22259	0.0583004	1.10832	1.33686	0.000566508	0.0617128	1	816	561447	0	0.3234	0	2
395.2	Nonrheumatic aortic valve disorders	circulatory system	rs35154152	THBS3	1.05375	0.0151999	1.02396	1.08355	0.000571656	0.0621249	1	21302	576604	0	1.04262	0	3
580.2	Nephrotic syndrome without mention of glomerulonephritis	genitourinary	rs9501257	HLA-DPB1	1.17581	0.0470419	1.0836	1.26801	0.000575833	0.0623084	1	1528	559392	0	0.393128	0	2
755	Congenital anomalies of limbs	congenital anomalies	rs1453205	LOC101928196	0.962078	0.0112298	0.940067	0.984088	0.000576081	0.0623084	1	17761	583257	79.256	14.462	0.00286418	4
696.42	Psoriatic arthropathy	dermatologic	rs111837807	CCHCR1	0.851822	0.0466302	0.760426	0.943217	0.000583087	0.0629168	1	3427	607954	0	0.24837	0	3
440.2	Atherosclerosis of the extremities	circulatory system	rs9896243	NSF	1.04733	0.0134572	1.02095	1.0737	0.000590269	0.0635412	1	18791	577107	51.0687	4.08736	0.00126638	3
713.5	Arthropathy associated with neurological disorders	musculoskeletal	rs9896243	NSF	1.1451	0.0394617	1.06775	1.22244	0.000595877	0.0639935	1	1927	559778	0	0.208278	0	2
804	Fracture of hand or wrist	injuries & poisonings	rs9896243	NSF	1.05421	0.0153898	1.02405	1.08437	0.000602865	0.0645917	1	14274	588165	17.874	2.43528	0.000278189	3
447.1	Stricture of artery	circulatory system	rs13050728	IFNAR2	0.854351	0.0460106	0.76417	0.944531	0.000623338	0.0665744	1	1115	557395	57.6555	2.36158	0.0121703	2
594.3	Calculus of ureter	genitourinary	rs9896243	NSF	1.06019	0.0170859	1.0267	1.09368	0.000624295	0.0665744	1	10923	594132	71.2103	6.94692	0.0060402	3
172.1	Melanomas of skin, dx or hx	neoplasms	rs8052423	SLC22A31	0.963149	0.0109836	0.941622	0.984677	0.000629788	0.0670033	1	40952	554884	0	0.311238	0	3
278.11	Morbid obesity	endocrine/metabolic	rs9896243	NSF	1.02693	0.00777868	1.01168	1.04217	0.000636189	0.0674249	1	63325	531651	0	1.26943	0	4
450	Noninfectious disorders of lymphatic channels	circulatory system	rs495828	ABO	1.08105	0.0228167	1.03633	1.12577	0.000636713	0.0674249	1	5845	600931	0	0.517221	0	3
275	Disorders of mineral metabolism	endocrine/metabolic	rs8080583	KANSL1	1.03364	0.00969418	1.01464	1.05264	0.000642078	0.0678353	1	31173	552641	0	0.972793	0	3
587	Kidney replaced by transpant	genitourinary	rs2284028	NCF4	1.19967	0.0534064	1.095	1.30435	0.000652608	0.0687882	1	2148	609615	0	0.693335	0	3
530.1	Esophagitis, GERD and related diseases	digestive	rs67959919	LZTFL1	0.972509	0.00818035	0.956475	0.988542	0.000655141	0.0688958	1	235985	330873	65.4107	8.67321	0.00193557	4
556.11	Angiodysplasia of intestine (without mention of hemorrhage)	digestive	rs9896243	NSF	1.23338	0.0616318	1.11258	1.35417	0.000665609	0.0698353	1	801	559398	64.4899	2.8161	0.0260263	2
605	Erectile dysfunction [ED]	genitourinary	rs9896243	NSF	1.01961	0.00571273	1.00841	1.03081	0.000675041	0.0706621	1	161706	409900	0	1.83605	0	4
038.2	Gram positive septicemia	infectious diseases	rs9501257	HLA-DPB1	1.17366	0.0471123	1.08132	1.266	0.000676867	0.0706906	1	1858	557746	67.9502	3.12014	0.0097404	2
556.11	Angiodysplasia of intestine (without mention of hemorrhage)	digestive	rs495828	ABO	0.792401	0.0684954	0.65815	0.926652	0.000680971	0.0709566	1	801	559398	46.8706	1.8822	0.0155333	2
198.1	Secondary malignancy of lymph nodes	neoplasms	rs9896243	NSF	0.933083	0.020393	0.893112	0.973053	0.000682981	0.0710035	1	8356	599786	0	1.47337	0	3
530	Diseases of esophagus	digestive	rs9501257	HLA-DPB1	1.01959	0.00572206	1.00838	1.03081	0.000695543	0.0720793	1	241636	325257	0	1.75747	0	4
359.2	Myopathy	neurological	rs9501257	HLA-DPB1	1.15801	0.0432621	1.07321	1.2428	0.000696494	0.0720793	1	1911	557702	0	0.856755	0	2
473.4	Voice disturbance	respiratory	rs76073397	MIR548H2	1.07261	0.0206818	1.03208	1.11315	0.000700689	0.0723489	1	19191	579352	0	0.0468632	0	3
871	Open wounds of extremities	injuries & poisonings	rs9896243	NSF	1.03549	0.0102926	1.01532	1.05566	0.000702991	0.0724224	1	32654	536958	0	1.03881	0	3
008	Intestinal infection	infectious diseases	rs111837807	CCHCR1	1.08264	0.023489	1.0366	1.12867	0.000724211	0.07444	1	11931	578719	84.3353	12.7676	0.0164197	3
224.1	Benign neoplasm of eye, uveal	neoplasms	rs111783124	LOC101928126	0.946422	0.0162955	0.914483	0.978361	0.000726861	0.0745442	1	19061	583270	30.9031	2.89449	0.00226117	3
715	Other inflammatory spondylopathies	musculoskeletal	rs111837807	CCHCR1	0.910906	0.0276315	0.856749	0.965064	0.000732458	0.0749494	1	9814	592873	7.79236	2.16902	0.000321858	3
285.2	Anemia of chronic disease	hematopoietic	rs495828	ABO	1.04323	0.0125364	1.01866	1.06781	0.000734937	0.0750344	1	21705	573828	1.63454	2.03323	1.18017e-05	3
440.22	Atherosclerosis of native arteries of the extremities with intermittent claudication	circulatory system	rs35705950	MUC5B	0.924176	0.023378	0.878355	0.969997	0.000743676	0.0756724	1	12369	588205	0	0.412058	0	3
601.3	Orchitis and epididymitis	genitourinary	rs11085727	TYK2	1.06181	0.0177824	1.02696	1.09666	0.000744509	0.0756724	1	9018	592029	71.6939	7.06563	0.00389595	3
368	Visual disturbances	sense organs	rs495828	ABO	1.02513	0.00737043	1.01068	1.03957	0.000759934	0.0770682	1	66791	479908	0	1.99107	0	4
743.9	Osteopenia or other disorder of bone and cartilage	musculoskeletal	rs35154152	THBS3	1.05173	0.0149905	1.02235	1.08111	0.000767001	0.077612	1	21548	571428	0	0.296246	0	3
506	Empyema and pneumothorax	respiratory	rs1250993	LOC101929525	1.08268	0.0236177	1.03639	1.12897	0.000769585	0.0777008	1	4931	602733	54.1917	4.36602	0.00414633	3
476	Allergic rhinitis	respiratory	rs9501257	HLA-DPB1	1.02267	0.00666775	1.00961	1.03574	0.000772234	0.0777958	1	125595	429142	0	0.58365	0	4
697	Sarcoidosis	dermatologic	rs11085727	TYK2	0.890786	0.0344447	0.823274	0.958298	0.000786253	0.0790332	1	3125	558795	0	0.447808	0	2
502	Postinflammatory pulmonary fibrosis	respiratory	rs111837807	CCHCR1	0.891722	0.0341905	0.824708	0.958735	0.000802764	0.0801315	1	6505	597444	0	0.396704	0	3
257.1	Testicular hypofunction	endocrine/metabolic	rs35154152	THBS3	1.04393	0.0128275	1.01879	1.06907	0.000803392	0.0801315	1	29051	572836	0	1.47209	0	3
367.2	Astigmatism	sense organs	rs67959919	LZTFL1	0.968803	0.00945642	0.950268	0.987338	0.000803505	0.0801315	1	141117	384986	66.3441	8.91375	0.00280483	4
008	Intestinal infection	infectious diseases	rs9896243	NSF	1.05744	0.0166663	1.02477	1.0901	0.000805487	0.0801315	1	11931	578719	50.1748	4.01403	0.00164624	3
585.33	Chronic Kidney Disease, Stage III	genitourinary	rs2284028	NCF4	1.05152	0.0149948	1.02213	1.08091	0.000806526	0.0801315	1	52811	550550	0	1.26124	0	4
608	Other disorders of male genital organs	genitourinary	rs147812915	KAT7	1.11848	0.0334229	1.05297	1.18399	0.000807738	0.0801315	1	16059	573615	52.8001	4.2373	0.00589123	3
295	Schizophrenia and other psychotic disorders	mental disorders	rs10086829	COL14A1	0.963561	0.0110903	0.941824	0.985298	0.000816729	0.0808473	1	30183	574617	32.8249	4.46594	0.00034153	4
603.1	Hydrocele	genitourinary	rs7089827	TFAM	1.08546	0.0245212	1.0374	1.13352	0.000824938	0.0814619	1	7821	596785	0	0.246527	0	3
208	Benign neoplasm of colon	neoplasms	rs9896243	NSF	1.01909	0.00565444	1.008	1.03017	0.000826516	0.0814619	1	164486	389029	50.2039	6.02457	0.000313085	4
368.4	Visual field defects	sense organs	rs622568	SEC61G	0.947551	0.0161257	0.915944	0.979157	0.000834941	0.0821146	1	12797	582419	44.2971	3.59048	0.000781926	3
363	Chorioretinal inflammations, scars, and other disorders of choroid	sense organs	rs10774671	OAS1	1.0478	0.0139913	1.02038	1.07523	0.000845102	0.0829348	1	11560	587553	0	0.590951	0	3
782.3	Edema	symptoms	rs8080583	KANSL1	1.02177	0.00646319	1.0091	1.03443	0.000863957	0.0846027	1	80857	479980	58.9247	7.30367	0.000426432	4
1010.7	NA	NA	rs35705950	MUC5B	0.968768	0.00954193	0.950066	0.98747	0.000883064	0.0862882	1	505518	76502	62.2688	7.95098	0.00269753	4
580.1	Glomerulonephritis	genitourinary	rs2284028	NCF4	1.2172	0.0591362	1.1013	1.33311	0.000888073	0.0865919	1	1880	559045	0	0.109818	0	2
250.1	Type 1 diabetes	endocrine/metabolic	rs5023077	FBRSL1	0.96705	0.0100909	0.947272	0.986829	0.000899251	0.0874944	1	24318	565748	0	1.13368	0	3
564	Functional digestive disorders	digestive	rs9896243	NSF	1.03469	0.0102754	1.01455	1.05483	0.000902933	0.0876654	1	33786	546591	0	1.10073	0	4
433.21	Cerebral artery occlusion, with cerebral infarction	circulatory system	rs8080583	KANSL1	1.03504	0.0103856	1.01469	1.0554	0.000911645	0.0881625	1	26875	572672	76.0677	8.35692	0.00148487	3
433.2	Occlusion of cerebral arteries	circulatory system	rs8080583	KANSL1	1.03471	0.0102913	1.01454	1.05489	0.000913325	0.0881625	1	27412	571549	78.215	9.18062	0.00165325	3
788	Syncope and collapse	symptoms	rs495828	ABO	1.02941	0.00874165	1.01228	1.04654	0.000913861	0.0881625	1	44958	540698	55.682	6.76926	0.000811369	4
389.2	Conductive hearing loss	sense organs	rs1250993	LOC101929525	0.937734	0.0194186	0.899674	0.975795	0.000930728	0.0895998	1	7440	593982	0	0.727113	0	3
292.2	Mild cognitive impairment	mental disorders	rs2924480	ELF5	0.96213	0.0116642	0.939269	0.984992	0.000933852	0.0897108	1	20921	583945	35.4101	4.64469	0.000611305	4
433.1	Occlusion and stenosis of precerebral arteries	circulatory system	rs35705950	MUC5B	0.952464	0.0147355	0.923582	0.981345	0.000949163	0.0908862	1	29494	556893	76.338	8.45238	0.0136194	3
728.71	Contracture of palmar fascia [Dupuytren's disease]	musculoskeletal	rs8080583	KANSL1	0.934685	0.0204382	0.894626	0.974744	0.000950183	0.0908862	1	7243	600690	5.44434	2.11516	0.000250112	3
286	Coagulation defects	hematopoietic	rs9896243	NSF	1.05089	0.0150218	1.02145	1.08033	0.000952075	0.0908862	1	14648	583432	0	0.277943	0	3
561	Symptoms involving digestive system	digestive	rs11085727	TYK2	1.02165	0.00648785	1.00893	1.03437	0.000961466	0.0914093	1	75298	474969	0	2.65919	0	4
317	Alcohol-related disorders	mental disorders	rs8080583	KANSL1	0.981759	0.00557637	0.970829	0.992688	0.00096201	0.0914093	1	124647	463549	0	1.01793	0	4
172.22	Squamous cell carcinoma	neoplasms	rs9896243	NSF	1.04513	0.0133738	1.01892	1.07134	0.000965041	0.0914093	1	17851	582983	0	1.45147	0	3
574.12	Cholelithiasis with other cholecystitis	digestive	rs111837807	CCHCR1	0.858904	0.046098	0.768552	0.949256	0.000968747	0.0914093	1	3584	601748	0	0.00847986	0	3
1010.5	NA	NA	rs8080583	KANSL1	1.01639	0.00492622	1.00673	1.02604	0.000969038	0.0914093	1	294072	210493	63.1408	8.13909	0.000284055	4
426.3	Bundle branch block	circulatory system	rs8080583	KANSL1	1.04723	0.0139876	1.01981	1.07465	0.000969599	0.0914093	1	14633	580566	0	1.08845	0	3
389.1	Sensorineural hearing loss	sense organs	rs8052423	SLC22A31	0.97941	0.00631482	0.967033	0.991787	0.000985644	0.0927299	1	216652	338141	0	0.709079	0	4
704.8	Other specified diseases of hair and hair follicles	dermatologic	rs1250993	LOC101929525	1.04785	0.0142023	1.02001	1.07568	0.000998475	0.0936343	1	14170	573332	0	0.454239	0	3
356	Hereditary and idiopathic peripheral neuropathy	neurological	rs35154152	THBS3	1.03513	0.0104931	1.01457	1.0557	0.000999369	0.0936343	1	44363	530904	0	0.393039	0	3
290.1	Dementias	mental disorders	rs622568	SEC61G	1.04216	0.0125618	1.01754	1.06678	0.00101081	0.0945114	1	22705	579894	0	1.48137	0	3
378.5	Paralytic strabismus	sense organs	rs78313563	ESS2	1.40561	0.103586	1.20258	1.60864	0.00101323	0.0945439	1	3025	607457	0	0.241717	0	3
585.32	End stage renal disease	genitourinary	rs2284028	NCF4	1.08755	0.0255511	1.03747	1.13764	0.00102028	0.0949519	1	10054	599150	0	1.43364	0	3
306	Other mental disorder	mental disorders	rs1405655	NR1H2	1.02417	0.00727062	1.00992	1.03842	0.00102177	0.0949519	1	49917	508839	0	2.18416	0	4
580.14	Chronic glomerulonephritis, NOS	genitourinary	rs67959919	LZTFL1	0.577616	0.167156	0.249991	0.905241	0.00102547	0.0951016	1	638	561195	0	0.859836	0	2
702.2	Seborrheic keratosis	dermatologic	rs7560588	BCL11A	0.978204	0.00671665	0.96504	0.991369	0.0010347	0.0957628	1	89962	465095	69.0427	9.69076	0.00272029	4
172	Skin cancer	neoplasms	rs9896243	NSF	1.02332	0.00704037	1.00952	1.03712	0.00105785	0.0977062	1	80936	510743	0	0.724048	0	3
738	Other acquired musculoskeletal deformity	musculoskeletal	rs9896243	NSF	0.945844	0.0170084	0.912507	0.97918	0.00106208	0.097898	1	12181	583525	0	1.99545	0	3
340	Migraine	neurological	rs9896243	NSF	1.03149	0.00947798	1.01291	1.05006	0.00107277	0.098446	1	46020	554647	0	0.16092	0	4
512	Other symptoms of respiratory system	respiratory	rs495828	ABO	1.01682	0.00509922	1.00682	1.02681	0.00107409	0.098446	1	223976	292081	1.1581	3.03515	2.58056e-06	4
560.4	Other intestinal obstruction	digestive	rs35154152	THBS3	1.07843	0.02309	1.03318	1.12369	0.00107451	0.098446	1	8011	597884	67.3043	6.11701	0.0046949	3
701.4	Keloid scar	dermatologic	rs2924480	ELF5	0.917088	0.0264767	0.865194	0.968983	0.00107942	0.0986978	1	4377	601747	0	0.0158941	0	3
458	Hypotension	circulatory system	rs495828	ABO	1.02875	0.00867346	1.01175	1.04575	0.00108303	0.0988294	1	46021	527396	0	1.25945	0	4
455	Hemorrhoids	circulatory system	rs13050728	IFNAR2	1.02018	0.00611531	1.00819	1.03217	0.00108683	0.0989777	1	79615	452458	43.2484	5.28619	0.000202734	4
700	Corns and callosities	dermatologic	rs8080583	KANSL1	1.02784	0.00842409	1.01133	1.04435	0.00111621	0.101451	1	42447	548536	0	0.88607	0	4
792	Abnormal Papanicolaou smear of cervix and cervical HPV	genitourinary	rs495828	ABO	1.08227	0.02428	1.03468	1.12986	0.00112942	0.102433	1	6559	601880	0	0.36255	0	3
707	Chronic ulcer of skin	dermatologic	rs8080583	KANSL1	1.03182	0.009625	1.01296	1.05069	0.00113451	0.102433	1	32100	561403	0	1.8916	0	3
333	Extrapyramidal disease and abnormal movement disorders	neurological	rs622568	SEC61G	1.03928	0.0118397	1.01608	1.06249	0.00113687	0.102433	1	25167	569245	0	0.88273	0	3
249	Secondary diabetes mellitus	endocrine/metabolic	rs9896243	NSF	1.06548	0.0194915	1.02728	1.10369	0.00113725	0.102433	1	8856	590911	3.22199	2.06659	6.53704e-05	3
433.21	Cerebral artery occlusion, with cerebral infarction	circulatory system	rs495828	ABO	1.03702	0.0111722	1.01512	1.05892	0.00113827	0.102433	1	26875	572672	0	1.18579	0	3
1014	NA	NA	rs12660421	FOXP4-AS1	1.37497	0.0979652	1.18296	1.56698	0.00115212	0.103273	1	1544	555718	0	0.889469	0	2
603	Other disorders of testis	genitourinary	rs11085727	TYK2	1.05368	0.0160851	1.02215	1.0852	0.00115214	0.103273	1	10660	591912	0	0.387517	0	3
540	Appendiceal conditions	digestive	rs111837807	CCHCR1	0.88343	0.0382175	0.808524	0.958336	0.00118236	0.10557	1	5154	605410	14.5236	2.33983	0.00119474	3
571	Chronic liver disease and cirrhosis	digestive	rs9501257	HLA-DPB1	1.03519	0.0106641	1.01429	1.05609	0.0011824	0.10557	1	41039	553810	0	1.97909	0	4
173	Neoplasm of uncertain behavior of skin	neoplasms	rs35154152	THBS3	1.03342	0.0101428	1.01354	1.0533	0.00119006	0.106046	1	56771	496253	0	0.0437013	0	3
550	Abdominal hernia	digestive	rs467843	TRAPPC13	1.01898	0.00581006	1.00759	1.03037	0.00121097	0.107698	1	86235	490949	74.9847	11.9926	0.000765235	4
252	Disorders of parathyroid gland	endocrine/metabolic	rs111837807	CCHCR1	0.903455	0.0314044	0.841903	0.965008	0.00122522	0.108753	1	7788	599953	27.3258	2.75201	0.00187797	3
599.2	Retention of urine	genitourinary	rs10086829	COL14A1	1.03568	0.0108483	1.01442	1.05694	0.00122995	0.108926	1	30337	554427	0	0.214935	0	3
242	Thyrotoxicosis with or without goiter	endocrine/metabolic	rs495828	ABO	0.936034	0.0204602	0.895932	0.976136	0.00123421	0.108926	1	8320	598101	0	0.856011	0	3
727.6	Rupture of tendon, nontraumatic	musculoskeletal	rs11085727	TYK2	1.04108	0.01246	1.01666	1.0655	0.00123435	0.108926	1	18002	581502	0	1.4628	0	3
588	Disorders resulting from impaired renal function	genitourinary	rs2284028	NCF4	1.08986	0.0266545	1.03762	1.14211	0.00124473	0.109631	1	10350	596318	0	1.44149	0	3
735.3	Hallux valgus (Bunion)	musculoskeletal	rs35154152	THBS3	1.04096	0.0124375	1.01658	1.06533	0.00124912	0.109804	1	27103	575917	0	1.51854	0	4
819	Skull and face fracture and other intercranial injury	injuries & poisonings	rs76073397	MIR548H2	1.06398	0.0192487	1.02625	1.10171	0.00127348	0.11169	1	24661	578757	0	0.24603	0	4
702.1	Actinic keratosis	dermatologic	rs7560588	BCL11A	0.9785	0.00674681	0.965276	0.991724	0.00127547	0.11169	1	92925	478654	0	1.52647	0	3
605	Erectile dysfunction [ED]	genitourinary	rs111837807	CCHCR1	0.974074	0.00815791	0.958084	0.990063	0.00128203	0.112048	1	161706	409900	18.6623	3.68833	0.000108396	4
714.1	Rheumatoid arthritis	musculoskeletal	rs111837807	CCHCR1	0.925874	0.0239422	0.878947	0.972801	0.00129628	0.113077	1	13017	592985	0	0.570858	0	3
275.3	Disorders of magnesium metabolism	endocrine/metabolic	rs495828	ABO	0.946113	0.0172235	0.912355	0.979871	0.00129919	0.113114	1	11348	586138	0	1.24051	0	3
782.3	Edema	symptoms	rs9896243	NSF	1.02297	0.00706274	1.00913	1.03681	0.00130281	0.113213	1	80857	479980	0	1.49437	0	4
362.3	Other nondiabetic retinopathy	sense organs	rs2924480	ELF5	1.04084	0.0124549	1.01643	1.06525	0.00130915	0.113379	1	19091	571341	0	1.02928	0	3
275.6	Hypercalcemia	endocrine/metabolic	rs495828	ABO	0.932868	0.0216224	0.890489	0.975248	0.0013097	0.113379	1	7320	598328	0	0.906659	0	3
337.1	Peripheral autonomic neuropathy	neurological	rs111783124	LOC101928126	0.939249	0.0195211	0.900988	0.97751	0.00132452	0.114444	1	14515	580069	51.4005	4.11527	0.00420624	3
433.2	Occlusion of cerebral arteries	circulatory system	rs495828	ABO	1.03617	0.0110695	1.01447	1.05787	0.00132822	0.114547	1	27412	571549	0	0.957131	0	3
433.1	Occlusion and stenosis of precerebral arteries	circulatory system	rs8080583	KANSL1	1.03302	0.0101274	1.01317	1.05287	0.0013389	0.115249	1	29494	556893	0	0.456874	0	3
687.1	Rash and other nonspecific skin eruption	dermatologic	rs76073397	MIR548H2	0.958914	0.0130863	0.933265	0.984564	0.00134637	0.115674	1	56976	477846	28.3802	4.18878	0.00097481	4
362.21	Macular degeneration, dry	sense organs	rs10774671	OAS1	1.03105	0.00954292	1.01235	1.04976	0.00135306	0.115758	1	27313	572465	0	1.53763	0	3
172.2	Other non-epithelial cancer of skin	neoplasms	rs9501257	HLA-DPB1	0.966602	0.0106004	0.945826	0.987379	0.00135338	0.115758	1	66509	523796	53.202	4.27369	0.0022945	3
695.4	Lupus (localized and systemic)	dermatologic	rs10774671	OAS1	1.10144	0.0301607	1.04233	1.16056	0.00135753	0.115758	1	2451	609013	0	0.567965	0	3
276	Disorders of fluid, electrolyte, and acid-base balance	endocrine/metabolic	rs10774671	OAS1	1.01704	0.00527558	1.0067	1.02738	0.00136104	0.115758	1	99125	454527	0	1.85363	0	4
840.2	Rotator cuff (capsule) sprain	injuries & poisonings	rs76073397	MIR548H2	1.08305	0.0249108	1.03423	1.13188	0.00136118	0.115758	1	13037	586184	0	0.984348	0	3
681	Superficial cellulitis and abscess	dermatologic	rs9896243	NSF	1.0212	0.00655176	1.00836	1.03404	0.0013626	0.115758	1	95101	460309	37.5126	4.80096	0.000233323	4
706.1	Acne	dermatologic	rs9501257	HLA-DPB1	0.942351	0.0185454	0.906002	0.9787	0.00136598	0.115828	1	11311	596440	46.2715	5.58362	0.00162448	4
714.1	Rheumatoid arthritis	musculoskeletal	rs35705950	MUC5B	1.07075	0.0213821	1.02884	1.11266	0.00138887	0.117551	1	13017	592985	0	0.588347	0	3
560.3	Peritoneal or intestinal adhesions	digestive	rs11085727	TYK2	1.19141	0.054809	1.08398	1.29883	0.00139663	0.117947	1	864	560502	0	0.000158757	0	2
713	Arthropathy associated with other disorders classified elsewhere	musculoskeletal	rs9896243	NSF	1.11957	0.0353518	1.05028	1.18886	0.00139873	0.117947	1	2450	558092	0	0.400527	0	2
365.1	Open-angle glaucoma	sense organs	rs8080583	KANSL1	1.02013	0.00624268	1.0079	1.03237	0.00140796	0.118315	1	89594	506018	56.4841	6.89403	0.000297177	4
457	Encounter for long-term (current) use of anticoagulants, antithrombotics, aspirin	circulatory system	rs2924480	ELF5	1.05379	0.0164116	1.02162	1.08596	0.00141046	0.118315	1	10323	583674	0	0.00119552	0	3
817	Concussion	injuries & poisonings	rs9501257	HLA-DPB1	1.09361	0.0280316	1.03867	1.14856	0.0014109	0.118315	1	5805	596105	0	0.957841	0	3
250.14	Type 1 diabetes with neurological manifestations	endocrine/metabolic	rs5023077	FBRSL1	0.930645	0.0225353	0.886476	0.974814	0.00142493	0.119272	1	4551	602708	14.0293	2.32637	0.000579082	3
250.2	Type 2 diabetes	endocrine/metabolic	rs6869036	MGAT1	0.9583	0.013357	0.93212	0.98448	0.00142808	0.119317	1	215735	379399	37.977	4.83691	0.000683174	4
773	NA	NA	rs495828	ABO	1.0173	0.00537878	1.00676	1.02784	0.00143077	0.119322	1	171144	343819	0	2.74782	0	4
727	Other disorders of synovium, tendon, and bursa	musculoskeletal	rs111783124	LOC101928126	1.02959	0.00915422	1.01165	1.04754	0.00144269	0.120097	1	73454	492491	0	1.73104	0	4
585.2	Renal failure NOS	genitourinary	rs2284028	NCF4	1.09285	0.0279092	1.03815	1.14756	0.00146514	0.121743	1	9765	592047	0	0.294327	0	3
070.2	Viral hepatitis B	infectious diseases	rs9501257	HLA-DPB1	1.08887	0.0267985	1.03635	1.1414	0.00148734	0.123363	1	4514	612152	0	2.61359	0	4
204.12	Lymphoid leukemia, chronic	neoplasms	rs111783124	LOC101928126	1.13218	0.039083	1.05558	1.20879	0.00149059	0.123389	1	2986	559081	17.531	1.21258	0.0070517	2
586	Other disorders of the kidney and ureters	genitourinary	rs2284028	NCF4	1.05662	0.0173403	1.02263	1.09061	0.00149308	0.123389	1	37710	543811	0	0.402789	0	4
401.2	Hypertensive heart and/or renal disease	circulatory system	rs8080583	KANSL1	1.02111	0.00658227	1.0082	1.03401	0.00150835	0.124425	1	78395	501345	0	2.96734	0	4
574.12	Cholelithiasis with other cholecystitis	digestive	rs495828	ABO	1.09625	0.0289662	1.03947	1.15302	0.00151202	0.124502	1	3584	601748	0	0.270544	0	3
362.23	Cystoid macular degeneration of retina	sense organs	rs8080583	KANSL1	1.05892	0.0180501	1.02354	1.0943	0.00151504	0.124526	1	8521	597087	0	0.853377	0	3
530	Diseases of esophagus	digestive	rs67959919	LZTFL1	0.974476	0.00815868	0.958485	0.990467	0.00152925	0.125467	1	241636	325257	62.6777	8.03809	0.00170827	4
375.2	Epiphora	sense organs	rs12259804	PLEKHS1	0.737186	0.0962655	0.548505	0.925866	0.00153786	0.125947	1	2211	557148	0	0.0218566	0	2
502	Postinflammatory pulmonary fibrosis	respiratory	rs11085727	TYK2	0.936749	0.020633	0.896309	0.97719	0.0015415	0.126019	1	6505	597444	0	0.556412	0	3
458.1	Orthostatic hypotension	circulatory system	rs9896243	NSF	0.95339	0.0150788	0.923836	0.982945	0.00154852	0.126366	1	15271	573965	0	0.068706	0	3
707	Chronic ulcer of skin	dermatologic	rs9896243	NSF	1.03355	0.010428	1.01311	1.05399	0.0015529	0.126496	1	32100	561403	0	0.359887	0	3
261.2	Vitamin B-complex deficiencies	endocrine/metabolic	rs495828	ABO	0.964588	0.0113966	0.942251	0.986926	0.00155851	0.126727	1	26105	569823	72.7545	7.34065	0.00239456	3
947	Urticaria	dermatologic	rs7089827	TFAM	1.07558	0.0230508	1.0304	1.12076	0.00157219	0.127611	1	8257	589676	38.4498	3.24938	0.00110881	3
366	Cataract	sense organs	rs495828	ABO	1.01787	0.0056068	1.00688	1.02886	0.00158391	0.128333	1	300334	261767	0	2.93892	0	4
250	Diabetes mellitus	endocrine/metabolic	rs6869036	MGAT1	0.958718	0.0133496	0.932553	0.984883	0.00158852	0.128479	1	217042	376756	35.5676	4.65604	0.000615685	4
363.3	Chorioretinal scars	sense organs	rs10774671	OAS1	1.04834	0.0149543	1.01903	1.07765	0.00159634	0.128882	1	10098	590738	0	0.684962	0	3
509.1	Respiratory failure	respiratory	rs2277732	DPP9	1.03314	0.0103398	1.01287	1.05341	0.0016158	0.130222	1	27918	568444	0	0.233656	0	3
963.1	Antineoplastic and immunosuppressive drugs causing adverse effects	injuries & poisonings	rs9501257	HLA-DPB1	1.15133	0.0447032	1.06372	1.23895	0.00161953	0.130273	1	2135	556620	24.4346	1.32336	0.00140244	2
969	Poisoning by psychotropic agents	injuries & poisonings	rs76423999	SLC12A7	1.15933	0.0469066	1.0674	1.25127	0.00162216	0.130273	1	3626	602794	69.0771	6.46769	0.0172344	3
530	Diseases of esophagus	digestive	rs9896243	NSF	0.984331	0.0050133	0.974505	0.994157	0.0016316	0.130801	1	241636	325257	0	0.546445	0	4
585.3	Chronic renal failure [CKD]	genitourinary	rs111837807	CCHCR1	0.968025	0.0103197	0.947799	0.988252	0.00163818	0.131097	1	82071	514155	0	2.92491	0	4
365.1	Open-angle glaucoma	sense organs	rs11085727	TYK2	1.02011	0.0063286	1.00771	1.03252	0.00165119	0.131489	1	89594	506018	0	0.473677	0	4
275.3	Disorders of magnesium metabolism	endocrine/metabolic	rs467843	TRAPPC13	1.04768	0.0148032	1.01867	1.07669	0.00165248	0.131489	1	11348	586138	0	0.397259	0	3
530.11	GERD	digestive	rs9896243	NSF	0.984191	0.00506472	0.974264	0.994118	0.00165312	0.131489	1	224132	341773	0	1.15746	0	4
771	Musculoskeletal symptoms referable to limbs	symptoms	rs111783124	LOC101928126	1.18753	0.0546316	1.08045	1.29461	0.00165462	0.131489	1	1598	553941	0	0.72957	0	2
180.3	Cervical intraepithelial neoplasia [CIN] [Cervical dysplasia]	neoplasms	rs76423999	SLC12A7	1.19233	0.0559545	1.08266	1.302	0.00166782	0.132307	1	2471	608213	36.9072	3.16993	0.00604418	3
365	Glaucoma	sense organs	rs10774671	OAS1	1.01555	0.0049119	1.00593	1.02518	0.00167861	0.132622	1	124009	467919	43.7351	5.33192	0.000117835	4
681.6	Cellulitis and abscess of foot, toe	dermatologic	rs9896243	NSF	1.08425	0.0257471	1.03379	1.13472	0.0016794	0.132622	1	4818	600980	44.7199	3.61794	0.00339652	3
721	Spondylosis and allied disorders	musculoskeletal	rs2277732	DPP9	0.979975	0.00643896	0.967355	0.992595	0.00168053	0.132622	1	85503	480154	43.1893	5.28069	0.000280877	4
367.8	Hypermetropia	sense organs	rs495828	ABO	1.02054	0.00647471	1.00785	1.03323	0.00168728	0.132803	1	93935	453412	0	1.95246	0	4
585.3	Chronic renal failure [CKD]	genitourinary	rs2284028	NCF4	1.03994	0.0124721	1.0155	1.06439	0.00168866	0.132803	1	82071	514155	42.6603	5.23197	0.00096252	4
1010.5	NA	NA	rs9896243	NSF	1.01703	0.00538043	1.00649	1.02758	0.00169368	0.13293	1	294072	210493	0	1.90785	0	4
710.19	Unspecified osteomyelitis	musculoskeletal	rs8080583	KANSL1	1.05654	0.0175218	1.0222	1.09088	0.0016961	0.13293	1	9084	599030	0	0.391246	0	3
735	Acquired foot deformities	musculoskeletal	rs35154152	THBS3	1.02348	0.00739865	1.00898	1.03798	0.00170863	0.133196	1	94478	483977	76.4145	12.7197	0.00100861	4
295	Schizophrenia and other psychotic disorders	mental disorders	rs8080583	KANSL1	0.969214	0.00996932	0.949674	0.988754	0.00170923	0.133196	1	30183	574617	0	0.121204	0	4
427	Cardiac dysrhythmias	circulatory system	rs78313563	ESS2	1.06169	0.0190852	1.02428	1.0991	0.00170953	0.133196	1	179417	365335	0	0.880432	0	4
362.4	Retinal vascular changes and abnomalities	sense organs	rs7089827	TFAM	1.05782	0.0179229	1.02269	1.09295	0.0017112	0.133196	1	15364	585628	0	0.974947	0	3
614.52	Vaginitis and vulvovaginitis	genitourinary	rs11085727	TYK2	1.07437	0.0228853	1.02952	1.11923	0.00172051	0.133489	1	7907	596748	37.8803	3.21959	0.00118495	3
297	Suicidal ideation or attempt	mental disorders	rs13050728	IFNAR2	0.97163	0.00918138	0.953635	0.989626	0.00172084	0.133489	1	32149	566097	0	0.814357	0	4
530.1	Esophagitis, GERD and related diseases	digestive	rs8052423	SLC22A31	0.982801	0.00553663	0.971949	0.993653	0.00172763	0.133789	1	235985	330873	0	2.44965	0	4
290.1	Dementias	mental disorders	rs9896243	NSF	0.961001	0.0127111	0.936087	0.985915	0.00175097	0.135366	1	22705	579894	28.9136	2.81348	0.000441357	3
297.1	Suicidal ideation	mental disorders	rs13050728	IFNAR2	0.96928	0.00997212	0.949735	0.988825	0.00175459	0.135416	1	26966	577720	0	1.41123	0	4
334	Degenerative disease of the spinal cord	neurological	rs495828	ABO	1.08235	0.0252985	1.03276	1.13193	0.00176065	0.135654	1	4835	600959	0	0.970019	0	3
571.5	Other chronic nonalcoholic liver disease	digestive	rs9501257	HLA-DPB1	1.03466	0.0108979	1.0133	1.05602	0.00176732	0.135938	1	39114	556603	0	1.83139	0	4
365.1	Open-angle glaucoma	sense organs	rs10774671	OAS1	1.01751	0.00555151	1.00663	1.02839	0.00177103	0.135993	1	89594	506018	49.8571	5.9829	0.00018208	4
295.3	Psychosis	mental disorders	rs8080583	KANSL1	0.960823	0.0127872	0.935761	0.985886	0.00177584	0.136133	1	17960	588412	0	1.09107	0	4
270.2	Disorders of amino-acid metabolism	endocrine/metabolic	rs10774671	OAS1	1.0875	0.0268458	1.03489	1.14012	0.00177968	0.136198	1	3158	603298	5.72725	2.1215	0.000202412	3
290.1	Dementias	mental disorders	rs8080583	KANSL1	0.964057	0.0117204	0.941085	0.987029	0.0017892	0.136697	1	22705	579894	11.2425	2.25333	8.78715e-05	3
285	Other anemias	hematopoietic	rs111837807	CCHCR1	0.972037	0.0090868	0.954227	0.989847	0.00180114	0.137131	1	114272	451502	23.3754	3.91519	0.000180687	4
599.2	Retention of urine	genitourinary	rs9501257	HLA-DPB1	0.960059	0.0130605	0.93446	0.985657	0.00180277	0.137131	1	30337	554427	0	1.80774	0	3
681.5	Cellulitis and abscess of leg, except foot	dermatologic	rs9896243	NSF	1.03807	0.0119725	1.0146	1.06154	0.00180392	0.137131	1	23367	566616	43.9142	3.56597	0.000896179	3
274.1	Gout	endocrine/metabolic	rs35154152	THBS3	1.02937	0.00927797	1.01118	1.04755	0.0018114	0.13747	1	56610	548449	44.2812	5.38418	0.000403058	4
280.2	Iron deficiency anemia secondary to blood loss (chronic)	hematopoietic	rs495828	ABO	0.930946	0.0229518	0.88596	0.975931	0.00182336	0.138148	1	6582	595007	0	0.370867	0	3
365.11	Primary open angle glaucoma	sense organs	rs8052423	SLC22A31	1.03566	0.0112446	1.01362	1.0577	0.00183156	0.138538	1	33771	576441	13.6807	3.47547	0.000111283	4
331	Other cerebral degenerations	neurological	rs2277732	DPP9	1.10739	0.0327527	1.0432	1.17159	0.00184294	0.139168	1	2561	553343	0	0.047688	0	2
333.1	Essential tremor	neurological	rs9896243	NSF	1.0475	0.0149063	1.01829	1.07672	0.00184912	0.139404	1	14445	589032	77.477	8.8798	0.00870448	3
507	Pleurisy; pleural effusion	respiratory	rs8052423	SLC22A31	0.954633	0.0149148	0.9254	0.983866	0.00185272	0.139444	1	19689	570791	20.1952	2.50612	0.000284868	3
172.2	Other non-epithelial cancer of skin	neoplasms	rs1250993	LOC101929525	0.977855	0.007196	0.963751	0.991959	0.00185802	0.139612	1	66509	523796	0	0.375568	0	3
473	Diseases of the larynx and vocal cords	respiratory	rs75505823	LRP1	0.92219	0.0260396	0.871153	0.973228	0.00186594	0.139976	1	23827	572725	58.1196	4.77551	0.0148539	3
627.3	Postmenopausal atrophic vaginitis	genitourinary	rs7960611	CLEC1A	0.88263	0.040143	0.80395	0.96131	0.00187019	0.140065	1	2984	605964	0	1.25642	0	3
530.1	Esophagitis, GERD and related diseases	digestive	rs9501257	HLA-DPB1	1.018	0.00573671	1.00675	1.02924	0.00187447	0.140118	1	235985	330873	0	1.50802	0	4
250	Diabetes mellitus	endocrine/metabolic	rs5023077	FBRSL1	0.986725	0.00429842	0.9783	0.99515	0.00187706	0.140118	1	217042	376756	47.5945	5.72459	0.000140299	4
963.1	Antineoplastic and immunosuppressive drugs causing adverse effects	injuries & poisonings	rs1453205	LOC101928196	1.10387	0.0318279	1.04149	1.16625	0.00190374	0.141687	1	2135	556620	0.225974	1.00226	8.03289e-06	2
224	Benign neoplasm of eye	neoplasms	rs111783124	LOC101928126	0.95208	0.0158166	0.921079	0.98308	0.00190431	0.141687	1	20432	580245	0	0.92681	0	3
242.3	Exophthalmos	endocrine/metabolic	rs1453205	LOC101928196	0.878035	0.0419067	0.795897	0.960172	0.00191066	0.141928	1	1251	559780	0	0.557939	0	2
250.4	Abnormal glucose	endocrine/metabolic	rs495828	ABO	1.02025	0.00646072	1.00759	1.03291	0.00191623	0.14211	1	92940	467700	29.0568	4.22873	0.000136707	4
512.7	Shortness of breath	respiratory	rs9896243	NSF	1.01975	0.00630522	1.00739	1.0321	0.00192723	0.142603	1	107771	435480	0	1.03612	0	4
331.1	Hydrocephalus	neurological	rs111783124	LOC101928126	1.21586	0.0630313	1.09232	1.33941	0.00192914	0.142603	1	1163	560698	82.1884	5.61432	0.460787	2
172	Skin cancer	neoplasms	rs9501257	HLA-DPB1	0.970129	0.00978424	0.950952	0.989307	0.00193878	0.143051	1	80936	510743	0	0.946154	0	3
296	Mood disorders	mental disorders	rs5023077	FBRSL1	1.01306	0.00418696	1.00485	1.02127	0.00194149	0.143051	1	273733	309624	7.65943	3.24884	1.17754e-05	4
172.21	Basal cell carcinoma	neoplasms	rs35154152	THBS3	1.04325	0.0136673	1.01646	1.07003	0.00194982	0.143433	1	29395	451704	0	0.964921	0	2
504.1	Idiopathic fibrosing alveolitis	respiratory	rs111837807	CCHCR1	0.834559	0.0584487	0.719999	0.949118	0.00197343	0.144829	1	2395	558030	0	0.201023	0	2
172	Skin cancer	neoplasms	rs111837807	CCHCR1	1.03256	0.010355	1.01226	1.05285	0.00197516	0.144829	1	80936	510743	10.3072	2.22983	0.00035112	3
426.25	Other heart block	circulatory system	rs8080583	KANSL1	1.12762	0.0388337	1.0515	1.20373	0.00198238	0.145125	1	1755	558195	0	0.674289	0	2
714.1	Rheumatoid arthritis	musculoskeletal	rs111783124	LOC101928126	0.937919	0.0207425	0.897263	0.978574	0.00200223	0.146342	1	13017	592985	0	0.990775	0	3
716.9	Arthropathy NOS	musculoskeletal	rs67959919	LZTFL1	0.955435	0.0147584	0.926508	0.984361	0.00200817	0.146542	1	47855	523372	0	1.44429	0	4
250.2	Type 2 diabetes	endocrine/metabolic	rs5023077	FBRSL1	0.986811	0.00430037	0.978382	0.995239	0.00201877	0.14708	1	215735	379399	53.7679	6.489	0.000179531	4
561.1	NA	NA	rs35154152	THBS3	1.02927	0.00935187	1.01094	1.0476	0.00203674	0.147998	1	57479	504585	62.6395	8.02987	0.000920022	4
279.7	Other immunological findings	endocrine/metabolic	rs9501257	HLA-DPB1	1.13179	0.0401348	1.05313	1.21046	0.00203788	0.147998	1	2285	605371	0	0.5963	0	3
707	Chronic ulcer of skin	dermatologic	rs495828	ABO	1.03183	0.0101619	1.01192	1.05175	0.00204429	0.148228	1	32100	561403	54.5256	4.39808	0.000787584	3
257	Testicular dysfunction	endocrine/metabolic	rs35154152	THBS3	1.03955	0.0125799	1.01489	1.06421	0.0020478	0.148246	1	30298	568953	0	1.92448	0	3
523.32	Chronic periodontitis	digestive	rs35154152	THBS3	0.963811	0.0119581	0.940373	0.987249	0.00205314	0.148344	1	32234	566938	66.7919	9.03395	0.00153039	4
530.1	Esophagitis, GERD and related diseases	digestive	rs9896243	NSF	0.98463	0.00502549	0.97478	0.99448	0.00205567	0.148344	1	235985	330873	0	0.482212	0	4
165	Cancer within the respiratory system	neoplasms	rs67959919	LZTFL1	0.926515	0.0247769	0.877952	0.975077	0.00206646	0.14876	1	15351	591906	0	1.27948	0	3
353	Nerve root and plexus disorders	neurological	rs495828	ABO	1.06157	0.0193979	1.02355	1.09959	0.00206797	0.14876	1	8349	590971	0	0.245391	0	3
598.9	NA	NA	rs10774671	OAS1	1.05604	0.0177114	1.02132	1.09075	0.00208028	0.149263	1	7117	586023	53.7821	4.32733	0.0016592	3
327	Sleep disorders	neurological	rs2284028	NCF4	0.969819	0.00995545	0.950306	0.989331	0.00208152	0.149263	1	161459	379379	3.20248	3.09925	2.23062e-05	4
426.7	Abnormal electrocardiogram [ECG] [EKG]	circulatory system	rs8080583	KANSL1	1.02732	0.00875821	1.01016	1.04449	0.00208586	0.149339	1	39098	523602	36.9584	4.75876	0.000294757	4
611.1	Abnormal mammogram	genitourinary	rs35705950	MUC5B	0.891456	0.0373538	0.818243	0.964669	0.00209819	0.149986	1	6420	599301	0	1.48743	0	3
285.21	Anemia in chronic kidney disease	hematopoietic	rs12259804	PLEKHS1	0.879361	0.0418012	0.797431	0.961291	0.00210149	0.149986	1	12612	592443	77.7247	8.97857	0.0408976	3
596.5	Functional disorders of bladder	genitourinary	rs10086829	COL14A1	1.04239	0.013511	1.01591	1.06888	0.0021183	0.150949	1	19271	579258	0	0.988961	0	3
275.51	Hypocalcemia	endocrine/metabolic	rs76423999	SLC12A7	0.807942	0.0694164	0.671886	0.943998	0.00212449	0.151154	1	2434	555343	0	0.0822504	0	2
285.2	Anemia of chronic disease	hematopoietic	rs12259804	PLEKHS1	0.909643	0.030831	0.849214	0.970071	0.00212845	0.151199	1	21705	573828	67.1079	6.08048	0.0160247	3
1002	NA	NA	rs622568	SEC61G	1.03245	0.0104009	1.01207	1.05284	0.00213702	0.151572	1	31135	556485	0	2.55309	0	4
362.4	Retinal vascular changes and abnomalities	sense organs	rs495828	ABO	1.04543	0.0144739	1.01706	1.0738	0.00214343	0.151598	1	15364	585628	0	0.249783	0	3
427.3	Other specified cardiac dysrhythmias	circulatory system	rs9896243	NSF	1.02686	0.00863616	1.00993	1.04379	0.00214672	0.151598	1	49334	514413	0	2.97315	0	4
300.9	Posttraumatic stress disorder	mental disorders	rs8080583	KANSL1	1.01596	0.00515781	1.00585	1.02606	0.00214738	0.151598	1	156498	439405	36.145	4.69814	9.04551e-05	4
574.3	Cholecystitis without cholelithiasis	digestive	rs7089827	TFAM	0.92286	0.0261662	0.871574	0.974146	0.00215506	0.151905	1	8294	597898	18.6029	2.45709	0.00057451	3
365.1	Open-angle glaucoma	sense organs	rs9896243	NSF	1.02164	0.00698615	1.00795	1.03533	0.00217951	0.153192	1	89594	506018	0	1.19746	0	4
580.3	Nephritis and nephropathy without mention of glomerulonephritis	genitourinary	rs147812915	KAT7	1.17	0.0512366	1.06957	1.27042	0.0021823	0.153192	1	6301	599551	46.2888	3.72362	0.0102781	3
440.22	Atherosclerosis of native arteries of the extremities with intermittent claudication	circulatory system	rs495828	ABO	1.0503	0.0160151	1.01891	1.08168	0.00218342	0.153192	1	12369	588205	38.8525	3.27078	0.00102358	3
531.4	Peptic ulcer, site unspecified	digestive	rs35705950	MUC5B	0.930354	0.023566	0.884165	0.976543	0.00218898	0.153331	1	12554	588805	43.4683	3.53784	0.00428088	3
189.12	Malignant neoplasm of renal pelvis	neoplasms	rs2284028	NCF4	1.34301	0.0962867	1.15429	1.53173	0.00219213	0.153331	1	1300	559994	36.087	1.56463	0.0208312	2
715.2	Ankylosing spondylitis	musculoskeletal	rs9501257	HLA-DPB1	0.843952	0.0554119	0.735345	0.952559	0.00220014	0.153655	1	1815	559865	62.904	2.69571	0.0116578	2
165	Cancer within the respiratory system	neoplasms	rs111783124	LOC101928126	0.943235	0.0191043	0.905791	0.98068	0.00222095	0.154615	1	15351	591906	15.2017	2.35854	0.000842097	3
496	Chronic airway obstruction	respiratory	rs1405655	NR1H2	1.01596	0.00517534	1.00581	1.0261	0.00222204	0.154615	1	120396	456516	0	0.843404	0	4
257.1	Testicular hypofunction	endocrine/metabolic	rs35705950	MUC5B	0.955425	0.0149095	0.926203	0.984648	0.00222533	0.154615	1	29051	572836	1.79857	2.03663	4.89518e-05	3
750	Digestive congenital anomalies	congenital anomalies	rs72655853	SBSPON	0.792089	0.076224	0.64269	0.941488	0.00222934	0.154615	1	2284	552344	50.9321	2.03799	0.106591	2
727.6	Rupture of tendon, nontraumatic	musculoskeletal	rs9896243	NSF	0.95805	0.0140158	0.930579	0.985521	0.00223086	0.154615	1	18002	581502	0	0.486824	0	3
721.1	Spondylosis without myelopathy	musculoskeletal	rs2277732	DPP9	0.979845	0.00666237	0.966786	0.992903	0.00224205	0.155018	1	78525	487817	11.2577	3.38057	5.04185e-05	4
440.22	Atherosclerosis of native arteries of the extremities with intermittent claudication	circulatory system	rs9896243	NSF	1.05144	0.0164179	1.01926	1.08362	0.00224821	0.155018	1	12369	588205	0	1.15875	0	3
504	Other alveolar and parietoalveolar pneumonopathy	respiratory	rs11085727	TYK2	0.930437	0.0236021	0.884177	0.976697	0.00225172	0.155018	1	4952	603245	0	0.161448	0	3
198	Secondary malignant neoplasm	neoplasms	rs9896243	NSF	0.960217	0.0132917	0.934165	0.986269	0.00225633	0.155018	1	19945	585459	0	0.298732	0	3
361.1	Retinal detachment with retinal defect	sense organs	rs8080583	KANSL1	1.06952	0.0220045	1.02639	1.11265	0.00225641	0.155018	1	5732	603421	12.205	2.27803	0.00039852	3
415.2	Chronic pulmonary heart disease	circulatory system	rs9896243	NSF	1.0486	0.0155386	1.01815	1.07906	0.0022571	0.155018	1	13952	583596	20.0347	2.50108	0.000390921	3
773	NA	NA	rs35154152	THBS3	1.0195	0.00632635	1.0071	1.0319	0.00226585	0.155385	1	171144	343819	0	1.25697	0	4
426.31	Right bundle branch block	circulatory system	rs9896243	NSF	1.06435	0.0204486	1.02427	1.10443	0.00229025	0.156822	1	7594	593711	0	0.441341	0	3
378.1	Strabismus (not specified as paralytic)	sense organs	rs6869036	MGAT1	0.869572	0.0458468	0.779712	0.959432	0.00230151	0.157214	1	12415	589635	23.4841	2.61384	0.00359316	3
789	Nausea and vomiting	symptoms	rs67959919	LZTFL1	0.951691	0.0162477	0.919846	0.983537	0.00230778	0.157214	1	40122	527204	36.7038	4.73962	0.00204087	4
452	Other venous embolism and thrombosis	circulatory system	rs1405655	NR1H2	0.973386	0.00885221	0.956035	0.990736	0.00230955	0.157214	1	32528	564092	38.8932	3.27296	0.000236018	3
172.21	Basal cell carcinoma	neoplasms	rs9501257	HLA-DPB1	0.954993	0.0151126	0.925372	0.984614	0.00230979	0.157214	1	29395	451704	0	0.646627	0	2
450	Noninfectious disorders of lymphatic channels	circulatory system	rs72655853	SBSPON	1.13404	0.0412863	1.05312	1.21496	0.0023135	0.157232	1	5845	600931	34.5896	3.05762	0.0107274	3
172.22	Squamous cell carcinoma	neoplasms	rs8052423	SLC22A31	0.951997	0.016154	0.920335	0.983659	0.0023247	0.157757	1	17851	582983	61.3885	5.17981	0.0158035	3
362.21	Macular degeneration, dry	sense organs	rs9501257	HLA-DPB1	0.954285	0.0153697	0.924161	0.98441	0.00233083	0.157938	1	27313	572465	70.5648	6.79458	0.00404748	3
500	Lung disease due to external agents	respiratory	rs35705950	MUC5B	1.12943	0.039998	1.05103	1.20782	0.0023428	0.158481	1	3319	555199	0	0.374217	0	2
980	Encounter for long-term (current) use of antibiotics	infectious diseases	rs78313563	ESS2	1.39744	0.109987	1.18187	1.61302	0.00234581	0.158481	1	2928	555544	0	0.681473	0	2
690	Erythematosquamous dermatosis	dermatologic	rs2924480	ELF5	0.972769	0.00907864	0.954975	0.990563	0.00235753	0.159037	1	34911	554753	0	0.968624	0	4
395.2	Nonrheumatic aortic valve disorders	circulatory system	rs9896243	NSF	1.03881	0.0125256	1.01426	1.06336	0.00236767	0.159485	1	21302	576604	43.4628	3.53749	0.00125983	3
1008	NA	NA	rs8052423	SLC22A31	0.891419	0.0378257	0.817281	0.965558	0.00237613	0.159819	1	3109	602982	0	1.22179	0	3
260	Protein-calorie malnutrition	endocrine/metabolic	rs12259804	PLEKHS1	1.09796	0.0307616	1.03767	1.15826	0.00238068	0.159888	1	17199	576945	0	1.88623	0	3
771	Musculoskeletal symptoms referable to limbs	symptoms	rs7560588	BCL11A	0.868787	0.0463247	0.777991	0.959584	0.00239477	0.160597	1	1598	553941	0	0.934057	0	2
707.3	Chronic ulcer of unspecified site	dermatologic	rs495828	ABO	1.0688	0.0219178	1.02584	1.11176	0.00239937	0.16067	1	6370	595540	0	0.3883	0	3
735.23	Hallux rigidus	musculoskeletal	rs8080583	KANSL1	1.05048	0.0162472	1.01863	1.08232	0.00243871	0.162614	1	10468	594996	35.449	3.09832	0.000601246	3
224.1	Benign neoplasm of eye, uveal	neoplasms	rs467843	TRAPPC13	1.03592	0.0116431	1.0131	1.05874	0.00243879	0.162614	1	19061	583270	0	0.494878	0	3
198.1	Secondary malignancy of lymph nodes	neoplasms	rs111837807	CCHCR1	0.912541	0.0301974	0.853354	0.971728	0.00243912	0.162614	1	8356	599786	0	0.693708	0	3
380.4	Impacted cerumen	sense organs	rs7560588	BCL11A	0.977032	0.00766934	0.962	0.992064	0.00244831	0.162988	1	65936	496260	0	1.12067	0	4
574	Cholelithiasis and cholecystitis	digestive	rs467843	TRAPPC13	1.0292	0.00951466	1.01055	1.04785	0.00248726	0.165292	1	28356	578302	0	2.78766	0	4
110.13	Dermatophytosis of the body	infectious diseases	rs1405655	NR1H2	1.05114	0.0164893	1.01882	1.08346	0.00249018	0.165292	1	8773	580901	0	1.00627	0	3
696	Psoriasis and related disorders	dermatologic	rs111837807	CCHCR1	0.943943	0.0190842	0.906538	0.981349	0.00250398	0.165959	1	19505	591401	3.73485	3.11639	0.000135009	4
401.22	Hypertensive chronic kidney disease	circulatory system	rs2284028	NCF4	1.04628	0.0149672	1.01694	1.07561	0.00250751	0.165959	1	46116	550594	11.9807	3.40834	0.00028123	4
286.7	Other and unspecified coagulation defects	hematopoietic	rs9896243	NSF	1.07134	0.0228167	1.02662	1.11606	0.00252563	0.166035	1	6144	599498	0	1.69028	0	3
395.1	Nonrheumatic mitral valve disorders	circulatory system	rs8052423	SLC22A31	0.948204	0.0176105	0.913687	0.98272	0.00252668	0.166035	1	13963	579721	0	0.167608	0	3
274.1	Gout	endocrine/metabolic	rs5023077	FBRSL1	0.97952	0.00685175	0.966091	0.992949	0.00252724	0.166035	1	56610	548449	0	2.69145	0	4
372	Disorders of conjunctiva	sense organs	rs467843	TRAPPC13	0.963476	0.0123215	0.939325	0.987626	0.00252964	0.166035	1	16225	577805	0	1.08464	0	4
1010.3	NA	NA	rs8080583	KANSL1	1.01499	0.00492851	1.00533	1.02465	0.0025326	0.166035	1	200441	308243	24.229	3.9593	5.24626e-05	4
420	Carditis	circulatory system	rs111837807	CCHCR1	0.916883	0.0287412	0.86055	0.973216	0.00253436	0.166035	1	9095	591931	0	1.71489	0	3
530.2	Esophageal bleeding (varices/hemorrhage)	digestive	rs495828	ABO	0.929828	0.024101	0.88259	0.977066	0.0025378	0.166035	1	5785	600402	0	1.75753	0	3
1009	NA	NA	rs7089827	TFAM	1.03158	0.0102999	1.01139	1.05177	0.00253783	0.166035	1	49512	499930	65.1888	8.61792	0.00101288	4
224	Benign neoplasm of eye	neoplasms	rs1405655	NR1H2	0.966757	0.0112049	0.944795	0.988719	0.00255093	0.166527	1	20432	580245	46.1841	3.71638	0.00102967	3
716	Other arthropathies	musculoskeletal	rs7960611	CLEC1A	0.973108	0.00903552	0.955398	0.990817	0.00255267	0.166527	1	62392	500378	60.5963	7.6135	0.000651219	4
782.3	Edema	symptoms	rs111837807	CCHCR1	0.969532	0.0102609	0.94942	0.989643	0.0025651	0.166625	1	80857	479980	35.5173	4.65241	0.000473015	4
593	Hematuria	genitourinary	rs75505823	LRP1	0.946266	0.0183163	0.910366	0.982166	0.00256618	0.166625	1	51862	533577	0	1.35562	0	4
727.6	Rupture of tendon, nontraumatic	musculoskeletal	rs2924480	ELF5	1.03851	0.0125325	1.01395	1.06307	0.00256887	0.166625	1	18002	581502	0	1.62832	0	3
337	Disorders of the autonomic nervous system	neurological	rs111783124	LOC101928126	0.945365	0.0186345	0.908841	0.981888	0.00256917	0.166625	1	15888	577360	0	1.75296	0	3
427.9	Palpitations	circulatory system	rs8052423	SLC22A31	0.961451	0.0130411	0.93589	0.987011	0.00257424	0.166625	1	25850	564906	0	1.78237	0	4
379.9	Pain, swelling or discharge of eye	sense organs	rs7089827	TFAM	1.08277	0.026385	1.03106	1.13448	0.00257893	0.166625	1	5955	583090	0	0.43068	0	3
720	Spinal stenosis	musculoskeletal	rs35154152	THBS3	1.02845	0.00930655	1.0102	1.04669	0.00257979	0.166625	1	56501	534378	30.4432	4.31302	0.000228995	4
960.2	Allergy/adverse effect of penicillin	injuries & poisonings	rs2924480	ELF5	1.12322	0.0385821	1.0476	1.19884	0.00259685	0.167489	1	1884	556219	67.7365	3.09948	0.0117584	2
710.1	Osteomyelitis	musculoskeletal	rs8080583	KANSL1	1.04582	0.0148786	1.01666	1.07498	0.00260394	0.167626	1	12740	594633	0	1.13433	0	3
530.11	GERD	digestive	rs622568	SEC61G	1.01515	0.00499571	1.00536	1.02495	0.00260724	0.167626	1	224132	341773	3.98329	3.12446	6.28653e-06	4
198.6	Secondary malignancy of bone	neoplasms	rs11085727	TYK2	0.936752	0.0217044	0.894211	0.979293	0.00261002	0.167626	1	6150	604103	25.2439	2.67537	0.00118984	3
496	Chronic airway obstruction	respiratory	rs35705950	MUC5B	1.0249	0.00817582	1.00888	1.04093	0.00262494	0.168347	1	120396	456516	0	2.09738	0	4
172.21	Basal cell carcinoma	neoplasms	rs5023077	FBRSL1	1.02725	0.00893992	1.00973	1.04478	0.00263099	0.168459	1	29395	451704	2.6987	1.02774	7.94518e-05	2
300.3	Obsessive-compulsive disorders	mental disorders	rs11085727	TYK2	1.06796	0.0218641	1.0251	1.11081	0.00263695	0.168459	1	5475	603366	4.52561	2.0948	0.000162132	3
335	Multiple sclerosis	neurological	rs9501257	HLA-DPB1	0.890895	0.0384275	0.815577	0.966213	0.00264359	0.168459	1	3271	558185	0	0.0463194	0	2
701.2	Scar conditions and fibrosis of skin	dermatologic	rs11085727	TYK2	1.05688	0.0184032	1.02081	1.09295	0.00264559	0.168459	1	7819	585294	35.8942	3.11984	0.00164324	3
722.7	Intervertebral disc disorder with myelopathy	musculoskeletal	rs2924480	ELF5	1.06854	0.0220552	1.02531	1.11177	0.00264788	0.168459	1	5832	599548	4.91724	2.10343	0.000118738	3
960	Poisoning by antibiotics	injuries & poisonings	rs2924480	ELF5	1.09295	0.0295733	1.03499	1.15091	0.00265205	0.168459	1	3175	600759	64.404	5.6186	0.00926725	3
840.3	Joint/ligament sprain	injuries & poisonings	rs8052423	SLC22A31	1.05207	0.0168889	1.01897	1.08517	0.00265258	0.168459	1	14500	579279	0	1.93741	0	4
550.4	Umbilical hernia	digestive	rs1250993	LOC101929525	0.963245	0.0124725	0.938799	0.987691	0.00267869	0.169881	1	18460	584468	0	1.18663	0	3
690.1	Seborrheic dermatitis	dermatologic	rs2924480	ELF5	0.973024	0.00911026	0.955168	0.99088	0.00268414	0.169989	1	34637	555832	0	0.861221	0	4
288.1	Decreased white blood cell count	hematopoietic	rs2277732	DPP9	1.05389	0.0174946	1.0196	1.08818	0.00269937	0.170716	1	10191	592713	0	0.816334	0	3
585.3	Chronic renal failure [CKD]	genitourinary	rs9896243	NSF	1.02165	0.007141	1.00765	1.03565	0.00270499	0.170835	1	82071	514155	24.658	3.98184	0.000143666	4
578.9	Hemorrhage of gastrointestinal tract	digestive	rs10774671	OAS1	1.0337	0.011055	1.01203	1.05537	0.00271624	0.171307	1	18661	572132	76.692	8.58076	0.00176503	3
740	Osteoarthrosis	musculoskeletal	rs35154152	THBS3	1.01798	0.00594906	1.00632	1.02964	0.00273573	0.172298	1	245876	307711	0	1.14071	0	4
841	Sprains and strains of back and neck	injuries & poisonings	rs495828	ABO	0.955544	0.0151828	0.925786	0.985303	0.0027435	0.172549	1	14861	569015	0	1.16028	0	3
216.1	Screening for malignant neoplasms of the skin	neoplasms	rs35154152	THBS3	1.05685	0.0184855	1.02062	1.09308	0.0027808	0.174654	1	14100	572720	0	0.400301	0	3
199	Neoplasm of uncertain behavior	neoplasms	rs5023077	FBRSL1	1.0322	0.0106076	1.0114	1.05299	0.00281463	0.1763	1	21195	556869	0	0.0901145	0	3
477	Epistaxis or throat hemorrhage	respiratory	rs495828	ABO	0.951092	0.0167882	0.918187	0.983997	0.00281833	0.1763	1	11980	585904	0	1.75593	0	3
585.34	Chronic Kidney Disease, Stage IV	genitourinary	rs35154152	THBS3	1.05356	0.0174693	1.01932	1.0878	0.00282028	0.1763	1	13865	593655	11.8931	2.26997	0.000153808	3
244.2	Acquired hypothyroidism	endocrine/metabolic	rs9896243	NSF	1.07579	0.0244658	1.02784	1.12374	0.00282625	0.1763	1	5281	600725	66.4865	5.96774	0.0100324	3
585.33	Chronic Kidney Disease, Stage III	genitourinary	rs9501257	HLA-DPB1	1.02883	0.00951841	1.01017	1.04749	0.00282638	0.1763	1	52811	550550	17.6466	3.64284	0.000105776	4
165	Cancer within the respiratory system	neoplasms	rs35705950	MUC5B	1.06032	0.0196215	1.02186	1.09878	0.00283621	0.176487	1	15351	591906	29.4972	2.83677	0.00268681	3
185	Cancer of prostate	neoplasms	rs35154152	THBS3	0.971798	0.00958414	0.953014	0.990583	0.00283752	0.176487	1	57154	554582	0	2.67545	0	4
1010	NA	NA	rs2284028	NCF4	0.937003	0.0218026	0.89427	0.979736	0.00284101	0.176487	1	559598	28862	0	2.11708	0	4
740.9	Osteoarthrosis NOS	musculoskeletal	rs35154152	THBS3	1.0188	0.00624489	1.00656	1.03104	0.00285177	0.176634	1	180084	377727	0	1.17407	0	4
530.11	GERD	digestive	rs8052423	SLC22A31	0.983491	0.00558026	0.972554	0.994429	0.00285349	0.176634	1	224132	341773	0	2.29189	0	4
521.2	Dental abrasion, erosion and attrition	digestive	rs12259804	PLEKHS1	0.890834	0.0387546	0.814875	0.966793	0.00285638	0.176634	1	12587	589918	35.1138	4.62348	0.00963832	4
010	Tuberculosis	infectious diseases	rs76423999	SLC12A7	1.16431	0.0510136	1.06432	1.2643	0.00286243	0.176634	1	2954	604601	62.0423	5.26903	0.0135483	3
426.91	Cardiac pacemaker in situ	circulatory system	rs9896243	NSF	1.03978	0.0130841	1.01414	1.06543	0.0028685	0.176634	1	19541	586655	18.2147	2.44543	0.000387827	3
327	Sleep disorders	neurological	rs9501257	HLA-DPB1	1.01884	0.00626085	1.00657	1.03111	0.00286852	0.176634	1	161459	379379	0	1.74137	0	4
172.2	Other non-epithelial cancer of skin	neoplasms	rs111837807	CCHCR1	1.03394	0.0111944	1.012	1.05588	0.00287053	0.176634	1	66509	523796	0	1.98889	0	3
250.2	Type 2 diabetes	endocrine/metabolic	rs35154152	THBS3	1.0179	0.00595171	1.00623	1.02956	0.00288038	0.177001	1	215735	379399	0	0.813692	0	4
696.4	Psoriasis	dermatologic	rs111837807	CCHCR1	0.943832	0.0194039	0.9058	0.981863	0.00289041	0.177378	1	18799	593629	0.323833	3.00975	1.20329e-05	4
380.1	Otitis externa	sense organs	rs111837807	CCHCR1	1.0583	0.0190318	1.02099	1.0956	0.00290949	0.178309	1	18352	568591	30.8266	2.89128	0.000920498	3
571.5	Other chronic nonalcoholic liver disease	digestive	rs12259804	PLEKHS1	1.06501	0.0211925	1.02348	1.10655	0.00295761	0.181014	1	39114	556603	28.4383	4.19218	0.00226637	4
455	Hemorrhoids	circulatory system	rs8052423	SLC22A31	0.976934	0.0078538	0.961541	0.992328	0.00296565	0.181263	1	79615	452458	0	2.8449	0	4
681	Superficial cellulitis and abscess	dermatologic	rs495828	ABO	1.01907	0.00636402	1.0066	1.03155	0.00298957	0.18248	1	95101	460309	35.5616	4.65561	0.000190286	4
252.1	Hyperparathyroidism	endocrine/metabolic	rs111837807	CCHCR1	0.907656	0.0326467	0.843669	0.971644	0.00299921	0.182672	1	7172	601046	3.00366	2.06193	0.000166169	3
415.2	Chronic pulmonary heart disease	circulatory system	rs10774671	OAS1	1.03854	0.0127439	1.01357	1.06352	0.00300074	0.182672	1	13952	583596	0	0.944544	0	3
296.1	Bipolar	mental disorders	rs9501257	HLA-DPB1	0.967096	0.0112786	0.94499	0.989202	0.00301217	0.183123	1	37573	571753	0	1.45633	0	4
571	Chronic liver disease and cirrhosis	digestive	rs147812915	KAT7	1.06501	0.0212382	1.02338	1.10664	0.00302119	0.18324	1	41039	553810	0	1.1361	0	4
714	Rheumatoid arthritis and other inflammatory polyarthropathies	musculoskeletal	rs111837807	CCHCR1	0.939911	0.0208972	0.898952	0.980869	0.00302214	0.18324	1	17045	584564	0	0.0211308	0	3
480.1	Bacterial pneumonia	respiratory	rs67959919	LZTFL1	0.92409	0.0266342	0.871887	0.976294	0.00303615	0.183845	1	13446	582053	0	0.00972776	0	3
963	Poisoning by primarily systemic agents	injuries & poisonings	rs1453205	LOC101928196	1.0937	0.0302211	1.03446	1.15293	0.00304037	0.183856	1	2362	555824	66.3178	2.96892	0.00612867	2
939	Atopic/contact dermatitis due to other or unspecified	dermatologic	rs111783124	LOC101928126	1.02564	0.00854601	1.00889	1.04239	0.00304876	0.184118	1	87485	454419	0	0.314704	0	4
550.5	Ventral hernia	digestive	rs467843	TRAPPC13	1.04509	0.0148895	1.01591	1.07428	0.00305393	0.184186	1	11294	590945	63.98	5.55247	0.00202975	3
875	Non-healing surgical wound	injuries & poisonings	rs5023077	FBRSL1	0.934893	0.0227483	0.890306	0.97948	0.00308152	0.185388	1	4407	602837	81.1943	10.6351	0.0132586	3
495	Asthma	respiratory	rs1250993	LOC101929525	1.02315	0.00773338	1.00799	1.03831	0.003082	0.185388	1	51247	547158	0	1.69197	0	4
706.2	Sebaceous cyst	dermatologic	rs111837807	CCHCR1	0.96062	0.0135904	0.933982	0.987257	0.00311408	0.186864	1	41566	539854	0	1.17362	0	4
290.2	Delirium due to conditions classified elsewhere	mental disorders	rs9501257	HLA-DPB1	0.92572	0.0261093	0.874545	0.976894	0.00311473	0.186864	1	6840	596244	0	1.54006	0	3
240	Simple and unspecified goiter	endocrine/metabolic	rs9501257	HLA-DPB1	0.901131	0.0352267	0.832087	0.970176	0.00312405	0.186944	1	2765	556623	82.0938	5.58465	0.0128628	2
500	Lung disease due to external agents	respiratory	rs78313563	ESS2	1.36691	0.105766	1.15961	1.57422	0.00312513	0.186944	1	3319	555199	66.7052	3.00347	0.047583	2
338.1	Acute pain	neurological	rs2277732	DPP9	1.03268	0.0108815	1.01135	1.054	0.00312839	0.186944	1	25857	543650	0	2.7279	0	4
550	Abdominal hernia	digestive	rs8080583	KANSL1	1.01862	0.00624769	1.00638	1.03087	0.00314734	0.18783	1	86235	490949	0	2.51701	0	4
573.6	Nonspecific elevation of levels of transaminase or lactic acid dehydrogenase [LDH]	digestive	rs10086829	COL14A1	1.06715	0.0220122	1.02401	1.11029	0.0031516	0.187838	1	7276	588621	0	0.169593	0	3
627.4	Premenopausal menorrhagia	genitourinary	rs5023077	FBRSL1	0.839284	0.0593598	0.722939	0.955629	0.00316134	0.188054	1	709	560451	0	0.127467	0	2
695.3	Rosacea	dermatologic	rs111837807	CCHCR1	1.06304	0.0207127	1.02244	1.10364	0.00316348	0.188054	1	15137	587582	0	0.436426	0	3
452	Other venous embolism and thrombosis	circulatory system	rs8052423	SLC22A31	0.966387	0.0115867	0.943677	0.989097	0.00316894	0.188133	1	32528	564092	0	0.997517	0	3
512.8	Cough	respiratory	rs7089827	TFAM	1.0239	0.00800523	1.00821	1.03959	0.00317759	0.1884	1	92629	430881	61.3666	7.76531	0.000532934	4
596	Other disorders of bladder	genitourinary	rs9501257	HLA-DPB1	0.964759	0.0121638	0.940918	0.9886	0.00318312	0.188483	1	33595	560737	45.0911	5.4636	0.000675891	4
655	Known or suspected fetal abnormality affecting management of mother	pregnancy complications	rs1250993	LOC101929525	0.849175	0.0554515	0.74049	0.95786	0.00319478	0.188928	1	1004	561020	0	0.000473039	0	2
300	Anxiety disorders	mental disorders	rs622568	SEC61G	1.01499	0.00504713	1.00509	1.02488	0.00320685	0.189396	1	259668	316997	0	1.48867	0	4
578.1	Hematemesis	digestive	rs111783124	LOC101928126	1.1281	0.0409112	1.04791	1.20829	0.00321665	0.189562	1	3089	604238	0	1.03111	0	3
288.1	Decreased white blood cell count	hematopoietic	rs35154152	THBS3	1.06005	0.0197945	1.02125	1.09885	0.00321799	0.189562	1	10191	592713	54.8668	4.43132	0.00177927	3
218	Benign neoplasm of uterus	neoplasms	rs7089827	TFAM	1.08456	0.0275637	1.03054	1.13859	0.00322924	0.18974	1	5509	603995	0	0.185293	0	3
465.4	Acute laryngitis and tracheitis	respiratory	rs147812915	KAT7	1.49942	0.13755	1.22982	1.76902	0.00322998	0.18974	1	835	556843	77.779	4.50025	0.238015	2
038.3	Bacteremia	infectious diseases	rs78313563	ESS2	1.19262	0.0598209	1.07537	1.30987	0.00323351	0.18974	1	10099	595407	25.6733	2.69082	0.0041953	3
727.1	Synovitis and tenosynovitis	musculoskeletal	rs1405655	NR1H2	1.02674	0.00896453	1.00917	1.04431	0.00324218	0.189838	1	31420	562470	57.1373	6.9991	0.000662136	4
070.2	Viral hepatitis B	infectious diseases	rs495828	ABO	0.9191	0.0286585	0.862929	0.97527	0.00324353	0.189838	1	4514	612152	43.1121	5.27353	0.00321675	4
603	Other disorders of testis	genitourinary	rs35705950	MUC5B	1.07271	0.0238514	1.02596	1.11946	0.00325472	0.190128	1	10660	591912	29.9399	2.85469	0.00235354	3
110.12	Althete's foot	infectious diseases	rs9501257	HLA-DPB1	1.03525	0.0117721	1.01217	1.05832	0.00325683	0.190128	1	28538	553809	49.068	5.89021	0.000719407	4
458.1	Orthostatic hypotension	circulatory system	rs8080583	KANSL1	0.95984	0.0139345	0.932529	0.987152	0.00326639	0.190442	1	15271	573965	0	0.598955	0	3
333.1	Essential tremor	neurological	rs8080583	KANSL1	1.04233	0.0140982	1.0147	1.06997	0.00327219	0.190536	1	14445	589032	19.2692	2.47737	0.000370819	3
070.9	Hepatitis NOS	infectious diseases	rs10774671	OAS1	0.93365	0.0233561	0.887872	0.979428	0.00328832	0.191231	1	3980	601416	4.11111	2.08575	9.16938e-05	3
531.2	Gastric ulcer	digestive	rs495828	ABO	0.924107	0.0268722	0.871437	0.976776	0.0033125	0.192391	1	4660	600337	0	1.3421	0	3
601.3	Orchitis and epididymitis	genitourinary	rs76073397	MIR548H2	1.09583	0.0311761	1.03473	1.15694	0.00333117	0.193229	1	9018	592029	0	0.866032	0	3
504	Other alveolar and parietoalveolar pneumonopathy	respiratory	rs111837807	CCHCR1	0.891595	0.0391029	0.814953	0.968236	0.00334188	0.193603	1	4952	603245	5.74134	2.12182	0.000563563	3
716.1	Unspecified polyarthropathy or polyarthritis	musculoskeletal	rs111783124	LOC101928126	0.821883	0.0668993	0.690761	0.953006	0.00336656	0.194708	1	1427	559391	12.4598	1.14233	0.00755353	2
218.1	Uterine leiomyoma	neoplasms	rs7089827	TFAM	1.08489	0.0277915	1.03042	1.13936	0.00336949	0.194708	1	5377	604406	0	0.13125	0	3
295.1	Schizophrenia	mental disorders	rs76073397	MIR548H2	1.07375	0.0242792	1.02616	1.12133	0.00338248	0.195035	1	17765	596664	0	1.90132	0	4
196	Radiotherapy	neoplasms	rs1453205	LOC101928196	0.952385	0.0166475	0.919755	0.985014	0.00338371	0.195035	1	7885	602430	0	0.490065	0	3
512	Other symptoms of respiratory system	respiratory	rs78313563	ESS2	1.05452	0.0181177	1.01901	1.09003	0.00339138	0.19514	1	223976	292081	0	0.964394	0	4
286.7	Other and unspecified coagulation defects	hematopoietic	rs8080583	KANSL1	1.06406	0.021196	1.02252	1.10561	0.00339411	0.19514	1	6144	599498	61.1634	5.14979	0.00391936	3
425.12	Other hypertrophic cardiomyopathy	circulatory system	rs76073397	MIR548H2	1.34922	0.102266	1.14878	1.54966	0.00340155	0.195321	1	702	561245	0	0.68808	0	2
290	Delirium dementia and amnestic and other cognitive disorders	mental disorders	rs622568	SEC61G	1.02913	0.0098081	1.00991	1.04836	0.00341157	0.195507	1	38650	557891	0	1.90304	0	4
523	Gingival and periodontal diseases	digestive	rs10086829	COL14A1	1.01857	0.00628348	1.00625	1.03088	0.00341337	0.195507	1	110058	476543	0	1.38942	0	4
428	Congestive heart failure; nonhypertensive	circulatory system	rs10774671	OAS1	1.01799	0.00609074	1.00605	1.02992	0.00342502	0.195618	1	70790	523251	16.4029	3.58864	5.5772e-05	4
395.3	Nonrheumatic tricuspid valve disorders	circulatory system	rs8080583	KANSL1	1.12119	0.0390966	1.04456	1.19782	0.00343458	0.195618	1	1733	552985	0	0.281072	0	2
415.2	Chronic pulmonary heart disease	circulatory system	rs35705950	MUC5B	1.06371	0.0211082	1.02234	1.10508	0.0034348	0.195618	1	13952	583596	39.3236	3.29617	0.00336238	3
381.2	Eustachian tube disorders	sense organs	rs1250993	LOC101929525	0.947379	0.0184773	0.911163	0.983594	0.00343849	0.195618	1	8194	590287	70.7487	6.8373	0.00476272	3
871.3	Open wound of foot except toe(s) alone	injuries & poisonings	rs9896243	NSF	1.07262	0.0239635	1.02565	1.11959	0.00344082	0.195618	1	5665	597702	21.8235	2.55831	0.00105594	3
070	Viral hepatitis	infectious diseases	rs495828	ABO	0.971206	0.00998747	0.951631	0.990782	0.00344109	0.195618	1	38388	574522	29.8726	4.27793	0.000249074	4
530	Diseases of esophagus	digestive	rs8052423	SLC22A31	0.983979	0.00552272	0.973154	0.994804	0.00345103	0.195938	1	241636	325257	0	1.9393	0	4
519.9	Symptoms involving respiratory system and other chest symptoms	respiratory	rs11085727	TYK2	0.94568	0.0191249	0.908195	0.983164	0.00349637	0.198265	1	7899	588219	0	0.0976202	0	3
574.1	Cholelithiasis	digestive	rs622568	SEC61G	1.0368	0.0123821	1.01253	1.06107	0.00351247	0.198931	1	22395	576150	0	0.359119	0	3
690.1	Seborrheic dermatitis	dermatologic	rs2284028	NCF4	0.93495	0.0230501	0.889772	0.980128	0.00352179	0.199211	1	34637	555832	0	1.57592	0	4
356	Hereditary and idiopathic peripheral neuropathy	neurological	rs8080583	KANSL1	1.02453	0.00830731	1.00825	1.04081	0.00353131	0.199393	1	44363	530904	0	1.16045	0	3
318	Tobacco use disorder	mental disorders	rs111783124	LOC101928126	1.01951	0.00662418	1.00653	1.03249	0.00353376	0.199393	1	200795	359302	54.2341	6.5551	0.000583313	4
728	Disorders of muscle, ligament, and fascia	musculoskeletal	rs35154152	THBS3	1.14596	0.0467936	1.05425	1.23768	0.00359597	0.202265	1	1803	556109	0	0.744541	0	2
249	Secondary diabetes mellitus	endocrine/metabolic	rs111837807	CCHCR1	0.918527	0.0291918	0.861311	0.975743	0.00360008	0.202265	1	8856	590911	0	1.34262	0	3
426.25	Other heart block	circulatory system	rs111837807	CCHCR1	1.18632	0.0586916	1.07128	1.30135	0.00360186	0.202265	1	1755	558195	0	0.130313	0	2
550	Abdominal hernia	digestive	rs1250993	LOC101929525	0.98215	0.00618738	0.970022	0.994277	0.00360243	0.202265	1	86235	490949	0	1.58703	0	4
165.1	Cancer of bronchus; lung	neoplasms	rs111783124	LOC101928126	0.944136	0.0197547	0.905417	0.982855	0.0036148	0.202554	1	14315	593659	54.5428	4.39974	0.00605705	3
871	Open wounds of extremities	injuries & poisonings	rs35154152	THBS3	1.03569	0.0120528	1.01207	1.05932	0.00361648	0.202554	1	32654	536958	10.4543	2.2335	7.57656e-05	3
550	Abdominal hernia	digestive	rs495828	ABO	0.980906	0.00663008	0.967911	0.993901	0.00364007	0.203403	1	86235	490949	0	0.262311	0	4
689	Disorder of skin and subcutaneous tissue NOS	dermatologic	rs67959919	LZTFL1	0.959028	0.0143874	0.930829	0.987228	0.00364058	0.203403	1	45579	498803	0	0.993376	0	4
333.1	Essential tremor	neurological	rs622568	SEC61G	1.04618	0.0155283	1.01574	1.07661	0.00364836	0.203588	1	14445	589032	0	1.0766	0	3
172.1	Melanomas of skin, dx or hx	neoplasms	rs1250993	LOC101929525	0.97501	0.00871095	0.957937	0.992084	0.00366994	0.204542	1	40952	554884	0	1.12657	0	3
433.5	Cerebral aneurysm	circulatory system	rs9501257	HLA-DPB1	1.14304	0.0460479	1.05279	1.2333	0.00369149	0.20509	1	1885	559809	0	0.143857	0	2
241.2	Nontoxic multinodular goiter	endocrine/metabolic	rs9501257	HLA-DPB1	0.936955	0.0224295	0.892993	0.980917	0.00369218	0.20509	1	7920	600085	0	0.88845	0	3
250.12	Type 1 diabetes with renal manifestations	endocrine/metabolic	rs111837807	CCHCR1	0.787564	0.0822569	0.62634	0.948787	0.00369329	0.20509	1	1344	559817	56.2223	2.28427	0.0249954	2
367	Disorders of refraction and accommodation; blindness and low vision	sense organs	rs495828	ABO	1.01555	0.00531952	1.00513	1.02598	0.00371326	0.205948	1	387831	181610	0	0.811987	0	4
555	Inflammatory bowel disease and other gastroenteritis and colitis	digestive	rs1405655	NR1H2	0.953382	0.016457	0.921126	0.985638	0.00372151	0.20608	1	9196	597378	0	1.22942	0	3
655	Known or suspected fetal abnormality affecting management of mother	pregnancy complications	rs76073397	MIR548H2	1.31378	0.0940882	1.12937	1.4982	0.00372469	0.20608	1	1004	561020	0	0.0886012	0	2
727.1	Synovitis and tenosynovitis	musculoskeletal	rs7560588	BCL11A	1.03104	0.0105423	1.01038	1.05171	0.00373382	0.206334	1	31420	562470	0	2.48031	0	4
510	Other diseases of lung	respiratory	rs67959919	LZTFL1	0.944937	0.0195378	0.906643	0.983231	0.00374505	0.206704	1	24641	558221	0	1.1323	0	3
396	Abnormal heart sounds	circulatory system	rs495828	ABO	1.0407	0.0137634	1.01372	1.06767	0.00375149	0.206809	1	16927	571684	71.1932	6.94281	0.00300119	3
366.2	Senile cataract	sense organs	rs8080583	KANSL1	1.01496	0.0051268	1.00492	1.02501	0.00376509	0.207162	1	261100	299188	57.5874	7.07336	0.000270939	4
690	Erythematosquamous dermatosis	dermatologic	rs2284028	NCF4	0.935739	0.0229265	0.890803	0.980675	0.00376699	0.207162	1	34911	554753	0	1.50925	0	4
224	Benign neoplasm of eye	neoplasms	rs495828	ABO	1.03637	0.0123411	1.01218	1.06056	0.00379821	0.208399	1	20432	580245	0	1.30056	0	3
591	Urinary tract infection	genitourinary	rs1405655	NR1H2	1.01987	0.00679714	1.00655	1.03319	0.00379864	0.208399	1	60669	507892	24.5442	3.97584	9.53084e-05	4
626.13	Irregular menstrual cycle	genitourinary	rs12660421	FOXP4-AS1	1.21622	0.0676729	1.08358	1.34885	0.00382184	0.20942	1	2433	606144	0	1.81466	0	3
465	Acute upper respiratory infections of multiple or unspecified sites	respiratory	rs2277732	DPP9	0.982813	0.00599698	0.971059	0.994567	0.00384259	0.210057	1	109544	406073	0	0.276608	0	4
250.14	Type 1 diabetes with neurological manifestations	endocrine/metabolic	rs2924480	ELF5	1.07355	0.0245549	1.02542	1.12168	0.00384851	0.210057	1	4551	602708	0	1.4618	0	3
561.1	NA	NA	rs10774671	OAS1	1.01916	0.00656688	1.00629	1.03203	0.00384853	0.210057	1	57479	504585	67.5966	9.2583	0.000669007	4
276.13	Hyperpotassemia	endocrine/metabolic	rs9501257	HLA-DPB1	1.04219	0.0142989	1.01416	1.07022	0.00385193	0.210057	1	21392	567741	89.227	18.5649	0.00626796	3
695.7	Prurigo and Lichen	dermatologic	rs7960611	CLEC1A	0.946214	0.01915	0.908681	0.983748	0.00388933	0.211843	1	11364	586262	0	0.0447982	0	3
250.1	Type 1 diabetes	endocrine/metabolic	rs495828	ABO	1.03446	0.0117365	1.01145	1.05746	0.0038961	0.211958	1	24318	565748	0	0.820801	0	3
260.1	Cachexia	endocrine/metabolic	rs10086829	COL14A1	0.858011	0.0531213	0.753893	0.962129	0.00394147	0.214026	1	1137	558871	82.3493	5.66551	0.0402532	2
598	Abnormal findings on examination of urine	genitourinary	rs10774671	OAS1	1.05095	0.0172387	1.01716	1.08474	0.00394351	0.214026	1	7510	584903	43.6767	3.55093	0.00104816	3
324	Other CNS infection and poliomyelitis	neurological	rs12259804	PLEKHS1	1.34018	0.10159	1.14106	1.5393	0.00394905	0.214032	1	1192	560382	0	0.000261593	0	2
550.4	Umbilical hernia	digestive	rs467843	TRAPPC13	1.03432	0.0117083	1.01137	1.05727	0.00395302	0.214032	1	18460	584468	0	1.96464	0	3
706.2	Sebaceous cyst	dermatologic	rs495828	ABO	1.0263	0.00901621	1.00863	1.04397	0.00398266	0.215287	1	41566	539854	0	0.620167	0	4
244.2	Acquired hypothyroidism	endocrine/metabolic	rs8080583	KANSL1	1.0684	0.0229787	1.02336	1.11344	0.00398566	0.215287	1	5281	600725	66.7267	6.01082	0.00655686	3
705.8	Hyperhidrosis	dermatologic	rs6869036	MGAT1	1.23351	0.072934	1.09056	1.37646	0.00400873	0.216224	1	3469	599387	25.3609	2.67956	0.00677834	3
427.3	Other specified cardiac dysrhythmias	circulatory system	rs111783124	LOC101928126	0.968838	0.011003	0.947272	0.990404	0.0040125	0.216224	1	49334	514413	0	0.95083	0	4
296.22	Major depressive disorder	mental disorders	rs67959919	LZTFL1	0.97492	0.00883116	0.957611	0.99223	0.00402606	0.21664	1	198246	382807	0.534155	3.01611	5.32453e-06	4
244.4	Hypothyroidism NOS	endocrine/metabolic	rs10774671	OAS1	0.982507	0.00613673	0.970479	0.994535	0.00402973	0.21664	1	68397	539116	0	1.87897	0	4
638	NA	NA	rs147812915	KAT7	0.447524	0.279713	-0.100714	0.995761	0.0040471	0.217154	1	627	561667	0	0.215575	0	2
480	Pneumonia	respiratory	rs2277732	DPP9	1.02267	0.00779857	1.00738	1.03795	0.00404884	0.217154	1	52425	532394	28.759	4.21106	0.000258905	4
593	Hematuria	genitourinary	rs9501257	HLA-DPB1	0.972602	0.00966639	0.953656	0.991548	0.00405382	0.217165	1	51862	533577	31.6176	4.38709	0.000231669	4
714	Rheumatoid arthritis and other inflammatory polyarthropathies	musculoskeletal	rs35705950	MUC5B	1.0559	0.0189356	1.01879	1.09302	0.00407081	0.21782	1	17045	584564	37.8845	3.21981	0.00217471	3
442	Other aneurysm	circulatory system	rs111837807	CCHCR1	0.953267	0.0166652	0.920604	0.985931	0.00408081	0.217982	1	27086	571680	0	0.645413	0	3
250	Diabetes mellitus	endocrine/metabolic	rs35154152	THBS3	1.01724	0.00595115	1.00557	1.0289	0.00408342	0.217982	1	217042	376756	0	0.706032	0	4
512.8	Cough	respiratory	rs9896243	NSF	1.01945	0.00671293	1.00629	1.03261	0.00410752	0.218713	1	92629	430881	0	0.949089	0	4
280	Iron deficiency anemias	hematopoietic	rs622568	SEC61G	1.0248	0.00853539	1.00807	1.04153	0.00410821	0.218713	1	47923	544715	0	2.92275	0	4
727.1	Synovitis and tenosynovitis	musculoskeletal	rs8080583	KANSL1	1.02835	0.00974414	1.00926	1.04745	0.00411202	0.218713	1	31420	562470	36.7803	4.74536	0.000355062	4
555.21	Ulcerative colitis (chronic)	digestive	rs10774671	OAS1	1.10293	0.0341452	1.036	1.16985	0.00411634	0.218713	1	1930	557994	0	0.911253	0	2
274.11	Gouty arthropathy	endocrine/metabolic	rs495828	ABO	0.951119	0.0174706	0.916877	0.985362	0.0041233	0.218748	1	11316	597686	53.7174	6.48192	0.00241602	4
395.2	Nonrheumatic aortic valve disorders	circulatory system	rs76073397	MIR548H2	1.05604	0.0190097	1.01878	1.0933	0.00412659	0.218748	1	21302	576604	0	1.38914	0	3
709.2	Sicca syndrome	dermatologic	rs8080583	KANSL1	0.872034	0.0477625	0.77842	0.965649	0.00414625	0.21928	1	1304	559008	0	0.150996	0	2
415.1	Acute pulmonary heart disease	circulatory system	rs8080583	KANSL1	1.04173	0.0142609	1.01378	1.06968	0.00414865	0.21928	1	13749	594070	0	0.192343	0	3
365.11	Primary open angle glaucoma	sense organs	rs35154152	THBS3	1.03336	0.0114474	1.01092	1.05579	0.00415331	0.21928	1	33771	576441	27.5665	4.14173	0.00027616	4
253	Disorders of the pituitary gland and its hypothalamic control	endocrine/metabolic	rs9501257	HLA-DPB1	1.06813	0.022997	1.02305	1.1132	0.0041594	0.21928	1	8112	597168	0	0.0151942	0	3
585.32	End stage renal disease	genitourinary	rs10774671	OAS1	1.04393	0.0150029	1.01453	1.07334	0.0041607	0.21928	1	10054	599150	0	0.592096	0	3
789	Nausea and vomiting	symptoms	rs622568	SEC61G	1.02696	0.00928651	1.00876	1.04516	0.00417443	0.219749	1	40122	527204	5.13359	3.16234	2.70282e-05	4
395.1	Nonrheumatic mitral valve disorders	circulatory system	rs8080583	KANSL1	0.95925	0.0145281	0.930775	0.987725	0.00418746	0.22018	1	13963	579721	33.7144	3.01724	0.000571984	3
296.2	Depression	mental disorders	rs5023077	FBRSL1	1.01212	0.00420646	1.00387	1.02036	0.00419369	0.220253	1	259099	322080	0	2.58978	0	4
274	Gout and other crystal arthropathies	endocrine/metabolic	rs5023077	FBRSL1	0.980978	0.00670939	0.967828	0.994129	0.00420426	0.220442	1	59355	543512	13.9892	3.48794	5.96046e-05	4
038	Septicemia	infectious diseases	rs2284028	NCF4	1.06249	0.0211784	1.02098	1.104	0.00420696	0.220442	1	26613	567057	39.7155	3.3176	0.00141853	3
1002	NA	NA	rs9896243	NSF	0.969122	0.0109629	0.947635	0.990609	0.00422314	0.221035	1	31135	556485	0	2.0065	0	4
731.1	Osteitis deformans [Paget's disease of bone]	musculoskeletal	rs1453205	LOC101928196	0.86168	0.0520619	0.759639	0.963721	0.00424302	0.221688	1	816	561447	53.8875	2.16861	0.00662793	2
362.22	Macular degeneration, wet	sense organs	rs111783124	LOC101928126	1.07452	0.0251363	1.02525	1.12379	0.00424536	0.221688	1	7355	601403	51.8891	4.15706	0.0138577	3
278.11	Morbid obesity	endocrine/metabolic	rs7960611	CLEC1A	1.02619	0.00904406	1.00846	1.04391	0.00426289	0.221974	1	63325	531651	49.6039	5.95284	0.00041324	4
710	Osteomyelitis, periostitis, and other infections involving bone	musculoskeletal	rs8080583	KANSL1	1.04289	0.0146931	1.01409	1.07169	0.00426291	0.221974	1	13087	593522	0	1.03275	0	3
601.4	Balanoposthitis	genitourinary	rs13050728	IFNAR2	0.924677	0.0274021	0.870969	0.978385	0.00426545	0.221974	1	3219	603941	0	0.91165	0	3
594.2	Calculus of lower urinary tract	genitourinary	rs8080583	KANSL1	1.08429	0.028323	1.02877	1.1398	0.00427529	0.222232	1	3411	605620	0	0.142678	0	3
204.1	Lymphoid leukemia	neoplasms	rs10774671	OAS1	0.930009	0.0254115	0.880203	0.979816	0.004298	0.223158	1	3347	558416	0	0.438223	0	2
339	Other headache syndromes	neurological	rs67959919	LZTFL1	0.967315	0.0116407	0.944499	0.99013	0.00430691	0.223366	1	92676	462525	0	0.194799	0	4
401	Hypertension	circulatory system	rs8080583	KANSL1	1.01657	0.00576328	1.00528	1.02787	0.00434649	0.225162	1	432480	155932	67.8028	9.31758	0.000519247	4
835	Internal derangement of knee	injuries & poisonings	rs111783124	LOC101928126	1.03837	0.0132072	1.01248	1.06425	0.0043644	0.225833	1	33380	563154	0	0.0156116	0	4
580.14	Chronic glomerulonephritis, NOS	genitourinary	rs2284028	NCF4	1.32232	0.0980549	1.13013	1.5145	0.00438199	0.226486	1	638	561195	8.14166	1.08863	0.00551069	2
603.2	Spermatocele	genitourinary	rs11085727	TYK2	1.09237	0.0310192	1.03157	1.15317	0.00439628	0.226967	1	2712	605655	0	0.270599	0	3
339	Other headache syndromes	neurological	rs622568	SEC61G	1.01895	0.0065945	1.00602	1.03187	0.00441863	0.227862	1	92676	462525	13.8973	3.48421	3.78421e-05	4
695	Erythematous conditions	dermatologic	rs9896243	NSF	0.972487	0.00980256	0.953274	0.9917	0.00442649	0.228009	1	37983	546074	43.0292	5.26586	0.000732325	4
172	Skin cancer	neoplasms	rs8052423	SLC22A31	0.976501	0.00835776	0.96012	0.992882	0.00443821	0.228355	1	80936	510743	0	0.28282	0	3
727	Other disorders of synovium, tendon, and bursa	musculoskeletal	rs622568	SEC61G	1.02062	0.00717621	1.00656	1.03469	0.00444689	0.228543	1	73454	492491	0	2.84774	0	4
395.2	Nonrheumatic aortic valve disorders	circulatory system	rs8080583	KANSL1	1.03415	0.0118082	1.01101	1.05729	0.00445768	0.228626	1	21302	576604	64.5494	5.64165	0.00189416	3
415.1	Acute pulmonary heart disease	circulatory system	rs9896243	NSF	1.04559	0.0156771	1.01486	1.07632	0.00445854	0.228626	1	13749	594070	0	0.343414	0	3
594.1	Calculus of kidney	genitourinary	rs2284028	NCF4	1.06072	0.0207412	1.02007	1.10138	0.00448046	0.228884	1	38440	561965	51.1615	6.14269	0.00253615	4
272.12	Hyperglyceridemia	endocrine/metabolic	rs11085727	TYK2	1.03188	0.0110406	1.01024	1.05352	0.00448116	0.228884	1	22350	579210	0	1.28467	0	4
276.42	Alkalosis	endocrine/metabolic	rs12660421	FOXP4-AS1	0.657223	0.147688	0.367755	0.946692	0.00448291	0.228884	1	1163	556842	26.5621	1.36169	0.0158588	2
350.1	Abnormal involuntary movements	neurological	rs11085727	TYK2	1.03196	0.0110702	1.01026	1.05366	0.00448369	0.228884	1	22340	564381	18.9759	2.4684	0.000249524	3
370	Keratitis	sense organs	rs35705950	MUC5B	0.937356	0.0227702	0.892726	0.981985	0.00449579	0.229245	1	13621	584337	46.1774	5.57387	0.00525006	4
274	Gout and other crystal arthropathies	endocrine/metabolic	rs35154152	THBS3	1.02623	0.00911595	1.00837	1.0441	0.00450217	0.229314	1	59355	543512	21.4238	3.81795	0.000133844	4
1010.7	NA	NA	rs8052423	SLC22A31	0.97735	0.00806672	0.96154	0.993161	0.00451045	0.229384	1	505518	76502	8.31434	3.27205	4.94842e-05	4
728.71	Contracture of palmar fascia [Dupuytren's disease]	musculoskeletal	rs78313563	ESS2	0.765924	0.0939041	0.581872	0.949976	0.00451362	0.229384	1	7243	600690	0	1.2491	0	3
401.21	Hypertensive heart disease	circulatory system	rs8080583	KANSL1	1.02782	0.00966566	1.00888	1.04677	0.00452232	0.22957	1	31627	559610	15.7385	3.56035	0.000115939	4
286.7	Other and unspecified coagulation defects	hematopoietic	rs13050728	IFNAR2	0.945051	0.0199087	0.90603	0.984072	0.00452861	0.229633	1	6144	599498	0	0.580843	0	3
789	Nausea and vomiting	symptoms	rs8080583	KANSL1	0.975377	0.00879086	0.958147	0.992607	0.00456765	0.231355	1	40122	527204	37.9763	4.83686	0.000304304	4
250.23	Type 2 diabetes with ophthalmic manifestations	endocrine/metabolic	rs9501257	HLA-DPB1	1.02947	0.0102484	1.00939	1.04956	0.00459205	0.232171	1	42267	551660	68.654	9.57061	0.00119123	4
613	Other nonmalignant breast conditions	genitourinary	rs72655853	SBSPON	1.11478	0.038338	1.03964	1.18992	0.00459396	0.232171	1	8707	591905	40.0997	3.33888	0.0066273	3
496	Chronic airway obstruction	respiratory	rs35154152	THBS3	1.0203	0.00709416	1.00639	1.0342	0.0046145	0.232941	1	120396	456516	12.2222	3.41772	4.78209e-05	4
571.5	Other chronic nonalcoholic liver disease	digestive	rs147812915	KAT7	1.06344	0.0217149	1.02088	1.106	0.00461942	0.232941	1	39114	556603	0	1.65139	0	4
360.2	Progressive myopia	sense organs	rs622568	SEC61G	1.17716	0.0576429	1.06418	1.29014	0.00466115	0.234619	1	877	559945	0	0.100409	0	2
442.1	Aortic aneurysm	circulatory system	rs111837807	CCHCR1	0.95071	0.0178683	0.915689	0.985732	0.00467234	0.234619	1	23431	577759	14.0889	2.32799	0.000496319	3
366.2	Senile cataract	sense organs	rs10774671	OAS1	1.01284	0.00451074	1.004	1.02168	0.0046733	0.234619	1	261100	299188	0	1.43247	0	4
172.1	Melanomas of skin, dx or hx	neoplasms	rs35154152	THBS3	1.03394	0.0117994	1.01081	1.05707	0.00467332	0.234619	1	40952	554884	56.5438	4.60233	0.00706434	3
041.9	Infection with drug-resistant microorganisms	infectious diseases	rs76073397	MIR548H2	0.808812	0.0750355	0.661742	0.955881	0.00468618	0.235006	1	1735	556960	0	0.777905	0	2
250.23	Type 2 diabetes with ophthalmic manifestations	endocrine/metabolic	rs76423999	SLC12A7	1.04175	0.0144679	1.01339	1.07011	0.00469608	0.235243	1	42267	551660	35.7526	4.66945	0.000570567	4
225.1	Benign neoplasm of brain, cranial nerves, meninges	neoplasms	rs76423999	SLC12A7	0.855286	0.0553177	0.746864	0.963709	0.00471567	0.235965	1	3306	607021	23.4385	2.61228	0.0039157	3
371	Inflammation of the eye	sense organs	rs111837807	CCHCR1	0.970655	0.0105428	0.949991	0.991319	0.00472662	0.236253	1	73891	485993	30.3253	4.30572	0.000353134	4
292.5	Transient alteration of awareness	mental disorders	rs1250993	LOC101929525	1.12038	0.0402559	1.04148	1.19928	0.00474767	0.236791	1	1686	555166	0	0.122705	0	2
737	Curvature of spine	musculoskeletal	rs67959919	LZTFL1	1.10732	0.0361035	1.03656	1.17808	0.00474779	0.236791	1	6114	594492	0	0.165067	0	3
964.1	Anticoagulants causing adverse effects	injuries & poisonings	rs495828	ABO	1.14519	0.0480348	1.05104	1.23934	0.00476691	0.237485	1	1257	557914	0	0.922423	0	2
333.2	Myoclonus	neurological	rs76423999	SLC12A7	1.23749	0.0755143	1.08948	1.3855	0.00477552	0.237654	1	1482	558949	23.5662	1.30832	0.00714463	2
800.2	Fracture of unspecified part of femur	injuries & poisonings	rs1250993	LOC101929525	0.915065	0.0314701	0.853384	0.976746	0.00479551	0.238388	1	2854	557979	0	0.00335598	0	2
278.11	Morbid obesity	endocrine/metabolic	rs11085727	TYK2	1.02004	0.0070453	1.00623	1.03385	0.00485994	0.241328	1	63325	531651	0	1.24324	0	4
281	Other deficiency anemia	hematopoietic	rs10086829	COL14A1	1.03777	0.0131694	1.01196	1.06358	0.00487175	0.241443	1	20283	573134	0	0.20944	0	3
379.2	Disorders of vitreous body	sense organs	rs1250993	LOC101929525	1.02145	0.00753874	1.00667	1.03622	0.0048769	0.241443	1	55132	521632	0	0.809512	0	4
790.6	Other abnormal blood chemistry	symptoms	rs5023077	FBRSL1	0.976691	0.00837945	0.960267	0.993115	0.00488311	0.241443	1	35969	526247	27.7212	4.15059	0.000203152	4
782.3	Edema	symptoms	rs1250993	LOC101929525	1.01824	0.00642074	1.00565	1.03082	0.00488347	0.241443	1	80857	479980	0	0.944363	0	4
379	Other disorders of eye	sense organs	rs1250993	LOC101929525	1.01879	0.00661841	1.00582	1.03176	0.00491254	0.242617	1	75997	486328	0	0.669127	0	4
280.1	Iron deficiency anemias, unspecified or not due to blood loss	hematopoietic	rs622568	SEC61G	1.02524	0.00886441	1.00787	1.04262	0.00491955	0.242699	1	43929	550902	16.835	3.60729	8.85622e-05	4
155.1	Malignant neoplasm of liver, primary	neoplasms	rs12660421	FOXP4-AS1	0.843863	0.0603818	0.725514	0.962211	0.00493055	0.242885	1	3866	607190	52.5342	4.21356	0.0125998	3
585.34	Chronic Kidney Disease, Stage IV	genitourinary	rs2284028	NCF4	1.07249	0.0248948	1.0237	1.12129	0.00493399	0.242885	1	13865	593655	0	0.359106	0	3
743	Osteoporosis, osteopenia and pathological fracture	musculoskeletal	rs35154152	THBS3	1.03142	0.0110097	1.00985	1.053	0.00494885	0.243354	1	43628	549623	12.6802	3.43565	0.000125207	4
198.1	Secondary malignancy of lymph nodes	neoplasms	rs5023077	FBRSL1	1.04784	0.016649	1.01521	1.08047	0.00500138	0.245672	1	8356	599786	0	1.66895	0	3
157	Pancreatic cancer	neoplasms	rs622568	SEC61G	1.11823	0.0398307	1.04016	1.1963	0.00502266	0.246384	1	2019	559669	83.0351	5.89451	0.0186767	2
512.9	Other dyspnea	respiratory	rs78313563	ESS2	1.06823	0.023535	1.02211	1.11436	0.00503725	0.246384	1	87292	448662	0	2.31927	0	4
277.4	Disorders of bilirubin excretion	endocrine/metabolic	rs12660421	FOXP4-AS1	0.795443	0.0816081	0.635492	0.955395	0.00504225	0.246384	1	2689	604780	56.6732	4.61608	0.0262606	3
530.11	GERD	digestive	rs9501257	HLA-DPB1	1.01634	0.00577856	1.00501	1.02766	0.00504281	0.246384	1	224132	341773	0	2.1683	0	4
577.1	Acute pancreatitis	digestive	rs495828	ABO	1.0497	0.0172965	1.0158	1.0836	0.00504292	0.246384	1	10805	595728	0	0.373437	0	3
250.22	Type 2 diabetes with renal manifestations	endocrine/metabolic	rs495828	ABO	1.02895	0.0101785	1.009	1.0489	0.00505433	0.246676	1	33418	570603	0	1.16688	0	4
295.1	Schizophrenia	mental disorders	rs12660421	FOXP4-AS1	1.07319	0.0252005	1.0238	1.12258	0.00506406	0.246886	1	17765	596664	32.3423	4.43409	0.0014675	4
275.6	Hypercalcemia	endocrine/metabolic	rs9896243	NSF	1.06184	0.0214226	1.01985	1.10383	0.00509718	0.247834	1	7320	598328	50.1137	4.00912	0.00266589	3
110.2	Dermatomycoses	infectious diseases	rs2277732	DPP9	0.928752	0.026391	0.877026	0.980479	0.0050992	0.247834	1	4932	597255	20.7409	2.52337	0.000699856	3
728.71	Contracture of palmar fascia [Dupuytren's disease]	musculoskeletal	rs9896243	NSF	0.941825	0.0214005	0.89988	0.98377	0.00509982	0.247834	1	7243	600690	31.6174	2.92472	0.00296227	3
426.91	Cardiac pacemaker in situ	circulatory system	rs35154152	THBS3	1.0454	0.0158683	1.0143	1.07651	0.00513764	0.249405	1	19541	586655	0	1.21852	0	3
427	Cardiac dysrhythmias	circulatory system	rs8052423	SLC22A31	0.983192	0.00605954	0.971315	0.995069	0.00515137	0.249806	1	179417	365335	45.712	5.52608	0.000217553	4
585.2	Renal failure NOS	genitourinary	rs8052423	SLC22A31	0.944138	0.0205597	0.903841	0.984435	0.00517574	0.250371	1	9765	592047	0	1.22056	0	3
227.3	Benign neoplasm of pituitary gland and craniopharyngeal duct (pouch)	neoplasms	rs111837807	CCHCR1	0.866688	0.0511798	0.766376	0.967	0.00518102	0.250371	1	3038	608600	0	0.124188	0	3
496.21	Obstructive chronic bronchitis	respiratory	rs111837807	CCHCR1	0.953932	0.016873	0.92086	0.987003	0.00518683	0.250371	1	27197	564874	0	0.802635	0	3
710.1	Osteomyelitis	musculoskeletal	rs35154152	THBS3	1.05322	0.0185508	1.01686	1.08958	0.00518995	0.250371	1	12740	594633	14.9846	2.35252	0.000244681	3
180	Cervical cancer and dysplasia	neoplasms	rs76423999	SLC12A7	1.16207	0.0537414	1.05674	1.26741	0.00519051	0.250371	1	2764	607749	35.2797	3.09022	0.005315	3
965	Poisoning by analgesics, antipyretics, and antirheumatics	injuries & poisonings	rs76073397	MIR548H2	1.2452	0.0785189	1.0913	1.39909	0.00522424	0.251731	1	1218	557717	0	0.000834438	0	2
585	Renal failure	genitourinary	rs35705950	MUC5B	0.976149	0.00864701	0.959201	0.993097	0.00524246	0.252258	1	116632	467250	0	2.31081	0	4
840.1	Muscle/tendon sprain	injuries & poisonings	rs8080583	KANSL1	0.871599	0.04923	0.775108	0.96809	0.00524626	0.252258	1	1233	558360	0	0.980589	0	2
710.11	Acute osteomyelitis	musculoskeletal	rs8080583	KANSL1	1.06214	0.0216015	1.0198	1.10447	0.00526038	0.25267	1	5938	603152	30.9082	2.8947	0.000968642	3
459.7	Blood vessel replaced	circulatory system	rs9501257	HLA-DPB1	1.11798	0.0399715	1.03963	1.19632	0.0052707	0.25281	1	2544	555991	39.5708	1.65483	0.00219372	2
727	Other disorders of synovium, tendon, and bursa	musculoskeletal	rs1250993	LOC101929525	1.0186	0.00660428	1.00565	1.03154	0.0052744	0.25281	1	73454	492491	6.88211	3.22172	2.1912e-05	4
701.1	Keratoderma, acquired	dermatologic	rs8080583	KANSL1	1.03567	0.0125706	1.01103	1.06031	0.00529886	0.253716	1	17834	566943	0	0.0117553	0	3
681.3	Cellulitis and abscess of arm/hand	dermatologic	rs76423999	SLC12A7	1.08922	0.0306534	1.02913	1.1493	0.00530553	0.253768	1	8915	588646	37.5807	3.20414	0.00241412	3
381	Otitis media and Eustachian tube disorders	sense organs	rs10774671	OAS1	1.02475	0.00877079	1.00756	1.04194	0.00531496	0.253952	1	30625	547305	8.67452	3.28495	5.5539e-05	4
286.9	Abnormal coagulation profile	hematopoietic	rs495828	ABO	1.07426	0.0257147	1.02386	1.12466	0.00534016	0.254889	1	4621	598893	20.0963	2.50301	0.00111378	3
585.1	Acute renal failure	genitourinary	rs35154152	THBS3	1.02636	0.00934174	1.00805	1.04466	0.005358	0.255473	1	55357	530653	6.97094	3.2248	3.80363e-05	4
411.1	Unstable angina (intermediate coronary syndrome)	circulatory system	rs35154152	THBS3	1.04352	0.0153002	1.01353	1.07351	0.00536454	0.255517	1	19799	571898	50.687	4.05572	0.0011124	3
585.3	Chronic renal failure [CKD]	genitourinary	rs8080583	KANSL1	1.01822	0.00648916	1.0055	1.03094	0.00538685	0.256136	1	82071	514155	28.2143	4.17911	0.000110285	4
223	Benign neoplasm of kidney and other urinary organs	neoplasms	rs13050728	IFNAR2	0.899978	0.0378707	0.825751	0.974205	0.00538995	0.256136	1	1667	557470	25.494	1.34217	0.00182498	2
457.3	Encounter for long-term (current) use of aspirin	circulatory system	rs2924480	ELF5	1.05492	0.0192133	1.01726	1.09257	0.00539441	0.256136	1	7492	588026	0	0.928556	0	3
496.1	Emphysema	respiratory	rs12660421	FOXP4-AS1	1.11598	0.0394465	1.03867	1.1933	0.00540504	0.256374	1	12469	585112	21.4629	2.54657	0.00145454	3
250.6	Polyneuropathy in diabetes	endocrine/metabolic	rs35154152	THBS3	1.03931	0.0138682	1.01213	1.0665	0.0054263	0.257109	1	24100	572651	52.9358	4.24952	0.000918291	3
610.4	Benign neoplasm of breast	genitourinary	rs2924480	ELF5	1.14886	0.0499139	1.05103	1.24669	0.00543183	0.257109	1	1191	559436	0	0.598086	0	2
362	Other retinal disorders	sense organs	rs35154152	THBS3	1.0207	0.00737389	1.00625	1.03516	0.00545437	0.257687	1	111050	458229	0	2.31927	0	4
288.1	Decreased white blood cell count	hematopoietic	rs9501257	HLA-DPB1	1.05414	0.0189747	1.01695	1.09133	0.00545538	0.257687	1	10191	592713	44.1623	3.58181	0.00108576	3
1001	NA	NA	rs12660421	FOXP4-AS1	0.890832	0.0416091	0.809278	0.972385	0.00546551	0.257898	1	10016	581395	0	0.388565	0	3
345.12	Partial epilepsy	neurological	rs467843	TRAPPC13	1.06288	0.0219543	1.01985	1.10591	0.00547765	0.258204	1	5114	603594	0	1.61245	0	3
288	Diseases of white blood cells	hematopoietic	rs495828	ABO	0.966229	0.0123706	0.941982	0.990475	0.00548452	0.25826	1	21901	558232	0	1.76846	0	3
301	Personality disorders	mental disorders	rs622568	SEC61G	1.03151	0.011179	1.0096	1.05342	0.00552085	0.259703	1	27042	579198	22.2218	3.85712	0.000200762	4
512.7	Shortness of breath	respiratory	rs1250993	LOC101929525	1.01606	0.00574108	1.0048	1.02731	0.00552886	0.259811	1	107771	435480	6.95546	3.22426	1.90782e-05	4
429.1	Heart transplant/surgery	circulatory system	rs72655853	SBSPON	0.832783	0.0659798	0.703462	0.962103	0.00554886	0.260482	1	2848	554518	0	0.0659548	0	2
710	Osteomyelitis, periostitis, and other infections involving bone	musculoskeletal	rs35154152	THBS3	1.05211	0.0183213	1.0162	1.08802	0.00556305	0.260622	1	13087	593522	3.70985	2.07706	5.22205e-05	3
224.1	Benign neoplasm of eye, uveal	neoplasms	rs1405655	NR1H2	0.96834	0.011604	0.945597	0.991084	0.00556329	0.260622	1	19061	583270	42.218	3.46128	0.00112872	3
250.3	Insulin pump user	endocrine/metabolic	rs495828	ABO	1.03999	0.0141505	1.01226	1.06773	0.00558567	0.261167	1	16374	582547	66.3787	5.94862	0.00190505	3
571	Chronic liver disease and cirrhosis	digestive	rs9896243	NSF	0.973694	0.00961991	0.954839	0.992549	0.0055864	0.261167	1	41039	553810	0	1.83493	0	4
379.1	Scleritis and episcleritis	sense organs	rs6869036	MGAT1	1.3103	0.0975395	1.11912	1.50148	0.00559269	0.261193	1	1679	559447	8.85061	1.0971	0.00186203	2
198.6	Secondary malignancy of bone	neoplasms	rs9501257	HLA-DPB1	0.927572	0.0271486	0.874361	0.980783	0.00561645	0.261493	1	6150	604103	0	1.47268	0	3
215	Other benign neoplasm of connective and other soft tissue	neoplasms	rs1405655	NR1H2	1.07571	0.0263554	1.02405	1.12737	0.00562075	0.261493	1	3361	599965	0	0.48982	0	3
276.12	Hyposmolality and/or hyponatremia	endocrine/metabolic	rs9501257	HLA-DPB1	1.04407	0.0155737	1.01354	1.07459	0.00562426	0.261493	1	19379	570425	0	1.21127	0	3
724	Other and unspecified disorders of back	musculoskeletal	rs5023077	FBRSL1	0.96799	0.01175	0.94496	0.99102	0.00562678	0.261493	1	17548	567993	75.4644	8.15142	0.00231067	3
295.2	Paranoid disorders	mental disorders	rs7560588	BCL11A	0.917577	0.0310681	0.856684	0.978471	0.00562782	0.261493	1	3757	604447	0	0.733976	0	3
585	Renal failure	genitourinary	rs5023077	FBRSL1	0.985711	0.00520053	0.975518	0.995904	0.0056516	0.26233	1	116632	467250	0	0.167915	0	4
292.5	Transient alteration of awareness	mental disorders	rs622568	SEC61G	0.881184	0.0457328	0.791548	0.97082	0.00567777	0.263187	1	1686	555166	60.7655	2.54878	0.00730839	2
180.3	Cervical intraepithelial neoplasia [CIN] [Cervical dysplasia]	neoplasms	rs75505823	LRP1	1.24225	0.0784372	1.08852	1.39599	0.00568162	0.263187	1	2471	608213	8.25308	2.17991	0.004978	3
338.1	Acute pain	neurological	rs76423999	SLC12A7	0.948773	0.0190183	0.911497	0.986049	0.0056925	0.263423	1	25857	543650	0	0.482581	0	4
716.9	Arthropathy NOS	musculoskeletal	rs622568	SEC61G	1.02403	0.00859455	1.00718	1.04087	0.00573155	0.264961	1	47855	523372	0	1.41602	0	4
377.1	Optic atrophy	sense organs	rs72655853	SBSPON	0.886643	0.043559	0.801267	0.972018	0.00574359	0.265019	1	7221	596956	4.92869	2.10368	0.000745174	3
440	Atherosclerosis	circulatory system	rs9501257	HLA-DPB1	1.03795	0.0134856	1.01152	1.06438	0.00574446	0.265019	1	25552	557421	7.78729	2.1689	5.93249e-05	3
041.11	Methicillin sensitive Staphylococcus aureus	infectious diseases	rs12660421	FOXP4-AS1	0.852314	0.0578697	0.738889	0.965738	0.00575557	0.26506	1	5152	599416	0	0.455311	0	3
244	Hypothyroidism	endocrine/metabolic	rs10774671	OAS1	0.98348	0.00603307	0.971655	0.995304	0.00575919	0.26506	1	71172	536200	0	2.07197	0	4
550	Abdominal hernia	digestive	rs111783124	LOC101928126	0.976769	0.00851331	0.960083	0.993455	0.00576281	0.26506	1	86235	490949	0	0.569766	0	4
426.31	Right bundle branch block	circulatory system	rs10774671	OAS1	1.04872	0.017232	1.01494	1.08249	0.00577242	0.265234	1	7594	593711	0	0.582849	0	3
585	Renal failure	genitourinary	rs1250993	LOC101929525	1.01572	0.00565318	1.00464	1.0268	0.00579169	0.265633	1	116632	467250	34.0671	4.55008	0.000116375	4
379.4	Anomalies of pupillary function	sense organs	rs147812915	KAT7	0.736574	0.110806	0.519395	0.953754	0.00579277	0.265633	1	2107	556902	34.4955	1.52661	0.0441124	2
512.7	Shortness of breath	respiratory	rs35154152	THBS3	1.02033	0.00729446	1.00603	1.03462	0.00580673	0.265817	1	107771	435480	0	0.975204	0	4
426.25	Other heart block	circulatory system	rs9896243	NSF	1.12171	0.041647	1.04008	1.20334	0.0058195	0.265817	1	1755	558195	0	0.108987	0	2
426.21	First degree AV block	circulatory system	rs6869036	MGAT1	0.842928	0.0619611	0.721484	0.964372	0.00581992	0.265817	1	6804	594216	3.56874	2.07402	0.000769587	3
275.5	Disorders of calcium/phosphorus metabolism	endocrine/metabolic	rs8080583	KANSL1	1.04872	0.01725	1.01491	1.08253	0.00582144	0.265817	1	9324	589004	0	0.0113691	0	3
1090	NA	NA	rs1453205	LOC101928196	0.959254	0.0150865	0.929684	0.988823	0.00582596	0.265817	1	9662	590106	47.4718	3.80748	0.000993205	3
496.2	Chronic bronchitis	respiratory	rs35154152	THBS3	1.03447	0.0122975	1.01037	1.05858	0.00584948	0.266623	1	31526	555100	0	0.233092	0	3
172.1	Melanomas of skin, dx or hx	neoplasms	rs7560588	BCL11A	0.975313	0.00907183	0.957532	0.993093	0.00586053	0.266776	1	40952	554884	24.6515	2.65433	0.0017267	3
296.2	Depression	mental disorders	rs622568	SEC61G	1.01382	0.00498104	1.00406	1.02358	0.00586455	0.266776	1	259099	322080	0	2.01247	0	4
496	Chronic airway obstruction	respiratory	rs8080583	KANSL1	1.01556	0.00560391	1.00457	1.02654	0.00587463	0.266848	1	120396	456516	14.5949	3.51267	4.3769e-05	4
362.2	Degeneration of macula and posterior pole of retina	sense organs	rs8080583	KANSL1	1.02039	0.00732719	1.00603	1.03475	0.00587787	0.266848	1	65497	524917	10.3018	3.34455	6.00849e-05	4
372	Disorders of conjunctiva	sense organs	rs8080583	KANSL1	1.03756	0.0133891	1.01132	1.06381	0.00588486	0.2669	1	16225	577805	0	2.22923	0	4
737.3	Kyphoscoliosis and scoliosis	musculoskeletal	rs495828	ABO	0.926716	0.0276461	0.872529	0.980902	0.00590603	0.267593	1	4347	599445	51.6106	4.13314	0.00527639	3
608	Other disorders of male genital organs	genitourinary	rs6869036	MGAT1	0.876629	0.047842	0.782858	0.970399	0.00591936	0.267743	1	12366	465553	0	0.0634506	0	2
361.1	Retinal detachment with retinal defect	sense organs	rs9896243	NSF	1.06695	0.0235499	1.02079	1.11311	0.00592528	0.267743	1	5732	603421	0	0.897494	0	3
627.1	Postmenopausal bleeding	genitourinary	rs13050728	IFNAR2	1.10919	0.03766	1.03538	1.18301	0.00592699	0.267743	1	2019	559300	0	0.839136	0	2
579.2	Splenomegaly	digestive	rs9501257	HLA-DPB1	1.11169	0.0384975	1.03623	1.18714	0.00595456	0.268722	1	3342	603738	0	1.36144	0	3
785	Abdominal pain	symptoms	rs9896243	NSF	1.01676	0.00604465	1.00491	1.02861	0.00596865	0.268906	1	125362	412331	0	1.01739	0	4
495	Asthma	respiratory	rs622568	SEC61G	1.0232	0.00834102	1.00685	1.03955	0.00597045	0.268906	1	51247	547158	7.72525	3.25116	3.28172e-05	4
296.22	Major depressive disorder	mental disorders	rs622568	SEC61G	1.01441	0.00520549	1.00421	1.02461	0.00598104	0.269117	1	198246	382807	0	1.55623	0	4
537.1	Lesions of stomach and duodenum	digestive	rs1453205	LOC101928196	0.879734	0.0466386	0.788322	0.971145	0.00600647	0.269703	1	998	560053	0	0.632431	0	2
379.9	Pain, swelling or discharge of eye	sense organs	rs8052423	SLC22A31	0.930103	0.0263755	0.878407	0.981799	0.00600986	0.269703	1	5955	583090	0	0.0477833	0	3
508	Pulmonary collapse; interstitial and compensatory emphysema	respiratory	rs35154152	THBS3	1.06192	0.0218686	1.01905	1.10478	0.00601183	0.269703	1	9268	580615	0	1.49449	0	3
225	Benign neoplasm of brain and other parts of nervous system	neoplasms	rs76423999	SLC12A7	0.863524	0.0534278	0.758806	0.968243	0.00602551	0.269765	1	3515	606629	0	1.90471	0	3
362.22	Macular degeneration, wet	sense organs	rs9501257	HLA-DPB1	0.92295	0.0291967	0.865724	0.980175	0.0060285	0.269765	1	7355	601403	43.0507	3.5119	0.00494537	3
591	Urinary tract infection	genitourinary	rs11085727	TYK2	1.02041	0.0073587	1.00599	1.03483	0.00603629	0.269765	1	60669	507892	32.5948	4.45069	0.000226736	4
722.7	Intervertebral disc disorder with myelopathy	musculoskeletal	rs622568	SEC61G	1.06517	0.022997	1.02009	1.11024	0.00604636	0.269765	1	5832	599548	60.4477	5.0566	0.00297679	3
401.22	Hypertensive chronic kidney disease	circulatory system	rs35154152	THBS3	1.02826	0.0101516	1.00836	1.04816	0.00604794	0.269765	1	46116	550594	39.5809	4.96532	0.000385645	4
411.8	Other chronic ischemic heart disease, unspecified	circulatory system	rs2924480	ELF5	1.01747	0.00631091	1.0051	1.02984	0.00605379	0.269765	1	84763	507914	9.67043	3.32117	4.5032e-05	4
696	Psoriasis and related disorders	dermatologic	rs8052423	SLC22A31	1.04153	0.0148262	1.01248	1.07059	0.00605468	0.269765	1	19505	591401	23.9719	3.94591	0.000638281	4
038.2	Gram positive septicemia	infectious diseases	rs2284028	NCF4	1.23732	0.0776169	1.08519	1.38945	0.0060775	0.270517	1	1858	557746	0	0.0227235	0	2
300.8	Acute reaction to stress	mental disorders	rs12660421	FOXP4-AS1	1.14216	0.0484743	1.04715	1.23717	0.00610476	0.271465	1	5194	594854	18.4053	2.45114	0.00160062	3
367.8	Hypermetropia	sense organs	rs147812915	KAT7	0.957546	0.0158239	0.926531	0.988561	0.00611561	0.271615	1	93935	453412	0	2.61681	0	4
706	Diseases of sebaceous glands	dermatologic	rs111837807	CCHCR1	0.972501	0.0101725	0.952563	0.992439	0.00612327	0.271615	1	80150	471118	0	0.578099	0	4
250.7	Diabetic retinopathy	endocrine/metabolic	rs9501257	HLA-DPB1	1.02788	0.0100342	1.00822	1.04755	0.00612718	0.271615	1	44255	551115	65.5157	8.69961	0.000990659	4
702.1	Actinic keratosis	dermatologic	rs495828	ABO	0.981599	0.00677709	0.968316	0.994883	0.00613646	0.271615	1	92925	478654	56.9454	4.64527	0.00347097	3
728.71	Contracture of palmar fascia [Dupuytren's disease]	musculoskeletal	rs111837807	CCHCR1	0.916445	0.0318404	0.854038	0.978853	0.00613795	0.271615	1	7243	600690	0	1.93773	0	3
964	Poisoning by agents primarily affecting blood constituents	injuries & poisonings	rs9501257	HLA-DPB1	1.16082	0.0544306	1.05413	1.2675	0.00614891	0.271835	1	1423	557417	0	0.10054	0	2
783	Fever of unknown origin	symptoms	rs75505823	LRP1	1.08028	0.0281885	1.02503	1.13553	0.0061565	0.271849	1	18385	557757	0	0.82625	0	3
305.2	Eating disorder	mental disorders	rs5023077	FBRSL1	1.0957	0.03337	1.0303	1.16111	0.00616491	0.271849	1	2144	608816	14.5603	2.34083	0.00115328	3
250.7	Diabetic retinopathy	endocrine/metabolic	rs76423999	SLC12A7	1.03964	0.0141969	1.01182	1.06747	0.0061709	0.271849	1	44255	551115	24.8925	3.99427	0.000327474	4
505	Other pulmonary inflamation or edema	respiratory	rs10086829	COL14A1	0.885713	0.0443178	0.798851	0.972576	0.00617308	0.271849	1	1619	556530	0	0.0756164	0	2
300.1	Anxiety disorder	mental disorders	rs67959919	LZTFL1	0.974817	0.00931507	0.95656	0.993075	0.00617995	0.271879	1	160345	404087	0	0.939872	0	4
710.11	Acute osteomyelitis	musculoskeletal	rs9896243	NSF	1.06649	0.0235134	1.0204	1.11257	0.00618875	0.271879	1	5938	603152	0	0.506554	0	3
1010.2	NA	NA	rs13050728	IFNAR2	1.01776	0.00643239	1.00516	1.03037	0.00619566	0.271879	1	78437	446827	68.2826	9.45853	0.000608358	4
573.6	Nonspecific elevation of levels of transaminase or lactic acid dehydrogenase [LDH]	digestive	rs111783124	LOC101928126	0.926123	0.0280394	0.871166	0.981081	0.00619766	0.271879	1	7276	588621	0	1.19092	0	3
740	Osteoarthrosis	musculoskeletal	rs622568	SEC61G	1.01403	0.00509329	1.00405	1.02401	0.00622186	0.272678	1	245876	307711	0	1.6982	0	4
292.12	Symbolic dysfunction	mental disorders	rs5023077	FBRSL1	1.15892	0.0539281	1.05322	1.26462	0.00623853	0.273146	1	815	560856	0	0.319594	0	2
722.9	Other and unspecified disc disorder	musculoskeletal	rs75505823	LRP1	1.11743	0.0406051	1.03784	1.19701	0.00625099	0.273428	1	8635	588678	0	0.16925	0	3
378	Strabismus and other disorders of binocular eye movements	sense organs	rs495828	ABO	1.03598	0.012935	1.01063	1.06133	0.00627948	0.274411	1	19034	587694	0	1.20467	0	4
290.11	Alzheimer's disease	mental disorders	rs9896243	NSF	0.931166	0.0261071	0.879996	0.982336	0.00630003	0.275045	1	5055	604318	69.1746	6.48816	0.0122539	3
496.21	Obstructive chronic bronchitis	respiratory	rs35154152	THBS3	1.03668	0.0131891	1.01083	1.06253	0.00630625	0.275053	1	27197	564874	0	0.148623	0	3
595	Hydronephrosis	genitourinary	rs1405655	NR1H2	1.04683	0.0167601	1.01398	1.07968	0.00632405	0.275448	1	8537	595359	19.9634	2.49886	0.000366454	3
429.2	Abnormal function study of cardiovascular system	circulatory system	rs1453205	LOC101928196	0.950547	0.0185759	0.914138	0.986955	0.0063274	0.275448	1	6259	588414	59.9236	4.99047	0.00276571	3
610.8	Other specified benign mammary dysplasias	genitourinary	rs6869036	MGAT1	1.46212	0.139171	1.18934	1.73489	0.00634056	0.27561	1	825	560479	0	0.133701	0	2
741.2	Stiffness of joint	musculoskeletal	rs111837807	CCHCR1	0.909325	0.0348281	0.841062	0.977588	0.00634874	0.27561	1	6238	596211	25.2061	2.67401	0.00194146	3
594	Urinary calculus	genitourinary	rs495828	ABO	0.976748	0.008621	0.959851	0.993646	0.00635379	0.27561	1	46075	552548	0	1.44768	0	4
696.4	Psoriasis	dermatologic	rs8052423	SLC22A31	1.04211	0.015115	1.01248	1.07173	0.00635832	0.27561	1	18799	593629	0	2.2712	0	4
222	Benign neoplasm of male genital organs	neoplasms	rs111783124	LOC101928126	0.916096	0.0321193	0.853142	0.97905	0.00636445	0.27561	1	5587	596565	80.9144	10.4791	0.030792	3
537.1	Lesions of stomach and duodenum	digestive	rs495828	ABO	0.848483	0.0602238	0.730445	0.966522	0.00636745	0.27561	1	998	560053	0	0.0822681	0	2
216	Benign neoplasm of skin	neoplasms	rs11085727	TYK2	1.0219	0.00794218	1.00633	1.03746	0.00638276	0.2759	1	44856	516243	0	2.45443	0	4
580.32	Nephritis and nephropathy with pathological lesion	genitourinary	rs147812915	KAT7	1.24844	0.0813625	1.08897	1.40791	0.00638626	0.2759	1	2429	607012	0	1.09162	0	3
395.1	Nonrheumatic mitral valve disorders	circulatory system	rs111783124	LOC101928126	1.05398	0.0192891	1.01617	1.09178	0.00642309	0.277228	1	13963	579721	0	0.134066	0	3
281.12	Other vitamin B12 deficiency anemia	hematopoietic	rs7960611	CLEC1A	0.95114	0.018389	0.915098	0.987183	0.0064473	0.278009	1	13728	587904	0	0.424268	0	3
727.1	Synovitis and tenosynovitis	musculoskeletal	rs9896243	NSF	1.02951	0.0106757	1.00858	1.05043	0.00645394	0.278032	1	31420	562470	47.2317	5.68523	0.000821933	4
371.1	Uveitis, noninfectious or NOS	sense organs	rs111837807	CCHCR1	0.916683	0.0319672	0.854027	0.979339	0.00650206	0.279595	1	7922	599613	0	0.0297807	0	3
353.1	Nerve plexus lesions	neurological	rs67959919	LZTFL1	0.793185	0.0851426	0.626306	0.960064	0.00650249	0.279595	1	1501	559027	0	0.819896	0	2
498	Acute bronchospasm	respiratory	rs10774671	OAS1	0.873078	0.0499044	0.775265	0.97089	0.00653183	0.280591	1	853	556453	0	0.00469798	0	2
172.2	Other non-epithelial cancer of skin	neoplasms	rs8052423	SLC22A31	0.975725	0.00903637	0.958014	0.993437	0.0065389	0.28063	1	66509	523796	0	1.18618	0	3
274	Gout and other crystal arthropathies	endocrine/metabolic	rs35705950	MUC5B	0.969886	0.0112505	0.947835	0.991937	0.00657127	0.281754	1	59355	543512	0	0.133916	0	4
270.38	Other specified disorders of plasma protein metabolism	endocrine/metabolic	rs10774671	OAS1	1.13782	0.0475219	1.04467	1.23096	0.0065903	0.281821	1	979	558169	0	0.13224	0	2
165.1	Cancer of bronchus; lung	neoplasms	rs67959919	LZTFL1	0.932976	0.0255352	0.882927	0.983025	0.0065905	0.281821	1	14315	593659	0	0.886132	0	3
370.3	Keratoconjunctivitis	sense organs	rs7960611	CLEC1A	0.936262	0.0242417	0.888748	0.983776	0.0065914	0.281821	1	7093	590623	0	0.799954	0	3
426.24	Atrioventricular block, complete	circulatory system	rs8080583	KANSL1	1.05633	0.0201755	1.01679	1.09588	0.00660065	0.281952	1	6924	603028	20.6168	2.51943	0.000748014	3
765	Cervical radiculitis	symptoms	rs495828	ABO	1.02783	0.0101102	1.00802	1.04765	0.00661764	0.282096	1	33389	561680	17.3528	3.62989	0.000157512	4
585.1	Acute renal failure	genitourinary	rs78313563	ESS2	1.07737	0.0274509	1.02357	1.13118	0.00663052	0.282096	1	55357	530653	0	2.63451	0	4
594.2	Calculus of lower urinary tract	genitourinary	rs9896243	NSF	1.08525	0.0301391	1.02618	1.14432	0.00663796	0.282096	1	3411	605620	0	0.0406664	0	3
296.1	Bipolar	mental disorders	rs1405655	NR1H2	1.02288	0.00833423	1.00655	1.03922	0.00663926	0.282096	1	37573	571753	29.7179	4.26851	0.000187592	4
276.13	Hyperpotassemia	endocrine/metabolic	rs13050728	IFNAR2	0.970686	0.0109609	0.949203	0.99217	0.00664	0.282096	1	21392	567741	0	0.683918	0	3
204.12	Lymphoid leukemia, chronic	neoplasms	rs1250993	LOC101929525	1.08548	0.03022	1.02625	1.14472	0.0066412	0.282096	1	2986	559081	0	0.462641	0	2
564.1	Irritable Bowel Syndrome	digestive	rs78313563	ESS2	1.13685	0.0472683	1.04421	1.2295	0.00665747	0.28236	1	18007	582775	0	1.31341	0	3
362.6	Peripheral retinal degenerations	sense organs	rs147812915	KAT7	1.11583	0.0403955	1.03666	1.19501	0.00666475	0.28236	1	11147	595911	0	0.660247	0	4
198.1	Secondary malignancy of lymph nodes	neoplasms	rs8080583	KANSL1	0.950322	0.0187825	0.913508	0.987135	0.00666993	0.28236	1	8356	599786	0	1.86052	0	3
593.1	Gross hematuria	genitourinary	rs2284028	NCF4	0.934219	0.025083	0.885056	0.983382	0.00667222	0.28236	1	18134	580424	58.1412	4.77797	0.00446777	3
585.31	Renal dialysis	genitourinary	rs2284028	NCF4	1.08661	0.0306328	1.02657	1.14665	0.00669542	0.283079	1	6393	604466	48.3751	3.8741	0.00666822	3
809	Fracture of unspecified bones	injuries & poisonings	rs1250993	LOC101929525	1.04801	0.0172958	1.01411	1.08191	0.00670466	0.283207	1	9237	588720	0	1.83626	0	3
241	Nontoxic nodular goiter	endocrine/metabolic	rs495828	ABO	0.965096	0.013109	0.939402	0.990789	0.00672453	0.283783	1	20055	585463	0	0.0481368	0	3
939	Atopic/contact dermatitis due to other or unspecified	dermatologic	rs147812915	KAT7	1.04394	0.0158695	1.01283	1.07504	0.00673765	0.284073	1	87485	454419	0	2.93182	0	4
614.5	Inflammatory disease of cervix, vagina, and vulva	genitourinary	rs11085727	TYK2	1.05948	0.0213343	1.01766	1.10129	0.00676734	0.285021	1	9309	594596	60.658	5.08363	0.00270741	3
338.2	Chronic pain	neurological	rs1405655	NR1H2	1.0173	0.00633451	1.00488	1.02971	0.00677693	0.285021	1	68775	494080	0	2.15289	0	4
173	Neoplasm of uncertain behavior of skin	neoplasms	rs8080583	KANSL1	1.02109	0.00770786	1.00598	1.0362	0.00677892	0.285021	1	56771	496253	0	0.650693	0	3
427.6	Premature beats	circulatory system	rs111837807	CCHCR1	0.932042	0.026004	0.881074	0.98301	0.0068017	0.285511	1	11080	582396	34.6037	3.05828	0.00256853	3
728.71	Contracture of palmar fascia [Dupuytren's disease]	musculoskeletal	rs622568	SEC61G	1.06099	0.0218743	1.01811	1.10386	0.0068031	0.285511	1	7243	600690	0	0.39558	0	3
451	Phlebitis and thrombophlebitis	circulatory system	rs9896243	NSF	1.07	0.0250054	1.02099	1.11901	0.00681206	0.285623	1	5213	598030	0	0.425268	0	3
782.3	Edema	symptoms	rs67959919	LZTFL1	0.968986	0.0116467	0.946159	0.991814	0.00682964	0.285929	1	80857	479980	0	2.09929	0	4
703	Diseases of nail, NOS	dermatologic	rs495828	ABO	1.02248	0.00821907	1.00637	1.03859	0.00683189	0.285929	1	52717	530853	0	0.973514	0	4
362.6	Peripheral retinal degenerations	sense organs	rs72655853	SBSPON	0.910882	0.0345198	0.843223	0.978541	0.00685089	0.28646	1	11147	595911	0	1.95509	0	4
426.24	Atrioventricular block, complete	circulatory system	rs10774671	OAS1	1.05011	0.0180909	1.01466	1.08557	0.00687181	0.28707	1	6924	603028	0	0.41197	0	3
263	Other nutritional deficiency	endocrine/metabolic	rs10774671	OAS1	0.899442	0.0392141	0.822582	0.976302	0.00687967	0.28707	1	1372	557175	60.3452	2.52176	0.00471515	2
426	Cardiac conduction disorders	circulatory system	rs7960611	CLEC1A	1.02288	0.00837268	1.00647	1.03929	0.00688655	0.28707	1	81798	476360	38.8878	4.909	0.000246128	4
727.4	Ganglion and cyst of synovium, tendon, and bursa	musculoskeletal	rs1250993	LOC101929525	1.04379	0.0158613	1.0127	1.07488	0.00689069	0.28707	1	11084	588714	67.428	6.14024	0.00229884	3
411.3	Angina pectoris	circulatory system	rs495828	ABO	1.02403	0.00879161	1.0068	1.04126	0.00690869	0.287319	1	44385	540102	0	0.737854	0	4
695.3	Rosacea	dermatologic	rs9896243	NSF	0.960831	0.0147923	0.931838	0.989824	0.00690929	0.287319	1	15137	587582	75.6269	8.20577	0.0105258	3
242.2	Toxic multinodular goiter	endocrine/metabolic	rs495828	ABO	0.798348	0.0833978	0.634888	0.961807	0.00692467	0.287636	1	571	561450	0	0.106849	0	2
697	Sarcoidosis	dermatologic	rs495828	ABO	1.09339	0.0330668	1.02858	1.1582	0.00693079	0.287636	1	3125	558795	0	0.184016	0	2
427.3	Other specified cardiac dysrhythmias	circulatory system	rs35154152	THBS3	1.0276	0.010086	1.00784	1.04737	0.00693931	0.287636	1	49334	514413	0	2.00556	0	4
772.3	Muscle weakness	symptoms	rs67959919	LZTFL1	0.95989	0.0151638	0.930169	0.989611	0.00694217	0.287636	1	45154	537002	55.823	6.79086	0.0048013	4
242	Thyrotoxicosis with or without goiter	endocrine/metabolic	rs8080583	KANSL1	0.950981	0.0186283	0.91447	0.987493	0.00697388	0.288632	1	8320	598101	34.6365	3.05981	0.000706707	3
743	Osteoporosis, osteopenia and pathological fracture	musculoskeletal	rs8080583	KANSL1	1.02357	0.00863523	1.00664	1.04049	0.00698481	0.288632	1	43628	549623	0	2.51453	0	4
556.11	Angiodysplasia of intestine (without mention of hemorrhage)	digestive	rs8080583	KANSL1	1.16467	0.0565094	1.05391	1.27543	0.00698524	0.288632	1	801	559398	54.102	2.17874	0.00950861	2
426.24	Atrioventricular block, complete	circulatory system	rs9896243	NSF	1.05941	0.0214022	1.01746	1.10136	0.00700781	0.28908	1	6924	603028	35.6349	3.10727	0.00245107	3
745	Pain in joint	musculoskeletal	rs8080583	KANSL1	1.01371	0.00504978	1.00381	1.02361	0.00700877	0.28908	1	379266	172373	72.4214	10.878	0.000509897	4
703.1	Ingrowing nail	dermatologic	rs495828	ABO	1.02768	0.0101292	1.00782	1.04753	0.00703645	0.28976	1	32289	558053	0	1.80227	0	3
716.1	Unspecified polyarthropathy or polyarthritis	musculoskeletal	rs7960611	CLEC1A	0.860364	0.0558131	0.75097	0.969757	0.00704495	0.28976	1	1427	559391	52.6376	2.11138	0.0074487	2
737	Curvature of spine	musculoskeletal	rs6869036	MGAT1	0.83698	0.0660461	0.70753	0.966431	0.00705149	0.28976	1	6114	594492	40.7443	3.3752	0.016668	3
573.7	Abnormal results of function study of liver	digestive	rs9896243	NSF	0.974549	0.00956899	0.955794	0.993304	0.00705612	0.28976	1	41869	546418	0	1.75627	0	4
495.2	Asthma with exacerbation	respiratory	rs1453205	LOC101928196	1.05067	0.0183487	1.0147	1.08663	0.00706774	0.28976	1	6536	598135	17.9208	2.43667	0.000275272	3
564.1	Irritable Bowel Syndrome	digestive	rs8080583	KANSL1	1.03512	0.0128145	1.01	1.06024	0.00706885	0.28976	1	18007	582775	79.7745	9.88849	0.00328616	3
389.2	Conductive hearing loss	sense organs	rs10774671	OAS1	1.04804	0.0174223	1.0139	1.08219	0.00707293	0.28976	1	7440	593982	0	0.020774	0	3
695.4	Lupus (localized and systemic)	dermatologic	rs8080583	KANSL1	0.911644	0.0343495	0.844319	0.978969	0.00707952	0.28976	1	2451	609013	0	0.0733619	0	3
257	Testicular dysfunction	endocrine/metabolic	rs1250993	LOC101929525	1.02672	0.00979029	1.00753	1.0459	0.00708252	0.28976	1	30298	568953	47.4752	3.80772	0.000499371	3
379.9	Pain, swelling or discharge of eye	sense organs	rs12259804	PLEKHS1	1.15466	0.0534135	1.04997	1.25935	0.00709609	0.290054	1	5955	583090	41.8893	3.44171	0.0143662	3
257.1	Testicular hypofunction	endocrine/metabolic	rs1250993	LOC101929525	1.02724	0.00998378	1.00767	1.04681	0.0071041	0.290121	1	29051	572836	52.5289	4.21309	0.00064479	3
798	Malaise and fatigue	symptoms	rs12660421	FOXP4-AS1	0.959636	0.015313	0.929622	0.989649	0.00713213	0.291005	1	83164	459364	0	1.12287	0	4
789	Nausea and vomiting	symptoms	rs78313563	ESS2	1.08878	0.0316232	1.0268	1.15077	0.00714824	0.291401	1	40122	527204	6.54061	3.20995	0.000365278	4
428.4	Heart failure with preserved EF [Diastolic heart failure]	circulatory system	rs495828	ABO	1.03318	0.0121396	1.00938	1.05697	0.00717722	0.291987	1	22299	575271	50.1853	4.01488	0.000916163	3
198	Secondary malignant neoplasm	neoplasms	rs35705950	MUC5B	1.0483	0.0175459	1.01391	1.08269	0.00718112	0.291987	1	19945	585459	0	1.47945	0	3
535.8	Other specified gastritis	digestive	rs35154152	THBS3	0.911145	0.0346167	0.843296	0.978994	0.00718585	0.291987	1	3867	592870	0	0.707838	0	3
327.71	Restless legs syndrome	neurological	rs10086829	COL14A1	1.03965	0.0144658	1.01129	1.068	0.00719481	0.291987	1	16015	587532	0	0.622234	0	3
250.7	Diabetic retinopathy	endocrine/metabolic	rs72655853	SBSPON	0.954129	0.0174733	0.919881	0.988376	0.00720213	0.291987	1	44255	551115	21.6852	3.83069	0.000855555	4
331.1	Hydrocephalus	neurological	rs2277732	DPP9	1.13835	0.0482236	1.04383	1.23287	0.00720719	0.291987	1	1163	560698	0	0.423615	0	2
053	Herpes zoster	infectious diseases	rs111783124	LOC101928126	1.05211	0.0189039	1.01506	1.08916	0.0072075	0.291987	1	14334	576087	0	1.22198	0	3
260.1	Cachexia	endocrine/metabolic	rs78313563	ESS2	1.50668	0.152608	1.20757	1.80579	0.00723097	0.292677	1	1137	558871	0	0.182104	0	2
585	Renal failure	genitourinary	rs35154152	THBS3	1.01926	0.00710289	1.00534	1.03318	0.00723752	0.292682	1	116632	467250	67.1241	9.12522	0.000614925	4
426.31	Right bundle branch block	circulatory system	rs147812915	KAT7	1.13368	0.0467388	1.04207	1.22528	0.00726638	0.293269	1	7594	593711	0	0.133829	0	3
132	Infestation (lice, mites)	infectious diseases	rs7960611	CLEC1A	0.890732	0.0431054	0.806246	0.975219	0.00726643	0.293269	1	2305	603562	0	0.433583	0	3
636	Early or threatened labor; hemorrhage in early pregnancy	pregnancy complications	rs76073397	MIR548H2	1.31993	0.103413	1.11724	1.52262	0.00727135	0.293269	1	858	561112	0	0.358385	0	2
556.11	Angiodysplasia of intestine (without mention of hemorrhage)	digestive	rs12660421	FOXP4-AS1	1.43609	0.134877	1.17173	1.70045	0.00728903	0.293722	1	801	559398	85.6369	6.96228	0.220129	2
317.11	Alcoholic liver damage	mental disorders	rs9896243	NSF	0.953049	0.0179236	0.917919	0.988179	0.00729634	0.293757	1	11232	593953	11.1758	2.25164	0.000205667	3
603	Other disorders of testis	genitourinary	rs7089827	TFAM	1.05896	0.0213542	1.0171	1.10081	0.0073069	0.293922	1	10660	591912	0	0.0224552	0	3
585.34	Chronic Kidney Disease, Stage IV	genitourinary	rs9501257	HLA-DPB1	1.04648	0.0169366	1.01328	1.07967	0.00731388	0.293943	1	13865	593655	46.0395	3.70641	0.000893512	3
523.3	Periodontitis (acute or chronic)	digestive	rs76073397	MIR548H2	1.03669	0.0134373	1.01035	1.06302	0.00733428	0.294346	1	57556	532126	0	2.32302	0	4
871.4	Open wound of toe(s)	injuries & poisonings	rs1250993	LOC101929525	1.09502	0.0338595	1.02866	1.16139	0.00734049	0.294346	1	2367	554437	0	0.750306	0	2
572	Ascites (non malignant)	digestive	rs9501257	HLA-DPB1	1.07938	0.0284932	1.02353	1.13523	0.00734329	0.294346	1	5368	601964	0	1.85541	0	3
401.2	Hypertensive heart and/or renal disease	circulatory system	rs9896243	NSF	1.01967	0.00726816	1.00542	1.03392	0.00736082	0.294789	1	78395	501345	9.57604	3.3177	4.70104e-05	4
465	Acute upper respiratory infections of multiple or unspecified sites	respiratory	rs9896243	NSF	1.01731	0.0064044	1.00476	1.02986	0.00737071	0.294926	1	109544	406073	0	1.24852	0	4
289.9	Abnormality of red blood cells	hematopoietic	rs2924480	ELF5	1.14228	0.0496585	1.04495	1.23961	0.00738855	0.295216	1	1121	557463	0	0.170617	0	2
367.2	Astigmatism	sense organs	rs8080583	KANSL1	1.01437	0.00532499	1.00393	1.0248	0.00739093	0.295216	1	141117	384986	19.7302	3.7374	4.99408e-05	4
800	Fracture of lower limb	injuries & poisonings	rs78313563	ESS2	1.13713	0.0479897	1.04307	1.23119	0.00740923	0.295687	1	17215	586127	0	1.35034	0	3
592.2	Urethritis and urethral syndrome	genitourinary	rs12660421	FOXP4-AS1	1.25574	0.0850698	1.089	1.42247	0.00743106	0.296299	1	1368	556677	0	0.000160778	0	2
364.1	Corneal opacity	sense organs	rs35705950	MUC5B	0.934718	0.0252244	0.885278	0.984158	0.00744167	0.296462	1	10254	590672	24.4037	2.64563	0.00220461	3
250.22	Type 2 diabetes with renal manifestations	endocrine/metabolic	rs10774671	OAS1	1.02288	0.00845623	1.00631	1.03946	0.00746331	0.297065	1	33418	570603	0	1.71673	0	4
799	NA	NA	rs8080583	KANSL1	1.03357	0.0123469	1.00937	1.05777	0.00748087	0.297428	1	18717	579969	14.5496	2.34054	0.000113024	3
561.1	NA	NA	rs78313563	ESS2	1.07727	0.0278295	1.02272	1.13181	0.00748551	0.297428	1	57479	504585	45.2021	5.47466	0.00338267	4
741.3	Difficulty in walking	musculoskeletal	rs11085727	TYK2	1.02675	0.0098727	1.0074	1.0461	0.00749403	0.297507	1	30675	551660	5.14842	2.10856	3.19676e-05	3
772	Symptoms of the muscles	symptoms	rs7560588	BCL11A	1.09656	0.0344861	1.02896	1.16415	0.00752153	0.297678	1	2737	602133	0	1.74672	0	3
198.6	Secondary malignancy of bone	neoplasms	rs9896243	NSF	0.938084	0.0239138	0.891213	0.984956	0.00752364	0.297678	1	6150	604103	0	1.6192	0	3
701.1	Keratoderma, acquired	dermatologic	rs9896243	NSF	1.03808	0.0139825	1.01067	1.06548	0.00752396	0.297678	1	17834	566943	0	0.517625	0	3
698	Pruritus and related conditions	dermatologic	rs111837807	CCHCR1	0.944869	0.0212183	0.903282	0.986457	0.0075259	0.297678	1	16577	572454	13.2555	3.45843	0.000418953	4
338	Pain	neurological	rs1405655	NR1H2	1.01512	0.00561449	1.00411	1.02612	0.00753103	0.297678	1	93383	448961	0	2.5576	0	4
276.11	Hyperosmolality and/or hypernatremia	endocrine/metabolic	rs7560588	BCL11A	0.89171	0.0428989	0.807628	0.975792	0.00754605	0.298013	1	1924	555701	0	0.0175164	0	2
395	Heart valve disorders	circulatory system	rs495828	ABO	1.0251	0.00928112	1.00691	1.04329	0.00755677	0.298178	1	39629	554424	34.7837	4.60008	0.00053316	4
604.1	Redundant prepuce and phimosis/BXO	genitourinary	rs9501257	HLA-DPB1	1.07577	0.027348	1.02217	1.12937	0.00756926	0.298412	1	5254	603999	0	1.49512	0	3
274.1	Gout	endocrine/metabolic	rs35705950	MUC5B	0.969749	0.0115041	0.947201	0.992297	0.00758193	0.298653	1	56610	548449	0	0.327843	0	4
627.1	Postmenopausal bleeding	genitourinary	rs2284028	NCF4	0.830912	0.0693905	0.694907	0.966918	0.00759868	0.298807	1	2019	559300	52.0225	2.08431	0.0302646	2
371.1	Uveitis, noninfectious or NOS	sense organs	rs11085727	TYK2	0.947421	0.0202337	0.907763	0.987079	0.00759897	0.298807	1	7922	599613	0	0.0458662	0	3
300.4	Dysthymic disorder	mental disorders	rs6869036	MGAT1	1.064	0.0232463	1.01844	1.10957	0.00761427	0.299151	1	42831	551588	0	1.78171	0	4
681.7	Cellulitis and abscess of trunk	dermatologic	rs495828	ABO	1.04813	0.0176188	1.0136	1.08267	0.00762564	0.299339	1	10254	587124	0	0.328715	0	3
475	Chronic sinusitis	respiratory	rs10774671	OAS1	1.01897	0.00704579	1.00516	1.03278	0.0076514	0.299927	1	49173	519578	0	1.49279	0	4
198.6	Secondary malignancy of bone	neoplasms	rs35705950	MUC5B	1.08659	0.0311389	1.02556	1.14762	0.00765379	0.299927	1	6150	604103	0	0.44537	0	3
275.53	Disorders of phosphorus metabolism	endocrine/metabolic	rs1453205	LOC101928196	1.06234	0.0226791	1.01789	1.10679	0.00766237	0.300005	1	4251	600481	0	0.706205	0	3
585.3	Chronic renal failure [CKD]	genitourinary	rs35154152	THBS3	1.02182	0.0080968	1.00595	1.03769	0.00767159	0.300108	1	82071	514155	74.713	11.8638	0.00114941	4
155	Cancer of liver and intrahepatic bile duct	neoplasms	rs76073397	MIR548H2	0.881865	0.0471865	0.789379	0.97435	0.00771614	0.301132	1	4450	606208	0	0.808555	0	3
415.11	Pulmonary embolism and infarction, acute	circulatory system	rs8080583	KANSL1	1.03903	0.014373	1.01086	1.0672	0.00772072	0.301132	1	13547	594542	0	0.0830126	0	3
472	Chronic pharyngitis and nasopharyngitis	respiratory	rs6869036	MGAT1	1.07825	0.0282794	1.02282	1.13368	0.00772089	0.301132	1	27566	558805	0	1.41481	0	4
601.1	Prostatitis	genitourinary	rs9501257	HLA-DPB1	0.955416	0.017121	0.921859	0.988973	0.00772421	0.301132	1	15183	580133	0	1.50422	0	3
300.9	Posttraumatic stress disorder	mental disorders	rs9896243	NSF	1.01531	0.0057072	1.00412	1.02649	0.00777756	0.302908	1	156498	439405	41.2323	5.10484	0.000169129	4
740.1	Osteoarthritis; localized	musculoskeletal	rs35154152	THBS3	1.01756	0.00654228	1.00474	1.03039	0.00778307	0.302908	1	144338	415099	13.0991	3.45221	3.85658e-05	4
295.3	Psychosis	mental disorders	rs67959919	LZTFL1	0.932973	0.0260722	0.881871	0.984074	0.00778981	0.302911	1	17960	588412	40.8223	5.06948	0.00420756	4
727.6	Rupture of tendon, nontraumatic	musculoskeletal	rs67959919	LZTFL1	0.940093	0.0232257	0.89457	0.985615	0.00781789	0.303744	1	18002	581502	0	1.96825	0	3
804	Fracture of hand or wrist	injuries & poisonings	rs8080583	KANSL1	1.03825	0.0141143	1.01058	1.06591	0.00783023	0.303964	1	14274	588165	24.5751	2.65165	0.000281123	3
251.1	Hypoglycemia	endocrine/metabolic	rs111837807	CCHCR1	0.918886	0.0318138	0.856531	0.981241	0.00783733	0.30398	1	7602	591568	59.5486	4.94421	0.00637351	3
426.7	Abnormal electrocardiogram [ECG] [EKG]	circulatory system	rs78313563	ESS2	1.08791	0.0316936	1.02579	1.15003	0.00784985	0.304207	1	39098	523602	11.8498	3.40328	0.000707737	4
295	Schizophrenia and other psychotic disorders	mental disorders	rs76073397	MIR548H2	1.05068	0.0186058	1.01422	1.08715	0.0078781	0.305011	1	30183	574617	0	1.63398	0	4
472	Chronic pharyngitis and nasopharyngitis	respiratory	rs2284028	NCF4	0.946023	0.020884	0.90509	0.986955	0.00788401	0.305011	1	27566	558805	61.7164	7.83626	0.00483702	4
426.31	Right bundle branch block	circulatory system	rs622568	SEC61G	1.05774	0.0211301	1.01633	1.09916	0.00789093	0.30502	1	7594	593711	0	1.99448	0	3
327.71	Restless legs syndrome	neurological	rs495828	ABO	0.963118	0.0141492	0.935386	0.990851	0.00790948	0.305413	1	16015	587532	0	1.20451	0	3
275.6	Hypercalcemia	endocrine/metabolic	rs8080583	KANSL1	1.05273	0.0193491	1.0148	1.09065	0.00791452	0.305413	1	7320	598328	0	1.85893	0	3
250.22	Type 2 diabetes with renal manifestations	endocrine/metabolic	rs76423999	SLC12A7	1.04434	0.0163412	1.01231	1.07637	0.00792869	0.305701	1	33418	570603	0	2.72499	0	4
041.1	Staphylococcus infections	infectious diseases	rs495828	ABO	1.04418	0.0162872	1.01226	1.07611	0.00793955	0.305748	1	11870	584943	0	1.73602	0	3
600	Hyperplasia of prostate	genitourinary	rs5023077	FBRSL1	1.01297	0.00485415	1.00345	1.02248	0.00794334	0.305748	1	169160	404327	0	2.66537	0	4
155	Cancer of liver and intrahepatic bile duct	neoplasms	rs12660421	FOXP4-AS1	0.859908	0.0568782	0.748427	0.971389	0.00796467	0.306266	1	4450	606208	52.0201	4.16842	0.0108043	3
426.31	Right bundle branch block	circulatory system	rs2924480	ELF5	1.05132	0.018863	1.01435	1.08829	0.00797025	0.306266	1	7594	593711	0	0.193646	0	3
370.2	Superficial keratitis	sense organs	rs35705950	MUC5B	0.859698	0.0569929	0.747992	0.971404	0.00798958	0.306528	1	2176	553921	0	0.308589	0	2
456	Chronic venous insufficiency [CVI]	circulatory system	rs111837807	CCHCR1	0.958535	0.0159661	0.927241	0.989828	0.00799052	0.306528	1	29247	561859	0	1.17124	0	3
720.1	Spinal stenosis of lumbar region	musculoskeletal	rs72655853	SBSPON	0.952015	0.0185442	0.915668	0.988361	0.00800732	0.306913	1	35899	563101	2.51818	3.0775	0.000115573	4
575.2	Obstruction of bile duct	digestive	rs495828	ABO	1.13116	0.0464915	1.04003	1.22228	0.00803013	0.306993	1	1366	559652	0	0.349777	0	2
041	Bacterial infection NOS	infectious diseases	rs78313563	ESS2	1.09002	0.0325181	1.02629	1.15376	0.00803154	0.306993	1	37102	544150	0	1.65174	0	4
760	Back pain	symptoms	rs9501257	HLA-DPB1	1.0155	0.00580299	1.00412	1.02687	0.00804117	0.306993	1	304434	249880	0	0.666672	0	4
915	NA	NA	rs76073397	MIR548H2	1.05238	0.0192676	1.01462	1.09015	0.00805109	0.306993	1	22314	542431	0	1.54426	0	3
204.1	Lymphoid leukemia	neoplasms	rs111783124	LOC101928126	1.10406	0.0373592	1.03084	1.17729	0.00805318	0.306993	1	3347	558416	5.26263	1.05555	0.00156336	2
362.2	Degeneration of macula and posterior pole of retina	sense organs	rs495828	ABO	1.02036	0.00760542	1.00545	1.03526	0.00805375	0.306993	1	65497	524917	0	0.641799	0	4
174	Breast cancer	neoplasms	rs8080583	KANSL1	0.923143	0.0301812	0.863988	0.982298	0.00805658	0.306993	1	3407	557730	0	0.0522007	0	2
172.1	Melanomas of skin, dx or hx	neoplasms	rs8080583	KANSL1	1.02385	0.00889962	1.00641	1.04129	0.0080821	0.307708	1	40952	554884	0	1.03553	0	3
873	NA	NA	rs2284028	NCF4	0.853406	0.0598795	0.736042	0.97077	0.00811326	0.30817	1	2986	598676	63.8681	5.53528	0.0387668	3
288.1	Decreased white blood cell count	hematopoietic	rs78313563	ESS2	1.15828	0.0555053	1.04949	1.26707	0.00811507	0.30817	1	10191	592713	0	0.25471	0	3
859	Complication due to other implant and internal device	injuries & poisonings	rs622568	SEC61G	0.915583	0.0333184	0.850279	0.980888	0.00812102	0.30817	1	3080	602903	0	1.34265	0	3
696.41	Psoriasis vulgaris	dermatologic	rs111837807	CCHCR1	0.94907	0.0197479	0.910364	0.987776	0.00812132	0.30817	1	18051	594565	27.8742	4.1594	0.00148387	4
721.1	Spondylosis without myelopathy	musculoskeletal	rs1405655	NR1H2	1.0159	0.00596162	1.00422	1.02759	0.00813817	0.308552	1	78525	487817	0	0.947549	0	4
611	Abnormal findings on mammogram or breast exam	genitourinary	rs9896243	NSF	0.957313	0.0164894	0.924994	0.989632	0.00815382	0.308889	1	16843	584061	20.6119	2.51927	0.00035893	3
726.1	Enthesopathy	musculoskeletal	rs67959919	LZTFL1	0.965831	0.0131445	0.940067	0.991594	0.00816948	0.309115	1	61480	500711	0	0.0652852	0	4
172.22	Squamous cell carcinoma	neoplasms	rs1250993	LOC101929525	0.966737	0.0127904	0.941668	0.991807	0.00817338	0.309115	1	17851	582983	0	0.255689	0	3
442.2	Aneurysm of iliac artery	circulatory system	rs12259804	PLEKHS1	1.2254	0.0768742	1.07473	1.37608	0.00818832	0.309423	1	2249	558753	80.0461	5.01155	2.42534	2
420.2	Pericarditis	circulatory system	rs2277732	DPP9	1.06712	0.0245728	1.01895	1.11528	0.0082045	0.309778	1	4787	601703	6.96161	2.14965	0.000270939	3
300	Anxiety disorders	mental disorders	rs72655853	SBSPON	0.975398	0.00942897	0.956917	0.993878	0.00824522	0.311057	1	259668	316997	23.4275	3.91786	0.000318923	4
426.2	Atrioventricular [AV] block	circulatory system	rs8080583	KANSL1	1.03531	0.0131411	1.00956	1.06107	0.00826996	0.311593	1	16852	581457	0	0.419533	0	3
738	Other acquired musculoskeletal deformity	musculoskeletal	rs8080583	KANSL1	0.959532	0.0156449	0.928868	0.990196	0.00827924	0.311593	1	12181	583525	0	0.30324	0	3
622.1	Polyp of corpus uteri	genitourinary	rs13050728	IFNAR2	1.20802	0.0715734	1.06774	1.34831	0.00827996	0.311593	1	561	561352	33.4338	1.50226	0.00582983	2
523.1	Gingivitis	digestive	rs35154152	THBS3	0.970568	0.011319	0.948383	0.992753	0.00830833	0.312206	1	37022	556606	41.4559	5.12434	0.000489938	4
496.3	Bronchiectasis	respiratory	rs35705950	MUC5B	1.14636	0.0517545	1.04492	1.2478	0.00830996	0.312206	1	2017	558191	0	0.42267	0	2
269	Proteinuria	endocrine/metabolic	rs12259804	PLEKHS1	0.907304	0.0368636	0.835051	0.979557	0.00831876	0.312279	1	15196	591702	18.0667	3.66151	0.00321627	4
368.4	Visual field defects	sense organs	rs67959919	LZTFL1	0.927965	0.0283358	0.872427	0.983504	0.00833009	0.312401	1	12797	582419	0	0.434728	0	3
947	Urticaria	dermatologic	rs111837807	CCHCR1	0.923952	0.0299813	0.865189	0.982715	0.00833573	0.312401	1	8257	589676	24.3356	2.64325	0.00109417	3
798	Malaise and fatigue	symptoms	rs495828	ABO	1.01793	0.0067386	1.00472	1.03114	0.00836783	0.313346	1	83164	459364	17.9299	3.65541	9.04346e-05	4
525.2	Atrophy of edentulous alveolar ridge	digestive	rs467843	TRAPPC13	0.948802	0.0199332	0.909733	0.987871	0.00837529	0.313368	1	6023	598768	0	0.271493	0	3
346.1	Nonspecific abnormal findings on radiological and other examination of skull and head	neurological	rs111837807	CCHCR1	1.21362	0.0734693	1.06962	1.35762	0.00840703	0.314297	1	1140	555063	0	0.4036	0	2
702.1	Actinic keratosis	dermatologic	rs9501257	HLA-DPB1	0.975039	0.00959545	0.956232	0.993846	0.00842995	0.314804	1	92925	478654	0	0.103547	0	3
613.5	Mastodynia	genitourinary	rs76423999	SLC12A7	1.1494	0.05286	1.0458	1.25301	0.0084344	0.314804	1	2921	602984	0	0.492714	0	3
198.3	Secondary malignant neoplasm of digestive systems	neoplasms	rs1405655	NR1H2	0.881567	0.0478776	0.787727	0.975407	0.00846727	0.315772	1	1087	560397	0	0.0643861	0	2
362.9	Retinal edema	sense organs	rs11085727	TYK2	1.0525	0.0194385	1.0144	1.0906	0.00848309	0.315939	1	7375	597713	73.7138	7.60854	0.00578741	3
180	Cervical cancer and dysplasia	neoplasms	rs495828	ABO	1.09613	0.0348744	1.02778	1.16448	0.00849063	0.315939	1	2764	607749	0	0.395885	0	3
740.1	Osteoarthritis; localized	musculoskeletal	rs12660421	FOXP4-AS1	0.968829	0.0120324	0.945245	0.992412	0.00849256	0.315939	1	144338	415099	13.6022	3.47231	9.94798e-05	4
513	Respiratory abnormalities	respiratory	rs10774671	OAS1	1.03445	0.0128723	1.00922	1.05968	0.0085007	0.315983	1	13682	574810	0	1.70385	0	3
290.3	Other persistent mental disorders due to conditions classified elsewhere	mental disorders	rs72655853	SBSPON	0.943144	0.0222553	0.899524	0.986764	0.00853302	0.316926	1	24527	580711	0	2.15188	0	4
697	Sarcoidosis	dermatologic	rs9896243	NSF	0.908756	0.036386	0.83744	0.980073	0.00855001	0.317298	1	3125	558795	0	0.239182	0	2
366	Cataract	sense organs	rs10774671	OAS1	1.01237	0.00467878	1.0032	1.02154	0.00857621	0.317699	1	300334	261767	0	2.58685	0	4
840.3	Joint/ligament sprain	injuries & poisonings	rs35705950	MUC5B	0.943309	0.0222059	0.899785	0.986832	0.00858385	0.317699	1	14500	579279	54.199	6.55008	0.00596578	4
300.4	Dysthymic disorder	mental disorders	rs1250993	LOC101929525	1.02222	0.00836373	1.00583	1.03862	0.00859191	0.317699	1	42831	551588	0	1.08674	0	4
257	Testicular dysfunction	endocrine/metabolic	rs35705950	MUC5B	0.962355	0.0146023	0.933735	0.990976	0.00859449	0.317699	1	30298	568953	46.4421	3.73428	0.00219514	3
695.42	Systemic lupus erythematosus	dermatologic	rs10774671	OAS1	1.10106	0.0366358	1.02925	1.17286	0.00859571	0.317699	1	1648	560283	0	0.0308565	0	2
714	Rheumatoid arthritis and other inflammatory polyarthropathies	musculoskeletal	rs9896243	NSF	0.96293	0.0143793	0.934747	0.991114	0.0086146	0.31814	1	17045	584564	0	1.06506	0	3
041.1	Staphylococcus infections	infectious diseases	rs35154152	THBS3	1.05221	0.0193755	1.01423	1.09019	0.00862393	0.318226	1	11870	584943	6.85576	2.14721	0.000117036	3
530.1	Esophagitis, GERD and related diseases	digestive	rs622568	SEC61G	1.01311	0.00495911	1.00339	1.02283	0.00865103	0.318863	1	235985	330873	2.3359	3.07175	3.57419e-06	4
289.5	Diseases of spleen	hematopoietic	rs76423999	SLC12A7	1.20243	0.0702178	1.06481	1.34006	0.0086552	0.318863	1	1754	558627	0	0.700672	0	2
426.3	Bundle branch block	circulatory system	rs9896243	NSF	1.04009	0.0149749	1.01073	1.06944	0.00867547	0.319351	1	14633	580566	0	1.87592	0	3
260.6	Anorexia	endocrine/metabolic	rs495828	ABO	0.905852	0.0376831	0.831993	0.979711	0.00869117	0.319671	1	2467	552876	0	0.405661	0	2
564.1	Irritable Bowel Syndrome	digestive	rs67959919	LZTFL1	0.941097	0.0231413	0.89574	0.986454	0.00870522	0.319929	1	18007	582775	0	0.0569937	0	3
295	Schizophrenia and other psychotic disorders	mental disorders	rs7560588	BCL11A	0.97077	0.0113095	0.948604	0.992937	0.00871455	0.320014	1	30183	574617	0	2.99446	0	4
426.92	Cardiac defibrillator in situ	circulatory system	rs7960611	CLEC1A	1.05392	0.0200245	1.01468	1.09317	0.00872183	0.320023	1	12410	596805	0	1.23546	0	3
593.1	Gross hematuria	genitourinary	rs75505823	LRP1	0.92401	0.0301389	0.864938	0.983083	0.00873494	0.320246	1	18134	580424	31.3226	2.91216	0.00586976	3
509	Respiratory failure, insufficiency, arrest	respiratory	rs1405655	NR1H2	1.02213	0.00835113	1.00576	1.0385	0.00876157	0.320964	1	36843	553471	0	1.00982	0	3
840.1	Muscle/tendon sprain	injuries & poisonings	rs9896243	NSF	0.868199	0.0539521	0.762453	0.973945	0.0088028	0.322215	1	1233	558360	29.5798	1.42005	0.00484613	2
512	Other symptoms of respiratory system	respiratory	rs7089827	TFAM	1.01681	0.00636533	1.00434	1.02929	0.00881425	0.322309	1	223976	292081	46.2217	5.57846	0.000183694	4
738.4	Acquired spondylolisthesis	musculoskeletal	rs7960611	CLEC1A	0.932084	0.0268549	0.879449	0.98472	0.00881953	0.322309	1	6185	595821	0	0.635652	0	3
561	Symptoms involving digestive system	digestive	rs35154152	THBS3	1.02204	0.0083242	1.00572	1.03835	0.00882746	0.32234	1	75298	474969	21.4201	3.81777	0.000115427	4
300.1	Anxiety disorder	mental disorders	rs147812915	KAT7	1.03484	0.0130835	1.0092	1.06049	0.00885127	0.322762	1	160345	404087	31.5563	4.38317	0.000569621	4
149.1	Cancer of oropharynx	neoplasms	rs2284028	NCF4	1.24024	0.0822494	1.07903	1.40145	0.00885319	0.322762	1	2402	559367	0	0.902134	0	2
443.1	Raynaud's syndrome	circulatory system	rs75505823	LRP1	0.804161	0.0832995	0.640894	0.967427	0.00888259	0.323575	1	2373	558664	53.7625	2.16274	0.286882	2
172	Skin cancer	neoplasms	rs7560588	BCL11A	0.981999	0.00694318	0.96839	0.995607	0.00888993	0.323584	1	80936	510743	61.1953	5.15401	0.00312672	3
401.1	Essential hypertension	circulatory system	rs8080583	KANSL1	1.01508	0.00572646	1.00386	1.02631	0.00893803	0.32496	1	429894	158026	66.5969	8.9812	0.000485608	4
713.5	Arthropathy associated with neurological disorders	musculoskeletal	rs5023077	FBRSL1	1.09346	0.0341817	1.02646	1.16045	0.00895325	0.32496	1	1927	559778	0	0.10261	0	2
854	Complications of cardiac/vascular device, implant, and graft	injuries & poisonings	rs12660421	FOXP4-AS1	0.894423	0.042688	0.810755	0.978092	0.00895518	0.32496	1	8754	593984	11.775	2.26693	0.000754457	3
174.1	Breast cancer [female]	neoplasms	rs8080583	KANSL1	0.920129	0.0318502	0.857702	0.982555	0.00896105	0.32496	1	3059	558738	0	0.00176641	0	2
204.12	Lymphoid leukemia, chronic	neoplasms	rs11085727	TYK2	1.07925	0.0291836	1.02205	1.13645	0.00896343	0.32496	1	2986	559081	22.2613	1.28636	0.00239819	2
270.3	Disorders of plasma protein metabolism	endocrine/metabolic	rs10774671	OAS1	1.04619	0.0172846	1.01231	1.08007	0.0089936	0.325284	1	7453	599353	0	0.333447	0	3
502	Postinflammatory pulmonary fibrosis	respiratory	rs2277732	DPP9	1.05554	0.0206973	1.01497	1.09611	0.00901081	0.325284	1	6505	597444	0	1.35117	0	3
558	Noninfectious gastroenteritis	digestive	rs10774671	OAS1	1.02936	0.0110812	1.00764	1.05108	0.00902163	0.325284	1	18616	558100	0	1.43385	0	3
416	Cardiomegaly	circulatory system	rs111837807	CCHCR1	0.937646	0.0246567	0.889319	0.985973	0.00902367	0.325284	1	12563	572799	73.3715	7.51074	0.00917039	3
571.81	Portal hypertension	digestive	rs1453205	LOC101928196	0.936241	0.0252328	0.886785	0.985698	0.00902883	0.325284	1	3376	605646	0	0.091809	0	3
949	Allergies, other	injuries & poisonings	rs75505823	LRP1	0.918345	0.0326253	0.854399	0.98229	0.00902959	0.325284	1	16153	567517	0	0.235833	0	3
151	Cancer of stomach	neoplasms	rs7089827	TFAM	1.14891	0.0531681	1.0447	1.25312	0.0090322	0.325284	1	1484	560261	0	0.148218	0	2
327.41	Organic or persistent insomnia	neurological	rs8080583	KANSL1	0.946288	0.021149	0.904836	0.98774	0.00904187	0.325284	1	6520	596865	44.8771	3.62826	0.00153718	3
389.4	Tinnitus	sense organs	rs111783124	LOC101928126	1.02151	0.00815279	1.00553	1.03749	0.00904946	0.325284	1	92461	447378	54.0706	6.53176	0.000910123	4
327.1	Hypersomnia	neurological	rs9501257	HLA-DPB1	1.08243	0.0303494	1.02294	1.14191	0.00905741	0.325284	1	4500	593495	0	0.185043	0	3
429	Ill-defined descriptions and complications of heart disease	circulatory system	rs75505823	LRP1	0.922106	0.0310737	0.861201	0.983011	0.00906054	0.325284	1	16037	558763	7.41177	2.1601	0.00117968	3
250.23	Type 2 diabetes with ophthalmic manifestations	endocrine/metabolic	rs72655853	SBSPON	0.954532	0.017831	0.919583	0.989481	0.00906097	0.325284	1	42267	551660	4.22077	3.1322	0.000140248	4
378.1	Strabismus (not specified as paralytic)	sense organs	rs11085727	TYK2	0.961837	0.0149107	0.932612	0.991062	0.00906523	0.325284	1	12415	589635	36.7489	3.162	0.00108775	3
722.8	Postlaminectomy syndrome	musculoskeletal	rs7560588	BCL11A	0.944564	0.0218574	0.901724	0.987405	0.0090741	0.325346	1	6958	601234	0	0.970919	0	3
721.2	Spondylosis with myelopathy	musculoskeletal	rs6869036	MGAT1	1.13241	0.0476763	1.03897	1.22586	0.00910195	0.325952	1	8648	595335	0	1.10495	0	3
550.2	Diaphragmatic hernia	digestive	rs2284028	NCF4	0.932716	0.0267074	0.880369	0.985062	0.00910531	0.325952	1	22866	559097	0	0.407676	0	3
070.3	Viral hepatitis C	infectious diseases	rs495828	ABO	0.973027	0.0104851	0.952476	0.993578	0.00911263	0.325957	1	34629	572788	59.701	4.9629	0.000645146	3
297.1	Suicidal ideation	mental disorders	rs11085727	TYK2	0.97224	0.0107981	0.951076	0.993405	0.00913014	0.326177	1	26966	577720	76.3702	12.6958	0.00269934	4
726.4	Calcaneal spur; Exostosis NOS	musculoskeletal	rs5023077	FBRSL1	1.03261	0.012312	1.00848	1.05675	0.00914028	0.326177	1	15902	572475	33.1737	2.99283	0.000425746	3
216.1	Screening for malignant neoplasms of the skin	neoplasms	rs111783124	LOC101928126	1.04934	0.0184772	1.01313	1.08556	0.00914522	0.326177	1	14100	572720	0	0.904321	0	3
208	Benign neoplasm of colon	neoplasms	rs8052423	SLC22A31	0.983787	0.00627132	0.971495	0.996079	0.0091492	0.326177	1	164486	389029	0	0.411468	0	4
709.7	Unspecified diffuse connective tissue disease	dermatologic	rs147812915	KAT7	1.53499	0.164423	1.21272	1.85726	0.00915458	0.326177	1	639	561227	0	0.256419	0	2
250.42	Other abnormal glucose	endocrine/metabolic	rs12660421	FOXP4-AS1	1.04872	0.0182576	1.01293	1.0845	0.00917475	0.32664	1	44066	526532	0	1.44527	0	4
041.9	Infection with drug-resistant microorganisms	infectious diseases	rs11085727	TYK2	1.10679	0.0389882	1.03038	1.18321	0.00925492	0.329096	1	1735	556960	0	0.140232	0	2
367.2	Astigmatism	sense organs	rs495828	ABO	1.01472	0.0056137	1.00371	1.02572	0.00925819	0.329096	1	141117	384986	0	2.46003	0	4
415.2	Chronic pulmonary heart disease	circulatory system	rs8080583	KANSL1	1.03769	0.0142189	1.00982	1.06556	0.00927629	0.329482	1	13952	583596	48.0738	3.85162	0.000898141	3
728.71	Contracture of palmar fascia [Dupuytren's disease]	musculoskeletal	rs467843	TRAPPC13	1.04979	0.0186806	1.01317	1.0864	0.00929683	0.32963	1	7243	600690	0	1.33692	0	3
296.1	Bipolar	mental disorders	rs10774671	OAS1	0.979399	0.00800463	0.96371	0.995088	0.00930751	0.32963	1	37573	571753	0	1.49581	0	4
433	Cerebrovascular disease	circulatory system	rs75505823	LRP1	0.963013	0.0144927	0.934607	0.991418	0.00930785	0.32963	1	85876	496113	0	0.57597	0	4
764	Sciatica	symptoms	rs9501257	HLA-DPB1	1.03143	0.011901	1.00811	1.05476	0.00931153	0.32963	1	31621	554062	0	0.808566	0	4
428.1	Congestive heart failure (CHF) NOS	circulatory system	rs9896243	NSF	1.02248	0.00854887	1.00572	1.03923	0.00931665	0.32963	1	51357	544619	0	1.52297	0	4
561.2	NA	NA	rs9501257	HLA-DPB1	1.06029	0.0225194	1.01615	1.10443	0.0093327	0.329715	1	8028	585174	0	0.154472	0	3
626.1	Irregular menstrual cycle/bleeding	genitourinary	rs495828	ABO	0.946575	0.0211228	0.905174	0.987976	0.00934051	0.329715	1	11401	595217	0	0.192711	0	3
425.11	Hypertrophic obstructive cardiomyopathy	circulatory system	rs76073397	MIR548H2	1.25899	0.088605	1.08533	1.43266	0.00934077	0.329715	1	942	560976	0	0.518695	0	2
327.6	Circadian rhythm sleep disorder	neurological	rs13050728	IFNAR2	0.893372	0.0433876	0.808333	0.978412	0.00935746	0.330048	1	1296	558123	0	0.190053	0	2
246.7	Abnormal results of function study of thyroid	endocrine/metabolic	rs147812915	KAT7	0.842331	0.0660443	0.712884	0.971777	0.009377	0.330481	1	5223	596842	37.0899	3.17914	0.0171651	3
367.4	NA	NA	rs8080583	KANSL1	1.01318	0.00504136	1.0033	1.02306	0.00939539	0.330663	1	278972	252753	59.2752	7.36652	0.000273766	4
496.21	Obstructive chronic bronchitis	respiratory	rs10774671	OAS1	1.02434	0.00926217	1.00619	1.0425	0.00940974	0.330663	1	27197	564874	0	1.35227	0	3
324	Other CNS infection and poliomyelitis	neurological	rs12660421	FOXP4-AS1	0.665961	0.156551	0.359121	0.972801	0.00941098	0.330663	1	1192	560382	0	0.297128	0	2
428.2	Heart failure NOS	circulatory system	rs7960611	CLEC1A	1.07867	0.0291624	1.02151	1.13583	0.00941119	0.330663	1	5720	597584	0	0.0161446	0	3
465	Acute upper respiratory infections of multiple or unspecified sites	respiratory	rs1405655	NR1H2	1.01391	0.00532225	1.00348	1.02434	0.00945343	0.331748	1	109544	406073	76.9878	13.0365	0.000568346	4
916	Contusion	injuries & poisonings	rs9896243	NSF	1.02756	0.0104776	1.00703	1.0481	0.00945665	0.331748	1	31972	522332	0	0.833508	0	3
497	Bronchitis	respiratory	rs35154152	THBS3	1.03395	0.0128762	1.00871	1.05919	0.00952112	0.333606	1	27293	539441	27.5628	4.14152	0.000367657	4
626.14	Irregular menstrual bleeding	genitourinary	rs1453205	LOC101928196	1.12483	0.0453704	1.0359	1.21375	0.00952429	0.333606	1	1073	559602	55.9327	2.26925	0.00540719	2
340	Migraine	neurological	rs35154152	THBS3	0.97254	0.010747	0.951476	0.993604	0.00957226	0.335029	1	46020	554647	35.2348	4.63212	0.000347246	4
454.11	Varicose veins of lower extremity, symptomtic	circulatory system	rs7560588	BCL11A	0.957236	0.0168723	0.924166	0.990306	0.00958757	0.335183	1	11547	590591	0	0.460898	0	3
601.8	Other inflammatory disorders of male genital organs	genitourinary	rs2277732	DPP9	0.879542	0.0495541	0.782416	0.976668	0.00959246	0.335183	1	1301	558334	0	0.0197479	0	2
070.2	Viral hepatitis B	infectious diseases	rs2284028	NCF4	1.10014	0.0368479	1.02791	1.17236	0.00959874	0.335183	1	4514	612152	5.63192	3.17904	0.000873535	4
701	Other hypertrophic and atrophic conditions of skin	dermatologic	rs9896243	NSF	1.02182	0.00833923	1.00547	1.03816	0.00965485	0.336661	1	53985	500189	0	1.84027	0	4
433	Cerebrovascular disease	circulatory system	rs13050728	IFNAR2	0.984725	0.00594822	0.973066	0.996383	0.00965779	0.336661	1	85876	496113	0	0.541725	0	4
300.8	Acute reaction to stress	mental disorders	rs1250993	LOC101929525	1.0614	0.0230278	1.01626	1.10653	0.00966326	0.336661	1	5194	594854	0	1.56143	0	3
110.2	Dermatomycoses	infectious diseases	rs11085727	TYK2	1.0665	0.0248966	1.0177	1.1153	0.00971057	0.336935	1	4932	597255	0	0.271762	0	3
687	Symptoms affecting skin	dermatologic	rs1405655	NR1H2	1.03142	0.0119625	1.00797	1.05486	0.00971109	0.336935	1	17048	549411	0	0.0590438	0	3
735	Acquired foot deformities	musculoskeletal	rs1453205	LOC101928196	0.986443	0.00527865	0.976097	0.996789	0.00971448	0.336935	1	94478	483977	21.8354	3.83805	4.9489e-05	4
204.4	Multiple myeloma	neoplasms	rs2284028	NCF4	1.16894	0.0603703	1.05062	1.28727	0.00971848	0.336935	1	2166	559654	0	0.245987	0	2
208	Benign neoplasm of colon	neoplasms	rs8080583	KANSL1	1.01354	0.00520027	1.00334	1.02373	0.00972162	0.336935	1	164486	389029	83.1797	17.8356	0.000979099	4
573.3	Hepatomegaly	digestive	rs11085727	TYK2	1.07278	0.0271745	1.01952	1.12604	0.0097293	0.336935	1	3678	599536	35.9082	3.12052	0.00232127	3
172.2	Other non-epithelial cancer of skin	neoplasms	rs7560588	BCL11A	0.980786	0.00750425	0.966078	0.995495	0.00972964	0.336935	1	66509	523796	56.0636	4.55204	0.00310491	3
585.3	Chronic renal failure [CKD]	genitourinary	rs5023077	FBRSL1	0.984714	0.00595824	0.973036	0.996393	0.00973032	0.336935	1	82071	514155	0	0.657723	0	4
1009	NA	NA	rs11085727	TYK2	1.02049	0.00784855	1.00511	1.03588	0.00974742	0.337271	1	49512	499930	0	1.24651	0	4
947	Urticaria	dermatologic	rs2277732	DPP9	1.05089	0.0192106	1.01324	1.08854	0.00977224	0.337655	1	8257	589676	46.7419	3.7553	0.00149741	3
426.9	Cardiac pacemaker/device in situ	circulatory system	rs35154152	THBS3	1.03513	0.013363	1.00894	1.06132	0.00977334	0.337655	1	27368	578610	0	1.21955	0	3
741	Symptoms and disorders of the joints	musculoskeletal	rs6869036	MGAT1	0.949303	0.0201401	0.909829	0.988778	0.00978699	0.337689	1	63392	491865	0	1.35394	0	4
371.21	Allergic conjunctivitis	sense organs	rs12259804	PLEKHS1	1.101	0.0372474	1.02799	1.174	0.00978915	0.337689	1	12379	588932	34.9414	4.61123	0.0105458	4
377.3	Optic neuritis/neuropathy	sense organs	rs67959919	LZTFL1	0.896855	0.0421554	0.814231	0.97948	0.00981248	0.338237	1	5581	600437	39.8003	3.32228	0.0127803	3
204.12	Lymphoid leukemia, chronic	neoplasms	rs10774671	OAS1	0.932983	0.026886	0.880286	0.985679	0.00987714	0.340208	1	2986	559081	0	0.614215	0	2
480.5	Bronchopneumonia and lung abscess	respiratory	rs67959919	LZTFL1	0.800671	0.0861933	0.631732	0.96961	0.00990454	0.340498	1	1402	557209	0	0.00303929	0	2
427.3	Other specified cardiac dysrhythmias	circulatory system	rs12660421	FOXP4-AS1	0.949687	0.0200158	0.910456	0.988918	0.00990608	0.340498	1	49334	514413	37.5595	4.80458	0.00107495	4
496.21	Obstructive chronic bronchitis	respiratory	rs67959919	LZTFL1	0.953024	0.0186564	0.916457	0.98959	0.00990798	0.340498	1	27197	564874	0	0.839806	0	3
204.2	Myeloid leukemia	neoplasms	rs111837807	CCHCR1	1.18128	0.0646392	1.05458	1.30797	0.00995677	0.341917	1	1459	560604	40.6286	1.68431	0.0214936	2
509.8	Dependence on respirator [Ventilator] or supplemental oxygen	respiratory	rs2277732	DPP9	1.04396	0.016695	1.01124	1.07668	0.00996803	0.342045	1	10103	591742	0	1.39537	0	3
204.1	Lymphoid leukemia	neoplasms	rs8080583	KANSL1	0.92635	0.029691	0.868156	0.984545	0.00997664	0.342083	1	3347	558416	0	0.462121	0	2
250.25	Diabetes type 2 with peripheral circulatory disorders	endocrine/metabolic	rs495828	ABO	1.04355	0.0165523	1.01111	1.076	0.0100068	0.342858	1	11698	589830	64.4084	5.61931	0.00270648	3
250.3	Insulin pump user	endocrine/metabolic	rs8080583	KANSL1	1.03445	0.0131535	1.00867	1.06023	0.0100222	0.343084	1	16374	582547	0	0.750317	0	3
285.2	Anemia of chronic disease	hematopoietic	rs75505823	LRP1	1.07335	0.0274926	1.01946	1.12723	0.0100342	0.343084	1	21705	573828	0	1.77582	0	3
245	Thyroiditis	endocrine/metabolic	rs111837807	CCHCR1	1.15163	0.0548365	1.04415	1.25911	0.010036	0.343084	1	2096	558444	80.1808	5.04562	0.0823996	2
707.1	Decubitus ulcer	dermatologic	rs35154152	THBS3	1.05295	0.0200576	1.01363	1.09226	0.0101037	0.344812	1	11183	593641	0	0.299108	0	3
1010.1	NA	NA	rs147812915	KAT7	1.07561	0.0283371	1.02007	1.13115	0.0101049	0.344812	1	26061	561323	0	2.02191	0	4
732	Osteochondropathies	musculoskeletal	rs9896243	NSF	1.13728	0.0500169	1.03924	1.23531	0.0101161	0.344812	1	1264	559011	0	0.0485116	0	2
613.9	Breast disorder NOS	genitourinary	rs147812915	KAT7	1.41433	0.134811	1.1501	1.67856	0.0101278	0.344812	1	1022	558693	0	0.0250853	0	2
465.4	Acute laryngitis and tracheitis	respiratory	rs9501257	HLA-DPB1	0.831895	0.0715778	0.691603	0.972188	0.0101315	0.344812	1	835	556843	77.0417	4.35572	0.0343997	2
427.12	Paroxysmal ventricular tachycardia	circulatory system	rs8080583	KANSL1	1.04545	0.0172886	1.01157	1.07934	0.0101362	0.344812	1	9317	594294	0	1.25024	0	3
384	Other disorders of tympanic membrane	sense organs	rs12660421	FOXP4-AS1	1.16561	0.0596049	1.04879	1.28244	0.0101395	0.344812	1	4027	603972	0	0.0678772	0	3
803.3	Fracture of clavicle or scapula	injuries & poisonings	rs7960611	CLEC1A	0.912068	0.0358103	0.84188	0.982256	0.0101633	0.345364	1	3648	606596	0	1.80514	0	3
381.11	Suppurative and unspecified otitis media	sense organs	rs12259804	PLEKHS1	0.914387	0.0348587	0.846064	0.98271	0.0102423	0.347371	1	14385	567381	70.0618	6.68043	0.0279997	3
198	Secondary malignant neoplasm	neoplasms	rs7960611	CLEC1A	0.960727	0.0156049	0.930141	0.991312	0.010244	0.347371	1	19945	585459	0	0.802013	0	3
041.1	Staphylococcus infections	infectious diseases	rs8052423	SLC22A31	0.952361	0.0190121	0.915097	0.989624	0.0102467	0.347371	1	11870	584943	55.0503	4.44942	0.00205817	3
703	Diseases of nail, NOS	dermatologic	rs5023077	FBRSL1	0.982028	0.00706471	0.968181	0.995875	0.0102561	0.347371	1	52717	530853	31.0629	4.3518	0.000194335	4
625	Pain and other symptoms associated with female genital organs	genitourinary	rs13050728	IFNAR2	0.938834	0.0245899	0.890638	0.987031	0.0102655	0.347371	1	4656	602281	0	1.01752	0	3
250.1	Type 1 diabetes	endocrine/metabolic	rs75505823	LRP1	0.9341	0.0265605	0.882041	0.986158	0.0102682	0.347371	1	24318	565748	0	1.20816	0	3
411.2	Myocardial infarction	circulatory system	rs10774671	OAS1	1.01882	0.00727078	1.00457	1.03308	0.0103171	0.348725	1	46189	551063	0	2.21574	0	4
185	Cancer of prostate	neoplasms	rs7560588	BCL11A	0.978977	0.00828408	0.962741	0.995214	0.0103243	0.348725	1	57154	554582	0	2.8857	0	4
990	Effects radiation NOS	injuries & poisonings	rs7960611	CLEC1A	0.938244	0.0248564	0.889526	0.986962	0.0103312	0.348725	1	7251	597076	0	0.589831	0	3
836	Traumatic arthropathy	injuries & poisonings	rs1405655	NR1H2	1.04083	0.0156077	1.01024	1.07142	0.0103531	0.349207	1	9834	591248	0	0.87313	0	3
687.1	Rash and other nonspecific skin eruption	dermatologic	rs1405655	NR1H2	1.01773	0.00685469	1.00429	1.03116	0.0103669	0.349414	1	56976	477846	0	2.01758	0	4
613.5	Mastodynia	genitourinary	rs72655853	SBSPON	1.17242	0.0620695	1.05076	1.29407	0.0103858	0.349792	1	2921	602984	10.2401	2.22817	0.00291125	3
401.2	Hypertensive heart and/or renal disease	circulatory system	rs10774671	OAS1	1.01512	0.00585752	1.00364	1.0266	0.0104067	0.350237	1	78395	501345	23.8636	3.9403	7.20475e-05	4
613	Other nonmalignant breast conditions	genitourinary	rs35705950	MUC5B	0.924144	0.0307952	0.863785	0.984503	0.0104169	0.35032	1	8707	591905	0	0.261832	0	3
530.13	Barrett's esophagus	digestive	rs1250993	LOC101929525	1.03552	0.0136259	1.00881	1.06222	0.0104307	0.350526	1	15014	592016	0	1.57092	0	3
963	Poisoning by primarily systemic agents	injuries & poisonings	rs147812915	KAT7	1.24148	0.0845072	1.07584	1.40711	0.0104806	0.35155	1	2362	555824	13.8786	1.16115	0.00838138	2
939	Atopic/contact dermatitis due to other or unspecified	dermatologic	rs111837807	CCHCR1	0.975247	0.00979373	0.956051	0.994443	0.0104903	0.35155	1	87485	454419	0	0.894172	0	4
411.2	Myocardial infarction	circulatory system	rs35154152	THBS3	1.02703	0.01042	1.0066	1.04745	0.0104912	0.35155	1	46189	551063	0	1.50764	0	4
571.5	Other chronic nonalcoholic liver disease	digestive	rs9896243	NSF	0.975139	0.00983779	0.955856	0.994421	0.0104949	0.35155	1	39114	556603	0	2.97161	0	4
690.1	Seborrheic dermatitis	dermatologic	rs8052423	SLC22A31	0.971073	0.0114719	0.948588	0.993558	0.0105043	0.35155	1	34637	555832	0	1.43625	0	4
911	Blister	injuries & poisonings	rs76073397	MIR548H2	0.862585	0.057773	0.74935	0.97582	0.0105075	0.35155	1	2864	551941	0	0.0732282	0	2
250.4	Abnormal glucose	endocrine/metabolic	rs35154152	THBS3	1.01968	0.00762026	1.00474	1.03461	0.0105525	0.352658	1	92940	467700	0	1.55296	0	4
628	Ovarian cyst	genitourinary	rs2284028	NCF4	0.887456	0.0466928	0.795938	0.978974	0.0105561	0.352658	1	3883	604833	18.4316	2.45193	0.00281838	3
253.4	Anterior pituitary disorders	endocrine/metabolic	rs6869036	MGAT1	1.20805	0.0739454	1.06311	1.35298	0.0105879	0.353365	1	3576	605377	21.5115	2.54814	0.00874326	3
715	Other inflammatory spondylopathies	musculoskeletal	rs67959919	LZTFL1	1.07869	0.029636	1.0206	1.13677	0.0105928	0.353365	1	9814	592873	0	1.0411	0	3
1013	NA	NA	rs1250993	LOC101929525	1.0346	0.0133094	1.00851	1.06068	0.0106014	0.353393	1	15910	578342	0	0.107768	0	3
427.6	Premature beats	circulatory system	rs6869036	MGAT1	0.88508	0.0477747	0.791442	0.978719	0.0106107	0.353444	1	11080	582396	4.49442	2.09412	0.000550257	3
362.22	Macular degeneration, wet	sense organs	rs12660421	FOXP4-AS1	1.15137	0.0551693	1.04324	1.2595	0.0106217	0.353463	1	7355	601403	0	0.43555	0	3
619.2	Disorders of uterus, NEC	genitourinary	rs76423999	SLC12A7	1.16346	0.0592672	1.0473	1.27963	0.0106326	0.353463	1	2726	557075	0	0.913428	0	2
599.2	Retention of urine	genitourinary	rs75505823	LRP1	0.943817	0.0226358	0.899451	0.988183	0.0106345	0.353463	1	30337	554427	21.6845	2.55377	0.00225462	3
782.3	Edema	symptoms	rs9501257	HLA-DPB1	1.02076	0.00804632	1.00498	1.03653	0.0106785	0.354368	1	80857	479980	34.467	4.57785	0.000188877	4
173	Neoplasm of uncertain behavior of skin	neoplasms	rs7560588	BCL11A	0.979984	0.0079203	0.96446	0.995507	0.0106844	0.354368	1	56771	496253	31.9007	2.93689	0.000771218	3
622	Polyp of female genital organs	genitourinary	rs35705950	MUC5B	1.20341	0.0725311	1.06125	1.34557	0.0106851	0.354368	1	1199	560013	0	0.862116	0	2
483	Acute bronchitis and bronchiolitis	respiratory	rs8080583	KANSL1	1.02104	0.00815832	1.00505	1.03703	0.0107059	0.354797	1	46049	502405	70.5281	10.1792	0.00107485	4
690	Erythematosquamous dermatosis	dermatologic	rs8052423	SLC22A31	0.971259	0.0114283	0.948859	0.993658	0.0107176	0.354849	1	34911	554753	0	1.475	0	4
726.1	Enthesopathy	musculoskeletal	rs8080583	KANSL1	1.0186	0.00722149	1.00444	1.03275	0.010727	0.354849	1	61480	500711	0	2.0469	0	4
110.12	Althete's foot	infectious diseases	rs75505823	LRP1	0.93552	0.0261246	0.884316	0.986724	0.0107308	0.354849	1	28538	553809	0	0.584168	0	4
317.1	Alcoholism	mental disorders	rs5023077	FBRSL1	1.01482	0.0057721	1.00351	1.02614	0.0107903	0.356533	1	89660	497279	20.2032	3.75955	5.6814e-05	4
568.1	Peritoneal adhesions (postoperative) (postinfection)	digestive	rs467843	TRAPPC13	1.09417	0.035311	1.02496	1.16338	0.010813	0.356533	1	1995	556331	0	0.000344565	0	2
401.22	Hypertensive chronic kidney disease	circulatory system	rs35705950	MUC5B	0.967577	0.0129329	0.942228	0.992925	0.0108162	0.356533	1	46116	550594	0	2.30743	0	4
295.3	Psychosis	mental disorders	rs9896243	NSF	0.963073	0.0147643	0.934135	0.992011	0.0108207	0.356533	1	17960	588412	3.46241	3.1076	4.51425e-05	4
687.2	NA	NA	rs1405655	NR1H2	1.03513	0.0135488	1.00858	1.06169	0.0108209	0.356533	1	13143	561360	0	0.498645	0	3
286.9	Abnormal coagulation profile	hematopoietic	rs11085727	TYK2	1.06311	0.0240177	1.01604	1.11018	0.0108321	0.356645	1	4621	598893	46.5507	3.74186	0.00365223	3
530.12	Ulcer of esophagus	digestive	rs1453205	LOC101928196	1.07352	0.0278486	1.01894	1.1281	0.0108513	0.356853	1	2788	555700	0	0.130928	0	2
367.9	Blindness and low vision	sense organs	rs495828	ABO	1.03013	0.0116527	1.00729	1.05297	0.0108615	0.356853	1	24716	555331	0	1.02255	0	3
276.1	Electrolyte imbalance	endocrine/metabolic	rs13050728	IFNAR2	0.984099	0.0062931	0.971765	0.996434	0.0108652	0.356853	1	73410	492533	0	0.808562	0	4
362.26	Macular puckering of retina	sense organs	rs495828	ABO	1.03106	0.0120094	1.00752	1.0546	0.0108711	0.356853	1	22397	583216	0	0.769157	0	4
275.53	Disorders of phosphorus metabolism	endocrine/metabolic	rs7089827	TFAM	0.919188	0.0330904	0.854331	0.984046	0.0108816	0.356853	1	4251	600481	60.9431	5.12074	0.00610821	3
270	Disorders of protein plasma/amino-acid transport and metabolism	endocrine/metabolic	rs12660421	FOXP4-AS1	1.09523	0.0357238	1.02521	1.16525	0.0108855	0.356853	1	10974	589761	0	1.81365	0	3
741.3	Difficulty in walking	musculoskeletal	rs6869036	MGAT1	0.930711	0.0282102	0.875419	0.986003	0.0109154	0.357577	1	30675	551660	0	1.19091	0	3
224	Benign neoplasm of eye	neoplasms	rs467843	TRAPPC13	1.02901	0.0112392	1.00699	1.05104	0.0109357	0.357984	1	20432	580245	0	0.629554	0	3
216.1	Screening for malignant neoplasms of the skin	neoplasms	rs147812915	KAT7	0.908843	0.0375682	0.83521	0.982477	0.0109518	0.358253	1	14100	572720	9.82297	2.21786	0.00229358	3
440.2	Atherosclerosis of the extremities	circulatory system	rs9501257	HLA-DPB1	1.03991	0.0153866	1.00976	1.07007	0.0109685	0.358543	1	18791	577107	0	0.587176	0	3
523.31	Acute periodontitis	digestive	rs35154152	THBS3	0.972288	0.0110517	0.950626	0.993949	0.0109927	0.358973	1	37937	557134	0	0.491099	0	4
337.1	Peripheral autonomic neuropathy	neurological	rs9896243	NSF	1.03912	0.0150906	1.00954	1.0687	0.0109979	0.358973	1	14515	580069	18.6405	2.45823	0.000419213	3
763	Thoracic or lumbosacral neuritis or radiculitis, unspecified	symptoms	rs35154152	THBS3	1.0234	0.00909709	1.00557	1.04123	0.0110053	0.358973	1	59123	526120	43.3077	5.29172	0.000366278	4
530	Diseases of esophagus	digestive	rs8080583	KANSL1	0.988383	0.00459724	0.979373	0.997394	0.011031	0.359382	1	241636	325257	0	1.40456	0	4
361	Retinal detachments and defects	sense organs	rs9896243	NSF	1.03631	0.0140332	1.00881	1.06382	0.0110336	0.359382	1	17600	593382	0	1.26153	0	4
483	Acute bronchitis and bronchiolitis	respiratory	rs9501257	HLA-DPB1	1.02582	0.0100326	1.00616	1.04548	0.0110558	0.359846	1	46049	502405	0	2.69433	0	4
277.51	Lipoprotein disorders	endocrine/metabolic	rs67959919	LZTFL1	0.813752	0.0811345	0.654728	0.972776	0.0110783	0.360106	1	1584	558550	0	0.134897	0	2
204	Leukemia	neoplasms	rs1250993	LOC101929525	1.04977	0.0191239	1.01229	1.08726	0.0110846	0.360106	1	7603	602544	0	1.25721	0	3
550.1	Inguinal hernia	digestive	rs10774671	OAS1	1.02055	0.00800916	1.00485	1.03625	0.0110999	0.360106	1	36971	561828	0	0.452088	0	3
433.8	Late effects of cerebrovascular disease	circulatory system	rs9896243	NSF	1.03441	0.0133219	1.0083	1.06052	0.0111011	0.360106	1	19716	580205	0	1.38709	0	3
428.1	Congestive heart failure (CHF) NOS	circulatory system	rs467843	TRAPPC13	1.01878	0.00732992	1.00441	1.03315	0.0111373	0.360106	1	51357	544619	0	2.65071	0	4
079	Viral infection	infectious diseases	rs10774671	OAS1	1.04645	0.0178871	1.01139	1.08151	0.0111406	0.360106	1	6970	576917	40.7559	3.37586	0.000876213	3
726.4	Calcaneal spur; Exostosis NOS	musculoskeletal	rs2277732	DPP9	0.965385	0.0138796	0.938181	0.992589	0.0111448	0.360106	1	15902	572475	15.6246	2.37036	0.000218578	3
465.4	Acute laryngitis and tracheitis	respiratory	rs2277732	DPP9	1.15816	0.0578504	1.04477	1.27154	0.0111466	0.360106	1	835	556843	0	0.0176793	0	2
362	Other retinal disorders	sense organs	rs10086829	COL14A1	0.984091	0.00631882	0.971706	0.996476	0.0111493	0.360106	1	111050	458229	0	2.10684	0	4
977	Personal history of allergy to medicinal agents	injuries & poisonings	rs7560588	BCL11A	1.16977	0.0617845	1.04867	1.29087	0.0111498	0.360106	1	822	558448	86.5426	7.43088	0.0595043	2
371.3	Inflammation of eyelids	sense organs	rs35705950	MUC5B	0.971372	0.0114455	0.948939	0.993805	0.0111572	0.360106	1	53746	516117	0	1.48232	0	4
433.31	Transient cerebral ischemia	circulatory system	rs495828	ABO	1.02463	0.00959033	1.00584	1.04343	0.0111657	0.360106	1	36983	561465	65.7903	8.76945	0.00169183	4
556.1	Ulceration of intestine	digestive	rs12660421	FOXP4-AS1	1.29967	0.103297	1.09721	1.50213	0.0111666	0.360106	1	1496	556445	89.8433	9.84574	0.192694	2
174.11	Malignant neoplasm of female breast	neoplasms	rs8080583	KANSL1	0.919396	0.0331277	0.854466	0.984326	0.0111872	0.360517	1	2825	559017	0	0.115696	0	2
252	Disorders of parathyroid gland	endocrine/metabolic	rs7560588	BCL11A	0.94772	0.02117	0.906227	0.989214	0.0111996	0.360659	1	7788	599953	0	1.75839	0	3
720	Spinal stenosis	musculoskeletal	rs35705950	MUC5B	0.971843	0.0112616	0.949771	0.993916	0.0112088	0.360702	1	56501	534378	0	1.05435	0	4
255.21	Glucocorticoid deficiency	endocrine/metabolic	rs35154152	THBS3	0.866656	0.0564378	0.756038	0.977274	0.0112203	0.360815	1	1504	559736	0	0.156252	0	2
716	Other arthropathies	musculoskeletal	rs72655853	SBSPON	1.0367	0.014219	1.00883	1.06457	0.0112427	0.361283	1	62392	500378	0	2.33524	0	4
427.1	Paroxysmal tachycardia, unspecified	circulatory system	rs8080583	KANSL1	1.03227	0.0125314	1.00771	1.05683	0.0112646	0.36158	1	18185	579155	0	0.749126	0	3
070.3	Viral hepatitis C	infectious diseases	rs7960611	CLEC1A	0.971552	0.0113889	0.94923	0.993875	0.0112748	0.36158	1	34629	572788	0	0.312016	0	3
595	Hydronephrosis	genitourinary	rs12259804	PLEKHS1	0.892479	0.0448906	0.804494	0.980465	0.0112776	0.36158	1	8537	595359	0	0.0131994	0	3
214	Lipoma	neoplasms	rs7089827	TFAM	1.03867	0.0149759	1.00932	1.06802	0.011294	0.36158	1	21070	568769	12.405	2.28324	0.000111583	3
375.2	Epiphora	sense organs	rs35154152	THBS3	0.889608	0.0461724	0.79911	0.980106	0.0112953	0.36158	1	2211	557148	0	0.0814567	0	2
428.1	Congestive heart failure (CHF) NOS	circulatory system	rs10774671	OAS1	1.01783	0.0069769	1.00416	1.03151	0.0112996	0.36158	1	51357	544619	0	1.98956	0	4
338.2	Chronic pain	neurological	rs495828	ABO	0.981452	0.00739899	0.96695	0.995954	0.0113939	0.36434	1	68775	494080	0	1.687	0	4
411.2	Myocardial infarction	circulatory system	rs111837807	CCHCR1	1.03248	0.0126372	1.00771	1.05724	0.011439	0.3654	1	46189	551063	0	0.390492	0	4
476	Allergic rhinitis	respiratory	rs622568	SEC61G	1.01485	0.00582914	1.00342	1.02628	0.0114443	0.3654	1	125595	429142	0	0.961604	0	4
760	Back pain	symptoms	rs2277732	DPP9	0.988189	0.00469861	0.97898	0.997399	0.0114511	0.3654	1	304434	249880	0	1.81481	0	4
569	Other disorders of intestine	digestive	rs10086829	COL14A1	0.949336	0.0205657	0.909027	0.989645	0.0114677	0.365674	1	7714	583978	0	0.530289	0	3
915	NA	NA	rs111783124	LOC101928126	1.03976	0.0154289	1.00952	1.07	0.0115018	0.366504	1	22314	542431	17.9867	2.43863	0.000446538	3
539	Bariatric surgery	digestive	rs8080583	KANSL1	1.07228	0.0276193	1.01814	1.12641	0.0115137	0.366627	1	3631	606982	28.8457	2.81079	0.00149086	3
433.31	Transient cerebral ischemia	circulatory system	rs147812915	KAT7	1.05982	0.0229963	1.01475	1.10489	0.0115227	0.366655	1	36983	561465	0	0.410918	0	4
457	Encounter for long-term (current) use of anticoagulants, antithrombotics, aspirin	circulatory system	rs75505823	LRP1	1.09564	0.0361611	1.02477	1.16652	0.0115399	0.366948	1	10323	583674	0	0.799971	0	3
426.92	Cardiac defibrillator in situ	circulatory system	rs9501257	HLA-DPB1	0.952581	0.0192365	0.914877	0.990284	0.0115559	0.367202	1	12410	596805	12.9905	2.2986	0.000210871	3
414	Other forms of chronic heart disease	circulatory system	rs1453205	LOC101928196	0.972297	0.0111273	0.950487	0.994106	0.0115761	0.367584	1	18058	572040	0	1.5015	0	3
327.6	Circadian rhythm sleep disorder	neurological	rs10774671	OAS1	0.901587	0.0410395	0.821149	0.982024	0.0115903	0.367781	1	1296	558123	68.3311	3.15768	0.00939572	2
285.2	Anemia of chronic disease	hematopoietic	rs9501257	HLA-DPB1	1.03484	0.0135686	1.00825	1.06144	0.0115997	0.367821	1	21705	573828	78.2435	9.19266	0.00245002	3
743.9	Osteopenia or other disorder of bone and cartilage	musculoskeletal	rs72655853	SBSPON	0.94211	0.0236309	0.895794	0.988427	0.0116185	0.368163	1	21548	571428	0	1.61012	0	3
530	Diseases of esophagus	digestive	rs622568	SEC61G	1.01256	0.00494845	1.00286	1.02226	0.0116406	0.368604	1	241636	325257	0	2.21825	0	4
426.25	Other heart block	circulatory system	rs622568	SEC61G	0.89198	0.0453262	0.803141	0.980819	0.0116697	0.369271	1	1755	558195	0	0.0388882	0	2
871.2	Open wound of finger(s)	injuries & poisonings	rs111837807	CCHCR1	0.915707	0.0349229	0.847258	0.984156	0.0116847	0.369488	1	6030	589939	6.8122	2.1462	0.000527456	3
433.1	Occlusion and stenosis of precerebral arteries	circulatory system	rs495828	ABO	1.02694	0.0105477	1.00627	1.04762	0.0117186	0.370056	1	29494	556893	63.7206	5.51278	0.00181604	3
696.42	Psoriatic arthropathy	dermatologic	rs35705950	MUC5B	1.10295	0.0388771	1.02675	1.17915	0.0117231	0.370056	1	3427	607954	0	0.265673	0	3
440	Atherosclerosis	circulatory system	rs12259804	PLEKHS1	1.06525	0.0250794	1.01609	1.1144	0.011727	0.370056	1	25552	557421	81.2011	10.6389	0.0336373	3
261.41	Rickets or osteomalacia	endocrine/metabolic	rs78313563	ESS2	0.500225	0.274953	-0.0386834	1.03913	0.0117581	0.370779	1	762	561047	0	0.00881181	0	2
244.2	Acquired hypothyroidism	endocrine/metabolic	rs111837807	CCHCR1	1.09121	0.0346509	1.02329	1.15912	0.0117693	0.370876	1	5281	600725	19.0978	2.47212	0.00174605	3
594	Urinary calculus	genitourinary	rs12259804	PLEKHS1	0.952651	0.0192627	0.914896	0.990406	0.011797	0.371491	1	46075	552548	59.8213	7.46664	0.0108017	4
313	Pervasive developmental disorders	mental disorders	rs7089827	TFAM	1.05092	0.0197254	1.01226	1.08958	0.0118064	0.37153	1	14976	599851	21.7812	3.8354	0.000682952	4
301.2	Antisocial/borderline personality disorder	mental disorders	rs7089827	TFAM	0.947054	0.0216076	0.904703	0.989405	0.011816	0.371576	1	10429	596049	0	0.969559	0	3
415.11	Pulmonary embolism and infarction, acute	circulatory system	rs9896243	NSF	1.0406	0.0158114	1.00961	1.07159	0.0118419	0.371875	1	13547	594542	0	0.425887	0	3
223	Benign neoplasm of kidney and other urinary organs	neoplasms	rs2284028	NCF4	1.23906	0.0851755	1.07212	1.406	0.0118494	0.371875	1	1667	557470	0	0.0214201	0	2
337	Disorders of the autonomic nervous system	neurological	rs9896243	NSF	1.03704	0.0144507	1.00871	1.06536	0.01185	0.371875	1	15888	577360	0	1.52536	0	3
371.21	Allergic conjunctivitis	sense organs	rs467843	TRAPPC13	0.965313	0.0140316	0.937811	0.992815	0.0118705	0.372261	1	12379	588932	0	1.48758	0	4
090	Sexually transmitted infections (not HIV or hepatitis)	infectious diseases	rs467843	TRAPPC13	0.955716	0.0180097	0.920417	0.991015	0.0119026	0.373012	1	7440	594149	51.959	4.16311	0.00120593	3
444	Arterial embolism and thrombosis	circulatory system	rs9896243	NSF	1.06617	0.0254779	1.01623	1.1161	0.0119135	0.373097	1	4956	601366	0	1.63342	0	3
225	Benign neoplasm of brain and other parts of nervous system	neoplasms	rs147812915	KAT7	0.820283	0.0787897	0.665855	0.974711	0.0119247	0.373191	1	3515	606629	0	1.98534	0	3
509.8	Dependence on respirator [Ventilator] or supplemental oxygen	respiratory	rs8080583	KANSL1	1.04284	0.0166863	1.01014	1.07555	0.0119369	0.373316	1	10103	591742	0	1.02872	0	3
426.23	Second degree AV block	circulatory system	rs8080583	KANSL1	1.0922	0.0351049	1.0234	1.16101	0.0119933	0.374363	1	2194	558038	80.7374	5.19141	0.0142684	2
840.2	Rotator cuff (capsule) sprain	injuries & poisonings	rs2284028	NCF4	1.07703	0.0295382	1.01914	1.13493	0.011995	0.374363	1	13037	586184	56.247	4.57112	0.00522315	3
571	Chronic liver disease and cirrhosis	digestive	rs12259804	PLEKHS1	1.05362	0.0207924	1.01287	1.09438	0.0119951	0.374363	1	41039	553810	21.2627	3.81014	0.00150877	4
656	Other perinatal conditions of fetus or newborn	pregnancy complications	rs35154152	THBS3	1.14507	0.0539329	1.03936	1.25078	0.0120153	0.374737	1	1417	608641	55.4801	4.49237	0.0122599	3
276.13	Hyperpotassemia	endocrine/metabolic	rs35154152	THBS3	1.03725	0.0145668	1.0087	1.0658	0.0120557	0.375739	1	21392	567741	0	0.164447	0	3
512.9	Other dyspnea	respiratory	rs8080583	KANSL1	1.01582	0.00625434	1.00356	1.02808	0.0120755	0.375994	1	87292	448662	25.9385	4.05069	0.000100128	4
371	Inflammation of the eye	sense organs	rs35705950	MUC5B	0.974931	0.010116	0.955103	0.994758	0.0120803	0.375994	1	73891	485993	14.6561	3.51519	0.000257614	4
426.3	Bundle branch block	circulatory system	rs622568	SEC61G	1.0394	0.0154016	1.00922	1.06959	0.0120975	0.376271	1	14633	580566	0	0.828469	0	3
227.1	Benign neoplasm of adrenal gland	neoplasms	rs2924480	ELF5	1.0756	0.0290572	1.01865	1.13255	0.0121409	0.377363	1	3358	556647	0	0.0337779	0	2
276.1	Electrolyte imbalance	endocrine/metabolic	rs67959919	LZTFL1	0.969758	0.0122474	0.945753	0.993763	0.0121628	0.377786	1	73410	492533	0	1.47002	0	4
427.4	Cardiac arrest and ventricular fibrillation	circulatory system	rs35705950	MUC5B	1.10881	0.0412008	1.02806	1.18957	0.0121761	0.377935	1	3431	554450	0	0.862854	0	2
204.1	Lymphoid leukemia	neoplasms	rs1250993	LOC101929525	1.07425	0.0285709	1.01825	1.13025	0.0121842	0.377935	1	3347	558416	0	9.57933e-06	0	2
250.22	Type 2 diabetes with renal manifestations	endocrine/metabolic	rs6869036	MGAT1	0.934055	0.0272187	0.880706	0.987404	0.0121981	0.378063	1	33418	570603	0	0.227941	0	4
574.1	Cholelithiasis	digestive	rs467843	TRAPPC13	1.02702	0.0106397	1.00617	1.04788	0.012205	0.378063	1	22395	576150	0	0.516155	0	3
585.32	End stage renal disease	genitourinary	rs111837807	CCHCR1	0.932676	0.027823	0.878143	0.98721	0.0122448	0.37904	1	10054	599150	31.4249	2.91651	0.00124475	3
480	Pneumonia	respiratory	rs8080583	KANSL1	1.01951	0.00771695	1.00439	1.03464	0.0122659	0.379208	1	52425	532394	0	1.19381	0	4
727.5	Rupture of synovium	musculoskeletal	rs147812915	KAT7	0.769223	0.104766	0.563881	0.974565	0.0122669	0.379208	1	2470	554548	0	0.533037	0	2
274.21	Chondrocalcinosis	endocrine/metabolic	rs495828	ABO	0.922082	0.0323972	0.858583	0.98558	0.012281	0.379385	1	3146	605501	11.5749	2.2618	0.000856657	3
288	Diseases of white blood cells	hematopoietic	rs35705950	MUC5B	1.04292	0.0167851	1.01002	1.07582	0.0122976	0.379643	1	21901	558232	17.3921	2.42108	0.000686051	3
514.2	Solitary pulmonary nodule	respiratory	rs35705950	MUC5B	1.0388	0.0152129	1.00898	1.06862	0.0123405	0.380303	1	26356	563360	0	1.20682	0	3
465	Acute upper respiratory infections of multiple or unspecified sites	respiratory	rs622568	SEC61G	1.01557	0.00617448	1.00347	1.02767	0.0123448	0.380303	1	109544	406073	0	1.64748	0	4
117	Mycoses	infectious diseases	rs9501257	HLA-DPB1	0.9168	0.0347188	0.848752	0.984849	0.0123505	0.380303	1	3882	601847	12.5812	2.28784	0.000641292	3
300.8	Acute reaction to stress	mental disorders	rs622568	SEC61G	1.06254	0.0242492	1.01501	1.11006	0.0123686	0.380303	1	5194	594854	44.8928	3.62929	0.0017309	3
512.2	Painful respiration	respiratory	rs2277732	DPP9	0.958963	0.0167529	0.926127	0.991798	0.0123758	0.380303	1	11171	567374	0	1.21045	0	3
276.5	Hypovolemia	endocrine/metabolic	rs622568	SEC61G	1.02734	0.0107826	1.0062	1.04847	0.0123774	0.380303	1	29063	538204	61.311	5.16942	0.000735158	3
479	Other upper respiratory disease	respiratory	rs467843	TRAPPC13	0.97288	0.0109927	0.951334	0.994425	0.0123775	0.380303	1	20624	548227	0	1.15093	0	3
224.1	Benign neoplasm of eye, uveal	neoplasms	rs76073397	MIR548H2	0.950768	0.020189	0.911198	0.990339	0.0123981	0.380679	1	19061	583270	41.708	3.431	0.00692127	3
441	Vascular insufficiency of intestine	circulatory system	rs6869036	MGAT1	0.714374	0.134556	0.450645	0.978102	0.0124296	0.381391	1	1668	558734	0	0.736847	0	2
276.14	Hypopotassemia	endocrine/metabolic	rs10774671	OAS1	1.02144	0.00848701	1.0048	1.03807	0.0124439	0.38157	1	32623	545335	0	0.190395	0	3
1010.3	NA	NA	rs6869036	MGAT1	0.966009	0.0138393	0.938884	0.993134	0.0124593	0.381775	1	200441	308243	0	0.932255	0	4
506	Empyema and pneumothorax	respiratory	rs35705950	MUC5B	1.08824	0.0338496	1.02189	1.15458	0.0124852	0.381775	1	4931	602733	0	1.79209	0	3
420.2	Pericarditis	circulatory system	rs75505823	LRP1	1.14273	0.0534115	1.03805	1.24742	0.0124886	0.381775	1	4787	601703	0	0.150706	0	3
1010.7	NA	NA	rs8080583	KANSL1	1.017	0.00674891	1.00377	1.03023	0.01249	0.381775	1	505518	76502	74.4768	11.754	0.00117718	4
281	Other deficiency anemia	hematopoietic	rs11085727	TYK2	1.02991	0.0117967	1.00678	1.05303	0.0124925	0.381775	1	20283	573134	0	0.418964	0	3
577.1	Acute pancreatitis	digestive	rs67959919	LZTFL1	0.92474	0.0313323	0.863329	0.986151	0.0125181	0.382301	1	10805	595728	45.7082	3.6838	0.00679699	3
473	Diseases of the larynx and vocal cords	respiratory	rs76073397	MIR548H2	1.04811	0.018827	1.01121	1.08501	0.0125703	0.383639	1	23827	572725	0	0.0136978	0	3
561.2	NA	NA	rs11085727	TYK2	1.04785	0.0187333	1.01113	1.08457	0.0125934	0.383857	1	8028	585174	38.8401	3.27012	0.00122029	3
379.4	Anomalies of pupillary function	sense organs	rs495828	ABO	1.09822	0.0375543	1.02461	1.17183	0.0126017	0.383857	1	2107	556902	66.5705	2.99137	0.0141858	2
260	Protein-calorie malnutrition	endocrine/metabolic	rs13050728	IFNAR2	0.969887	0.0122559	0.945865	0.993908	0.0126027	0.383857	1	17199	576945	0	1.57433	0	3
041.12	Methicillin resistant Staphylococcus aureus	infectious diseases	rs1453205	LOC101928196	0.949407	0.0208142	0.908611	0.990203	0.0126188	0.38409	1	4983	599899	0	1.08463	0	3
425	Cardiomyopathy	circulatory system	rs2277732	DPP9	1.02728	0.0107944	1.00613	1.04844	0.0126413	0.384517	1	26685	570445	0	1.8266	0	3
224.1	Benign neoplasm of eye, uveal	neoplasms	rs495828	ABO	1.03227	0.0127398	1.0073	1.05724	0.0126662	0.384786	1	19061	583270	0	0.623663	0	3
418	Nonspecific chest pain	circulatory system	rs9896243	NSF	1.01366	0.00544299	1.00299	1.02433	0.0126754	0.384786	1	176878	362923	0	1.21114	0	4
681.2	Cellulitis and abscess of face/neck	dermatologic	rs8080583	KANSL1	0.941022	0.0243863	0.893225	0.988819	0.0126755	0.384786	1	4867	597930	0	0.743348	0	3
395.6	Heart valve replaced	circulatory system	rs495828	ABO	1.04576	0.0179539	1.01057	1.08095	0.0126885	0.384924	1	9486	599864	65.1649	5.74133	0.00641719	3
600	Hyperplasia of prostate	genitourinary	rs9501257	HLA-DPB1	0.983128	0.00682886	0.969743	0.996512	0.0127081	0.385108	1	169160	404327	0	1.89923	0	4
259	Other endocrine disorders	endocrine/metabolic	rs35154152	THBS3	0.868306	0.0566715	0.75723	0.979382	0.0127115	0.385108	1	1550	556810	52.0398	2.08506	0.00799874	2
382	Otalgia	sense organs	rs7089827	TFAM	1.05677	0.022168	1.01332	1.10022	0.012742	0.385776	1	9761	575141	0	1.15472	0	3
735.21	Hammer toe (acquired)	musculoskeletal	rs111783124	LOC101928126	0.964389	0.0145615	0.935849	0.99293	0.012769	0.386336	1	28776	567313	61.2656	5.16337	0.00286522	3
473.4	Voice disturbance	respiratory	rs75505823	LRP1	0.930989	0.0287228	0.874692	0.987286	0.0127894	0.386513	1	19191	579352	29.3793	2.83203	0.00532916	3
579.2	Splenomegaly	digestive	rs7960611	CLEC1A	1.10527	0.0402076	1.02646	1.18407	0.0128013	0.386513	1	3342	603738	0	0.279374	0	3
585.33	Chronic Kidney Disease, Stage III	genitourinary	rs9896243	NSF	1.02141	0.00851275	1.00473	1.0381	0.0128143	0.386513	1	52811	550550	7.10435	3.22943	4.84494e-05	4
704	Diseases of hair and hair follicles	dermatologic	rs1250993	LOC101929525	1.02936	0.0116277	1.00657	1.05215	0.0128314	0.386513	1	21606	567145	34.3431	4.56921	0.000379905	4
627.3	Postmenopausal atrophic vaginitis	genitourinary	rs78313563	ESS2	1.31439	0.109861	1.09906	1.52972	0.0128333	0.386513	1	2984	605964	0	0.44474	0	3
240	Simple and unspecified goiter	endocrine/metabolic	rs495828	ABO	0.913691	0.0362769	0.842588	0.984794	0.0128408	0.386513	1	2765	556623	0	0.00889436	0	2
740.2	Osteoarthrosis, generalized	musculoskeletal	rs111783124	LOC101928126	1.03943	0.0155428	1.00897	1.06989	0.0128417	0.386513	1	22500	566678	0	0.398653	0	3
173	Neoplasm of uncertain behavior of skin	neoplasms	rs9501257	HLA-DPB1	0.973243	0.0109006	0.951877	0.994608	0.0128427	0.386513	1	56771	496253	0	1.64785	0	3
574	Cholelithiasis and cholecystitis	digestive	rs622568	SEC61G	1.02803	0.0111148	1.00625	1.04982	0.0128737	0.386989	1	28356	578302	0	2.94742	0	4
357	Inflammatory and toxic neuropathy	neurological	rs1405655	NR1H2	1.03289	0.0130126	1.00738	1.05839	0.0128961	0.386989	1	14443	577675	0	1.53079	0	3
427.42	Cardiac arrest	circulatory system	rs35705950	MUC5B	1.13434	0.0506952	1.03498	1.2337	0.0129014	0.386989	1	2253	556966	15.3884	1.18187	0.00472843	2
260	Protein-calorie malnutrition	endocrine/metabolic	rs9896243	NSF	0.964678	0.0144637	0.936329	0.993027	0.012908	0.386989	1	17199	576945	0	1.98001	0	3
249	Secondary diabetes mellitus	endocrine/metabolic	rs12259804	PLEKHS1	0.891289	0.0462904	0.80056	0.982018	0.0129122	0.386989	1	8856	590911	0	0.295154	0	3
300.3	Obsessive-compulsive disorders	mental disorders	rs10086829	COL14A1	1.06426	0.025058	1.01514	1.11337	0.0129431	0.386989	1	5475	603366	0	0.933766	0	3
501	Pneumonitis due to inhalation of food or vomitus	respiratory	rs8080583	KANSL1	0.930661	0.0289142	0.87399	0.987333	0.0129453	0.386989	1	3512	552277	72.5755	3.64637	0.0075057	2
610.2	Fibroadenosis of breast	genitourinary	rs1250993	LOC101929525	1.18841	0.0694645	1.05226	1.32456	0.012955	0.386989	1	581	561005	0	0.159964	0	2
771.2	Cramp of limb	symptoms	rs10774671	OAS1	1.05103	0.0200297	1.01177	1.09029	0.0129565	0.386989	1	5585	593061	0	0.454507	0	3
728	Disorders of muscle, ligament, and fascia	musculoskeletal	rs7960611	CLEC1A	0.883942	0.0496452	0.786637	0.981246	0.0129581	0.386989	1	1803	556109	0	1.71947e-07	0	2
705	Disorders of sweat glands	dermatologic	rs76073397	MIR548H2	0.891959	0.046012	0.801775	0.982142	0.0129585	0.386989	1	5155	597842	81.5796	10.8575	0.0665337	3
498	Acute bronchospasm	respiratory	rs76073397	MIR548H2	1.26268	0.0938639	1.07871	1.44666	0.0129606	0.386989	1	853	556453	48.5729	1.9445	0.128804	2
530.1	Esophagitis, GERD and related diseases	digestive	rs8080583	KANSL1	0.988618	0.00460848	0.979586	0.997651	0.012996	0.387425	1	235985	330873	0	1.12136	0	4
796	Elevated prostate specific antigen [PSA]	genitourinary	rs10774671	OAS1	1.01513	0.00604718	1.00328	1.02699	0.0129974	0.387425	1	73304	526184	13.7852	3.47968	4.04293e-05	4
745	Pain in joint	musculoskeletal	rs9896243	NSF	1.01365	0.00546027	1.00295	1.02436	0.0130088	0.387425	1	379266	172373	52.0797	6.2604	0.000328531	4
1010.3	NA	NA	rs495828	ABO	1.01304	0.00521521	1.00281	1.02326	0.0130092	0.387425	1	200441	308243	0	2.68175	0	4
249	Secondary diabetes mellitus	endocrine/metabolic	rs67959919	LZTFL1	1.08218	0.031808	1.01984	1.14452	0.0130295	0.387611	1	8856	590911	9.93334	2.22058	0.000971899	3
250.22	Type 2 diabetes with renal manifestations	endocrine/metabolic	rs9501257	HLA-DPB1	1.02872	0.0114029	1.00637	1.05107	0.0130324	0.387611	1	33418	570603	51.9593	6.24471	0.000741437	4
747.1	Cardiac congenital anomalies	congenital anomalies	rs495828	ABO	1.07195	0.0279865	1.01709	1.1268	0.0130476	0.387808	1	3827	602148	0	0.162894	0	3
691	Congenital anomalies of skin	dermatologic	rs67959919	LZTFL1	1.14988	0.0562766	1.03958	1.26018	0.0130777	0.388417	1	2822	554266	42.4101	1.73641	0.0203778	2
352.2	Facial nerve disorders [CN7]	neurological	rs111837807	CCHCR1	1.08793	0.0339637	1.02136	1.1545	0.0130851	0.388417	1	5456	602806	56.3939	4.58651	0.0062764	3
303	Psychogenic and somatoform disorders	mental disorders	rs8080583	KANSL1	1.03577	0.0141631	1.00801	1.06352	0.0130968	0.388511	1	14158	585646	0	1.93696	0	3
427.5	Arrhythmia (cardiac) NOS	circulatory system	rs467843	TRAPPC13	1.02054	0.0081957	1.00448	1.0366	0.0131061	0.388532	1	39288	532253	13.7776	3.47938	7.83441e-05	4
250.42	Other abnormal glucose	endocrine/metabolic	rs9896243	NSF	1.02306	0.00919382	1.00504	1.04108	0.013139	0.389256	1	44066	526532	60.7138	7.63627	0.00102018	4
272.11	Hypercholesterolemia	endocrine/metabolic	rs5023077	FBRSL1	0.985982	0.00569527	0.974819	0.997145	0.0131852	0.38995	1	86287	489058	0	0.850054	0	4
389	Hearing loss	sense organs	rs5023077	FBRSL1	1.01078	0.00432604	1.0023	1.01926	0.0131868	0.38995	1	283053	285463	45.1558	5.47004	0.000135379	4
509.8	Dependence on respirator [Ventilator] or supplemental oxygen	respiratory	rs9896243	NSF	1.04536	0.0178984	1.01027	1.08044	0.0132028	0.38995	1	10103	591742	0	0.304514	0	3
871.4	Open wound of toe(s)	injuries & poisonings	rs495828	ABO	1.09181	0.0354461	1.02233	1.16128	0.0132113	0.38995	1	2367	554437	50.5234	2.02116	0.00619161	2
702	Degenerative skin conditions and other dermatoses	dermatologic	rs7560588	BCL11A	0.985399	0.00593555	0.973766	0.997033	0.0132126	0.38995	1	139763	423515	46.3719	5.59409	0.000891689	4
603.1	Hydrocele	genitourinary	rs11085727	TYK2	1.04765	0.0187859	1.01083	1.08447	0.0132138	0.38995	1	7821	596785	0	1.07851	0	3
585.34	Chronic Kidney Disease, Stage IV	genitourinary	rs67959919	LZTFL1	0.933735	0.0276788	0.879484	0.987985	0.013246	0.390229	1	13865	593655	56.0169	4.5472	0.0077028	3
339	Other headache syndromes	neurological	rs1405655	NR1H2	1.01425	0.00571132	1.00305	1.02544	0.0132522	0.390229	1	92676	462525	0	1.89361	0	4
396	Abnormal heart sounds	circulatory system	rs13050728	IFNAR2	0.970161	0.012231	0.946188	0.994133	0.013257	0.390229	1	16927	571684	0	0.125273	0	3
433.6	Acute, but ill-defined cerebrovascular disease	circulatory system	rs8080583	KANSL1	1.03208	0.0127505	1.00709	1.05707	0.0132576	0.390229	1	17464	586405	27.2103	2.74764	0.000260556	3
611.3	Lump or mass in breast	genitourinary	rs67959919	LZTFL1	0.923398	0.0321902	0.860305	0.986491	0.0132961	0.391031	1	11196	590795	75.2998	8.09711	0.0288107	3
038.2	Gram positive septicemia	infectious diseases	rs622568	SEC61G	1.10615	0.0407519	1.02628	1.18602	0.013302	0.391031	1	1858	557746	0	0.0688373	0	2
342	Hemiplegia	neurological	rs11085727	TYK2	1.07275	0.0283751	1.01714	1.12837	0.0133243	0.391434	1	3516	603766	0	1.06107	0	3
362.4	Retinal vascular changes and abnomalities	sense organs	rs111837807	CCHCR1	0.947084	0.0219715	0.90402	0.990148	0.0133436	0.391541	1	15364	585628	0	0.00626642	0	3
250.21	Type 2 diabetes with ketoacidosis	endocrine/metabolic	rs111837807	CCHCR1	0.840316	0.0703101	0.702508	0.978124	0.0133452	0.391541	1	1865	558762	0	0.133065	0	2
395.3	Nonrheumatic tricuspid valve disorders	circulatory system	rs12259804	PLEKHS1	1.24085	0.0872343	1.06987	1.41183	0.0133706	0.392034	1	1733	552985	41.066	1.69681	0.0443014	2
480.1	Bacterial pneumonia	respiratory	rs1250993	LOC101929525	1.03637	0.0144435	1.00806	1.06468	0.0133899	0.392349	1	13446	582053	23.0416	2.59881	0.000367723	3
532	Dysphagia	digestive	rs67959919	LZTFL1	0.97	0.0123214	0.94585	0.99415	0.0134324	0.39334	1	67950	519256	29.8117	4.27422	0.00111569	4
362.2	Degeneration of macula and posterior pole of retina	sense organs	rs9896243	NSF	1.01949	0.00781307	1.00418	1.03481	0.0134687	0.394149	1	65497	524917	0	1.64997	0	4
285	Other anemias	hematopoietic	rs622568	SEC61G	1.01524	0.00612314	1.00324	1.02725	0.013479	0.394198	1	114272	451502	0	2.64102	0	4
610.4	Benign neoplasm of breast	genitourinary	rs10086829	COL14A1	1.15145	0.0570943	1.03954	1.26335	0.0135125	0.394862	1	1191	559436	45.8066	1.84524	0.00711023	2
375	Disorders of lacrimal system	sense organs	rs12259804	PLEKHS1	0.818949	0.0808703	0.660443	0.977455	0.013519	0.394862	1	2860	555675	0	0.0870388	0	2
858	Complication of internal orthopedic device	injuries & poisonings	rs1453205	LOC101928196	1.03879	0.0154126	1.00859	1.069	0.0135309	0.394953	1	9226	596108	25.4567	2.683	0.000401715	3
372	Disorders of conjunctiva	sense organs	rs495828	ABO	1.03615	0.0143829	1.00796	1.06434	0.0135573	0.395472	1	16225	577805	0	1.35548	0	4
562.1	Diverticulosis	digestive	rs147812915	KAT7	1.04571	0.0181086	1.01022	1.08121	0.0135703	0.395598	1	63769	482569	11.9386	3.40671	0.000416225	4
735.23	Hallux rigidus	musculoskeletal	rs9896243	NSF	1.04567	0.0180961	1.0102	1.08114	0.013595	0.395938	1	10468	594996	30.0306	2.85839	0.000733483	3
367.1	Myopia	sense organs	rs67959919	LZTFL1	0.972706	0.0112142	0.950726	0.994686	0.0135994	0.395938	1	89425	456739	0	1.06437	0	4
1001	NA	NA	rs78313563	ESS2	1.16348	0.061376	1.04319	1.28378	0.0136221	0.39633	1	10016	581395	0	1.02255	0	3
706	Diseases of sebaceous glands	dermatologic	rs111783124	LOC101928126	1.02213	0.00887131	1.00474	1.03951	0.0136302	0.39633	1	80150	471118	9.8327	3.32715	9.50378e-05	4
496.21	Obstructive chronic bronchitis	respiratory	rs75505823	LRP1	0.943679	0.0235077	0.897604	0.989754	0.0136648	0.397083	1	27197	564874	74.3414	7.79466	0.0270484	3
912	Insect bite	injuries & poisonings	rs2924480	ELF5	0.944973	0.0229559	0.899979	0.989966	0.0136795	0.397256	1	5318	586916	4.92202	2.10354	0.000155524	3
474.1	Acute tonsillitis	respiratory	rs9896243	NSF	1.12865	0.0491113	1.03239	1.22491	0.0137284	0.398421	1	1451	605706	0	0.00724258	0	3
420	Carditis	circulatory system	rs78313563	ESS2	1.16845	0.0631851	1.04461	1.2923	0.0137435	0.398607	1	9095	591931	0	1.11609	0	3
458.1	Orthostatic hypotension	circulatory system	rs495828	ABO	1.03617	0.0144228	1.0079	1.06444	0.0137645	0.398863	1	15271	573965	0	1.85955	0	3
327.4	Insomnia	neurological	rs2924480	ELF5	1.01431	0.00576838	1.003	1.02562	0.0137699	0.398863	1	103852	455683	0	1.02081	0	4
255.12	Hyperaldosteronism	endocrine/metabolic	rs5023077	FBRSL1	1.11801	0.0453064	1.02921	1.20681	0.0138109	0.39932	1	1280	560810	0	5.53298e-05	0	2
415.2	Chronic pulmonary heart disease	circulatory system	rs1405655	NR1H2	1.03302	0.0131942	1.00716	1.05888	0.0138113	0.39932	1	13952	583596	0	1.68136	0	3
426.2	Atrioventricular [AV] block	circulatory system	rs35154152	THBS3	1.04188	0.0166646	1.00922	1.07454	0.0138142	0.39932	1	16852	581457	11.1473	2.25092	0.000169435	3
738.4	Acquired spondylolisthesis	musculoskeletal	rs1405655	NR1H2	1.04939	0.0195827	1.01101	1.08777	0.013826	0.39932	1	6185	595821	60.0399	5.005	0.00267483	3
512.8	Cough	respiratory	rs8080583	KANSL1	1.01521	0.00613175	1.00319	1.02723	0.0138295	0.39932	1	92629	430881	0	2.9808	0	4
174.1	Breast cancer [female]	neoplasms	rs8052423	SLC22A31	0.910026	0.0383064	0.834945	0.985107	0.0138451	0.399515	1	3059	558738	0	0.45121	0	2
701.2	Scar conditions and fibrosis of skin	dermatologic	rs495828	ABO	0.950786	0.0205068	0.910593	0.99098	0.0138576	0.399624	1	7819	585294	34.568	3.05661	0.00175328	3
378.1	Strabismus (not specified as paralytic)	sense organs	rs2277732	DPP9	1.03793	0.0151303	1.00827	1.06758	0.0138768	0.399925	1	12415	589635	0	1.38561	0	3
626	Disorders of menstruation and other abnormal bleeding from female genital tract	genitourinary	rs495828	ABO	0.95306	0.0195456	0.914751	0.991369	0.0139032	0.400433	1	15471	598956	0	0.361117	0	4
361.1	Retinal detachment with retinal defect	sense organs	rs495828	ABO	1.05835	0.023065	1.01314	1.10356	0.0139439	0.400958	1	5732	603421	0	1.08646	0	3
204.12	Lymphoid leukemia, chronic	neoplasms	rs9896243	NSF	0.920674	0.0336162	0.854786	0.986562	0.0139474	0.400958	1	2986	559081	0	0.690324	0	2
327.32	Obstructive sleep apnea	neurological	rs10774671	OAS1	1.01081	0.00437143	1.00224	1.01937	0.0139517	0.400958	1	167757	422040	0	1.10658	0	4
562.1	Diverticulosis	digestive	rs8080583	KANSL1	0.982317	0.00725772	0.968092	0.996542	0.0139615	0.400958	1	63769	482569	0	2.59195	0	4
313.1	Attention deficit hyperactivity disorder	mental disorders	rs7089827	TFAM	1.0539	0.0213556	1.01204	1.09575	0.0139694	0.400958	1	13065	595720	60.5337	5.06761	0.00333109	3
696.41	Psoriasis vulgaris	dermatologic	rs8052423	SLC22A31	1.03863	0.0154253	1.0084	1.06887	0.0139941	0.400958	1	18051	594565	0	1.66226	0	4
798	Malaise and fatigue	symptoms	rs9501257	HLA-DPB1	1.01986	0.0080038	1.00417	1.03555	0.0140038	0.400958	1	83164	459364	0	2.49038	0	4
529	Diseases and other conditions of the tongue	digestive	rs67959919	LZTFL1	1.16289	0.0614154	1.04251	1.28326	0.0140053	0.400958	1	2036	555231	79.4375	4.86323	0.105297	2
286.8	Hypercoagulable state	hematopoietic	rs10774671	OAS1	1.06976	0.0274478	1.01597	1.12356	0.0140125	0.400958	1	2937	557644	64.5242	2.81882	0.00452129	2
709.2	Sicca syndrome	dermatologic	rs9501257	HLA-DPB1	1.14158	0.0538952	1.03594	1.24721	0.0140161	0.400958	1	1304	559008	0	0.728096	0	2
559	Ileostomy status	digestive	rs35154152	THBS3	1.11957	0.0459804	1.02945	1.2097	0.0140312	0.400958	1	2004	559960	0	0.00254405	0	2
874	Complication of amputation stump	injuries & poisonings	rs1453205	LOC101928196	0.926244	0.0311906	0.86511	0.987377	0.014032	0.400958	1	2213	558716	0	0.0179034	0	2
525.2	Atrophy of edentulous alveolar ridge	digestive	rs7960611	CLEC1A	0.936648	0.0266444	0.884425	0.988871	0.014036	0.400958	1	6023	598768	0	1.76704	0	3
530.14	Reflux esophagitis	digestive	rs75505823	LRP1	1.07096	0.027916	1.01625	1.12568	0.0140533	0.401073	1	17774	572101	0	1.2001	0	3
288.3	Eosinophilia	hematopoietic	rs11085727	TYK2	1.12108	0.0465426	1.02986	1.21231	0.0140595	0.401073	1	1223	559552	0	0.00433712	0	2
870	Open wounds of head; neck; and trunk	injuries & poisonings	rs5023077	FBRSL1	1.02875	0.0115444	1.00613	1.05138	0.0140697	0.401073	1	17982	561938	0	0.186384	0	3
818	Intracranial hemorrhage (injury)	injuries & poisonings	rs13050728	IFNAR2	0.933854	0.0278722	0.879224	0.988483	0.0140752	0.401073	1	3113	607356	58.8771	4.86347	0.00568411	3
523.1	Gingivitis	digestive	rs67959919	LZTFL1	0.959235	0.0169538	0.926006	0.992465	0.0140947	0.401191	1	37022	556606	0	2.99847	0	4
204.1	Lymphoid leukemia	neoplasms	rs11085727	TYK2	1.07041	0.0277179	1.01608	1.12474	0.014097	0.401191	1	3347	558416	0	0.719814	0	2
275.1	Disorders of iron metabolism	hematopoietic	rs8052423	SLC22A31	1.09042	0.0352794	1.02128	1.15957	0.0141371	0.401905	1	3163	557027	0	0.0133333	0	2
442	Other aneurysm	circulatory system	rs75505823	LRP1	0.944381	0.023326	0.898662	0.9901	0.0141552	0.401905	1	27086	571680	0	0.0550784	0	3
411.8	Other chronic ischemic heart disease, unspecified	circulatory system	rs111837807	CCHCR1	1.02468	0.00993715	1.0052	1.04415	0.0141594	0.401905	1	84763	507914	0	0.28448	0	4
727	Other disorders of synovium, tendon, and bursa	musculoskeletal	rs9501257	HLA-DPB1	1.02043	0.00824376	1.00427	1.03659	0.0141604	0.401905	1	73454	492491	0	1.349	0	4
362.21	Macular degeneration, dry	sense organs	rs111837807	CCHCR1	1.04048	0.0161777	1.00877	1.07219	0.0141662	0.401905	1	27313	572465	3.80609	2.07913	0.000125904	3
375.1	Dry eyes	sense organs	rs2924480	ELF5	1.01408	0.00570114	1.00291	1.02525	0.0141883	0.402282	1	111344	438213	59.0258	7.32168	0.000349026	4
185	Cancer of prostate	neoplasms	rs9896243	NSF	0.979561	0.00842364	0.963051	0.996072	0.0142266	0.403116	1	57154	554582	38.3184	4.86369	0.000400117	4
716.9	Arthropathy NOS	musculoskeletal	rs2277732	DPP9	0.979924	0.00827526	0.963705	0.996144	0.0142578	0.403363	1	47855	523372	0	2.501	0	4
366.2	Senile cataract	sense organs	rs9896243	NSF	1.01372	0.00555949	1.00282	1.02461	0.0142668	0.403363	1	261100	299188	41.605	5.13743	0.000224457	4
170.2	Cancer of connective tissue	neoplasms	rs147812915	KAT7	1.28912	0.103639	1.08598	1.49225	0.0142703	0.403363	1	1562	559411	0	0.335933	0	2
724.8	Other symptoms referable to back	musculoskeletal	rs5023077	FBRSL1	0.953236	0.0195455	0.914927	0.991545	0.0142723	0.403363	1	6264	589863	27.9317	2.77514	0.000753674	3
244.4	Hypothyroidism NOS	endocrine/metabolic	rs7089827	TFAM	0.976293	0.00979298	0.957099	0.995487	0.0142875	0.403363	1	68397	539116	0	2.29563	0	4
379.3	Aphakia and other disorders of lens	sense organs	rs622568	SEC61G	1.04809	0.0191725	1.01051	1.08567	0.0142885	0.403363	1	9211	591219	0	0.555322	0	3
292.4	Altered mental status	mental disorders	rs13050728	IFNAR2	0.970769	0.0121104	0.947033	0.994505	0.0142983	0.40339	1	17253	573396	66.4991	5.96998	0.00150977	3
278	Overweight, obesity and other hyperalimentation	endocrine/metabolic	rs78313563	ESS2	1.04328	0.0172996	1.00937	1.07719	0.0143178	0.403692	1	268562	298544	50.2033	6.02449	0.00154223	4
200.1	Polycythemia vera	neoplasms	rs12259804	PLEKHS1	1.2012	0.0748599	1.05447	1.34793	0.0143313	0.403822	1	2217	558882	0	0.0439137	0	2
430.3	Subdural hemorrhage	circulatory system	rs35154152	THBS3	0.894183	0.0456766	0.804657	0.98371	0.0143407	0.403837	1	2360	608691	56.65	4.61361	0.0102671	3
270.3	Disorders of plasma protein metabolism	endocrine/metabolic	rs12660421	FOXP4-AS1	1.11133	0.043123	1.02681	1.19585	0.0143744	0.404535	1	7453	599353	0	0.157319	0	3
711.1	Pyogenic arthritis	musculoskeletal	rs72655853	SBSPON	0.846791	0.0679595	0.713591	0.979992	0.0144026	0.405077	1	2814	606659	0	0.351148	0	3
250.6	Polyneuropathy in diabetes	endocrine/metabolic	rs495828	ABO	1.02894	0.011664	1.00608	1.05181	0.0144344	0.405491	1	24100	572651	34.908	3.07258	0.000437067	3
224	Benign neoplasm of eye	neoplasms	rs76073397	MIR548H2	0.953094	0.0196388	0.914602	0.991586	0.0144351	0.405491	1	20432	580245	8.75883	2.19199	0.000789716	3
189.11	Malignant neoplasm of kidney, except pelvis	neoplasms	rs111837807	CCHCR1	0.926615	0.03116	0.865542	0.987689	0.0144459	0.405504	1	7534	602813	77.2559	8.79348	0.0150121	3
939	Atopic/contact dermatitis due to other or unspecified	dermatologic	rs495828	ABO	1.01632	0.00661686	1.00335	1.02928	0.0144533	0.405504	1	87485	454419	0	2.21569	0	4
442.8	Aneurysm of other specified artery	circulatory system	rs7560588	BCL11A	0.878528	0.0529589	0.774728	0.982327	0.0144678	0.405661	1	1202	559516	0	0.127412	0	2
303.3	Psychogenic disorder	mental disorders	rs67959919	LZTFL1	0.77971	0.101769	0.580243	0.979177	0.0144819	0.405805	1	1131	557879	0	0.107477	0	2
395.2	Nonrheumatic aortic valve disorders	circulatory system	rs495828	ABO	1.03053	0.0122994	1.00642	1.05463	0.0144959	0.405946	1	21302	576604	54.1462	4.36169	0.00179893	3
686.4	Pyogenic granuloma	dermatologic	rs1405655	NR1H2	1.12407	0.047852	1.03028	1.21786	0.0145226	0.406444	1	1015	558914	0	0.0445377	0	2
382	Otalgia	sense organs	rs1250993	LOC101929525	0.959328	0.0170005	0.926007	0.992649	0.0145883	0.407952	1	9761	575141	0	0.241094	0	3
401.2	Hypertensive heart and/or renal disease	circulatory system	rs495828	ABO	1.0174	0.00706489	1.00356	1.03125	0.0146053	0.407952	1	78395	501345	0	0.494282	0	4
287.31	Primary thrombocytopenia	hematopoietic	rs67959919	LZTFL1	1.17976	0.0677024	1.04706	1.31246	0.0146163	0.407952	1	1637	559479	40.1084	1.66968	0.0267273	2
281.1	Megaloblastic anemia	hematopoietic	rs7960611	CLEC1A	0.959236	0.0170453	0.925827	0.992645	0.0146215	0.407952	1	16039	583862	0	0.19458	0	3
473.3	Paralysis/spasm of vocal cords or larynx	respiratory	rs12259804	PLEKHS1	1.24384	0.0893722	1.06867	1.41901	0.0146271	0.407952	1	1639	559590	0	0.00470506	0	2
797.1	Cardiogenic shock	symptoms	rs467843	TRAPPC13	1.12264	0.0473856	1.02977	1.21552	0.0146302	0.407952	1	1119	559688	60.4988	2.53157	0.00857843	2
555	Inflammatory bowel disease and other gastroenteritis and colitis	digestive	rs76073397	MIR548H2	0.929087	0.0301374	0.870017	0.988156	0.0146629	0.408073	1	9196	597378	0	0.789336	0	3
496.2	Chronic bronchitis	respiratory	rs1405655	NR1H2	1.02224	0.0090133	1.00458	1.03991	0.0146641	0.408073	1	31526	555100	71.7478	7.0791	0.00120217	3
479	Other upper respiratory disease	respiratory	rs7960611	CLEC1A	0.963916	0.0150585	0.934401	0.993431	0.0146645	0.408073	1	20624	548227	0	1.37151	0	3
427.4	Cardiac arrest and ventricular fibrillation	circulatory system	rs7089827	TFAM	0.908826	0.0391743	0.832044	0.985608	0.0146704	0.408073	1	3431	554450	0	0.987956	0	2
426.8	Other cardiac conduction disorders	circulatory system	rs35705950	MUC5B	0.837512	0.0727265	0.694968	0.980056	0.0147617	0.410268	1	1411	556976	0	0.213407	0	2
204.12	Lymphoid leukemia, chronic	neoplasms	rs8080583	KANSL1	0.926247	0.0314261	0.864651	0.987842	0.0147712	0.410268	1	2986	559081	0	0.356111	0	2
724	Other and unspecified disorders of back	musculoskeletal	rs7560588	BCL11A	0.96634	0.0140454	0.938811	0.993868	0.0147763	0.410268	1	17548	567993	0	0.127012	0	3
835	Internal derangement of knee	injuries & poisonings	rs35705950	MUC5B	0.964608	0.014786	0.935628	0.993589	0.0148102	0.410958	1	33380	563154	0	0.205341	0	4
381.1	Otitis media	sense organs	rs10774671	OAS1	1.02555	0.0103521	1.00526	1.04584	0.0148228	0.411058	1	21592	554544	62.3821	5.31662	0.000885983	3
278.1	Obesity	endocrine/metabolic	rs78313563	ESS2	1.04301	0.0172895	1.00912	1.07689	0.0148758	0.41208	1	240463	333817	53.6072	6.46652	0.0017598	4
285.1	Acute posthemorrhagic anemia	hematopoietic	rs12259804	PLEKHS1	0.884615	0.0503432	0.785942	0.983288	0.0148778	0.41208	1	7210	588866	0	0.612422	0	3
1010.6	NA	NA	rs8080583	KANSL1	0.946446	0.0226133	0.902124	0.990768	0.0149317	0.413159	1	8475	606206	36.4872	4.72346	0.00155116	4
433.6	Acute, but ill-defined cerebrovascular disease	circulatory system	rs9896243	NSF	1.03491	0.0140993	1.00728	1.06255	0.0149349	0.413159	1	17464	586405	14.5883	2.3416	0.000187229	3
731	Osteitis deformans and osteopathies associated with other disorders classified elsewhere	musculoskeletal	rs111783124	LOC101928126	1.13793	0.0531096	1.03384	1.24203	0.0149775	0.413871	1	1936	558775	0	0.00944976	0	2
368.4	Visual field defects	sense organs	rs7560588	BCL11A	1.04022	0.0162088	1.00845	1.07199	0.0149788	0.413871	1	12797	582419	0	0.402896	0	3
596	Other disorders of bladder	genitourinary	rs495828	ABO	0.975736	0.0100999	0.955941	0.995532	0.0150168	0.414669	1	33595	560737	56.5372	6.90246	0.00122091	4
740.9	Osteoarthrosis NOS	musculoskeletal	rs622568	SEC61G	1.01311	0.00535584	1.00261	1.0236	0.015043	0.415077	1	180084	377727	0	2.07167	0	4
401.21	Hypertensive heart disease	circulatory system	rs8052423	SLC22A31	1.02853	0.0115694	1.00585	1.0512	0.0150498	0.415077	1	31627	559610	29.7686	4.27159	0.000362504	4
696.42	Psoriatic arthropathy	dermatologic	rs7089827	TFAM	0.900355	0.0431902	0.815702	0.985008	0.0150851	0.415743	1	3427	607954	5.2091	2.10991	0.000508323	3
289.9	Abnormality of red blood cells	hematopoietic	rs2277732	DPP9	1.12921	0.0500039	1.0312	1.22722	0.0150922	0.415743	1	1121	557463	0	0.111424	0	2
110.12	Althete's foot	infectious diseases	rs12259804	PLEKHS1	1.06551	0.0261185	1.01432	1.1167	0.0151229	0.416025	1	28538	553809	69.387	9.79977	0.0161106	4
165	Cancer within the respiratory system	neoplasms	rs495828	ABO	0.964992	0.014669	0.936241	0.993743	0.0151277	0.416025	1	15351	591906	34.9763	3.0758	0.000933931	3
228	Hemangioma and lymphangioma, any site	neoplasms	rs495828	ABO	1.04421	0.0178105	1.00931	1.07912	0.0151333	0.416025	1	9529	581524	0	0.98409	0	3
335	Multiple sclerosis	neurological	rs78313563	ESS2	1.28914	0.104558	1.08421	1.49407	0.015139	0.416025	1	3271	558185	79.3544	4.84366	0.0841401	2
350	Abnormal movement	neurological	rs8080583	KANSL1	1.01451	0.00593363	1.00288	1.02614	0.0151646	0.416477	1	101593	454391	0	0.376074	0	4
411.3	Angina pectoris	circulatory system	rs111837807	CCHCR1	1.03181	0.0128988	1.00653	1.0571	0.0151788	0.416564	1	44385	540102	65.2619	8.63605	0.00269407	4
585.3	Chronic renal failure [CKD]	genitourinary	rs9501257	HLA-DPB1	1.0195	0.00795398	1.00391	1.03509	0.0151929	0.416564	1	82071	514155	36.1426	4.69797	0.00019441	4
426.3	Bundle branch block	circulatory system	rs2924480	ELF5	1.03396	0.0137566	1.007	1.06092	0.0151952	0.416564	1	14633	580566	30.1837	2.86466	0.000643777	3
528.3	Cellulitis and abscess of oral soft tissues	digestive	rs67959919	LZTFL1	1.20205	0.0758203	1.05344	1.35065	0.0152193	0.416974	1	1594	554438	0	0.244222	0	2
038.1	Gram negative septicemia	infectious diseases	rs9501257	HLA-DPB1	1.09526	0.0374995	1.02176	1.16876	0.0152463	0.417463	1	2964	604420	0	0.828401	0	3
600	Hyperplasia of prostate	genitourinary	rs8052423	SLC22A31	0.984354	0.00650096	0.971612	0.997096	0.0152765	0.417934	1	169160	404327	74.5135	11.7709	0.000894042	4
198	Secondary malignant neoplasm	neoplasms	rs111837807	CCHCR1	0.953971	0.0194269	0.915894	0.992047	0.0152819	0.417934	1	19945	585459	76.3159	8.44449	0.00762951	3
275.6	Hypercalcemia	endocrine/metabolic	rs111837807	CCHCR1	0.924363	0.0324382	0.860784	0.987942	0.015324	0.418834	1	7320	598328	0	1.19118	0	3
185	Cancer of prostate	neoplasms	rs495828	ABO	1.01986	0.00811344	1.00396	1.03576	0.0153527	0.419368	1	57154	554582	0	2.40555	0	4
501	Pneumonitis due to inhalation of food or vomitus	respiratory	rs9896243	NSF	0.9274	0.0310973	0.86645	0.988351	0.0153639	0.419421	1	3512	552277	66.6597	2.99937	0.010027	2
550	Abdominal hernia	digestive	rs67959919	LZTFL1	0.973631	0.0110274	0.952018	0.995245	0.0153811	0.419608	1	86235	490949	15.609	3.55488	0.000388095	4
695.41	Cutaneous lupus erythematosus	dermatologic	rs8080583	KANSL1	0.892464	0.046952	0.800438	0.98449	0.0153892	0.419608	1	1284	560832	0	0.199807	0	2
472	Chronic pharyngitis and nasopharyngitis	respiratory	rs622568	SEC61G	1.0273	0.0111178	1.00551	1.04909	0.0154196	0.419942	1	27566	558805	0	2.58144	0	4
550.6	Incisional hernia	digestive	rs5023077	FBRSL1	0.95514	0.0189475	0.918003	0.992277	0.0154199	0.419942	1	6346	602470	51.4427	4.11884	0.0029497	3
367.2	Astigmatism	sense organs	rs10774671	OAS1	1.01144	0.0046975	1.00223	1.02065	0.0154385	0.420108	1	141117	384986	52.9716	6.37912	0.000181958	4
367.4	NA	NA	rs495828	ABO	1.01295	0.00531314	1.00254	1.02336	0.0154444	0.420108	1	278972	252753	0	1.43724	0	4
433.8	Late effects of cerebrovascular disease	circulatory system	rs8080583	KANSL1	1.02956	0.0120332	1.00598	1.05315	0.0154758	0.420437	1	19716	580205	0	0.824558	0	3
386.9	Dizziness and giddiness (Light-headedness and vertigo)	sense organs	rs495828	ABO	1.01707	0.0069901	1.00337	1.03077	0.0154813	0.420437	1	76087	475186	0	0.70807	0	4
271	Disorders of carbohydrate transport and metabolism	endocrine/metabolic	rs67959919	LZTFL1	0.936856	0.0269484	0.884037	0.989675	0.0155039	0.420437	1	14823	587950	6.18939	3.19793	0.000513281	4
195.3	Malignant neoplasm of head, face, and neck	neoplasms	rs2277732	DPP9	0.94326	0.0241343	0.895957	0.990563	0.0155059	0.420437	1	4794	553040	0	0.0870031	0	2
772	Symptoms of the muscles	symptoms	rs10774671	OAS1	0.934117	0.0281591	0.878925	0.989309	0.0155074	0.420437	1	2737	602133	0	0.457746	0	3
514	Abnormal findings examination of lungs	respiratory	rs9896243	NSF	0.977607	0.00935848	0.959264	0.995949	0.0155192	0.420437	1	41805	537088	0	0.849597	0	4
782.3	Edema	symptoms	rs2284028	NCF4	1.03195	0.0129966	1.00648	1.05742	0.0155259	0.420437	1	80857	479980	22.4756	3.86975	0.000382097	4
420	Carditis	circulatory system	rs495828	ABO	1.04607	0.018612	1.00959	1.08255	0.0155304	0.420437	1	9095	591931	28.7314	2.80629	0.000842339	3
366.2	Senile cataract	sense organs	rs75505823	LRP1	0.972593	0.0114877	0.950077	0.995109	0.0155612	0.420646	1	261100	299188	51.3151	6.16207	0.00304214	4
716.9	Arthropathy NOS	musculoskeletal	rs7960611	CLEC1A	0.975704	0.010169	0.955773	0.995636	0.0155765	0.420646	1	47855	523372	56.1628	6.84351	0.000691236	4
198.1	Secondary malignancy of lymph nodes	neoplasms	rs35705950	MUC5B	1.06579	0.0263449	1.01416	1.11743	0.0155776	0.420646	1	8356	599786	0	1.35367	0	3
172	Skin cancer	neoplasms	rs1250993	LOC101929525	0.984031	0.00665646	0.970984	0.997078	0.0155891	0.420646	1	80936	510743	0	1.90863	0	3
750.2	Lower gastrointestinal congenital anomalies	congenital anomalies	rs9501257	HLA-DPB1	1.15669	0.0601924	1.03871	1.27466	0.0155958	0.420646	1	1115	557283	0	0.00689451	0	2
250.24	Type 2 diabetes with neurological manifestations	endocrine/metabolic	rs111837807	CCHCR1	1.02534	0.0103467	1.00506	1.04561	0.0156004	0.420646	1	75393	521288	69.727	9.90983	0.00182432	4
242.3	Exophthalmos	endocrine/metabolic	rs147812915	KAT7	0.656791	0.173853	0.31604	0.997542	0.0156027	0.420646	1	1251	559780	0	0.0278923	0	2
420	Carditis	circulatory system	rs75505823	LRP1	1.09884	0.0389916	1.02241	1.17526	0.0156384	0.420956	1	9095	591931	0	0.15258	0	3
573	Other disorders of liver	digestive	rs9501257	HLA-DPB1	1.05307	0.0213925	1.01114	1.095	0.0156422	0.420956	1	9078	586855	0	1.1769	0	3
555.1	Regional enteritis	digestive	rs495828	ABO	0.931785	0.0292308	0.874492	0.989077	0.015645	0.420956	1	3783	557219	0	0.0269808	0	2
513	Respiratory abnormalities	respiratory	rs111837807	CCHCR1	1.05579	0.0224625	1.01176	1.09982	0.0156512	0.420956	1	13682	574810	0	0.0582095	0	3
573.7	Abnormal results of function study of liver	digestive	rs111837807	CCHCR1	1.03208	0.0130669	1.00647	1.05769	0.0156653	0.421087	1	41869	546418	37.3718	4.79017	0.000627913	4
172.22	Squamous cell carcinoma	neoplasms	rs467843	TRAPPC13	1.02989	0.012191	1.00599	1.05378	0.0157143	0.422155	1	17851	582983	8.96376	2.19693	0.000479338	3
440.2	Atherosclerosis of the extremities	circulatory system	rs12259804	PLEKHS1	1.0728	0.0291008	1.01576	1.12983	0.015749	0.422836	1	18791	577107	78.1127	9.13772	0.0355081	3
731	Osteitis deformans and osteopathies associated with other disorders classified elsewhere	musculoskeletal	rs2284028	NCF4	1.16903	0.0646865	1.04224	1.29581	0.0157662	0.42305	1	1936	558775	0	0.769825	0	2
429.2	Abnormal function study of cardiovascular system	circulatory system	rs495828	ABO	1.05519	0.0222594	1.01156	1.09882	0.015801	0.423724	1	6259	588414	0	0.169498	0	3
772.3	Muscle weakness	symptoms	rs7960611	CLEC1A	1.02594	0.0106118	1.00514	1.04674	0.01581	0.423724	1	45154	537002	78.2227	13.7758	0.00213431	4
721	Spondylosis and allied disorders	musculoskeletal	rs67959919	LZTFL1	0.97291	0.0113827	0.9506	0.99522	0.0158333	0.424099	1	85503	480154	0.719457	3.02174	1.35081e-05	4
599.5	Frequency of urination and polyuria	genitourinary	rs72655853	SBSPON	0.959696	0.0170666	0.926246	0.993147	0.0159314	0.426477	1	44342	529759	74.1335	11.598	0.00946921	4
411.4	Coronary atherosclerosis	circulatory system	rs10774671	OAS1	1.0116	0.00478702	1.00222	1.02098	0.0159739	0.427226	1	145040	440899	51.1143	6.13676	0.000207084	4
560	Intestinal obstruction without mention of hernia	digestive	rs2284028	NCF4	0.929819	0.0302066	0.870614	0.989024	0.0160001	0.427226	1	12634	585481	0	1.7821	0	3
366.3	Traumatic cataract	sense organs	rs2277732	DPP9	1.14569	0.0564597	1.03503	1.25635	0.016002	0.427226	1	936	560333	0	0.18894	0	2
721.1	Spondylosis without myelopathy	musculoskeletal	rs67959919	LZTFL1	0.972028	0.0117782	0.948943	0.995114	0.0160092	0.427226	1	78525	487817	0	2.00211	0	4
601.4	Balanoposthitis	genitourinary	rs9501257	HLA-DPB1	1.08988	0.0357325	1.01984	1.15992	0.0160106	0.427226	1	3219	603941	49.4553	3.95689	0.00403966	3
275.5	Disorders of calcium/phosphorus metabolism	endocrine/metabolic	rs9896243	NSF	1.04715	0.0191283	1.00966	1.08464	0.0160157	0.427226	1	9324	589004	0	0.253135	0	3
367	Disorders of refraction and accommodation; blindness and low vision	sense organs	rs8080583	KANSL1	1.01229	0.00507172	1.00235	1.02223	0.0160268	0.427271	1	387831	181610	47.1791	5.67957	0.000173721	4
495.11	Chronic obstructive asthma with exacerbation	respiratory	rs9896243	NSF	1.11942	0.0468566	1.02758	1.21126	0.0160574	0.427838	1	1445	558227	0	0.13621	0	2
733.4	Aseptic necrosis of bone	musculoskeletal	rs495828	ABO	0.933016	0.028807	0.876554	0.989477	0.0160922	0.428514	1	4171	605625	0	0.197683	0	3
345.12	Partial epilepsy	neurological	rs622568	SEC61G	0.94053	0.0254816	0.890586	0.990473	0.0161223	0.429063	1	5114	603594	0	1.04427	0	3
750	Digestive congenital anomalies	congenital anomalies	rs622568	SEC61G	1.09343	0.0371358	1.02065	1.16622	0.0161575	0.429554	1	2284	552344	29.6505	1.42147	0.00156015	2
301	Personality disorders	mental disorders	rs467843	TRAPPC13	0.976863	0.00973371	0.957785	0.995941	0.0161772	0.429554	1	27042	579198	13.2126	3.45672	8.79935e-05	4
378.5	Paralytic strabismus	sense organs	rs1405655	NR1H2	1.06935	0.0278823	1.0147	1.124	0.0161854	0.429554	1	3025	607457	0	0.708594	0	3
302.1	Decreased libido	mental disorders	rs9896243	NSF	1.08085	0.0323309	1.01748	1.14422	0.0161869	0.429554	1	3090	602867	0	0.627916	0	3
565.1	Anal and rectal polyp	digestive	rs1453205	LOC101928196	1.05545	0.0224425	1.01146	1.09944	0.0161879	0.429554	1	4352	588805	0	0.51355	0	3
701	Other hypertrophic and atrophic conditions of skin	dermatologic	rs111783124	LOC101928126	1.02558	0.0105077	1.00499	1.04618	0.0162061	0.429787	1	53985	500189	48.4067	5.81471	0.00125532	4
530	Diseases of esophagus	digestive	rs76423999	SLC12A7	0.980903	0.00802205	0.96518	0.996626	0.0162354	0.430152	1	241636	325257	0	1.98696	0	4
420.21	Acute pericarditis	circulatory system	rs9501257	HLA-DPB1	1.16667	0.0641354	1.04096	1.29237	0.0162387	0.430152	1	927	560474	0	0.0420285	0	2
374.3	Ptosis of eyelid	sense organs	rs2277732	DPP9	0.965333	0.0146865	0.936547	0.994118	0.0162889	0.431229	1	13584	589983	0	0.146449	0	3
348	Other conditions of brain	neurological	rs111783124	LOC101928126	1.05619	0.0227569	1.01158	1.10079	0.0162997	0.431266	1	10309	590176	5.60491	2.11875	0.000222722	3
765	Cervical radiculitis	symptoms	rs1250993	LOC101929525	1.02285	0.00940775	1.00441	1.04129	0.0163186	0.431514	1	33389	561680	41.136	5.0965	0.000396184	4
571	Chronic liver disease and cirrhosis	digestive	rs11085727	TYK2	1.02068	0.00852341	1.00397	1.03739	0.0163286	0.431529	1	41039	553810	0	0.91336	0	4
270.3	Disorders of plasma protein metabolism	endocrine/metabolic	rs2284028	NCF4	1.08435	0.0337282	1.01824	1.15046	0.0163516	0.43159	1	7453	599353	55.3317	4.47744	0.0108165	3
442.11	Abdominal aortic aneurysm	circulatory system	rs111837807	CCHCR1	0.951441	0.0207335	0.910803	0.992079	0.0163582	0.43159	1	17130	585958	0	0.22643	0	3
204	Leukemia	neoplasms	rs10774671	OAS1	0.959957	0.0170221	0.926594	0.99332	0.0163594	0.43159	1	7603	602544	0	1.54441	0	3
350.1	Abnormal involuntary movements	neurological	rs8080583	KANSL1	1.02783	0.0114368	1.00541	1.05025	0.0163898	0.431854	1	22340	564381	12.2425	2.27901	0.000105226	3
735.2	Acquired toe deformities	musculoskeletal	rs35154152	THBS3	1.02414	0.00993898	1.00466	1.04362	0.0163902	0.431854	1	47417	536398	78.9912	9.51981	0.00146255	3
200	Myeloproliferative disease	neoplasms	rs111837807	CCHCR1	0.924739	0.0326026	0.860837	0.98864	0.0163979	0.431854	1	6941	600139	4.08531	2.08519	0.000286493	3
561	Symptoms involving digestive system	digestive	rs9501257	HLA-DPB1	1.02002	0.00826164	1.00382	1.03621	0.0164429	0.432614	1	75298	474969	0	0.0482535	0	4
303.4	Somatoform disorder	mental disorders	rs8080583	KANSL1	1.03654	0.0149591	1.00722	1.06586	0.0164465	0.432614	1	12633	590569	14.8618	2.34912	0.000161913	3
180.3	Cervical intraepithelial neoplasia [CIN] [Cervical dysplasia]	neoplasms	rs495828	ABO	1.09286	0.0370201	1.0203	1.16542	0.0164552	0.432614	1	2471	608213	0	0.0759797	0	3
427.61	Supraventricular premature beats	circulatory system	rs10774671	OAS1	1.07924	0.031797	1.01692	1.14157	0.0164695	0.43274	1	2189	551877	0	0.018253	0	2
384	Other disorders of tympanic membrane	sense organs	rs147812915	KAT7	0.848476	0.0685321	0.714153	0.982799	0.0165021	0.432875	1	4027	603972	24.3171	2.64261	0.00895594	3
433.3	Cerebral ischemia	circulatory system	rs495828	ABO	1.02271	0.00936427	1.00435	1.04106	0.0165024	0.432875	1	39135	557018	65.3097	8.64796	0.0015513	4
300.3	Obsessive-compulsive disorders	mental disorders	rs622568	SEC61G	1.06104	0.0247134	1.0126	1.10948	0.0165117	0.432875	1	5475	603366	0	0.451121	0	3
272	Disorders of lipoid metabolism	endocrine/metabolic	rs5023077	FBRSL1	0.98791	0.00507365	0.977966	0.997855	0.0165127	0.432875	1	437327	145161	10.8437	3.36488	2.4189e-05	4
519	Other diseases of respiratory system, not elsewhere classified	respiratory	rs13050728	IFNAR2	0.973792	0.0110795	0.952076	0.995508	0.0165295	0.433067	1	20823	557580	0	0.338403	0	3
272.1	Hyperlipidemia	endocrine/metabolic	rs5023077	FBRSL1	0.987926	0.00506861	0.977992	0.99786	0.0165474	0.433173	1	436928	145596	6.72841	3.21641	1.43213e-05	4
573.6	Nonspecific elevation of levels of transaminase or lactic acid dehydrogenase [LDH]	digestive	rs147812915	KAT7	1.11995	0.0472761	1.02729	1.21261	0.016566	0.433173	1	7276	588621	62.7114	5.36357	0.0176116	3
367.2	Astigmatism	sense organs	rs35154152	THBS3	0.983964	0.00674669	0.970741	0.997188	0.0165722	0.433173	1	141117	384986	0	2.25622	0	4
745	Pain in joint	musculoskeletal	rs76423999	SLC12A7	0.979374	0.00869943	0.962323	0.996424	0.0165841	0.433173	1	379266	172373	0	1.50841	0	4
357	Inflammatory and toxic neuropathy	neurological	rs111837807	CCHCR1	0.947513	0.022505	0.903403	0.991623	0.0165907	0.433173	1	14443	577675	0	0.0468259	0	3
289	Other diseases of blood and blood-forming organs	hematopoietic	rs1453205	LOC101928196	1.05041	0.0205305	1.01017	1.09065	0.0165987	0.433173	1	5167	596187	60.8923	5.11408	0.00354132	3
425.1	Primary/intrinsic cardiomyopathies	circulatory system	rs7960611	CLEC1A	1.03373	0.0138494	1.00659	1.06088	0.0166001	0.433173	1	25393	572681	24.5975	2.65243	0.000226479	3
528.1	Stomatitis and mucositis	digestive	rs1250993	LOC101929525	1.09237	0.0368867	1.02008	1.16467	0.0166097	0.433174	1	2017	553863	0	0.0304787	0	2
1010.7	NA	NA	rs9896243	NSF	1.01744	0.0072182	1.00329	1.03158	0.0166371	0.433642	1	505518	76502	53.8035	6.494	0.000726641	4
442.11	Abdominal aortic aneurysm	circulatory system	rs1250993	LOC101929525	0.969336	0.0130087	0.94384	0.994833	0.0166632	0.434014	1	17130	585958	64.3612	5.61186	0.00284307	3
180	Cervical cancer and dysplasia	neoplasms	rs75505823	LRP1	1.19566	0.0746492	1.04935	1.34198	0.0166705	0.434014	1	2764	607749	22.4864	2.58019	0.0161756	3
859	Complication due to other implant and internal device	injuries & poisonings	rs10774671	OAS1	0.938273	0.0266197	0.886099	0.990448	0.0166886	0.434239	1	3080	602903	0	0.210963	0	3
276.11	Hyperosmolality and/or hypernatremia	endocrine/metabolic	rs1405655	NR1H2	1.08701	0.0348664	1.01867	1.15535	0.0167142	0.434244	1	1924	555701	0	0.0520799	0	2
709	Diffuse diseases of connective tissue	dermatologic	rs76073397	MIR548H2	0.86663	0.0598275	0.749368	0.983891	0.0167291	0.434244	1	2936	605508	48.4142	3.87704	0.0289796	3
443.8	Other specified peripheral vascular diseases	circulatory system	rs75505823	LRP1	0.837044	0.0743488	0.69132	0.982768	0.0167345	0.434244	1	2974	554263	0	0.87957	0	2
427.3	Other specified cardiac dysrhythmias	circulatory system	rs8080583	KANSL1	1.01928	0.00798329	1.00364	1.03493	0.016735	0.434244	1	49334	514413	71.2634	10.4397	0.00124214	4
495.2	Asthma with exacerbation	respiratory	rs111837807	CCHCR1	0.921439	0.0341989	0.854409	0.988469	0.0167365	0.434244	1	6536	598135	50.4002	4.03227	0.00486166	3
297	Suicidal ideation or attempt	mental disorders	rs10086829	COL14A1	0.974692	0.0107176	0.953685	0.995698	0.0167678	0.434271	1	32149	566097	0	2.51835	0	4
960.2	Allergy/adverse effect of penicillin	injuries & poisonings	rs622568	SEC61G	1.101	0.0402291	1.02215	1.17985	0.0167682	0.434271	1	1884	556219	0	0.314663	0	2
457.2	Encounter for long-term (current) use of antiplatelets/antithrombotics	circulatory system	rs495828	ABO	1.09074	0.036318	1.01956	1.16193	0.0167744	0.434271	1	2223	555798	87.1844	7.80301	0.0389469	2
556.11	Angiodysplasia of intestine (without mention of hemorrhage)	digestive	rs35154152	THBS3	1.1805	0.0693854	1.04451	1.3165	0.0167757	0.434271	1	801	559398	69.9544	3.32828	0.0230695	2
742.9	Other derangement of joint	musculoskeletal	rs13050728	IFNAR2	1.03846	0.0157878	1.00752	1.06941	0.0168195	0.435157	1	10267	582910	0	0.293467	0	3
288.2	Elevated white blood cell count	hematopoietic	rs495828	ABO	0.965366	0.0147459	0.936464	0.994268	0.0168331	0.435261	1	15204	570514	0	0.309351	0	3
498	Acute bronchospasm	respiratory	rs7089827	TFAM	0.830023	0.0779516	0.677238	0.982808	0.0168498	0.435348	1	853	556453	0	0.342717	0	2
369	Infection of the eye	sense organs	rs8052423	SLC22A31	0.966484	0.0142675	0.93852	0.994449	0.0168781	0.435348	1	20949	561828	0	1.58166	0	4
428.3	Heart failure with reduced EF [Systolic or combined heart failure]	circulatory system	rs10774671	OAS1	1.01936	0.00802677	1.00363	1.0351	0.0168799	0.435348	1	37181	567970	0	1.85355	0	4
189	Cancer of urinary organs (incl. kidney and bladder)	neoplasms	rs111837807	CCHCR1	0.955434	0.0190825	0.918033	0.992836	0.0168916	0.435348	1	19835	586840	0	0.716335	0	3
772.2	Spasm of muscle	symptoms	rs1405655	NR1H2	1.02962	0.0122189	1.00567	1.05357	0.016893	0.435348	1	16254	563331	0	0.0774097	0	3
194	Cancer of other endocrine glands	neoplasms	rs2924480	ELF5	0.904159	0.0421722	0.821502	0.986817	0.0168938	0.435348	1	1567	559475	0	0.248042	0	2
427.1	Paroxysmal tachycardia, unspecified	circulatory system	rs76073397	MIR548H2	1.05215	0.0212945	1.01041	1.09389	0.0169712	0.436691	1	18185	579155	0	0.882116	0	3
041.8	H. pylori	infectious diseases	rs76423999	SLC12A7	0.90969	0.0396543	0.831968	0.987413	0.0169909	0.436691	1	5399	599161	0	1.97127	0	3
388	Other disorders of ear	sense organs	rs9501257	HLA-DPB1	0.911359	0.0388877	0.835139	0.987579	0.0169947	0.436691	1	3315	597470	0	0.658968	0	3
525	Other diseases of the teeth and supporting structures	digestive	rs67959919	LZTFL1	0.97637	0.0100191	0.956733	0.996008	0.0169966	0.436691	1	128724	448226	53.5925	6.46447	0.00138067	4
440.21	Atherosclerosis of native arteries of the extremities with ulceration or gangrene	circulatory system	rs111837807	CCHCR1	1.10505	0.0418529	1.02301	1.18708	0.0170042	0.436691	1	3751	605676	33.3049	2.99872	0.00437196	3
594.1	Calculus of kidney	genitourinary	rs495828	ABO	0.977907	0.00936127	0.959558	0.996255	0.0170074	0.436691	1	38440	561965	0	1.34975	0	4
569	Other disorders of intestine	digestive	rs2284028	NCF4	0.905755	0.041479	0.824456	0.987054	0.0170131	0.436691	1	7714	583978	62.6144	5.34965	0.0136608	3
289.8	Polycythemia, secondary	hematopoietic	rs9896243	NSF	1.06556	0.0266171	1.01339	1.11773	0.017045	0.437264	1	4400	604476	0	0.49836	0	3
574.2	Calculus of bile duct	digestive	rs76423999	SLC12A7	1.11451	0.0454495	1.02543	1.20359	0.0170591	0.43738	1	3905	604646	66.3512	5.94374	0.0165444	3
716.9	Arthropathy NOS	musculoskeletal	rs1405655	NR1H2	1.0178	0.0073981	1.0033	1.0323	0.0170751	0.437544	1	47855	523372	37.0857	4.76839	0.0002105	4
596.5	Functional disorders of bladder	genitourinary	rs75505823	LRP1	0.933834	0.0287071	0.877569	0.9901	0.0170955	0.43782	1	19271	579258	62.4276	5.32306	0.0153614	3
356	Hereditary and idiopathic peripheral neuropathy	neurological	rs2277732	DPP9	1.02014	0.00836592	1.00375	1.03654	0.0171323	0.438321	1	44363	530904	37.9192	3.22161	0.000333211	3
603.1	Hydrocele	genitourinary	rs67959919	LZTFL1	1.08275	0.0333544	1.01738	1.14812	0.0171438	0.438321	1	7821	596785	78.5635	9.32987	0.0467027	3
255	Disorders of adrenal glands	endocrine/metabolic	rs35154152	THBS3	0.940547	0.025715	0.890146	0.990949	0.0171457	0.438321	1	6694	599631	47.578	3.8152	0.00223614	3
402	NA	NA	rs72655853	SBSPON	0.956166	0.0188066	0.919305	0.993027	0.0171536	0.438321	1	35705	531983	0.904094	3.02737	3.74651e-05	4
1089	NA	NA	rs6869036	MGAT1	0.863542	0.0615646	0.742876	0.984209	0.0171691	0.438381	1	6695	603710	0	0.10389	0	3
1010.3	NA	NA	rs9896243	NSF	1.01293	0.00539286	1.00236	1.0235	0.0171752	0.438381	1	200441	308243	46.434	5.60057	0.000219975	4
174	Breast cancer	neoplasms	rs8052423	SLC22A31	0.917273	0.036243	0.846237	0.98831	0.0171945	0.438628	1	3407	557730	22.3035	1.28706	0.000848444	2
295.2	Paranoid disorders	mental disorders	rs5023077	FBRSL1	0.941228	0.0254299	0.891385	0.99107	0.0172258	0.438868	1	3757	604447	0	0.690413	0	3
619.4	Noninflammatory disorders of vagina	genitourinary	rs76073397	MIR548H2	1.21767	0.0826915	1.05559	1.37974	0.0172385	0.438868	1	1454	557531	0	0.0516078	0	2
378	Strabismus and other disorders of binocular eye movements	sense organs	rs67959919	LZTFL1	0.949229	0.021879	0.906346	0.992112	0.0172409	0.438868	1	19034	587694	50.3108	6.03753	0.0086991	4
213	Benign neoplasm of bone and articular cartilage	neoplasms	rs12660421	FOXP4-AS1	0.679557	0.162215	0.361616	0.997498	0.0172424	0.438868	1	935	558930	0	0.00218774	0	2
370.31	Keratoconjunctivitis sicca	sense organs	rs7089827	TFAM	1.07018	0.0284873	1.01435	1.12602	0.0172632	0.439017	1	5637	594312	0	1.31377	0	3
429	Ill-defined descriptions and complications of heart disease	circulatory system	rs495828	ABO	1.03414	0.0140988	1.0065	1.06177	0.0172676	0.439017	1	16037	558763	0	0.144226	0	3
509.8	Dependence on respirator [Ventilator] or supplemental oxygen	respiratory	rs1250993	LOC101929525	1.04029	0.0165935	1.00777	1.07281	0.0172906	0.439221	1	10103	591742	0	0.448989	0	3
608	Other disorders of male genital organs	genitourinary	rs11085727	TYK2	1.03237	0.0133837	1.00614	1.0586	0.0172949	0.439221	1	16059	573615	1.75438	2.03571	1.74632e-05	3
613	Other nonmalignant breast conditions	genitourinary	rs10086829	COL14A1	1.05224	0.0213935	1.01031	1.09417	0.0173052	0.439223	1	8707	591905	31.8916	2.93649	0.000964976	3
585	Renal failure	genitourinary	rs2284028	NCF4	1.02664	0.0110453	1.00499	1.04828	0.0173143	0.439223	1	116632	467250	27.1295	4.11689	0.000363525	4
324	Other CNS infection and poliomyelitis	neurological	rs9501257	HLA-DPB1	1.15054	0.0589388	1.03502	1.26606	0.0173494	0.439577	1	1192	560382	0	0.153904	0	2
365	Glaucoma	sense organs	rs10086829	COL14A1	1.01462	0.00610218	1.00266	1.02658	0.0173516	0.439577	1	124009	467919	0	0.754544	0	4
741.2	Stiffness of joint	musculoskeletal	rs2924480	ELF5	1.05175	0.0212088	1.01018	1.09332	0.0173572	0.439577	1	6238	596211	6.18747	2.13191	0.000154189	3
428.3	Heart failure with reduced EF [Systolic or combined heart failure]	circulatory system	rs5023077	FBRSL1	0.980607	0.00823458	0.964467	0.996747	0.0173961	0.439728	1	37181	567970	47.8703	5.75488	0.000554897	4
346.1	Nonspecific abnormal findings on radiological and other examination of skull and head	neurological	rs35154152	THBS3	0.856795	0.0650013	0.729393	0.984198	0.0174189	0.439728	1	1140	555063	48.4375	1.93939	0.00825033	2
560	Intestinal obstruction without mention of hernia	digestive	rs35154152	THBS3	1.04517	0.0185806	1.00875	1.08158	0.0174276	0.439728	1	12634	585481	61.9548	5.2569	0.00231119	3
327	Sleep disorders	neurological	rs2924480	ELF5	1.01195	0.00499743	1.00216	1.02175	0.0174308	0.439728	1	161459	379379	0	1.69649	0	4
530.13	Barrett's esophagus	digestive	rs5023077	FBRSL1	0.971243	0.0122732	0.947188	0.995299	0.0174349	0.439728	1	15014	592016	0	1.36117	0	3
705	Disorders of sweat glands	dermatologic	rs7960611	CLEC1A	0.935674	0.0279684	0.880856	0.990492	0.0174413	0.439728	1	5155	597842	0	0.629257	0	3
198.3	Secondary malignant neoplasm of digestive systems	neoplasms	rs7960611	CLEC1A	0.858382	0.0642382	0.732475	0.984289	0.0174454	0.439728	1	1087	560397	0	0.562507	0	2
382	Otalgia	sense organs	rs8080583	KANSL1	0.959717	0.0172969	0.925815	0.993619	0.0174484	0.439728	1	9761	575141	37.6093	3.20561	0.000784133	3
369.5	Conjunctivitis, infectious	sense organs	rs78313563	ESS2	1.12067	0.0479262	1.02673	1.2146	0.0174501	0.439728	1	14671	563448	0	0.848612	0	3
514.1	Abnormal results of function study of pulmonary system	respiratory	rs147812915	KAT7	1.43433	0.151793	1.13682	1.73184	0.0174895	0.440257	1	751	557608	70.9425	3.44145	1.17246	2
252.1	Hyperparathyroidism	endocrine/metabolic	rs7560588	BCL11A	0.948966	0.0220455	0.905757	0.992175	0.0174973	0.440257	1	7172	601046	0	1.20957	0	3
530	Diseases of esophagus	digestive	rs495828	ABO	0.98852	0.00486129	0.978992	0.998048	0.0175423	0.440257	1	241636	325257	69.61	9.87166	0.00046414	4
556.1	Ulceration of intestine	digestive	rs76423999	SLC12A7	0.810085	0.0886763	0.63628	0.983891	0.017544	0.440257	1	1496	556445	0	0.0569867	0	2
249	Secondary diabetes mellitus	endocrine/metabolic	rs8080583	KANSL1	1.04307	0.0177546	1.00827	1.07787	0.0175527	0.440257	1	8856	590911	10.3033	2.22974	0.00015042	3
149	Cancer of larynx, pharynx, nasal cavities	neoplasms	rs8052423	SLC22A31	0.939099	0.0264581	0.887241	0.990956	0.0175547	0.440257	1	6157	603790	44.6856	3.6157	0.00321131	3
720.1	Spinal stenosis of lumbar region	musculoskeletal	rs35154152	THBS3	1.02762	0.0114727	1.00513	1.05011	0.0175552	0.440257	1	35899	563101	18.765	3.69299	0.000186148	4
750.2	Lower gastrointestinal congenital anomalies	congenital anomalies	rs72655853	SBSPON	0.767013	0.111692	0.548096	0.98593	0.0175566	0.440257	1	1115	557283	0	0.0287031	0	2
771.2	Cramp of limb	symptoms	rs6869036	MGAT1	0.850745	0.0680655	0.717337	0.984154	0.0175581	0.440257	1	5585	593061	0	0.48738	0	3
702	Degenerative skin conditions and other dermatoses	dermatologic	rs8052423	SLC22A31	0.983381	0.00705951	0.969544	0.997218	0.0176006	0.441082	1	139763	423515	47.3084	5.6935	0.000841396	4
225.1	Benign neoplasm of brain, cranial nerves, meninges	neoplasms	rs147812915	KAT7	0.825025	0.081049	0.666169	0.983881	0.017637	0.441179	1	3306	607021	21.4178	2.54511	0.0115307	3
931	Contact dermatitis and other eczema due to plants [except food]	dermatologic	rs11085727	TYK2	1.08682	0.0350847	1.01806	1.15559	0.0176426	0.441179	1	2068	553234	21.1867	1.26882	0.00296538	2
564.8	NA	NA	rs9501257	HLA-DPB1	1.05768	0.0236315	1.01136	1.104	0.0176486	0.441179	1	7213	584475	0	0.0952575	0	3
270.32	Paraproteinemia	endocrine/metabolic	rs12660421	FOXP4-AS1	1.12118	0.0482025	1.0267	1.21565	0.0176495	0.441179	1	5828	604760	0	0.082195	0	3
346.1	Nonspecific abnormal findings on radiological and other examination of skull and head	neurological	rs111783124	LOC101928126	1.16993	0.066143	1.04029	1.29957	0.017653	0.441179	1	1140	555063	0	0.222964	0	2
681.6	Cellulitis and abscess of foot, toe	dermatologic	rs8080583	KANSL1	1.05857	0.0239963	1.01154	1.1056	0.0176926	0.441927	1	4818	600980	0	1.69535	0	3
427.12	Paroxysmal ventricular tachycardia	circulatory system	rs76073397	MIR548H2	1.07194	0.0293003	1.01451	1.12937	0.0177453	0.442645	1	9317	594294	0	0.3914	0	3
710.19	Unspecified osteomyelitis	musculoskeletal	rs35154152	THBS3	1.05325	0.0218825	1.01036	1.09614	0.0177541	0.442645	1	9084	599030	63.5156	5.4818	0.00339819	3
495.11	Chronic obstructive asthma with exacerbation	respiratory	rs5023077	FBRSL1	1.10084	0.0405256	1.02141	1.18027	0.0177555	0.442645	1	1445	558227	0	0.02603	0	2
250.3	Insulin pump user	endocrine/metabolic	rs35154152	THBS3	1.03942	0.0163076	1.00745	1.07138	0.0177602	0.442645	1	16374	582547	54.8327	4.42798	0.00122214	3
368.2	Diplopia and disorders of binocular vision	sense organs	rs1405655	NR1H2	1.03595	0.0148996	1.00674	1.06515	0.0177736	0.442736	1	10927	588784	0	1.63763	0	3
605	Erectile dysfunction [ED]	genitourinary	rs2284028	NCF4	0.976079	0.0102218	0.956044	0.996114	0.0178529	0.443648	1	161706	409900	0	1.76282	0	4
596.1	Bladder neck obstruction	genitourinary	rs9501257	HLA-DPB1	0.937949	0.0270447	0.884942	0.990957	0.0178532	0.443648	1	6652	597275	0	1.39596	0	3
274.11	Gouty arthropathy	endocrine/metabolic	rs35154152	THBS3	1.04638	0.0191397	1.00886	1.08389	0.0178577	0.443648	1	11316	597686	0	2.9507	0	4
145	Cancer of mouth	neoplasms	rs7089827	TFAM	0.923285	0.0336991	0.857235	0.989335	0.0178593	0.443648	1	5077	604089	0	1.07696	0	3
362.26	Macular puckering of retina	sense organs	rs9896243	NSF	1.02971	0.0123627	1.00548	1.05394	0.0178705	0.443648	1	22397	583216	28.6865	4.20678	0.000807951	4
198.4	Secondary malignant neoplasm of liver	neoplasms	rs76423999	SLC12A7	1.13466	0.0533484	1.0301	1.23923	0.017878	0.443648	1	3189	557897	0	0.945899	0	2
197	Chemotherapy	neoplasms	rs12259804	PLEKHS1	0.914977	0.0375219	0.841434	0.98852	0.0178784	0.443648	1	12230	593921	66.8432	6.03194	0.0454415	3
401.1	Essential hypertension	circulatory system	rs10774671	OAS1	1.01193	0.00501093	1.00211	1.02176	0.0179028	0.443953	1	429894	158026	24.6872	3.98338	6.2296e-05	4
1100	NA	NA	rs7960611	CLEC1A	1.04538	0.0187494	1.00863	1.08213	0.0179274	0.443953	1	13663	575083	0	1.15439	0	3
495	Asthma	respiratory	rs35705950	MUC5B	0.972088	0.0119593	0.948648	0.995528	0.0179286	0.443953	1	51247	547158	0	1.79894	0	4
722.7	Intervertebral disc disorder with myelopathy	musculoskeletal	rs7089827	TFAM	0.934315	0.0287047	0.878054	0.990577	0.0179375	0.443953	1	5832	599548	44.5495	3.60682	0.00239281	3
255.2	Adrenal hypofunction	endocrine/metabolic	rs35154152	THBS3	0.884417	0.051894	0.782705	0.98613	0.0179395	0.443953	1	1746	559207	0	0.38713	0	2
441	Vascular insufficiency of intestine	circulatory system	rs10086829	COL14A1	0.903247	0.0430002	0.818967	0.987528	0.0179582	0.444175	1	1668	558734	0	0.623504	0	2
854	Complications of cardiac/vascular device, implant, and graft	injuries & poisonings	rs11085727	TYK2	1.04342	0.0179657	1.00821	1.07864	0.017983	0.444275	1	8754	593984	20.7137	2.5225	0.000474265	3
401	Hypertension	circulatory system	rs10774671	OAS1	1.012	0.00504273	1.00212	1.02189	0.017991	0.444275	1	432480	155932	11.4815	3.38912	2.49489e-05	4
217	Vascular hamartomas and non-neoplastic nevi	neoplasms	rs35705950	MUC5B	0.951381	0.0210672	0.910089	0.992673	0.0179915	0.444275	1	12965	568433	0	0.722505	0	3
416	Cardiomegaly	circulatory system	rs147812915	KAT7	1.09713	0.0391936	1.02031	1.17395	0.0180235	0.444341	1	12563	572799	0	1.69426	0	3
250.13	Type 1 diabetes with ophthalmic manifestations	endocrine/metabolic	rs111837807	CCHCR1	0.895081	0.046872	0.803212	0.98695	0.0180414	0.444341	1	3541	603859	79.1278	9.58215	0.0369997	3
514.2	Solitary pulmonary nodule	respiratory	rs2284028	NCF4	1.05746	0.0236277	1.01115	1.10377	0.0180418	0.444341	1	26356	563360	0	0.658544	0	3
724.9	Other unspecified back disorders	musculoskeletal	rs5023077	FBRSL1	0.955666	0.019177	0.918079	0.993253	0.0180477	0.444341	1	6431	596969	67.9781	6.24573	0.00445975	3
008	Intestinal infection	infectious diseases	rs8080583	KANSL1	1.03706	0.0153881	1.0069	1.06722	0.0180484	0.444341	1	11931	578719	0	1.49656	0	3
599.9	Other abnormality of urination	genitourinary	rs10086829	COL14A1	1.03092	0.0128776	1.00567	1.05616	0.0180631	0.444341	1	21284	560977	0	1.88053	0	3
425.1	Primary/intrinsic cardiomyopathies	circulatory system	rs2277732	DPP9	1.02648	0.0110532	1.00481	1.04814	0.0180675	0.444341	1	25393	572681	0	1.42541	0	3
362.29	Macular degeneration (senile) of retina NOS	sense organs	rs9501257	HLA-DPB1	0.94699	0.0230388	0.901834	0.992146	0.0180723	0.444341	1	11701	590254	0	1.76495	0	3
691	Congenital anomalies of skin	dermatologic	rs12259804	PLEKHS1	1.19332	0.0747785	1.04675	1.33989	0.018103	0.444857	1	2822	554266	2.02888	1.02071	0.00106315	2
081	Infection/inflammation of internal prosthetic device; implant; and graft	infectious diseases	rs7560588	BCL11A	1.0679	0.0278026	1.01341	1.12239	0.0181306	0.445273	1	4144	603917	22.0921	2.56713	0.00141598	3
379.3	Aphakia and other disorders of lens	sense organs	rs8080583	KANSL1	1.04235	0.0175546	1.00794	1.07676	0.0181395	0.445273	1	9211	591219	45.109	3.64359	0.00139711	3
960.2	Allergy/adverse effect of penicillin	injuries & poisonings	rs35705950	MUC5B	1.13882	0.0550355	1.03095	1.24669	0.01818	0.446026	1	1884	556219	0	0.0143118	0	2
626.12	Excessive or frequent menstruation	genitourinary	rs13050728	IFNAR2	0.943704	0.0245365	0.895613	0.991796	0.0182022	0.446145	1	5177	604151	0	0.435555	0	3
819	Skull and face fracture and other intercranial injury	injuries & poisonings	rs622568	SEC61G	1.02882	0.0120348	1.00524	1.05241	0.0182166	0.446145	1	24661	578757	0	0.348543	0	4
565.1	Anal and rectal polyp	digestive	rs12259804	PLEKHS1	1.14618	0.0577813	1.03292	1.25943	0.0182178	0.446145	1	4352	588805	0	1.55239	0	3
428.1	Congestive heart failure (CHF) NOS	circulatory system	rs78313563	ESS2	1.07222	0.0295351	1.01433	1.13011	0.018224	0.446145	1	51357	544619	0	0.928172	0	4
930	Allergic reaction to food	injuries & poisonings	rs111837807	CCHCR1	0.864625	0.0616178	0.743854	0.985396	0.018242	0.446347	1	2112	606439	43.8147	3.55965	0.0111874	3
425	Cardiomyopathy	circulatory system	rs7960611	CLEC1A	1.03243	0.013524	1.00593	1.05894	0.018267	0.446718	1	26685	570445	37.1021	3.17976	0.00039077	3
367.4	NA	NA	rs9896243	NSF	1.013	0.00547531	1.00227	1.02374	0.0182853	0.446926	1	278972	252753	0	1.14012	0	4
362.8	Retinal hemorrhage/ischemia	sense organs	rs2277732	DPP9	0.950557	0.021492	0.908433	0.992682	0.0183078	0.447155	1	6446	593727	0	0.0988961	0	3
420.3	Endocarditis	circulatory system	rs35154152	THBS3	1.07989	0.0325798	1.01604	1.14375	0.0183144	0.447155	1	4075	602307	0	0.777087	0	3
585.34	Chronic Kidney Disease, Stage IV	genitourinary	rs12259804	PLEKHS1	0.914508	0.0378976	0.840229	0.988788	0.0183657	0.448168	1	13865	593655	0	1.65747	0	3
078	Viral warts & HPV	infectious diseases	rs111837807	CCHCR1	0.962203	0.0163405	0.930176	0.994231	0.0183773	0.448212	1	27223	561786	40.1928	5.01612	0.00140971	4
508	Pulmonary collapse; interstitial and compensatory emphysema	respiratory	rs2924480	ELF5	1.04148	0.0172422	1.00769	1.07528	0.0184077	0.448712	1	9268	580615	0	0.671356	0	3
287	Purpura and other hemorrhagic conditions	hematopoietic	rs75505823	LRP1	1.0581	0.023962	1.01114	1.10507	0.0184259	0.448915	1	24868	566527	0	0.0303096	0	3
1090	NA	NA	rs76073397	MIR548H2	0.929602	0.0309783	0.868885	0.99032	0.0184511	0.449288	1	9662	590106	0	0.418589	0	3
535	Gastritis and duodenitis	digestive	rs622568	SEC61G	1.0242	0.0101473	1.00431	1.04408	0.0184712	0.449538	1	32840	543572	55.1702	6.69198	0.000716952	4
1089	NA	NA	rs2284028	NCF4	1.09611	0.0389569	1.01975	1.17246	0.0184974	0.449934	1	6695	603710	33.3027	2.99862	0.00415546	3
271.3	Intestinal disaccharidase deficiencies and disaccharide malabsorption	endocrine/metabolic	rs5023077	FBRSL1	0.969432	0.0131838	0.943592	0.995272	0.0185334	0.45015	1	14209	589243	50.3567	6.04312	0.00111345	4
427.6	Premature beats	circulatory system	rs13050728	IFNAR2	0.96529	0.0150028	0.935885	0.994696	0.0185393	0.45015	1	11080	582396	0	1.48106	0	3
495.1	Chronic obstructive asthma	respiratory	rs8052423	SLC22A31	0.935163	0.028469	0.879363	0.990962	0.0185398	0.45015	1	5258	600258	0	0.989603	0	3
173	Neoplasm of uncertain behavior of skin	neoplasms	rs9896243	NSF	1.01904	0.00801002	1.00334	1.03474	0.0185494	0.45015	1	56771	496253	0	0.900898	0	3
296.22	Major depressive disorder	mental disorders	rs5023077	FBRSL1	1.01049	0.00443199	1.0018	1.01918	0.0185575	0.45015	1	198246	382807	0	2.29059	0	4
395	Heart valve disorders	circulatory system	rs7560588	BCL11A	0.977991	0.00945418	0.959461	0.996521	0.0185758	0.45015	1	39629	554424	24.9333	3.99645	0.000398824	4
561	Symptoms involving digestive system	digestive	rs10774671	OAS1	1.01388	0.0058577	1.0024	1.02536	0.0185805	0.45015	1	75298	474969	21.4804	3.8207	6.72755e-05	4
509.3	Pulmonary insufficiency or respiratory failure following trauma and surgery	respiratory	rs111783124	LOC101928126	1.11983	0.0480844	1.02559	1.21408	0.0185853	0.45015	1	2130	555917	34.8723	1.53544	0.0109395	2
348.9	Other conditions of brain, NOS	neurological	rs7560588	BCL11A	1.07472	0.0306218	1.0147	1.13474	0.0186149	0.450628	1	3416	600898	0	1.54531	0	3
704	Diseases of hair and hair follicles	dermatologic	rs76073397	MIR548H2	1.05183	0.0214772	1.00974	1.09393	0.0186316	0.450791	1	21606	567145	42.5906	5.22562	0.00318262	4
320	Meningitis	neurological	rs1405655	NR1H2	0.896751	0.0463275	0.805949	0.987553	0.0186567	0.450921	1	1140	560115	0	0.0055565	0	2
428	Congestive heart failure; nonhypertensive	circulatory system	rs35705950	MUC5B	1.02425	0.0101854	1.00429	1.04421	0.0186567	0.450921	1	70790	523251	36.7921	4.74625	0.00106258	4
274.2	Crystal arthropathies	endocrine/metabolic	rs495828	ABO	0.933829	0.0291096	0.876774	0.990884	0.0186798	0.451238	1	3884	604043	15.4072	2.36427	0.000923847	3
627.4	Premenopausal menorrhagia	genitourinary	rs9501257	HLA-DPB1	0.847474	0.0703808	0.709527	0.98542	0.0187016	0.451245	1	709	560451	39.7425	1.65954	0.00719006	2
626.11	Absent or infrequent menstruation	genitourinary	rs10086829	COL14A1	1.12023	0.0482819	1.02559	1.21486	0.0187027	0.451245	1	1717	608158	0	0.468726	0	3
318	Tobacco use disorder	mental disorders	rs9501257	HLA-DPB1	1.01404	0.00592793	1.00242	1.02565	0.0187098	0.451245	1	200795	359302	0	0.261174	0	4
530.11	GERD	digestive	rs8080583	KANSL1	0.989145	0.00464351	0.980044	0.998246	0.018749	0.451404	1	224132	341773	0	2.27381	0	4
170.2	Cancer of connective tissue	neoplasms	rs76073397	MIR548H2	1.1752	0.0686843	1.04058	1.30982	0.0187509	0.451404	1	1562	559411	66.5959	2.99365	0.194514	2
656	Other perinatal conditions of fetus or newborn	pregnancy complications	rs147812915	KAT7	0.739465	0.128453	0.487697	0.991232	0.0187874	0.451404	1	1417	608641	17.7	2.43013	0.0126695	3
255	Disorders of adrenal glands	endocrine/metabolic	rs111837807	CCHCR1	0.923405	0.0339143	0.856933	0.989877	0.0187902	0.451404	1	6694	599631	0	0.957768	0	3
564	Functional digestive disorders	digestive	rs78313563	ESS2	1.08579	0.0350293	1.01713	1.15445	0.0187919	0.451404	1	33786	546591	42.7735	5.24233	0.00483668	4
278.1	Obesity	endocrine/metabolic	rs1405655	NR1H2	1.00999	0.00423247	1.0017	1.01829	0.0187925	0.451404	1	240463	333817	0	1.40178	0	4
242.3	Exophthalmos	endocrine/metabolic	rs467843	TRAPPC13	0.903562	0.0431633	0.818962	0.988162	0.0188009	0.451404	1	1251	559780	0	0.394177	0	2
772.3	Muscle weakness	symptoms	rs1250993	LOC101929525	0.980861	0.00822628	0.964737	0.996984	0.0188159	0.451404	1	45154	537002	52.4207	6.30527	0.000527344	4
250.22	Type 2 diabetes with renal manifestations	endocrine/metabolic	rs12259804	PLEKHS1	0.94452	0.0243009	0.89689	0.992149	0.0188324	0.451404	1	33418	570603	81.9521	16.6225	0.0343537	4
447.1	Stricture of artery	circulatory system	rs495828	ABO	1.12754	0.0511089	1.02737	1.22772	0.018838	0.451404	1	1115	557395	0	0.559579	0	2
850	Hemorrhage or hematoma complicating a procedure	injuries & poisonings	rs13050728	IFNAR2	0.949911	0.0218804	0.907026	0.992797	0.0188481	0.451404	1	5105	596630	0	1.89828	0	3
610	Benign mammary dysplasias	genitourinary	rs10086829	COL14A1	1.06697	0.0276014	1.01287	1.12107	0.018852	0.451404	1	5300	601583	64.4285	5.62247	0.0062051	3
365.11	Primary open angle glaucoma	sense organs	rs12660421	FOXP4-AS1	0.952979	0.0205093	0.912781	0.993178	0.0188592	0.451404	1	33771	576441	6.39985	3.20512	0.000133916	4
802	Fracture of pelvis	injuries & poisonings	rs7560588	BCL11A	1.10245	0.041537	1.02104	1.18386	0.0188646	0.451404	1	1717	559889	32.7184	1.48629	0.00471083	2
709.7	Unspecified diffuse connective tissue disease	dermatologic	rs10086829	COL14A1	1.20215	0.0784056	1.04847	1.35582	0.0188651	0.451404	1	639	561227	46.7442	1.87773	0.0121093	2
721	Spondylosis and allied disorders	musculoskeletal	rs1405655	NR1H2	1.01362	0.00576104	1.00233	1.02491	0.0188934	0.451734	1	85503	480154	0	0.325847	0	4
871.1	Open wound of hand except finger(s)	injuries & poisonings	rs72655853	SBSPON	1.13788	0.0550235	1.03004	1.24573	0.0188987	0.451734	1	3158	598882	17.668	2.42919	0.00678811	3
187	Cancer of other male genital organs	neoplasms	rs35705950	MUC5B	0.892641	0.0483854	0.797806	0.987477	0.0189146	0.451877	1	2819	605905	0	0.14659	0	3
348	Other conditions of brain	neurological	rs13050728	IFNAR2	0.964108	0.0155793	0.933572	0.994643	0.0189659	0.452865	1	10309	590176	0	0.780519	0	3
754.2	Spondylolisthesis, congenital	congenital anomalies	rs622568	SEC61G	0.904869	0.0426144	0.821344	0.988393	0.0189854	0.452877	1	1891	558382	0	0.997427	0	2
290	Delirium dementia and amnestic and other cognitive disorders	mental disorders	rs8052423	SLC22A31	0.974525	0.0110011	0.952963	0.996087	0.0189926	0.452877	1	38650	557891	0	0.481712	0	4
681.1	Cellulitis and abscess of fingers/toes	dermatologic	rs495828	ABO	1.03514	0.0147257	1.00628	1.06401	0.0189963	0.452877	1	14621	574539	28.8986	2.81288	0.00056793	3
571.5	Other chronic nonalcoholic liver disease	digestive	rs11085727	TYK2	1.02066	0.00871915	1.00357	1.03775	0.0190161	0.453112	1	39114	556603	0	1.18242	0	4
290.16	Vascular dementia	mental disorders	rs72655853	SBSPON	0.89225	0.0486252	0.796944	0.987555	0.0190449	0.453432	1	5417	603065	0	0.462534	0	3
498	Acute bronchospasm	respiratory	rs11085727	TYK2	0.869329	0.0597307	0.752257	0.986401	0.0190566	0.453432	1	853	556453	0	0.0850314	0	2
706.8	Other specified diseases of sebaceous glands	dermatologic	rs495828	ABO	1.02723	0.0114579	1.00477	1.04968	0.0190594	0.453432	1	25725	553940	0	2.63875	0	4
512.8	Cough	respiratory	rs35705950	MUC5B	1.0217	0.00915804	1.00375	1.03965	0.0190716	0.453436	1	92629	430881	0	0.732951	0	4
747.1	Cardiac congenital anomalies	congenital anomalies	rs11085727	TYK2	1.06304	0.0260799	1.01192	1.11415	0.0190795	0.453436	1	3827	602148	17.4609	2.42309	0.00123747	3
287	Purpura and other hemorrhagic conditions	hematopoietic	rs11085727	TYK2	1.02517	0.0106084	1.00437	1.04596	0.0191349	0.454048	1	24868	566527	0	1.39472	0	3
800.4	Fracture of patella	injuries & poisonings	rs111783124	LOC101928126	0.887078	0.051144	0.786836	0.98732	0.0191373	0.454048	1	2197	559093	75.3903	4.06344	0.0645104	2
627	Menopausal and postmenopausal disorders	genitourinary	rs12259804	PLEKHS1	1.11369	0.045963	1.0236	1.20378	0.0191445	0.454048	1	16134	589471	0	0.677696	0	3
331.1	Hydrocephalus	neurological	rs622568	SEC61G	1.12926	0.051891	1.02756	1.23097	0.0191451	0.454048	1	1163	560698	0	5.40433e-09	0	2
504	Other alveolar and parietoalveolar pneumonopathy	respiratory	rs8052423	SLC22A31	1.0687	0.028369	1.0131	1.1243	0.0191734	0.454078	1	4952	603245	32.3107	2.95468	0.00217009	3
850	Hemorrhage or hematoma complicating a procedure	injuries & poisonings	rs622568	SEC61G	1.06028	0.0249906	1.0113	1.10926	0.0191752	0.454078	1	5105	596630	0	1.11796	0	3
288.2	Elevated white blood cell count	hematopoietic	rs35705950	MUC5B	1.04771	0.019901	1.00871	1.08672	0.0191763	0.454078	1	15204	570514	0	0.631886	0	3
704.11	Alopecia Areata	dermatologic	rs72655853	SBSPON	1.23914	0.0915708	1.05966	1.41861	0.0192057	0.454415	1	1433	609749	0	0.547687	0	3
504.1	Idiopathic fibrosing alveolitis	respiratory	rs11085727	TYK2	0.923901	0.0338044	0.857644	0.990158	0.0192105	0.454415	1	2395	558030	0	0.00246303	0	2
394.1	Mitral valve stenosis and aortic valve stenosis	circulatory system	rs7560588	BCL11A	1.10124	0.0411995	1.02049	1.18199	0.0192425	0.454936	1	1773	555888	74.4581	3.91514	0.0349015	2
420.3	Endocarditis	circulatory system	rs495828	ABO	1.06617	0.0273787	1.01251	1.11983	0.0192741	0.455213	1	4075	602307	0	1.22627	0	3
349	Other and unspecified disorders of the nervous system	neurological	rs67959919	LZTFL1	1.10766	0.0436925	1.02202	1.1933	0.0192742	0.455213	1	4193	600813	0	0.687045	0	3
520.2	Disturbances in tooth eruption	digestive	rs7560588	BCL11A	0.889703	0.0499498	0.791801	0.987604	0.0192989	0.455559	1	1445	553146	0	0.0138818	0	2
425.11	Hypertrophic obstructive cardiomyopathy	circulatory system	rs7560588	BCL11A	1.14315	0.0571873	1.03106	1.25524	0.019312	0.455633	1	942	560976	4.96221	1.05221	0.000529972	2
696.4	Psoriasis	dermatologic	rs7089827	TFAM	0.959202	0.0178068	0.924301	0.994104	0.0193268	0.455746	1	18799	593629	0	1.22577	0	4
656	Other perinatal conditions of fetus or newborn	pregnancy complications	rs76073397	MIR548H2	0.80267	0.0939918	0.618446	0.986894	0.0193549	0.456173	1	1417	608641	21.9224	2.56155	0.0116215	3
512.2	Painful respiration	respiratory	rs622568	SEC61G	1.03999	0.0167696	1.00712	1.07286	0.019385	0.456319	1	11171	567374	0	0.129973	0	3
362.31	Separation of retinal layers	sense organs	rs7089827	TFAM	1.10849	0.0440559	1.02214	1.19484	0.019393	0.456319	1	2356	607551	0	0.519275	0	3
375	Disorders of lacrimal system	sense organs	rs35705950	MUC5B	0.891843	0.0489671	0.795867	0.987818	0.0194079	0.456319	1	2860	555675	0	0.901995	0	2
327.4	Insomnia	neurological	rs2284028	NCF4	0.973806	0.0113564	0.951547	0.996065	0.0194243	0.456319	1	103852	455683	0	0.37473	0	4
580.1	Glomerulonephritis	genitourinary	rs67959919	LZTFL1	0.825964	0.081808	0.66562	0.986308	0.0194271	0.456319	1	1880	559045	0	0.14964	0	2
790.6	Other abnormal blood chemistry	symptoms	rs1250993	LOC101929525	1.02141	0.00906581	1.00364	1.03918	0.0194371	0.456319	1	35969	526247	29.2864	4.24247	0.000221899	4
531.2	Gastric ulcer	digestive	rs75505823	LRP1	0.869855	0.0596644	0.752913	0.986798	0.0194457	0.456319	1	4660	600337	0	0.913444	0	3
414	Other forms of chronic heart disease	circulatory system	rs5023077	FBRSL1	1.02758	0.0116419	1.00476	1.05039	0.0194613	0.456319	1	18058	572040	0	1.93827	0	3
368.9	Subjective visual disturbances	sense organs	rs5023077	FBRSL1	0.969212	0.013384	0.942979	0.995445	0.0194641	0.456319	1	13294	571550	0	0.458414	0	3
535.6	Duodenitis	digestive	rs76073397	MIR548H2	0.867284	0.060948	0.747826	0.986742	0.0194794	0.456319	1	2535	551079	0	0.0107044	0	2
427.12	Paroxysmal ventricular tachycardia	circulatory system	rs13050728	IFNAR2	0.962473	0.0163739	0.93038	0.994566	0.0194921	0.456319	1	9317	594294	19.1874	2.47486	0.000398968	3
603.1	Hydrocele	genitourinary	rs35705950	MUC5B	1.06739	0.0279267	1.01266	1.12213	0.0195209	0.456319	1	7821	596785	0	1.53471	0	3
377	Disorders of optic nerve and visual pathways	sense organs	rs12259804	PLEKHS1	0.921257	0.0351201	0.852422	0.990093	0.019528	0.456319	1	14918	583147	0	1.12814	0	3
741.3	Difficulty in walking	musculoskeletal	rs1453205	LOC101928196	0.979988	0.0086569	0.96302	0.996955	0.0195352	0.456319	1	30675	551660	31.7224	2.92922	0.000159497	3
627.22	Need for Hormone replacement therapy (postmenopausal)	genitourinary	rs7089827	TFAM	0.869824	0.0597279	0.752758	0.986891	0.0195439	0.456319	1	1571	559597	83.592	6.09459	0.0381318	2
270	Disorders of protein plasma/amino-acid transport and metabolism	endocrine/metabolic	rs111837807	CCHCR1	0.940656	0.0262013	0.889301	0.99201	0.0195473	0.456319	1	10974	589761	0	1.60623	0	3
384.4	Perforation of tympanic membrane	sense organs	rs147812915	KAT7	0.841573	0.0738726	0.696783	0.986364	0.0195507	0.456319	1	3450	605737	11.1528	2.25106	0.00394342	3
296.2	Depression	mental disorders	rs72655853	SBSPON	0.978616	0.00925867	0.960469	0.996763	0.0195628	0.456319	1	259099	322080	0	1.57399	0	4
377.1	Optic atrophy	sense organs	rs5023077	FBRSL1	1.04403	0.0184563	1.00785	1.0802	0.0195699	0.456319	1	7221	596956	0	0.326647	0	3
509.2	Respiratory insufficiency	respiratory	rs2924480	ELF5	1.08509	0.0349812	1.01653	1.15365	0.0195699	0.456319	1	2268	555674	0	0.0247195	0	2
200	Myeloproliferative disease	neoplasms	rs76423999	SLC12A7	1.086	0.0353389	1.01673	1.15526	0.0195716	0.456319	1	6941	600139	41.7608	3.43411	0.00385789	3
365.1	Open-angle glaucoma	sense organs	rs8052423	SLC22A31	1.01754	0.00745216	1.00294	1.03215	0.0196043	0.456848	1	89594	506018	1.77228	3.05413	5.74458e-06	4
053	Herpes zoster	infectious diseases	rs13050728	IFNAR2	0.969664	0.0132007	0.943791	0.995537	0.0196146	0.456854	1	14334	576087	0	1.54009	0	3
276.5	Hypovolemia	endocrine/metabolic	rs8052423	SLC22A31	0.971927	0.0122054	0.948004	0.99585	0.0196507	0.457461	1	29063	538204	0	0.264974	0	3
736.2	Acquired deformities of finger	musculoskeletal	rs9896243	NSF	1.09239	0.0378872	1.01813	1.16665	0.0196843	0.457464	1	2294	607278	0	0.515107	0	3
450	Noninfectious disorders of lymphatic channels	circulatory system	rs7089827	TFAM	0.931639	0.0303618	0.87213	0.991148	0.0196895	0.457464	1	5845	600931	0	1.11147	0	3
071.1	HIV infection, symptomatic	infectious diseases	rs13050728	IFNAR2	0.954677	0.019888	0.915696	0.993657	0.0196914	0.457464	1	6749	604926	0	1.53724	0	3
275.53	Disorders of phosphorus metabolism	endocrine/metabolic	rs2284028	NCF4	1.10296	0.042022	1.02059	1.18532	0.0197005	0.457464	1	4251	600481	79.5225	9.76679	0.0438393	3
573.7	Abnormal results of function study of liver	digestive	rs75505823	LRP1	1.04729	0.0198127	1.00845	1.08612	0.0197041	0.457464	1	41869	546418	59.003	7.3176	0.00811024	4
291.1	Transient mental disorders due to conditions classified elsewhere	mental disorders	rs1405655	NR1H2	1.11344	0.0460837	1.02312	1.20377	0.0197111	0.457464	1	1101	559860	0	0.132476	0	2
874	Complication of amputation stump	injuries & poisonings	rs12660421	FOXP4-AS1	0.783464	0.104673	0.578306	0.988623	0.0197342	0.457732	1	2213	558716	0	0.0218352	0	2
342	Hemiplegia	neurological	rs111837807	CCHCR1	1.10655	0.0434302	1.02142	1.19167	0.0197428	0.457732	1	3516	603766	0	1.26611	0	3
070.2	Viral hepatitis B	infectious diseases	rs8080583	KANSL1	1.05998	0.0249907	1.011	1.10896	0.0197647	0.458008	1	4514	612152	0	2.02318	0	4
702.1	Actinic keratosis	dermatologic	rs67959919	LZTFL1	0.975238	0.0107587	0.954151	0.996325	0.0197766	0.45805	1	92925	478654	30.5065	2.87797	0.00409378	3
053.1	Herpes zoster with nervous system complications	infectious diseases	rs7560588	BCL11A	1.08087	0.0333746	1.01546	1.14629	0.0197949	0.458241	1	2792	606938	0	1.62659	0	3
613.9	Breast disorder NOS	genitourinary	rs495828	ABO	0.86777	0.0608781	0.748449	0.987091	0.0198213	0.458619	1	1022	558693	77.6787	4.48002	0.0346408	2
291.1	Transient mental disorders due to conditions classified elsewhere	mental disorders	rs111783124	LOC101928126	1.16681	0.0662367	1.03698	1.29663	0.0198549	0.459164	1	1101	559860	0	0.347603	0	2
359.2	Myopathy	neurological	rs76073397	MIR548H2	1.1639	0.0651873	1.03614	1.29167	0.0198936	0.459824	1	1911	557702	0	0.105169	0	2
345	Epilepsy, recurrent seizures, convulsions	neurological	rs8080583	KANSL1	1.02538	0.0107694	1.00427	1.04649	0.0199413	0.460694	1	24913	573824	35.5547	3.10341	0.000277184	3
707.1	Decubitus ulcer	dermatologic	rs11085727	TYK2	1.03699	0.0156097	1.00639	1.06758	0.0199751	0.46124	1	11183	593641	0	0.136122	0	3
375.2	Epiphora	sense organs	rs35705950	MUC5B	0.877505	0.0561832	0.767386	0.987624	0.0200273	0.461925	1	2211	557148	9.85872	1.10937	0.00256083	2
302	Sexual and gender identity disorders	mental disorders	rs75505823	LRP1	0.899593	0.0454972	0.810418	0.988767	0.0200343	0.461925	1	8156	592885	37.6718	3.20882	0.0120282	3
244	Hypothyroidism	endocrine/metabolic	rs7089827	TFAM	0.977907	0.00960672	0.959078	0.996736	0.0200439	0.461925	1	71172	536200	5.41121	3.17162	3.31527e-05	4
550.4	Umbilical hernia	digestive	rs111783124	LOC101928126	0.960729	0.0172275	0.926964	0.994495	0.0200453	0.461925	1	18460	584468	0	0.292644	0	3
705.3	Hidradenitis	dermatologic	rs13050728	IFNAR2	0.925875	0.0331422	0.860917	0.990834	0.0201366	0.4634	1	2331	607601	0	0.287453	0	3
270.32	Paraproteinemia	endocrine/metabolic	rs2284028	NCF4	1.09067	0.0373482	1.01746	1.16387	0.0201369	0.4634	1	5828	604760	35.5522	3.10329	0.00624646	3
721	Spondylosis and allied disorders	musculoskeletal	rs2924480	ELF5	1.01453	0.00620657	1.00236	1.02669	0.0201398	0.4634	1	85503	480154	72.0346	10.7275	0.000753527	4
594.1	Calculus of kidney	genitourinary	rs12259804	PLEKHS1	0.952553	0.0209208	0.911549	0.993558	0.0201532	0.463473	1	38440	561965	56.7644	6.93873	0.0112192	4
262	Mineral deficiency NEC	endocrine/metabolic	rs495828	ABO	0.921632	0.035128	0.852781	0.990483	0.0201686	0.463593	1	2779	604642	0	1.51278	0	3
427.4	Cardiac arrest and ventricular fibrillation	circulatory system	rs147812915	KAT7	0.821136	0.0848907	0.654751	0.987522	0.0202647	0.465566	1	3431	554450	0	0.27282	0	2
242.1	Graves' disease	endocrine/metabolic	rs8052423	SLC22A31	0.913706	0.0388819	0.837497	0.989914	0.0202847	0.465629	1	2761	608394	15.9633	2.37991	0.0010313	3
720.1	Spinal stenosis of lumbar region	musculoskeletal	rs10086829	COL14A1	0.977238	0.00992082	0.957794	0.996683	0.0202954	0.465629	1	35899	563101	21.5538	3.82428	0.000230182	4
260.1	Cachexia	endocrine/metabolic	rs622568	SEC61G	1.1254	0.0509058	1.02563	1.22518	0.0202981	0.465629	1	1137	558871	0	0.408533	0	2
283	Acquired hemolytic anemias	hematopoietic	rs1250993	LOC101929525	1.13835	0.0558417	1.0289	1.2478	0.0203184	0.465859	1	889	560620	33.6448	1.50704	0.00417311	2
1089	NA	NA	rs7089827	TFAM	0.937827	0.0276694	0.883595	0.992059	0.0203464	0.466269	1	6695	603710	0	0.843108	0	3
527.2	Sialoadenitis	digestive	rs7960611	CLEC1A	1.12115	0.0492999	1.02452	1.21778	0.020366	0.466272	1	2073	557166	0	0.384264	0	2
415.2	Chronic pulmonary heart disease	circulatory system	rs35154152	THBS3	1.04203	0.0177518	1.00724	1.07683	0.0203671	0.466272	1	13952	583596	0	1.68449	0	3
765	Cervical radiculitis	symptoms	rs9896243	NSF	0.975762	0.0105796	0.955026	0.996498	0.0203829	0.466401	1	33389	561680	0	2.45599	0	4
263	Other nutritional deficiency	endocrine/metabolic	rs111783124	LOC101928126	1.17003	0.0677126	1.03731	1.30274	0.0203936	0.46641	1	1372	557175	0	0.726331	0	2
585.31	Renal dialysis	genitourinary	rs111837807	CCHCR1	0.921724	0.0351623	0.852806	0.990642	0.0204436	0.467026	1	6393	604466	0	1.16425	0	3
521.1	Dental caries	digestive	rs10086829	COL14A1	1.0139	0.00595511	1.00223	1.02557	0.0204459	0.467026	1	127865	456119	0	1.78975	0	4
512	Other symptoms of respiratory system	respiratory	rs1453205	LOC101928196	1.00977	0.00419452	1.00155	1.01799	0.0204558	0.467026	1	223976	292081	22.2788	3.85995	3.60655e-05	4
916	Contusion	injuries & poisonings	rs111783124	LOC101928126	1.03084	0.0131029	1.00515	1.05652	0.0204616	0.467026	1	31972	522332	0	0.0171418	0	3
367.1	Myopia	sense organs	rs2277732	DPP9	1.01473	0.00631038	1.00236	1.0271	0.0204976	0.467158	1	89425	456739	0	2.03192	0	4
[truncated: 43,539 more rows]
