# Supplementary material for: A Phenome-Wide Association Study of genes associated with COVID-19 severity reveals shared genetics with complex diseases in the Million Veteran Program
Source: medRxiv. 2021 Oct 15:2021.05.18.21257396. Preprint. [Version 3] doi: 10.1101/2021.05.18.21257396 (PMC8509103; doi:10.1101/2021.05.18.21257396)
Supplement: Supplement 4 [file media-4.xlsx]

## Sheet: S3 Table
S3 Table. Meta-analysis summary statistics from PheWAS of 42 lead SNPs identified from Hospitalized COVID GWAS.
Rows highlighted in green are FDR<0.01; I2.percent<40; and 0.90 < OR > 1.10. These results were used for Figure 2
Rows highlighted in yellow are FDR<0.01; I2.percent<40; and OR between 0.9 and 1.10
Phecode	Description	Phenotype Category	SNP	Gene	OR.fixed	SE.fixed	OR_LI	OR_UI	p.fixed	p_fixed_FDR	p_fixed_bonf	n_cases	n_controls	I2.percent	Q	tau2	k_studies
452	Other venous embolism and thrombosis	circulatory system	rs505922	ABO	1.3359	0.00832157	1.31959	1.35221	2.28354e-265	4.15923e-261	1.24777e-260	32528	564092	30.9489	2.89641	0.000156959	3
504.1	Idiopathic fibrosing alveolitis	respiratory	rs35705950	MUC5B	2.83488	0.0353367	2.76562	2.90414	4.13319e-191	4.51691e-187	2.25846e-186	2395	558030	0	0.575247	0	2
415	Pulmonary heart disease	circulatory system	rs505922	ABO	1.20374	0.00900663	1.18608	1.22139	3.50894e-94	2.13039e-90	1.91735e-89	28075	567707	32.8277	2.97742	0.000199007	3
286.8	Hypercoagulable state	hematopoietic	rs505922	ABO	1.51491	0.0264918	1.46299	1.56684	2.1146e-55	1.15546e-51	1.15546e-50	2937	557644	0	0.0196661	0	2
286.81	Primary hypercoagulable state	hematopoietic	rs505922	ABO	1.5207	0.0274582	1.46688	1.57451	1.29516e-52	6.43363e-49	7.07699e-48	2732	558165	0	0.46394	0	2
451	Phlebitis and thrombophlebitis	circulatory system	rs505922	ABO	1.31721	0.0201547	1.27771	1.35671	1.53221e-42	6.44023e-39	8.37229e-38	5213	598030	0	0.734858	0	3
286	Coagulation defects	hematopoietic	rs505922	ABO	1.16631	0.0123341	1.14214	1.19049	1.04331e-35	3.80057e-32	5.70086e-31	14648	583432	0	1.69443	0	3
451.2	Phlebitis and thrombophlebitis of lower extremities	circulatory system	rs505922	ABO	1.38208	0.0292056	1.32483	1.43932	1.57577e-28	4.30515e-25	8.61031e-24	2438	555776	0	0.716301	0	2
531	Peptic ulcer (excl. esophageal)	digestive	rs505922	ABO	0.892604	0.0105979	0.871832	0.913376	8.17463e-27	1.94208e-23	4.46678e-22	21804	574218	0	1.42986	0	3
696.4	Psoriasis	dermatologic	rs11085727	TYK2	0.886325	0.0122439	0.862327	0.910323	6.47736e-23	1.47473e-19	3.53936e-18	18799	593629	0	1.66703	0	4
696.41	Psoriasis vulgaris	dermatologic	rs11085727	TYK2	0.887881	0.012484	0.863412	0.912349	1.64046e-21	3.58552e-18	8.96381e-17	18051	594565	0	2.15949	0	4
696	Psoriasis and related disorders	dermatologic	rs11085727	TYK2	0.893331	0.0120356	0.869742	0.916921	7.11434e-21	1.49516e-17	3.88742e-16	19505	591401	0	1.83269	0	4
286.7	Other and unspecified coagulation defects	hematopoietic	rs505922	ABO	1.18546	0.0188347	1.14855	1.22238	1.67009e-19	3.1468e-16	9.12571e-15	6144	599498	22.2411	2.57205	0.000586996	3
531.4	Peptic ulcer, site unspecified	digestive	rs505922	ABO	0.886815	0.0138559	0.859658	0.913973	4.35511e-18	7.43662e-15	2.37972e-13	12554	588805	0	0.190296	0	3
444	Arterial embolism and thrombosis	circulatory system	rs505922	ABO	1.16863	0.0209641	1.12754	1.20972	1.05912e-13	1.31528e-10	5.78723e-09	4956	601366	10.2519	2.22846	0.000276661	3
502	Postinflammatory pulmonary fibrosis	respiratory	rs61667602	CRHR1	0.849759	0.0231995	0.804288	0.89523	2.25853e-12	2.32851e-09	1.23411e-07	6505	597444	0	0.151848	0	3
214.1	Lipoma of skin and subcutaneous tissue	neoplasms	rs505922	ABO	1.10746	0.0145658	1.07891	1.13601	2.42866e-12	2.45753e-09	1.32707e-07	10553	588212	0	0.583727	0	3
696.42	Psoriatic arthropathy	dermatologic	rs11085727	TYK2	0.821355	0.0286955	0.765112	0.877599	6.97385e-12	6.68535e-09	3.81065e-07	3427	607954	0	0.953172	0	3
593.2	Microscopic hematuria	genitourinary	rs111837807	CCHCR1	1.112	0.015921	1.08079	1.1432	2.59463e-11	2.28671e-08	1.41776e-06	26231	573032	0	1.36957	0	4
714.1	Rheumatoid arthritis	musculoskeletal	rs9268576	HLA-DRA	0.844112	0.0271307	0.790936	0.897288	4.1997e-10	3.10778e-07	2.2948e-05	13017	592985	0	1.45281	0	3
332	Parkinson's disease	neurological	rs61667602	CRHR1	0.892031	0.0191367	0.854523	0.929539	2.36666e-09	1.57706e-06	0.000129319	9003	600592	35.8494	3.11766	0.00271151	3
504.1	Idiopathic fibrosing alveolitis	respiratory	rs61667602	CRHR1	0.805029	0.0383663	0.729831	0.880227	1.57851e-08	8.62532e-06	0.000862532	2395	558030	0	0.0370889	0	2
1013	NA	NA	rs35705950	MUC5B	1.10858	0.0185974	1.07213	1.14503	2.97802e-08	1.54976e-05	0.00162725	15910	578342	0	1.02584	0	3
694.1	Vitiligo	dermatologic	rs111837807	CCHCR1	0.691799	0.0665159	0.561428	0.82217	3.03473e-08	1.56438e-05	0.00165824	2093	609024	0	0.580443	0	3
715.2	Ankylosing spondylitis	musculoskeletal	rs111837807	CCHCR1	0.67028	0.0739331	0.525371	0.815189	6.26373e-08	3.0023e-05	0.00342263	1815	559865	0	0.154365	0	2
714	Rheumatoid arthritis and other inflammatory polyarthropathies	musculoskeletal	rs9268576	HLA-DRA	0.881959	0.0232228	0.836443	0.927476	6.34211e-08	3.01344e-05	0.00346546	17045	584564	0	0.945151	0	3
444.1	Arterial embolism and thrombosis of lower extremity artery	circulatory system	rs505922	ABO	1.17469	0.0298757	1.11613	1.23324	7.08233e-08	3.33614e-05	0.00386993	2409	557066	0	0.0108947	0	2
377.3	Optic neuritis/neuropathy	sense organs	rs62200027	CASC20	1.12065	0.0217094	1.0781	1.1632	1.54521e-07	6.75468e-05	0.00844336	5581	600437	21.8595	2.55949	0.000854373	3
697	Sarcoidosis	dermatologic	rs111837807	CCHCR1	0.735293	0.0589148	0.61982	0.850767	1.79744e-07	7.67311e-05	0.00982158	3125	558795	0	0.0224643	0	2
531.3	Duodenal ulcer	digestive	rs505922	ABO	0.861494	0.0286587	0.805323	0.917665	1.9698e-07	8.3437e-05	0.0107634	2892	555119	30.0733	1.43007	0.00100673	2
504	Other alveolar and parietoalveolar pneumonopathy	respiratory	rs61667602	CRHR1	0.878237	0.0262411	0.826805	0.92967	7.50124e-07	0.000280742	0.0409883	4952	603245	0	1.09533	0	3
695.4	Lupus (localized and systemic)	dermatologic	rs11085727	TYK2	0.841825	0.0373267	0.768664	0.914985	3.97129e-06	0.00130722	0.216999	2451	609013	0	1.05994	0	3
504.1	Idiopathic fibrosing alveolitis	respiratory	rs2277732	DPP9	1.16204	0.0331363	1.0971	1.22699	5.83826e-06	0.00186558	0.319014	2395	558030	20.7532	1.26188	0.00222784	2
695.41	Cutaneous lupus erythematosus	dermatologic	rs11085727	TYK2	0.786627	0.0531062	0.682539	0.890715	6.20551e-06	0.00197141	0.339082	1284	560832	0	0.656782	0	2
377	Disorders of optic nerve and visual pathways	sense organs	rs35508621	LZTFL1	0.888772	0.0268283	0.836188	0.941355	1.10689e-05	0.00326932	0.604825	14918	583147	34.4658	3.05184	0.00414329	3
540.11	Acute appendicitis	digestive	rs111837807	CCHCR1	0.828526	0.0433737	0.743514	0.913539	1.4452e-05	0.00404968	0.789688	4201	606880	33.9941	3.03003	0.00463585	3
453	Chronic venous hypertension	circulatory system	rs505922	ABO	1.11765	0.0266501	1.06541	1.16988	2.99892e-05	0.00759121	1	3072	557310	0	0.00738512	0	2
713.5	Arthropathy associated with neurological disorders	musculoskeletal	rs61667602	CRHR1	1.17195	0.0385957	1.09631	1.2476	3.93693e-05	0.00964672	1	1927	559778	0	0.214447	0	2
250.2	Type 2 diabetes	endocrine/metabolic	rs505922	ABO	1.04855	0.00423776	1.04025	1.05686	4.70068e-29	1.42697e-25	2.56854e-24	215735	379399	30.3378	4.3065	5.48416e-05	4
250	Diabetes mellitus	endocrine/metabolic	rs505922	ABO	1.04852	0.00423889	1.04021	1.05683	5.27343e-29	1.51658e-25	2.88151e-24	217042	376756	31.3948	4.37285	5.76996e-05	4
456	Chronic venous insufficiency [CVI]	circulatory system	rs505922	ABO	1.08029	0.00897464	1.0627	1.09788	7.58689e-18	1.25625e-14	4.14563e-13	29247	561859	19.805	2.49392	0.000115543	3
454.1	Varicose veins of lower extremity	circulatory system	rs505922	ABO	1.09164	0.010874	1.07033	1.11295	7.43205e-16	1.16029e-12	4.06102e-11	19406	577862	0	1.2202	0	3
443.9	Peripheral vascular disease, unspecified	circulatory system	rs505922	ABO	1.05839	0.00728936	1.0441	1.07267	6.98817e-15	1.03202e-11	3.81847e-10	47335	535503	33.0122	2.98562	0.000143417	3
427.21	Atrial fibrillation	circulatory system	rs61667602	CRHR1	1.05561	0.00706587	1.04176	1.06946	1.86325e-14	2.67925e-11	1.01812e-09	76636	527291	0	0.0635463	0	4
365.1	Open-angle glaucoma	sense organs	rs505922	ABO	1.0431	0.00560571	1.03211	1.05409	5.17124e-14	6.89188e-11	2.82567e-09	89594	506018	0	0.582061	0	4
427.2	Atrial fibrillation and flutter	circulatory system	rs61667602	CRHR1	1.05365	0.00695293	1.04003	1.06728	5.61251e-14	7.30187e-11	3.06679e-09	80079	523912	0	0.459587	0	4
562	Diverticulosis and diverticulitis	digestive	rs505922	ABO	0.955377	0.00615043	0.943322	0.967432	1.15284e-13	1.39985e-10	6.29933e-09	72799	473619	32.3915	4.43731	0.000152638	4
278.1	Obesity	endocrine/metabolic	rs61667602	CRHR1	1.03733	0.00499378	1.02754	1.04712	2.15754e-13	2.56288e-10	1.17893e-08	240463	333817	8.6331	3.28346	2.34126e-05	4
250	Diabetes mellitus	endocrine/metabolic	rs61667602	CRHR1	1.0381	0.00512493	1.02805	1.04814	2.9774e-13	3.46152e-10	1.62691e-08	217042	376756	0	2.99065	0	4
250.2	Type 2 diabetes	endocrine/metabolic	rs61667602	CRHR1	1.03756	0.00513021	1.0275	1.04762	6.61312e-13	7.37457e-10	3.61354e-08	215735	379399	16.4037	3.58867	5.30143e-05	4
578	Gastrointestinal hemorrhage	digestive	rs505922	ABO	0.956653	0.0061748	0.944551	0.968756	7.14573e-13	7.80914e-10	3.90457e-08	69246	501354	0	2.18288	0	4
455	Hemorrhoids	circulatory system	rs505922	ABO	0.95951	0.00585658	0.948031	0.970988	1.69473e-12	1.81576e-09	9.26036e-08	79615	452458	33.4426	4.50739	0.000116687	4
514	Abnormal findings examination of lungs	respiratory	rs35705950	MUC5B	1.09033	0.0122846	1.06625	1.11441	1.92725e-12	2.02517e-09	1.05309e-07	41805	537088	14.9811	3.52863	0.000483735	4
214	Lipoma	neoplasms	rs505922	ABO	1.07505	0.0104575	1.05455	1.09554	4.51858e-12	4.48917e-09	2.46905e-07	21070	568769	0	0.725235	0	3
172.21	Basal cell carcinoma	neoplasms	rs7605877	FOXI3	0.908069	0.0142203	0.880197	0.935941	1.18922e-11	1.12037e-08	6.49814e-07	29395	451704	0	0.145048	0	2
454	Varicose veins	circulatory system	rs505922	ABO	1.07006	0.0100114	1.05044	1.08969	1.34172e-11	1.24261e-08	7.33141e-07	23158	576838	0	1.57222	0	4
690.1	Seborrheic dermatitis	dermatologic	rs11085727	TYK2	0.940389	0.0091214	0.922511	0.958267	1.60384e-11	1.46062e-08	8.76371e-07	34637	555832	0	2.68961	0	4
690	Erythematosquamous dermatosis	dermatologic	rs11085727	TYK2	0.940906	0.00908795	0.923094	0.958719	2.04951e-11	1.83589e-08	1.11989e-06	34911	554753	0	2.58378	0	4
250.24	Type 2 diabetes with neurological manifestations	endocrine/metabolic	rs61667602	CRHR1	1.04856	0.00713983	1.03456	1.06255	3.1172e-11	2.70365e-08	1.7033e-06	75393	521288	30.264	4.30194	0.00023112	4
454.11	Varicose veins of lower extremity, symptomtic	circulatory system	rs505922	ABO	1.09598	0.0139586	1.06862	1.12333	5.18566e-11	4.42742e-08	2.83355e-06	11547	590591	0	1.80947	0	3
286.2	Encounter for long-term (current) use of anticoagulants	hematopoietic	rs61667602	CRHR1	1.05576	0.00836325	1.03937	1.07215	8.70819e-11	7.3205e-08	4.75833e-06	49761	550412	0	0.0136841	0	3
562.1	Diverticulosis	digestive	rs505922	ABO	0.958761	0.00650392	0.946014	0.971509	9.47998e-11	7.82069e-08	5.18005e-06	63769	482569	38.5384	4.8811	0.000225794	4
278	Overweight, obesity and other hyperalimentation	endocrine/metabolic	rs61667602	CRHR1	1.03278	0.00498207	1.02301	1.04254	9.58943e-11	7.82069e-08	5.23986e-06	268562	298544	27.2799	4.12541	9.40323e-05	4
185	Cancer of prostate	neoplasms	rs111837807	CCHCR1	0.923585	0.0123335	0.899411	0.947759	1.15418e-10	9.27451e-08	6.30667e-06	57154	554582	0	0.522967	0	4
411.4	Coronary atherosclerosis	circulatory system	rs61667602	CRHR1	1.03755	0.00575071	1.02628	1.04883	1.44924e-10	1.14767e-07	7.91891e-06	145040	440899	30.5683	4.32079	0.000191729	4
411	Ischemic Heart Disease	circulatory system	rs61667602	CRHR1	1.03546	0.00555415	1.02458	1.04635	3.5137e-10	2.7428e-07	1.91996e-05	169668	405366	21.5638	3.82476	0.000104219	4
365	Glaucoma	sense organs	rs505922	ABO	1.0316	0.00496852	1.02186	1.04134	3.79437e-10	2.92017e-07	2.07332e-05	124009	467919	0	0.66442	0	4
274	Gout and other crystal arthropathies	endocrine/metabolic	rs505922	ABO	0.959509	0.00661752	0.946539	0.972479	4.20877e-10	3.10778e-07	2.29976e-05	59355	543512	26.1567	4.06265	0.000105292	4
577	Diseases of pancreas	digestive	rs505922	ABO	1.07405	0.011624	1.05126	1.09683	7.97741e-10	5.81202e-07	4.35902e-05	16929	586517	10.1353	2.22557	6.61758e-05	3
773	NA	NA	rs61667602	CRHR1	1.03424	0.00549754	1.02347	1.04502	9.08167e-10	6.36206e-07	4.96241e-05	171144	343819	14.4935	3.5085	4.92608e-05	4
562.2	Diverticulitis	digestive	rs505922	ABO	0.92213	0.0134355	0.895796	0.948463	1.59988e-09	1.09276e-06	8.74205e-05	13292	584987	8.4522	2.18465	9.59189e-05	3
244.4	Hypothyroidism NOS	endocrine/metabolic	rs505922	ABO	1.03789	0.0062023	1.02574	1.05005	2.01694e-09	1.36061e-06	0.00011021	68397	539116	0	0.455176	0	4
274.1	Gout	endocrine/metabolic	rs505922	ABO	0.960608	0.00675234	0.947373	0.973842	2.65093e-09	1.74521e-06	0.000144852	56610	548449	8.50486	3.27886	2.85924e-05	4
411	Ischemic Heart Disease	circulatory system	rs505922	ABO	1.02783	0.004651	1.01871	1.03694	3.60352e-09	2.34409e-06	0.000196904	169668	405366	0	1.71176	0	4
172	Skin cancer	neoplasms	rs9577395	ATP11A	0.958769	0.00714636	0.944762	0.972776	3.82042e-09	2.45595e-06	0.000208756	80936	510743	0	0.00644106	0	3
250.6	Polyneuropathy in diabetes	endocrine/metabolic	rs61667602	CRHR1	1.06995	0.0117014	1.04702	1.09289	7.5442e-09	4.58034e-06	0.00041223	24100	572651	0	1.63528	0	3
411.8	Other chronic ischemic heart disease, unspecified	circulatory system	rs505922	ABO	1.03386	0.005775	1.02254	1.04518	8.13818e-09	4.83355e-06	0.000444687	84763	507914	0	0.139539	0	4
428.4	Heart failure with preserved EF [Diastolic heart failure]	circulatory system	rs61667602	CRHR1	1.07232	0.0122098	1.04839	1.09625	1.07195e-08	6.23122e-06	0.000585734	22299	575271	0.506747	2.01019	5.96685e-06	3
244.4	Hypothyroidism NOS	endocrine/metabolic	rs111837807	CCHCR1	1.06139	0.0104711	1.04087	1.08192	1.26946e-08	7.22562e-06	0.000693659	68397	539116	0	0.547515	0	4
244	Hypothyroidism	endocrine/metabolic	rs111837807	CCHCR1	1.06025	0.0103011	1.04006	1.08044	1.3529e-08	7.62114e-06	0.000739251	71172	536200	0	1.43075	0	4
244	Hypothyroidism	endocrine/metabolic	rs505922	ABO	1.03516	0.00609945	1.0232	1.04711	1.47284e-08	8.14539e-06	0.000804788	71172	536200	0	0.696088	0	4
411.4	Coronary atherosclerosis	circulatory system	rs505922	ABO	1.0275	0.00484946	1.018	1.03701	2.20816e-08	1.18292e-05	0.00120658	145040	440899	25.8668	4.04677	7.07812e-05	4
208	Benign neoplasm of colon	neoplasms	rs62200027	CASC20	0.972237	0.00503456	0.962369	0.982105	2.23812e-08	1.18733e-05	0.00122295	164486	389029	0	1.71082	0	4
250.23	Type 2 diabetes with ophthalmic manifestations	endocrine/metabolic	rs505922	ABO	1.04371	0.00766628	1.02868	1.05873	2.40143e-08	1.26172e-05	0.00131219	42267	551660	22.6194	3.87694	0.000103335	4
426	Cardiac conduction disorders	circulatory system	rs61667602	CRHR1	1.03921	0.0069515	1.02559	1.05284	3.14445e-08	1.59092e-05	0.00171819	81798	476360	11.4992	3.3898	7.27773e-05	4
250.7	Diabetic retinopathy	endocrine/metabolic	rs61667602	CRHR1	1.05128	0.00917766	1.03329	1.06927	5.06045e-08	2.49111e-05	0.00276513	44255	551115	0.758685	3.02293	5.2097e-06	4
594	Urinary calculus	genitourinary	rs505922	ABO	0.960668	0.00737646	0.94621	0.975126	5.33489e-08	2.60276e-05	0.00291509	46075	552548	0	2.43764	0	4
172.2	Other non-epithelial cancer of skin	neoplasms	rs7605877	FOXI3	0.948485	0.00987091	0.929139	0.967832	8.41263e-08	3.92891e-05	0.00459683	66509	523796	0	1.154	0	3
366	Cataract	sense organs	rs61667602	CRHR1	1.03066	0.00570682	1.01947	1.04184	1.21488e-07	5.44128e-05	0.00663836	300334	261767	1.58884	3.04843	6.19137e-06	4
172.2	Other non-epithelial cancer of skin	neoplasms	rs9577395	ATP11A	0.96021	0.00771807	0.945083	0.975337	1.43433e-07	6.37194e-05	0.00783749	66509	523796	0	0.337352	0	3
327.32	Obstructive sleep apnea	neurological	rs61667602	CRHR1	1.02859	0.00536894	1.01807	1.03911	1.51736e-07	6.68642e-05	0.00829116	167757	422040	0	1.74949	0	4
275	Disorders of mineral metabolism	endocrine/metabolic	rs505922	ABO	0.954791	0.00884745	0.93745	0.972132	1.70483e-07	7.39327e-05	0.00931552	31173	552641	0	0.420454	0	3
250.22	Type 2 diabetes with renal manifestations	endocrine/metabolic	rs61667602	CRHR1	1.05581	0.0103915	1.03545	1.07618	1.72803e-07	7.4349e-05	0.00944232	33418	570603	0	1.5312	0	4
496.21	Obstructive chronic bronchitis	respiratory	rs61667602	CRHR1	1.05808	0.0109498	1.03661	1.07954	2.52869e-07	0.000106287	0.0138173	27197	564874	0	0.33788	0	3
415.2	Chronic pulmonary heart disease	circulatory system	rs505922	ABO	1.06763	0.012771	1.0426	1.09266	2.98828e-07	0.000124645	0.0163286	13952	583596	17.1077	2.41277	0.000168358	3
327.3	Sleep apnea	neurological	rs61667602	CRHR1	1.02632	0.005085	1.01636	1.03629	3.22585e-07	0.000133535	0.0176267	205583	385499	0	2.82658	0	4
427	Cardiac dysrhythmias	circulatory system	rs61667602	CRHR1	1.02751	0.00539272	1.01694	1.03808	4.85617e-07	0.000193687	0.0265351	179417	365335	36.8565	4.75108	0.000194073	4
365	Glaucoma	sense organs	rs61667602	CRHR1	1.03114	0.00610155	1.01918	1.04309	5.0342e-07	0.000199332	0.0275079	124009	467919	0	1.92886	0	4
172.21	Basal cell carcinoma	neoplasms	rs61667602	CRHR1	1.05286	0.0102679	1.03273	1.07298	5.25947e-07	0.000205477	0.0287388	29395	451704	0	0.138962	0	2
427.22	Atrial flutter	circulatory system	rs61667602	CRHR1	1.05766	0.0112329	1.03565	1.07968	6.00691e-07	0.000232787	0.0328229	25522	575028	0	1.51177	0	3
440.2	Atherosclerosis of the extremities	circulatory system	rs505922	ABO	1.05699	0.0111127	1.03521	1.07877	6.12397e-07	0.000235652	0.0334626	18791	577107	0	0.360628	0	3
272.1	Hyperlipidemia	endocrine/metabolic	rs111837807	CCHCR1	1.04432	0.00876035	1.02715	1.06149	7.39461e-07	0.000278659	0.0404056	436928	145596	0	1.60238	0	4
577.1	Acute pancreatitis	digestive	rs505922	ABO	1.07415	0.0144684	1.04579	1.1025	7.66866e-07	0.000285055	0.0419031	10805	595728	0	1.15018	0	3
250.7	Diabetic retinopathy	endocrine/metabolic	rs505922	ABO	1.03778	0.00751494	1.02305	1.05251	8.03779e-07	0.000296757	0.0439201	44255	551115	26.4919	4.08118	0.000122279	4
496.2	Chronic bronchitis	respiratory	rs61667602	CRHR1	1.0517	0.0102484	1.03161	1.07178	8.73006e-07	0.000320153	0.0477028	31526	555100	0	0.165823	0	3
278.1	Obesity	endocrine/metabolic	rs581342	LMNA	0.970256	0.00618557	0.958132	0.982379	1.05213e-06	0.000383269	0.0574903	240463	333817	0	1.80325	0	4
272	Disorders of lipoid metabolism	endocrine/metabolic	rs111837807	CCHCR1	1.04363	0.00876928	1.02644	1.06082	1.11856e-06	0.000404772	0.0611205	437327	145161	0	1.59418	0	4
110.11	Dermatophytosis of nail	infectious diseases	rs505922	ABO	1.02603	0.00529248	1.01566	1.0364	1.2021e-06	0.000432138	0.065685	103664	469928	31.0407	4.35039	8.30703e-05	4
296.2	Depression	mental disorders	rs61667602	CRHR1	1.02465	0.00503385	1.01479	1.03452	1.30905e-06	0.000467512	0.0715293	259099	322080	0	2.2442	0	4
367.8	Hypermetropia	sense organs	rs61667602	CRHR1	1.03222	0.00655729	1.01937	1.04508	1.32066e-06	0.000468595	0.0721636	93935	453412	0	1.67997	0	4
480	Pneumonia	respiratory	rs35705950	MUC5B	1.05543	0.0112766	1.03333	1.07753	1.7196e-06	0.000602322	0.0939623	52425	532394	0	0.323354	0	4
512	Other symptoms of respiratory system	respiratory	rs61667602	CRHR1	1.02515	0.00520468	1.01495	1.03535	1.82283e-06	0.000634415	0.0996031	223976	292081	0	2.49757	0	4
276.12	Hyposmolality and/or hyponatremia	endocrine/metabolic	rs10129899	LINC00637	0.947365	0.0113597	0.9251	0.96963	1.93693e-06	0.000669859	0.105838	19379	570425	0	0.749486	0	3
707.2	Chronic ulcer of leg or foot	dermatologic	rs505922	ABO	1.0496	0.0101985	1.02961	1.06959	2.06744e-06	0.000710497	0.112969	22434	578425	0	0.744078	0	3
796	Elevated prostate specific antigen [PSA]	genitourinary	rs111837807	CCHCR1	0.949932	0.0108818	0.928604	0.971261	2.35621e-06	0.000804675	0.128748	73304	526184	34.6723	4.59223	0.000473917	4
550.1	Inguinal hernia	digestive	rs505922	ABO	0.962591	0.0081672	0.946583	0.978598	3.03707e-06	0.00101684	0.165951	36971	561828	0	1.95977	0	3
172	Skin cancer	neoplasms	rs7605877	FOXI3	0.958435	0.00909703	0.940604	0.976265	3.05919e-06	0.00101684	0.16716	80936	510743	0	0.849948	0	3
272.11	Hypercholesterolemia	endocrine/metabolic	rs505922	ABO	1.02623	0.00561709	1.01522	1.03724	4.03015e-06	0.00131866	0.220216	86287	489058	0	1.89707	0	4
296	Mood disorders	mental disorders	rs61667602	CRHR1	1.02324	0.00501594	1.01341	1.03307	4.63511e-06	0.00149865	0.253272	273733	309624	0.88248	3.02671	2.21016e-06	4
585.33	Chronic Kidney Disease, Stage III	genitourinary	rs35705950	MUC5B	0.946977	0.0119643	0.923527	0.970427	5.27344e-06	0.00169501	0.288152	52811	550550	33.2257	4.49275	0.00108836	4
172.1	Melanomas of skin, dx or hx	neoplasms	rs9577395	ATP11A	0.958779	0.00933243	0.940487	0.977071	6.46505e-06	0.00203963	0.353263	40952	554884	0	1.56092	0	3
681	Superficial cellulitis and abscess	dermatologic	rs61667602	CRHR1	1.02963	0.00647548	1.01694	1.04232	6.49493e-06	0.00203963	0.354896	95101	460309	32.9201	4.47228	0.000214113	4
510	Other diseases of lung	respiratory	rs35705950	MUC5B	1.07304	0.0156398	1.04238	1.10369	6.56693e-06	0.00205046	0.35883	24641	558221	30.3969	2.87344	0.00155293	3
296.22	Major depressive disorder	mental disorders	rs61667602	CRHR1	1.02418	0.00531095	1.01377	1.03459	6.82468e-06	0.00210686	0.372914	198246	382807	3.87309	3.12087	1.0396e-05	4
585.3	Chronic renal failure [CKD]	genitourinary	rs35705950	MUC5B	0.956256	0.00999883	0.936658	0.975853	7.69451e-06	0.00234884	0.420443	82071	514155	17.8978	3.65398	0.000318243	4
317.1	Alcoholism	mental disorders	rs61667602	CRHR1	0.969309	0.00702044	0.955549	0.983069	8.98706e-06	0.0027131	0.491071	89660	497279	0	0.264526	0	4
172.2	Other non-epithelial cancer of skin	neoplasms	rs11085727	TYK2	1.03062	0.00682999	1.01723	1.04401	1.00667e-05	0.00300582	0.550065	66509	523796	0	1.62348	0	3
452	Other venous embolism and thrombosis	circulatory system	rs61667602	CRHR1	1.0463	0.0102641	1.02618	1.06641	1.03764e-05	0.00308145	0.566986	32528	564092	0	1.86585	0	3
440	Atherosclerosis	circulatory system	rs505922	ABO	1.04323	0.00963371	1.02435	1.06211	1.11832e-05	0.00328533	0.611071	25552	557421	0	0.115885	0	3
368.1	Amblyopia	sense organs	rs61667602	CRHR1	1.09261	0.0201901	1.05304	1.13219	1.14959e-05	0.00335915	0.62816	7476	599867	0	0.777214	0	3
594.1	Calculus of kidney	genitourinary	rs505922	ABO	0.965528	0.00800858	0.949831	0.981224	1.18475e-05	0.00344346	0.647371	38440	561965	0	1.97865	0	4
411.8	Other chronic ischemic heart disease, unspecified	circulatory system	rs61667602	CRHR1	1.03025	0.00680768	1.0169	1.04359	1.20335e-05	0.00347902	0.657535	84763	507914	0	1.22494	0	4
771.1	Swelling of limb	symptoms	rs505922	ABO	1.05915	0.0131404	1.0334	1.08491	1.22307e-05	0.00351742	0.66831	13160	561921	0	1.8387	0	3
433	Cerebrovascular disease	circulatory system	rs505922	ABO	1.02515	0.00569524	1.01398	1.03631	1.29558e-05	0.00370646	0.707933	85876	496113	31.9452	4.40821	0.000118596	4
250.6	Polyneuropathy in diabetes	endocrine/metabolic	rs505922	ABO	1.04396	0.00989145	1.02458	1.06335	1.36363e-05	0.00388081	0.745115	24100	572651	29.8011	2.84905	0.000210828	3
278.11	Morbid obesity	endocrine/metabolic	rs61667602	CRHR1	1.03409	0.0077127	1.01897	1.04921	1.3831e-05	0.00391582	0.755753	63325	531651	21.4517	3.81931	0.000158613	4
172.21	Basal cell carcinoma	neoplasms	rs9577395	ATP11A	0.954018	0.0108362	0.932779	0.975257	1.39896e-05	0.00394031	0.76442	29395	451704	0	0.771469	0	2
246.7	Abnormal results of function study of thyroid	endocrine/metabolic	rs721917	SFTPD	1.09007	0.0199203	1.05102	1.12911	1.49689e-05	0.00417313	0.817933	5223	596842	0	1.66362	0	3
244.4	Hypothyroidism NOS	endocrine/metabolic	rs9268576	HLA-DRA	1.0524	0.0118427	1.02919	1.07562	1.61057e-05	0.00446723	0.880045	68397	539116	0	0.48247	0	4
365.11	Primary open angle glaucoma	sense organs	rs117169628	SLC22A31	1.06237	0.0140626	1.03481	1.08993	1.68926e-05	0.00466185	0.923046	33771	576441	3.43052	3.10657	7.19043e-05	4
707	Chronic ulcer of skin	dermatologic	rs505922	ABO	1.03781	0.00863554	1.02089	1.05474	1.72461e-05	0.0047118	0.94236	32100	561403	38.6434	3.25963	0.000250282	3
351	Other peripheral nerve disorders	neurological	rs67579710	THBS3	1.03133	0.007187	1.01724	1.04541	1.77129e-05	0.00476783	0.96787	107548	462674	0	2.03485	0	4
681.5	Cellulitis and abscess of leg, except foot	dermatologic	rs61667602	CRHR1	1.0516	0.0117386	1.02859	1.07461	1.81721e-05	0.00486392	0.992963	23367	566616	0	0.451795	0	3
796	Elevated prostate specific antigen [PSA]	genitourinary	rs505922	ABO	1.02653	0.00611546	1.01454	1.03851	1.86042e-05	0.00493481	1	73304	526184	0	1.5039	0	4
426.92	Cardiac defibrillator in situ	circulatory system	rs505922	ABO	1.05962	0.0135385	1.03309	1.08616	1.88791e-05	0.00498352	1	12410	596805	0	0.17601	0	3
875	Non-healing surgical wound	injuries & poisonings	rs4830964	.	0.927731	0.0176916	0.893056	0.962407	2.23473e-05	0.00587069	1	4407	602837	38.8083	3.26842	0.00108143	3
459	Other disorders of circulatory system	circulatory system	rs505922	ABO	1.04728	0.0109177	1.02588	1.06868	2.32249e-05	0.00607203	1	19488	558973	0	0.215457	0	3
550.1	Inguinal hernia	digestive	rs61667602	CRHR1	1.0412	0.00958691	1.02241	1.05999	2.54312e-05	0.00661721	1	36971	561828	0	0.513109	0	3
428	Congestive heart failure; nonhypertensive	circulatory system	rs61667602	CRHR1	1.03135	0.00738013	1.01688	1.04581	2.88225e-05	0.00739399	1	70790	523251	33.6279	4.51997	0.000326827	4
707.2	Chronic ulcer of leg or foot	dermatologic	rs61667602	CRHR1	1.05217	0.0121673	1.02832	1.07602	2.92225e-05	0.00746157	1	22434	578425	0	0.68673	0	3
172.21	Basal cell carcinoma	neoplasms	rs11085727	TYK2	1.04052	0.00951855	1.02187	1.05918	3.00081e-05	0.00759121	1	29395	451704	0	0.0971105	0	2
395	Heart valve disorders	circulatory system	rs67579710	THBS3	1.04801	0.0112632	1.02593	1.07008	3.13887e-05	0.00790388	1	39629	554424	0	2.67362	0	4
483	Acute bronchitis and bronchiolitis	respiratory	rs61667602	CRHR1	1.0375	0.00884665	1.02016	1.05484	3.16552e-05	0.00793443	1	46049	502405	0	0.569791	0	4
459.9	Circulatory disease NEC	circulatory system	rs505922	ABO	1.05221	0.0123191	1.02807	1.07636	3.6061e-05	0.00899748	1	15142	568208	0	0.126045	0	3
496.1	Emphysema	respiratory	rs35705950	MUC5B	1.09175	0.0213416	1.04992	1.13358	3.90107e-05	0.00964534	1	12469	585112	0	1.55947	0	3
317	Alcohol-related disorders	mental disorders	rs61667602	CRHR1	0.974879	0.00618817	0.962751	0.987008	3.93392e-05	0.00964672	1	124647	463549	0	1.80914	0	4
504	Other alveolar and parietoalveolar pneumonopathy	respiratory	rs35705950	MUC5B	2.66596	0.0254327	2.61612	2.71581	0	0	0	4952	603245	76.5007	8.51087	0.0234465	3
502	Postinflammatory pulmonary fibrosis	respiratory	rs35705950	MUC5B	2.34238	0.0230805	2.29714	2.38762	1.03383e-292	2.82454e-288	5.64907e-288	6505	597444	57.6692	4.7247	0.00853023	3
452.2	Deep vein thrombosis [DVT]	circulatory system	rs505922	ABO	1.40083	0.0108345	1.3796	1.42207	1.73634e-212	2.37193e-208	9.48771e-208	18407	585196	55.5076	4.49515	0.000723633	3
415.1	Acute pulmonary heart disease	circulatory system	rs505922	ABO	1.3318	0.0125103	1.30728	1.35632	4.27485e-116	3.89311e-112	2.33586e-111	13749	594070	75.343	8.1113	0.00232752	3
415.11	Pulmonary embolism and infarction, acute	circulatory system	rs505922	ABO	1.33414	0.0125989	1.30945	1.35884	6.98614e-116	5.45338e-112	3.81737e-111	13547	594542	76.8803	8.65062	0.00257319	3
286.2	Encounter for long-term (current) use of anticoagulants	hematopoietic	rs505922	ABO	1.15931	0.00702193	1.14554	1.17307	2.22332e-98	1.51858e-94	1.21486e-93	49761	550412	60.8314	5.10613	0.000474523	3
365	Glaucoma	sense organs	rs62200027	CASC20	0.926981	0.00550944	0.916183	0.93778	4.30617e-43	1.96082e-39	2.35298e-38	124009	467919	76.8978	12.9858	0.000767262	4
365.1	Open-angle glaucoma	sense organs	rs62200027	CASC20	0.918872	0.00629704	0.906529	0.931214	3.70485e-41	1.446e-37	2.0244e-36	89594	506018	81.2601	16.0086	0.0012084	4
244	Hypothyroidism	endocrine/metabolic	rs61667602	CRHR1	1.08828	0.00708143	1.0744	1.10216	6.79291e-33	2.31986e-29	3.71178e-28	71172	536200	70.5326	10.1808	0.00177781	4
244.4	Hypothyroidism NOS	endocrine/metabolic	rs61667602	CRHR1	1.08804	0.00719886	1.07393	1.10215	9.90788e-32	3.18463e-28	5.41386e-27	68397	539116	72.3147	10.8361	0.00203541	4
272	Disorders of lipoid metabolism	endocrine/metabolic	rs505922	ABO	1.05652	0.00500728	1.04671	1.06634	4.71587e-28	1.22707e-24	2.57685e-23	437327	145161	50.2766	6.03338	0.000165592	4
272.1	Hyperlipidemia	endocrine/metabolic	rs505922	ABO	1.05625	0.00500079	1.04645	1.06605	7.10721e-28	1.76524e-24	3.88352e-23	436928	145596	50.3107	6.03751	0.000165434	4
594.1	Calculus of kidney	genitourinary	rs61667602	CRHR1	1.08829	0.00921912	1.07022	1.10636	4.4064e-20	8.91757e-17	2.40774e-15	38440	561965	66.1525	8.86327	0.00225591	4
288.1	Decreased white blood cell count	hematopoietic	rs581342	LMNA	1.20242	0.0204028	1.16243	1.2424	1.64567e-19	3.1468e-16	8.99225e-15	10191	592713	87.3707	15.8362	0.01109	3
594	Urinary calculus	genitourinary	rs61667602	CRHR1	1.07702	0.0085103	1.06034	1.0937	2.81372e-18	5.12491e-15	1.53747e-13	46075	552548	63.903	8.31093	0.0017252	4
782.3	Edema	symptoms	rs505922	ABO	1.05148	0.00578595	1.04014	1.06282	4.07905e-18	7.18993e-15	2.22888e-13	80857	479980	69.8718	9.95746	0.000575822	4
250.24	Type 2 diabetes with neurological manifestations	endocrine/metabolic	rs505922	ABO	1.04982	0.00594546	1.03817	1.06148	2.89016e-16	4.64482e-13	1.57924e-11	75393	521288	49.4847	5.93879	0.000248914	4
702.1	Actinic keratosis	dermatologic	rs9577395	ATP11A	0.946829	0.00694555	0.933216	0.960443	3.64959e-15	5.53947e-12	1.99421e-10	92925	478654	55.0227	4.44669	0.00329126	3
509	Respiratory failure, insufficiency, arrest	respiratory	rs35705950	MUC5B	1.10275	0.0129047	1.07746	1.12805	3.46845e-14	4.85956e-11	1.89523e-09	36843	553471	69.4987	6.5571	0.00436348	3
365.11	Primary open angle glaucoma	sense organs	rs62200027	CASC20	0.928205	0.00987369	0.908853	0.947557	4.50301e-14	6.15134e-11	2.46054e-09	33771	576441	66.4141	8.93231	0.00125439	4
443	Peripheral vascular disease	circulatory system	rs505922	ABO	1.05406	0.00704639	1.04025	1.06788	7.87061e-14	1.00015e-10	4.30066e-09	50988	530053	42.1469	3.45703	0.000197877	3
288.11	Neutropenia	hematopoietic	rs581342	LMNA	1.21579	0.0270486	1.16278	1.26881	5.05007e-13	5.74888e-10	2.75946e-08	5951	601141	90.7175	21.546	0.0266726	3
509.8	Dependence on respirator [Ventilator] or supplemental oxygen	respiratory	rs35705950	MUC5B	1.17219	0.0230627	1.12699	1.2174	5.62353e-12	5.48716e-09	3.07281e-07	10103	591742	66.6705	6.00068	0.0132871	3
509.1	Respiratory failure	respiratory	rs35705950	MUC5B	1.09631	0.0147055	1.06748	1.12513	4.03732e-10	3.06399e-07	2.20608e-05	27918	568444	59.6999	4.96277	0.00363499	3
365	Glaucoma	sense organs	rs11234800	ME3	1.04683	0.00745374	1.03222	1.06144	8.23242e-10	5.86731e-07	4.49836e-05	124009	467919	75.1775	12.0858	0.00198743	4
110	Dermatophytosis / Dermatomycosis	infectious diseases	rs61667602	CRHR1	1.03611	0.00577704	1.02478	1.04743	8.26806e-10	5.86731e-07	4.51783e-05	141748	410449	57.2792	7.02233	0.000416685	4
703.1	Ingrowing nail	dermatologic	rs61667602	CRHR1	1.064	0.0102136	1.04398	1.08402	1.25046e-09	8.64906e-07	6.83276e-05	32289	558053	85.8715	14.1558	0.00489041	3
411.2	Myocardial infarction	circulatory system	rs505922	ABO	1.04379	0.0073272	1.02943	1.05816	4.92182e-09	3.12719e-06	0.000268938	46189	551063	53.3234	6.4272	0.000514771	4
288.2	Elevated white blood cell count	hematopoietic	rs581342	LMNA	0.895551	0.0189803	0.85835	0.932752	6.16749e-09	3.87361e-06	0.000337004	15204	570514	93.0417	28.7426	0.0177239	3
242	Thyrotoxicosis with or without goiter	endocrine/metabolic	rs9268576	HLA-DRA	1.17881	0.0283376	1.12327	1.23435	6.42989e-09	3.99252e-06	0.000351342	8320	598101	63.4204	5.46754	0.00478178	3
531.1	Hemorrhage from gastrointestinal ulcer	digestive	rs505922	ABO	0.838709	0.0303538	0.779215	0.898202	6.84326e-09	4.20145e-06	0.000373929	2602	556394	68.3541	3.15997	0.00557624	2
735.2	Acquired toe deformities	musculoskeletal	rs61667602	CRHR1	1.05181	0.00875327	1.03465	1.06896	7.90364e-09	4.74583e-06	0.000431871	47417	536398	84.6109	12.9962	0.00274161	3
110.11	Dermatophytosis of nail	infectious diseases	rs61667602	CRHR1	1.0376	0.00643682	1.02499	1.05022	9.77015e-09	5.74043e-06	0.00053386	103664	469928	48.1951	5.79096	0.000361251	4
365.11	Primary open angle glaucoma	sense organs	rs61667602	CRHR1	1.06347	0.0108054	1.04229	1.08465	1.23432e-08	7.09956e-06	0.000674458	33771	576441	49.9955	5.99946	0.000865595	4
578.9	Hemorrhage of gastrointestinal tract	digestive	rs505922	ABO	0.937728	0.0113509	0.91548	0.959976	1.47578e-08	8.14539e-06	0.000806394	18661	572132	68.726	6.39509	0.00124712	3
110.1	Dermatophytosis	infectious diseases	rs61667602	CRHR1	1.03348	0.00583997	1.02204	1.04493	1.70526e-08	9.22562e-06	0.000931787	137407	416562	48.2803	5.8005	0.000296852	4
561.1	NA	NA	rs61667602	CRHR1	1.04484	0.00792148	1.02931	1.06037	3.07158e-08	1.56857e-05	0.00167838	57479	504585	53.4962	6.45108	0.000796415	4
735	Acquired foot deformities	musculoskeletal	rs61667602	CRHR1	1.03702	0.00662156	1.02404	1.04999	4.03638e-08	2.02345e-05	0.00220556	94478	483977	69.3222	9.77905	0.000894285	4
512.9	Other dyspnea	respiratory	rs35705950	MUC5B	1.05148	0.00915074	1.03354	1.06941	4.11933e-08	2.04626e-05	0.00225089	87292	448662	65.8394	8.78206	0.00264022	4
690.1	Seborrheic dermatitis	dermatologic	rs111837807	CCHCR1	1.07973	0.014135	1.05202	1.10743	5.7315e-08	2.77151e-05	0.00313181	34637	555832	64.5456	8.46158	0.00392742	4
561	Symptoms involving digestive system	digestive	rs61667602	CRHR1	1.03869	0.00710367	1.02476	1.05261	9.11893e-08	4.22268e-05	0.00498276	75298	474969	59.2626	7.36425	0.000767931	4
250.23	Type 2 diabetes with ophthalmic manifestations	endocrine/metabolic	rs61667602	CRHR1	1.05124	0.00936412	1.03288	1.06959	9.50408e-08	4.36405e-05	0.00519322	42267	551660	51.8707	6.2332	0.000763023	4
365.1	Open-angle glaucoma	sense organs	rs11234800	ME3	1.04644	0.00855232	1.02968	1.0632	1.11032e-07	5.05584e-05	0.00606701	89594	506018	82.6868	17.3278	0.00383397	4
690	Erythematosquamous dermatosis	dermatologic	rs111837807	CCHCR1	1.07752	0.0140915	1.0499	1.10514	1.168e-07	5.27454e-05	0.0063822	34911	554753	67.0013	9.09126	0.00435875	4
594.1	Calculus of kidney	genitourinary	rs9268576	HLA-DRA	1.07824	0.0147717	1.04929	1.1072	3.40084e-07	0.000139721	0.0185829	38440	561965	44.1247	5.3691	0.00112785	4
288	Diseases of white blood cells	hematopoietic	rs581342	LMNA	0.922803	0.0157972	0.891841	0.953766	3.66379e-07	0.000149401	0.0200197	21901	558232	88.8222	17.8926	0.00726523	3
365.11	Primary open angle glaucoma	sense organs	rs11234800	ME3	1.07062	0.0134498	1.04426	1.09698	3.90941e-07	0.000158235	0.0213618	33771	576441	73.0424	11.1286	0.00498104	4
702	Degenerative skin conditions and other dermatoses	dermatologic	rs9577395	ATP11A	0.969727	0.00607331	0.957824	0.981631	4.15848e-07	0.000167079	0.0227228	139763	423515	73.8114	11.4554	0.00277854	4
594	Urinary calculus	genitourinary	rs9268576	HLA-DRA	1.07085	0.013645	1.0441	1.09759	5.2646e-07	0.000205477	0.0287668	46075	552548	65.838	8.7817	0.00234094	4
261.2	Vitamin B-complex deficiencies	endocrine/metabolic	rs505922	ABO	0.953064	0.00965579	0.934139	0.97199	6.40321e-07	0.000244674	0.0349884	26105	569823	85.8191	14.1035	0.00315471	3
440	Atherosclerosis	circulatory system	rs61667602	CRHR1	1.05844	0.0114538	1.03599	1.08089	7.09669e-07	0.00026929	0.0387777	25552	557421	56.0439	4.54999	0.0013947	3
604.3	Peyronie's disease	genitourinary	rs62200027	CASC20	1.15099	0.0291746	1.09381	1.20817	1.4357e-06	0.000506127	0.0784497	2888	607648	46.9063	3.76692	0.00583872	3
351	Other peripheral nerve disorders	neurological	rs61667602	CRHR1	1.02943	0.00618728	1.01731	1.04156	2.75077e-06	0.000933586	0.150307	107548	462674	59.2473	7.36147	0.000569425	4
008.52	Intestinal infection due to C. difficile	infectious diseases	rs111837807	CCHCR1	1.16473	0.0326209	1.10079	1.22866	2.94723e-06	0.00099409	0.161043	5721	601721	85.5849	13.8744	0.0431638	3
703	Diseases of nail, NOS	dermatologic	rs61667602	CRHR1	1.03989	0.00838205	1.02346	1.05631	3.07052e-06	0.00101684	0.167779	52717	530853	51.1224	6.13778	0.00078124	4
594.3	Calculus of ureter	genitourinary	rs61667602	CRHR1	1.07959	0.0166968	1.04687	1.11232	4.50223e-06	0.00146435	0.246011	10923	594132	60.0551	5.0069	0.00393156	3
110.2	Dermatomycoses	infectious diseases	rs111837807	CCHCR1	1.17807	0.0363949	1.10673	1.2494	6.70981e-06	0.00208317	0.366637	4932	597255	68.2646	6.30212	0.0103006	3
593	Hematuria	genitourinary	rs111837807	CCHCR1	1.05497	0.0119453	1.03156	1.07838	7.47474e-06	0.00229458	0.408435	51862	533577	43.4365	5.30377	0.00082385	4
278	Overweight, obesity and other hyperalimentation	endocrine/metabolic	rs581342	LMNA	0.972801	0.00618778	0.960673	0.984929	8.33029e-06	0.0025288	0.455183	268562	298544	41.7414	5.14946	0.000145994	4
173	Neoplasm of uncertain behavior of skin	neoplasms	rs9577395	ATP11A	0.964589	0.00815464	0.948606	0.980572	9.81504e-06	0.00294678	0.536314	56771	496253	54.8404	4.42873	0.00202318	3
335	Multiple sclerosis	neurological	rs11085727	TYK2	0.879252	0.0299203	0.820608	0.937896	1.70121e-05	0.00467124	0.929576	3271	558185	81.8573	5.51186	0.0272033	2
411.2	Myocardial infarction	circulatory system	rs61667602	CRHR1	1.03803	0.00868795	1.021	1.05506	1.74066e-05	0.00473199	0.95113	46189	551063	53.6897	6.47804	0.00113357	4
560.1	Paralytic ileus	digestive	rs505922	ABO	0.887447	0.0278045	0.83295	0.941944	1.75094e-05	0.00473639	0.95675	3037	552583	78.1253	4.57148	0.00762314	2
242.1	Graves' disease	endocrine/metabolic	rs9268576	HLA-DRA	1.22552	0.0474565	1.13251	1.31854	1.82479e-05	0.00486392	0.997103	2761	608394	68.1997	6.28925	0.0161413	3
008.5	Bacterial enteritis	infectious diseases	rs111837807	CCHCR1	1.13537	0.0303215	1.07594	1.1948	2.82666e-05	0.00732012	1	6760	598293	82.7816	11.6155	0.0272933	3
735.21	Hammer toe (acquired)	musculoskeletal	rs61667602	CRHR1	1.04734	0.0110542	1.02567	1.069	2.86407e-05	0.00738199	1	28776	567313	75.5665	8.1855	0.00254868	3
761	Cervicalgia	symptoms	rs61667602	CRHR1	0.974639	0.0062258	0.962436	0.986841	3.68911e-05	0.00916274	1	112354	450851	53.5045	6.45223	0.000418372	4
244	Hypothyroidism	endocrine/metabolic	rs9268576	HLA-DRA	1.04887	0.0116372	1.02606	1.07168	4.12731e-05	0.0100681	1	71172	536200	0	0.258577	0	4
366	Cataract	sense organs	rs505922	ABO	1.01965	0.00474804	1.01034	1.02895	4.16632e-05	0.010118	1	300334	261767	0	0.644494	0	4
771.2	Cramp of limb	symptoms	rs505922	ABO	1.08518	0.0199616	1.04606	1.12431	4.21769e-05	0.0101975	1	5585	593061	0	0.709248	0	3
681.5	Cellulitis and abscess of leg, except foot	dermatologic	rs505922	ABO	1.04183	0.0100189	1.0222	1.06147	4.30311e-05	0.0103582	1	23367	566616	41.9193	3.44348	0.000448113	3
327.4	Insomnia	neurological	rs60305836	CDH8	0.97082	0.00725386	0.956603	0.985038	4.45549e-05	0.0106779	1	103852	455683	68.055	9.39114	0.000667675	4
702	Degenerative skin conditions and other dermatoses	dermatologic	rs67579710	THBS3	1.0317	0.00764666	1.01671	1.04668	4.48749e-05	0.0107077	1	139763	423515	0	1.00809	0	4
411.3	Angina pectoris	circulatory system	rs10774679	OAS3	1.0313	0.00757231	1.01646	1.04614	4.69811e-05	0.0111615	1	44385	540102	53.8984	6.50737	0.000567349	4
172.2	Other non-epithelial cancer of skin	neoplasms	rs61667602	CRHR1	1.03052	0.00739336	1.01603	1.04501	4.78662e-05	0.0113225	1	66509	523796	0	0.444908	0	3
509	Respiratory failure, insufficiency, arrest	respiratory	rs2277732	DPP9	1.03754	0.00907437	1.01976	1.05533	4.87464e-05	0.0114498	1	36843	553471	0	0.413486	0	3
740	Osteoarthrosis	musculoskeletal	rs62200027	CASC20	0.981588	0.00457586	0.972619	0.990557	4.88234e-05	0.0114498	1	245876	307711	0	2.63376	0	4
702.1	Actinic keratosis	dermatologic	rs117169628	SLC22A31	0.967021	0.00826255	0.950826	0.983215	4.93405e-05	0.0115216	1	92925	478654	0	0.389316	0	3
578.8	Hemorrhage of rectum and anus	digestive	rs505922	ABO	0.958102	0.0105608	0.937403	0.978801	5.06021e-05	0.0117419	1	21403	567934	0	0.939143	0	4
241	Nontoxic nodular goiter	endocrine/metabolic	rs505922	ABO	0.956714	0.0109215	0.935308	0.97812	5.0845e-05	0.0117419	1	20055	585463	0	1.17581	0	3
512.7	Shortness of breath	respiratory	rs35705950	MUC5B	1.03514	0.00852674	1.01843	1.05185	5.10843e-05	0.0117419	1	107771	435480	54.0208	6.52469	0.00138416	4
751	Genitourinary congenital anomalies	congenital anomalies	rs505922	ABO	0.940786	0.0150703	0.911248	0.970324	5.11433e-05	0.0117419	1	10334	585588	0	1.12715	0	3
1019	NA	NA	rs10129899	LINC00637	0.965274	0.00875146	0.948121	0.982427	5.3781e-05	0.0122958	1	36818	531316	0	0.759299	0	4
495	Asthma	respiratory	rs111837807	CCHCR1	0.951377	0.0124305	0.927013	0.975741	6.07486e-05	0.0138309	1	51247	547158	0	0.507785	0	4
440.2	Atherosclerosis of the extremities	circulatory system	rs61667602	CRHR1	1.0547	0.0133208	1.02859	1.0808	6.3975e-05	0.014467	1	18791	577107	77.4098	8.85338	0.00490919	3
172.2	Other non-epithelial cancer of skin	neoplasms	rs721917	SFTPD	0.975274	0.00626402	0.962997	0.987552	6.41815e-05	0.014467	1	66509	523796	12.8116	2.29388	0.000179809	3
172.22	Squamous cell carcinoma	neoplasms	rs61667602	CRHR1	1.05332	0.012998	1.02784	1.07879	6.43365e-05	0.014467	1	17851	582983	43.1566	3.51844	0.0064537	3
395	Heart valve disorders	circulatory system	rs10129899	LINC00637	0.967874	0.0082152	0.951772	0.983976	7.04603e-05	0.0157791	1	39629	554424	17.4989	3.63632	0.000179061	4
803.3	Fracture of clavicle or scapula	injuries & poisonings	rs12809318	FBRSL1	1.10339	0.0248222	1.05474	1.15204	7.38274e-05	0.0164656	1	3648	606596	0	1.07721	0	3
300.9	Posttraumatic stress disorder	mental disorders	rs61667602	CRHR1	1.0227	0.00567045	1.01159	1.03381	7.54149e-05	0.0167513	1	156498	439405	51.3605	6.16782	0.000281466	4
532	Dysphagia	digestive	rs7605877	FOXI3	1.03358	0.0083545	1.01721	1.04996	7.69781e-05	0.0170293	1	67950	519256	0	0.976826	0	4
871	Open wounds of extremities	injuries & poisonings	rs111837807	CCHCR1	0.941581	0.0152415	0.911707	0.971454	7.8335e-05	0.0172596	1	32654	536958	0	0.419909	0	3
605	Erectile dysfunction [ED]	genitourinary	rs61667602	CRHR1	1.02257	0.00565881	1.01148	1.03366	8.01706e-05	0.0175931	1	161706	409900	0	1.09064	0	4
785	Abdominal pain	symptoms	rs35508621	LZTFL1	0.960757	0.010167	0.940829	0.980684	8.2291e-05	0.0179862	1	125362	412331	59.6428	7.43362	0.00204424	4
452.2	Deep vein thrombosis [DVT]	circulatory system	rs61667602	CRHR1	1.0544	0.0134582	1.02802	1.08078	8.27783e-05	0.0180206	1	18407	585196	46.7848	3.75832	0.00116775	3
112	Candidiasis	infectious diseases	rs7579014	BCL11A	0.944797	0.0144724	0.916431	0.973163	8.71932e-05	0.0189064	1	11705	578002	0	0.915056	0	3
272.11	Hypercholesterolemia	endocrine/metabolic	rs581342	LMNA	0.967345	0.00849442	0.950696	0.983994	9.28854e-05	0.020061	1	86287	489058	0	1.49937	0	4
796	Elevated prostate specific antigen [PSA]	genitourinary	rs732990	CIB4	1.024	0.00608491	1.01208	1.03593	9.68354e-05	0.0208318	1	73304	526184	59.8473	7.47147	0.000417502	4
443	Peripheral vascular disease	circulatory system	rs61667602	CRHR1	1.03327	0.00841293	1.01679	1.04976	9.99025e-05	0.0214073	1	50988	530053	77.9329	9.06325	0.00211633	3
275.1	Disorders of iron metabolism	hematopoietic	rs111837807	CCHCR1	0.817227	0.0518991	0.715505	0.918949	0.000100636	0.0214802	1	3163	557027	0	2.6957e-05	0	2
1010.5	NA	NA	rs61667602	CRHR1	1.0209	0.00532463	1.01047	1.03134	0.000102321	0.0217549	1	294072	210493	0	1.45215	0	4
443.9	Peripheral vascular disease, unspecified	circulatory system	rs61667602	CRHR1	1.03434	0.00870355	1.01728	1.0514	0.000104735	0.0220976	1	47335	535503	77.5532	8.90997	0.00221622	3
433	Cerebrovascular disease	circulatory system	rs61667602	CRHR1	1.02679	0.00681605	1.01343	1.04015	0.000104836	0.0220976	1	85876	496113	0	2.8881	0	4
157	Pancreatic cancer	neoplasms	rs505922	ABO	1.13559	0.0327889	1.07132	1.19985	0.00010538	0.0220976	1	2019	559669	38.7344	1.63224	0.00205511	2
782.3	Edema	symptoms	rs61667602	CRHR1	1.02748	0.00699077	1.01378	1.04118	0.00010555	0.0220976	1	80857	479980	20.919	3.79358	0.000142744	4
751.21	Cystic kidney disease	congenital anomalies	rs505922	ABO	0.934261	0.0176431	0.899681	0.968841	0.000116119	0.0242174	1	7518	594939	64.5486	5.64153	0.00275228	3
428	Congestive heart failure; nonhypertensive	circulatory system	rs505922	ABO	1.024	0.00615793	1.01193	1.03607	0.000117396	0.0243907	1	70790	523251	35.821	4.67443	0.000162236	4
172.21	Basal cell carcinoma	neoplasms	rs721917	SFTPD	0.966734	0.00879427	0.949497	0.983971	0.00011957	0.0247483	1	29395	451704	0	0.237489	0	2
530	Diseases of esophagus	digestive	rs7605877	FOXI3	1.02138	0.00550788	1.01058	1.03217	0.000123036	0.0253697	1	241636	325257	0	2.27405	0	4
250.14	Type 1 diabetes with neurological manifestations	endocrine/metabolic	rs111837807	CCHCR1	0.850809	0.0421107	0.768272	0.933346	0.000124684	0.0255378	1	4551	602708	38.2828	3.24059	0.00620414	3
427.2	Atrial fibrillation and flutter	circulatory system	rs505922	ABO	1.02308	0.00594773	1.01142	1.03474	0.000124786	0.0255378	1	80079	523912	0	0.827399	0	4
735.21	Hammer toe (acquired)	musculoskeletal	rs67579710	THBS3	1.04861	0.0123775	1.02435	1.07287	0.000125555	0.0255992	1	28776	567313	70.0869	6.68604	0.00142175	3
428.1	Congestive heart failure (CHF) NOS	circulatory system	rs505922	ABO	1.02735	0.00704312	1.01354	1.04115	0.000127715	0.0259427	1	51357	544619	0	1.68523	0	4
172.22	Squamous cell carcinoma	neoplasms	rs111837807	CCHCR1	1.078	0.0196529	1.03948	1.11652	0.00013259	0.0268333	1	17851	582983	54.4119	4.38711	0.0187911	3
713	Arthropathy associated with other disorders classified elsewhere	musculoskeletal	rs61667602	CRHR1	1.14153	0.0346525	1.07361	1.20945	0.000133526	0.0269231	1	2450	558092	0	0.138404	0	2
401.2	Hypertensive heart and/or renal disease	circulatory system	rs67579710	THBS3	1.03175	0.00818404	1.0157	1.04779	0.000134199	0.0269316	1	78395	501345	38.6711	4.89166	0.000247238	4
224.1	Benign neoplasm of eye, uveal	neoplasms	rs721917	SFTPD	0.960102	0.0106642	0.9392	0.981004	0.000134555	0.0269316	1	19061	583270	0	0.219505	0	3
433.2	Occlusion of cerebral arteries	circulatory system	rs61667602	CRHR1	1.044	0.0112884	1.02188	1.06613	0.00013637	0.0271953	1	27412	571549	45.0072	3.63684	0.000676144	3
681	Superficial cellulitis and abscess	dermatologic	rs505922	ABO	1.02073	0.00538045	1.01018	1.03128	0.000137099	0.0272413	1	95101	460309	0	1.42405	0	4
172	Skin cancer	neoplasms	rs721917	SFTPD	0.978165	0.00579631	0.966804	0.989525	0.000139618	0.0276413	1	80936	510743	20.2441	2.50765	0.000251674	3
555	Inflammatory bowel disease and other gastroenteritis and colitis	digestive	rs9268576	HLA-DRA	0.885592	0.0319725	0.822926	0.948258	0.000144641	0.0285324	1	9196	597378	0	1.91789	0	3
425.1	Primary/intrinsic cardiomyopathies	circulatory system	rs505922	ABO	1.0372	0.00961493	1.01836	1.05605	0.000145377	0.0285495	1	25393	572681	43.4868	3.53899	0.000330757	3
433.21	Cerebral artery occlusion, with cerebral infarction	circulatory system	rs61667602	CRHR1	1.04426	0.0114027	1.02191	1.06661	0.000145772	0.0285495	1	26875	572672	29.4694	2.83565	0.000349329	3
1002	NA	NA	rs61667602	CRHR1	0.959284	0.0109475	0.937827	0.980741	0.000146456	0.028581	1	31135	556485	0	2.03972	0	4
276.6	Fluid overload	endocrine/metabolic	rs915823	TMPRSS2	0.905456	0.0261777	0.854148	0.956764	0.000148282	0.0288342	1	5759	596988	0	1.28605	0	3
288	Diseases of white blood cells	hematopoietic	rs505922	ABO	0.961218	0.0104451	0.940746	0.981691	0.000152592	0.0295671	1	21901	558232	34.5844	3.05737	0.000303004	3
530.1	Esophagitis, GERD and related diseases	digestive	rs7605877	FOXI3	1.02104	0.00552104	1.01021	1.03186	0.000162948	0.0314622	1	235985	330873	0	2.60004	0	4
751.2	Congenital anomalies of urinary system	congenital anomalies	rs505922	ABO	0.938702	0.0167924	0.905789	0.971615	0.000165201	0.0317849	1	8300	592970	53.2419	4.27734	0.00156192	3
165.1	Cancer of bronchus; lung	neoplasms	rs35705950	MUC5B	1.07869	0.0201564	1.03919	1.1182	0.000171169	0.0328176	1	14315	593659	0	1.57577	0	3
573.3	Hepatomegaly	digestive	rs7579014	BCL11A	0.908665	0.0254946	0.858696	0.958635	0.000172088	0.0328785	1	3678	599536	86.207	14.5001	0.017637	3
337	Disorders of the autonomic nervous system	neurological	rs11702230	LOC101928126	0.928293	0.0198246	0.889437	0.967149	0.000174514	0.0331386	1	15888	577360	0	1.68422	0	3
250.2	Type 2 diabetes	endocrine/metabolic	rs7579014	BCL11A	0.983755	0.00436384	0.975202	0.992309	0.000174663	0.0331386	1	215735	379399	0	1.08431	0	4
571.5	Other chronic nonalcoholic liver disease	digestive	rs77534576	DLX4	1.10387	0.0263861	1.05215	1.15559	0.000180189	0.0340688	1	39114	556603	0	2.75675	0	4
702.1	Actinic keratosis	dermatologic	rs505922	ABO	0.978075	0.00592059	0.96647	0.989679	0.000180816	0.0340696	1	92925	478654	14.9654	2.35198	0.000323859	3
804	Fracture of hand or wrist	injuries & poisonings	rs61667602	CRHR1	1.05861	0.0152281	1.02876	1.08845	0.000183974	0.0345454	1	14274	588165	0	1.38961	0	3
480	Pneumonia	respiratory	rs35508621	LZTFL1	0.948565	0.0141337	0.920863	0.976267	0.00018688	0.0349708	1	52425	532394	0	1.25705	0	4
571	Chronic liver disease and cirrhosis	digestive	rs77534576	DLX4	1.10137	0.0258565	1.05069	1.15205	0.000188207	0.0350991	1	41039	553810	0	1.46046	0	4
561.1	NA	NA	rs10129899	LINC00637	0.974543	0.0069167	0.960986	0.9881	0.000192879	0.0358478	1	57479	504585	0	1.53838	0	4
364.9	Cornea replaced by transplant	sense organs	rs72711165	TMEM65	1.62656	0.130751	1.37029	1.88284	0.000198763	0.0368164	1	1346	560980	1.22474	1.0124	0.000493886	2
272.13	Mixed hyperlipidemia	endocrine/metabolic	rs111837807	CCHCR1	1.03227	0.00854042	1.01553	1.04901	0.000199933	0.0368444	1	119308	450397	0	0.732172	0	4
512.8	Cough	respiratory	rs11234800	ME3	0.970007	0.00818892	0.953957	0.986057	0.000200263	0.0368444	1	92629	430881	0	2.01632	0	4
740.1	Osteoarthritis; localized	musculoskeletal	rs11085727	TYK2	1.01932	0.00515524	1.00921	1.02942	0.000205898	0.037754	1	144338	415099	33.5707	4.51608	0.000122207	4
172	Skin cancer	neoplasms	rs61667602	CRHR1	1.02573	0.0068512	1.0123	1.03916	0.000208537	0.03811	1	80936	510743	0	0.290982	0	3
504	Other alveolar and parietoalveolar pneumonopathy	respiratory	rs9577395	ATP11A	0.905102	0.0269617	0.852257	0.957947	0.000217198	0.0395604	1	4952	603245	0	1.49602	0	3
425	Cardiomyopathy	circulatory system	rs505922	ABO	1.03535	0.00940036	1.01692	1.05377	0.000219673	0.0398566	1	26685	570445	48.3399	3.87146	0.000384997	3
365.11	Primary open angle glaucoma	sense organs	rs10774679	OAS3	1.03284	0.00874499	1.0157	1.04998	0.000220283	0.0398566	1	33771	576441	37.4402	4.79541	0.000260926	4
476	Allergic rhinitis	respiratory	rs111837807	CCHCR1	0.968959	0.00855361	0.952194	0.985724	0.000227306	0.0409917	1	125595	429142	0	0.926999	0	4
592	Cystitis and urethritis	genitourinary	rs34488998	NKAIN3	1.18133	0.0452284	1.09268	1.26998	0.000229205	0.0411982	1	8190	586451	34.5398	3.05529	0.00740866	3
401.1	Essential hypertension	circulatory system	rs721917	SFTPD	1.01802	0.00484965	1.00852	1.02753	0.000230489	0.0412251	1	429894	158026	0	1.60024	0	4
172.2	Other non-epithelial cancer of skin	neoplasms	rs67579710	THBS3	1.03662	0.00976734	1.01748	1.05577	0.000230864	0.0412251	1	66509	523796	60.087	5.0109	0.00392391	3
702.2	Seborrheic keratosis	dermatologic	rs9577395	ATP11A	0.975028	0.0068711	0.961561	0.988495	0.00023278	0.0413146	1	89962	465095	68.5934	9.55212	0.00258108	4
276.13	Hyperpotassemia	endocrine/metabolic	rs7605877	FOXI3	1.05227	0.0138434	1.02514	1.0794	0.000232878	0.0413146	1	21392	567741	0	0.872111	0	3
272.12	Hyperglyceridemia	endocrine/metabolic	rs505922	ABO	0.962527	0.0103843	0.942174	0.982881	0.000235147	0.0414908	1	22350	579210	18.6184	3.68634	0.000186795	4
578.2	Blood in stool	digestive	rs505922	ABO	0.967702	0.00892858	0.950202	0.985202	0.000235966	0.0414908	1	30478	548942	39.4611	4.95549	0.000315902	4
504	Other alveolar and parietoalveolar pneumonopathy	respiratory	rs2277732	DPP9	1.09032	0.023517	1.04422	1.13641	0.000236149	0.0414908	1	4952	603245	0	1.85941	0	3
395.2	Nonrheumatic aortic valve disorders	circulatory system	rs61667602	CRHR1	1.04605	0.0122535	1.02203	1.07006	0.000238989	0.0418553	1	21302	576604	0	0.861859	0	3
695.42	Systemic lupus erythematosus	dermatologic	rs11085727	TYK2	0.844655	0.0459696	0.754555	0.934755	0.000240109	0.041917	1	1648	560283	0	0.840071	0	2
411	Ischemic Heart Disease	circulatory system	rs11234800	ME3	0.975474	0.00676619	0.962212	0.988735	0.000242519	0.042203	1	169668	405366	74.7099	11.8624	0.00225742	4
796	Elevated prostate specific antigen [PSA]	genitourinary	rs915823	TMPRSS2	1.02881	0.00774445	1.01363	1.04399	0.00024508	0.0425132	1	73304	526184	0	1.22131	0	4
700	Corns and callosities	dermatologic	rs505922	ABO	1.02825	0.00760544	1.01334	1.04315	0.00024974	0.0431845	1	42447	548536	0	2.10982	0	4
362	Other retinal disorders	sense organs	rs505922	ABO	1.01933	0.00523104	1.00908	1.02959	0.000251386	0.043332	1	111050	458229	66.5093	8.95772	0.000406064	4
242	Thyrotoxicosis with or without goiter	endocrine/metabolic	rs505922	ABO	0.940397	0.0167982	0.907472	0.973321	0.000253861	0.043621	1	8320	598101	0	0.0631121	0	3
540.1	Appendicitis	digestive	rs111837807	CCHCR1	0.865113	0.0396293	0.787439	0.942786	0.000255919	0.0438367	1	4865	605994	6.52115	2.13952	0.000517655	3
772.3	Muscle weakness	symptoms	rs67579710	THBS3	1.03803	0.0102194	1.018	1.05806	0.000259446	0.0443021	1	45154	537002	52.5336	6.32026	0.000693267	4
053	Herpes zoster	infectious diseases	rs111837807	CCHCR1	0.920281	0.0227559	0.875679	0.964883	0.00026147	0.0444857	1	14334	576087	0	0.686619	0	3
575.2	Obstruction of bile duct	digestive	rs721917	SFTPD	1.15143	0.0386306	1.07571	1.22715	0.00026215	0.0444857	1	1366	559652	0	0.430635	0	2
250.1	Type 1 diabetes	endocrine/metabolic	rs111837807	CCHCR1	0.936876	0.0178835	0.901824	0.971927	0.000266268	0.0450446	1	24318	565748	20.8551	2.52701	0.000373364	3
564.1	Irritable Bowel Syndrome	digestive	rs61667602	CRHR1	1.05092	0.0136277	1.02421	1.07763	0.000268138	0.045221	1	18007	582775	30.7181	2.88676	0.000629074	3
224.1	Benign neoplasm of eye, uveal	neoplasms	rs11702230	LOC101928126	0.939037	0.0172765	0.905175	0.972899	0.000271812	0.0456941	1	19061	583270	30.2992	2.86941	0.00245472	3
172	Skin cancer	neoplasms	rs67579710	THBS3	1.03349	0.00905052	1.01575	1.05123	0.000272616	0.0456941	1	80936	510743	34.5232	3.05452	0.00106487	3
384.4	Perforation of tympanic membrane	sense organs	rs10774679	OAS3	1.10012	0.0262216	1.04873	1.15152	0.000273706	0.0457365	1	3450	605737	11.9306	2.27094	0.00059522	3
709	Diffuse diseases of connective tissue	dermatologic	rs11085727	TYK2	0.888822	0.0324029	0.825313	0.952332	0.000275547	0.0458479	1	2936	605508	0	1.80038	0	3
714.1	Rheumatoid arthritis	musculoskeletal	rs11085727	TYK2	0.947621	0.0147934	0.918626	0.976616	0.000276051	0.0458479	1	13017	592985	21.0429	2.53302	0.000427521	3
530.1	Esophagitis, GERD and related diseases	digestive	rs505922	ABO	0.985181	0.00411372	0.977118	0.993244	0.000284252	0.047067	1	235985	330873	38.0863	4.84545	7.51221e-05	4
317.11	Alcoholic liver damage	mental disorders	rs9268576	HLA-DRA	1.09798	0.0257713	1.04747	1.1485	0.000286594	0.0473113	1	11232	593953	0	1.88915	0	3
871.2	Open wound of finger(s)	injuries & poisonings	rs67579710	THBS3	1.10258	0.0269469	1.04976	1.15539	0.000290349	0.0477869	1	6030	589939	0	1.12631	0	3
709	Diffuse diseases of connective tissue	dermatologic	rs72711165	TMEM65	0.629807	0.127725	0.379466	0.880149	0.000294823	0.0483775	1	2936	605508	0	0.224684	0	3
364.1	Corneal opacity	sense organs	rs505922	ABO	1.05538	0.0149022	1.02618	1.08459	0.000297717	0.0485913	1	10254	590672	0	1.23505	0	3
224	Benign neoplasm of eye	neoplasms	rs721917	SFTPD	0.963408	0.0103062	0.943207	0.983608	0.000297904	0.0485913	1	20432	580245	0	0.145623	0	3
569	Other disorders of intestine	digestive	rs7605877	FOXI3	1.08542	0.0226816	1.04096	1.12987	0.000301805	0.0490811	1	7714	583978	30.1837	2.86466	0.000883455	3
426.9	Cardiac pacemaker/device in situ	circulatory system	rs61667602	CRHR1	1.04055	0.011014	1.01896	1.06214	0.000307398	0.0498423	1	27368	578610	0	0.61966	0	3
714	Rheumatoid arthritis and other inflammatory polyarthropathies	musculoskeletal	rs11085727	TYK2	0.954211	0.0129912	0.928748	0.979674	0.000308717	0.049908	1	17045	584564	0	0.103161	0	3
695.3	Rosacea	dermatologic	rs61667602	CRHR1	0.949242	0.0144506	0.920919	0.977565	0.000312374	0.0503503	1	15137	587582	72.9598	7.3964	0.00937581	3
250	Diabetes mellitus	endocrine/metabolic	rs7579014	BCL11A	0.984404	0.00436278	0.975853	0.992955	0.00031471	0.0504433	1	217042	376756	0	1.44123	0	4
337.1	Peripheral autonomic neuropathy	neurological	rs11702230	LOC101928126	0.928048	0.020726	0.887425	0.968671	0.000314797	0.0504433	1	14515	580069	51.9264	4.16029	0.00486378	3
530	Diseases of esophagus	digestive	rs505922	ABO	0.98535	0.00410377	0.977307	0.993394	0.000322852	0.0515826	1	241636	325257	42.2979	5.19911	8.90039e-05	4
411.4	Coronary atherosclerosis	circulatory system	rs11234800	ME3	0.975169	0.00700151	0.961446	0.988892	0.00032897	0.0522655	1	145040	440899	74.6772	11.847	0.00259686	4
327.31	Central/nonobstroctive sleep apnea	neurological	rs11085727	TYK2	1.07505	0.0201519	1.03556	1.11455	0.000329039	0.0522655	1	6567	597711	59.505	4.93888	0.00485626	3
702.2	Seborrheic keratosis	dermatologic	rs67579710	THBS3	1.03131	0.00858963	1.01447	1.04814	0.000332262	0.0523374	1	89962	465095	0	0.279587	0	4
726.4	Calcaneal spur; Exostosis NOS	musculoskeletal	rs67579710	THBS3	1.06138	0.0166011	1.02885	1.09392	0.000332507	0.0523374	1	15902	572475	0	1.68323	0	3
401	Hypertension	circulatory system	rs721917	SFTPD	1.01766	0.00487878	1.0081	1.02722	0.000332902	0.0523374	1	432480	155932	0	1.25264	0	4
290.1	Dementias	mental disorders	rs61667602	CRHR1	0.955914	0.0125664	0.931284	0.980544	0.000333322	0.0523374	1	22705	579894	8.21182	2.17893	0.000112221	3
694	Dyschromia and Vitiligo	dermatologic	rs9461128	TMEM14B	0.915993	0.024537	0.8679	0.964085	0.000348748	0.0543616	1	18377	568718	0	2.5238	0	4
702.1	Actinic keratosis	dermatologic	rs67579710	THBS3	1.03222	0.00886851	1.01484	1.0496	0.00034917	0.0543616	1	92925	478654	57.2065	4.67361	0.00537857	3
710.11	Acute osteomyelitis	musculoskeletal	rs67579710	THBS3	1.10047	0.0267732	1.04799	1.15294	0.000349199	0.0543616	1	5938	603152	13.5733	2.3141	0.000467028	3
530.11	GERD	digestive	rs505922	ABO	0.985287	0.00414675	0.977159	0.993415	0.000350956	0.0544799	1	224132	341773	39.3553	4.94684	8.05028e-05	4
681.1	Cellulitis and abscess of fingers/toes	dermatologic	rs505922	ABO	1.0457	0.0125102	1.02118	1.07022	0.000354166	0.0547634	1	14621	574539	0	0.521516	0	3
802	Fracture of pelvis	injuries & poisonings	rs62200027	CASC20	0.867298	0.0398622	0.789168	0.945428	0.000354787	0.0547634	1	1717	559889	51.3622	2.05601	0.0142781	2
250.1	Type 1 diabetes	endocrine/metabolic	rs12809318	FBRSL1	0.96507	0.00995954	0.945549	0.98459	0.000357038	0.0549557	1	24318	565748	0	1.51751	0	3
696	Psoriasis and related disorders	dermatologic	rs9268576	HLA-DRA	1.076	0.0205328	1.03575	1.11624	0.00036053	0.0553372	1	19505	591401	64.9414	8.5571	0.00547342	4
707	Chronic ulcer of skin	dermatologic	rs61667602	CRHR1	1.03741	0.0102996	1.01722	1.0576	0.000362703	0.0555149	1	32100	561403	0	0.00841626	0	3
250.22	Type 2 diabetes with renal manifestations	endocrine/metabolic	rs505922	ABO	1.03086	0.00852633	1.01415	1.04757	0.000364512	0.0556359	1	33418	570603	38.9639	4.91513	0.000287023	4
796	Elevated prostate specific antigen [PSA]	genitourinary	rs35705950	MUC5B	0.963667	0.0104092	0.943265	0.984069	0.000377283	0.0572961	1	73304	526184	54.03	6.52599	0.00178046	4
250	Diabetes mellitus	endocrine/metabolic	rs11234800	ME3	0.977967	0.0062665	0.965684	0.990249	0.000377486	0.0572961	1	217042	376756	36.7605	4.74387	0.000305209	4
580.1	Glomerulonephritis	genitourinary	rs9268576	HLA-DRA	1.22722	0.0576089	1.1143	1.34013	0.000379242	0.057307	1	1880	559045	0	0.800353	0	2
512.8	Cough	respiratory	rs61667602	CRHR1	1.02392	0.00665026	1.01088	1.03695	0.000379656	0.057307	1	92629	430881	0	1.71895	0	4
433.1	Occlusion and stenosis of precerebral arteries	circulatory system	rs61667602	CRHR1	1.0381	0.0105552	1.01741	1.05879	0.000396476	0.0596733	1	29494	556893	0	0.383021	0	3
242	Thyrotoxicosis with or without goiter	endocrine/metabolic	rs61667602	CRHR1	0.927797	0.0211599	0.886323	0.96927	0.000397516	0.0596733	1	8320	598101	0	0.0282228	0	3
512	Other symptoms of respiratory system	respiratory	rs35705950	MUC5B	1.02561	0.00714288	1.01161	1.03961	0.000400771	0.0599971	1	223976	292081	0	1.15149	0	4
512	Other symptoms of respiratory system	respiratory	rs67579710	THBS3	1.02172	0.00607273	1.00982	1.03362	0.000402136	0.0600369	1	223976	292081	32.6093	4.45165	0.000108318	4
262	Mineral deficiency NEC	endocrine/metabolic	rs7605877	FOXI3	0.873113	0.0383776	0.797893	0.948333	0.000406757	0.0605614	1	2779	604642	0	0.521641	0	3
286.9	Abnormal coagulation profile	hematopoietic	rs505922	ABO	1.08053	0.0219306	1.03755	1.12352	0.000412638	0.0610558	1	4621	598893	0	1.43945	0	3
420.2	Pericarditis	circulatory system	rs111837807	CCHCR1	0.865963	0.0407505	0.786092	0.945834	0.000413119	0.0610558	1	4787	601703	0	1.03051	0	3
496.1	Emphysema	respiratory	rs9367106	LOC100505711	1.14385	0.038058	1.06925	1.21844	0.000413454	0.0610558	1	12469	585112	56.9663	4.64753	0.00653581	3
496.21	Obstructive chronic bronchitis	respiratory	rs9268576	HLA-DRA	0.936116	0.018698	0.899468	0.972764	0.000414547	0.0610558	1	27197	564874	0	0.406257	0	3
433.31	Transient cerebral ischemia	circulatory system	rs505922	ABO	1.02909	0.00812262	1.01317	1.04501	0.000416028	0.0611091	1	36983	561465	0	2.8619	0	4
530.11	GERD	digestive	rs35508621	LZTFL1	0.970982	0.00834864	0.954619	0.987345	0.000419984	0.0615249	1	224132	341773	73.26	11.2191	0.0029682	4
244	Hypothyroidism	endocrine/metabolic	rs11085727	TYK2	0.977048	0.00658874	0.964134	0.989962	0.000424817	0.062051	1	71172	536200	0	1.10922	0	4
523.32	Chronic periodontitis	digestive	rs7579014	BCL11A	0.969058	0.00892035	0.951574	0.986542	0.000425847	0.062051	1	32234	566938	42.2569	5.19543	0.000323951	4
250.25	Diabetes type 2 with peripheral circulatory disorders	endocrine/metabolic	rs60869999	MYO1C	1.05997	0.016538	1.02756	1.09239	0.000428609	0.0622874	1	11698	589830	59.3084	4.91502	0.00238205	3
433.3	Cerebral ischemia	circulatory system	rs505922	ABO	1.02828	0.00792113	1.01275	1.0438	0.000430856	0.0624478	1	39135	557018	23.352	3.914	0.000146875	4
244.4	Hypothyroidism NOS	endocrine/metabolic	rs11085727	TYK2	0.976721	0.00669923	0.96359	0.989851	0.000438157	0.0633355	1	68397	539116	0	0.978143	0	4
689	Disorder of skin and subcutaneous tissue NOS	dermatologic	rs67579710	THBS3	1.03814	0.0106481	1.01727	1.05901	0.000439299	0.0633355	1	45579	498803	0	1.58952	0	4
580	Nephritis; nephrosis; renal sclerosis	genitourinary	rs9268576	HLA-DRA	1.10221	0.0277015	1.04792	1.15651	0.000442797	0.0633755	1	9175	594378	0	1.93404	0	3
366.2	Senile cataract	sense organs	rs61667602	CRHR1	1.01947	0.0054892	1.00871	1.03023	0.000443181	0.0633755	1	261100	299188	23.1722	3.90484	0.000107816	4
428.3	Heart failure with reduced EF [Systolic or combined heart failure]	circulatory system	rs505922	ABO	1.02886	0.00809901	1.01299	1.04473	0.000443326	0.0633755	1	37181	567970	0	0.920791	0	4
788	Syncope and collapse	symptoms	rs10774679	OAS3	1.0266	0.00747402	1.01195	1.04125	0.000444215	0.0633755	1	44958	540698	0	0.745968	0	4
727.6	Rupture of tendon, nontraumatic	musculoskeletal	rs3746539	PTPRT	1.04169	0.0116346	1.01889	1.0645	0.000446479	0.0633856	1	18002	581502	2.11447	2.0432	1.57324e-05	3
386.9	Dizziness and giddiness (Light-headedness and vertigo)	sense organs	rs7671107	LOC101929161	0.975885	0.00695276	0.962258	0.989513	0.000446606	0.0633856	1	76087	475186	0	1.31814	0	4
367.8	Hypermetropia	sense organs	rs77534576	DLX4	0.932487	0.0199368	0.893411	0.971563	0.000454762	0.0642124	1	93935	453412	0	1.24991	0	4
427.21	Atrial fibrillation	circulatory system	rs505922	ABO	1.02146	0.00605595	1.00959	1.03333	0.00045549	0.0642124	1	76636	527291	0	0.417308	0	4
250.12	Type 1 diabetes with renal manifestations	endocrine/metabolic	rs55654108	PDCL3P4	1.15621	0.0414076	1.07505	1.23737	0.000455957	0.0642124	1	1344	559817	0	0.150753	0	2
585.33	Chronic Kidney Disease, Stage III	genitourinary	rs67579710	THBS3	1.03447	0.00967156	1.01551	1.05343	0.000458104	0.0643488	1	52811	550550	0	0.963686	0	4
580.2	Nephrotic syndrome without mention of glomerulonephritis	genitourinary	rs9268576	HLA-DRA	1.25104	0.0639786	1.12564	1.37644	0.0004639	0.0649609	1	1528	559392	0	0.812872	0	2
840	Sprains and strains	injuries & poisonings	rs35705950	MUC5B	0.964661	0.0102788	0.944515	0.984808	0.000464839	0.0649609	1	73620	473578	21.5258	3.82291	0.000341272	4
054	Herpes simplex	infectious diseases	rs11085727	TYK2	1.05116	0.0142616	1.0232	1.07911	0.000468365	0.0652868	1	14214	584259	0	0.882181	0	3
696.41	Psoriasis vulgaris	dermatologic	rs9268576	HLA-DRA	1.0776	0.0213697	1.03572	1.11948	0.000469968	0.0653435	1	18051	594565	59.9825	7.49672	0.00492752	4
509.1	Respiratory failure	respiratory	rs3746539	PTPRT	1.0335	0.00943177	1.01501	1.05198	0.000477292	0.0661934	1	27918	568444	69.8051	6.62364	0.00135483	3
741.3	Difficulty in walking	musculoskeletal	rs721917	SFTPD	1.03	0.00846495	1.01341	1.04659	0.000479653	0.0663524	1	30675	551660	0	0.726943	0	3
1009	NA	NA	rs581342	LMNA	0.963821	0.0105553	0.943133	0.98451	0.00048108	0.0663817	1	49512	499930	17.2163	3.6239	0.000122495	4
430	Intracranial hemorrhage	circulatory system	rs9497053	UTRN	1.08415	0.0231603	1.03875	1.12954	0.000485818	0.0668667	1	5496	603657	3.54917	2.0736	7.30972e-05	3
276.12	Hyposmolality and/or hyponatremia	endocrine/metabolic	rs7605877	FOXI3	1.05346	0.0149453	1.02417	1.08276	0.000492254	0.0675823	1	19379	570425	60.2619	5.03295	0.00137469	3
172	Skin cancer	neoplasms	rs11085727	TYK2	1.02228	0.00632578	1.00988	1.03468	0.000494502	0.0677009	1	80936	510743	56.4023	4.5874	0.00200854	3
365.1	Open-angle glaucoma	sense organs	rs61667602	CRHR1	1.02459	0.00697568	1.01092	1.03827	0.000495596	0.0677009	1	89594	506018	0	0.852187	0	4
440.22	Atherosclerosis of native arteries of the extremities with intermittent claudication	circulatory system	rs61667602	CRHR1	1.05818	0.0162478	1.02633	1.09002	0.000501003	0.0682048	1	12369	588205	39.1585	3.28723	0.00139091	3
426.7	Abnormal electrocardiogram [ECG] [EKG]	circulatory system	rs72711165	TMEM65	1.10326	0.0282396	1.04791	1.15861	0.000501781	0.0682048	1	39098	523602	35.1695	4.62745	0.00230949	4
275.3	Disorders of magnesium metabolism	endocrine/metabolic	rs505922	ABO	0.951199	0.0143831	0.923008	0.97939	0.000504136	0.0682689	1	11348	586138	0	0.229025	0	3
747.2	Congenital anomalies of peripheral vascular system	congenital anomalies	rs766826	ELF5	1.17631	0.0466865	1.08481	1.26782	0.000504752	0.0682689	1	1235	558975	0	0.23387	0	2
426.7	Abnormal electrocardiogram [ECG] [EKG]	circulatory system	rs61667602	CRHR1	1.03404	0.00962947	1.01517	1.05292	0.000507927	0.0685172	1	39098	523602	0	0.417981	0	4
1010.3	NA	NA	rs61667602	CRHR1	1.01873	0.00533795	1.00827	1.02919	0.000509096	0.0685172	1	200441	308243	0	2.47037	0	4
614.5	Inflammatory disease of cervix, vagina, and vulva	genitourinary	rs61667602	CRHR1	0.918887	0.0243438	0.871174	0.966601	0.000511105	0.0686187	1	9309	594596	0	1.73098	0	3
274.1	Gout	endocrine/metabolic	rs12809318	FBRSL1	0.976728	0.00678437	0.96343	0.990025	0.000518866	0.0694898	1	56610	548449	8.07725	3.26361	3.12785e-05	4
716	Other arthropathies	musculoskeletal	rs581342	LMNA	0.967597	0.00949252	0.948991	0.986202	0.000520287	0.0695099	1	62392	500378	46.6712	5.62548	0.000430894	4
395.2	Nonrheumatic aortic valve disorders	circulatory system	rs67579710	THBS3	1.05418	0.015226	1.02434	1.08403	0.000529071	0.0705109	1	21302	576604	0	1.15258	0	3
586.2	Cyst of kidney, acquired	genitourinary	rs505922	ABO	0.953869	0.013655	0.927105	0.980632	0.000542647	0.0721443	1	12612	581253	42.2328	3.46217	0.000638942	3
452	Other venous embolism and thrombosis	circulatory system	rs72711165	TMEM65	0.885943	0.0350538	0.817237	0.954648	0.000550739	0.0730424	1	32528	564092	0	1.14896	0	3
696.4	Psoriasis	dermatologic	rs9268576	HLA-DRA	1.07504	0.0209841	1.03392	1.11617	0.000563903	0.0746072	1	18799	593629	62.0018	7.89511	0.00519632	4
426.91	Cardiac pacemaker in situ	circulatory system	rs61667602	CRHR1	1.04519	0.0128223	1.02006	1.07033	0.000566254	0.0747373	1	19541	586655	0	1.27193	0	3
727.1	Synovitis and tenosynovitis	musculoskeletal	rs11702230	LOC101928126	1.04941	0.0139976	1.02198	1.07685	0.000569754	0.0750181	1	31420	562470	0	0.704427	0	4
211	Benign neoplasm of other parts of digestive system	neoplasms	rs1878527	ANKRD30BL	0.912647	0.0265375	0.860633	0.96466	0.000572277	0.0751691	1	4794	596333	74.681	7.89921	0.0104087	3
286	Coagulation defects	hematopoietic	rs61667602	CRHR1	1.05236	0.0148306	1.02329	1.08143	0.000579359	0.0759169	1	14648	583432	0	0.087577	0	3
696.42	Psoriatic arthropathy	dermatologic	rs111837807	CCHCR1	0.851822	0.0466302	0.760426	0.943217	0.000583087	0.0762226	1	3427	607954	0	0.24837	0	3
809	Fracture of unspecified bones	injuries & poisonings	rs61667602	CRHR1	1.06573	0.0185273	1.02942	1.10205	0.000589897	0.0768477	1	9237	588720	0	0.474699	0	3
250.14	Type 1 diabetes with neurological manifestations	endocrine/metabolic	rs12809318	FBRSL1	0.926237	0.0223038	0.882522	0.969953	0.000591455	0.0768477	1	4551	602708	0	1.53627	0	3
799	NA	NA	rs35508621	LZTFL1	0.922356	0.0235298	0.876238	0.968475	0.00059267	0.0768477	1	18717	579969	0	0.968693	0	3
694.2	Other dyschromia	dermatologic	rs9461128	TMEM14B	0.910933	0.0271608	0.857698	0.964168	0.000593494	0.0768477	1	15560	564996	0	1.45031	0	3
367.2	Astigmatism	sense organs	rs505922	ABO	1.01643	0.00474949	1.00712	1.02574	0.00059958	0.0774522	1	141117	384986	0	0.33894	0	4
275	Disorders of mineral metabolism	endocrine/metabolic	rs61667602	CRHR1	1.03683	0.0105651	1.01612	1.05754	0.000618297	0.0796815	1	31173	552641	0.341782	2.00686	2.60355e-06	3
447.1	Stricture of artery	circulatory system	rs13050728	IFNAR2	0.854351	0.0460106	0.76417	0.944531	0.000623338	0.0801422	1	1115	557395	57.6555	2.36158	0.0121703	2
477	Epistaxis or throat hemorrhage	respiratory	rs505922	ABO	0.953184	0.0140193	0.925706	0.980662	0.000626046	0.0803015	1	11980	585904	0	1.98593	0	3
250.2	Type 2 diabetes	endocrine/metabolic	rs9461128	TMEM14B	1.03141	0.00904941	1.01368	1.04915	0.000631333	0.08079	1	215735	379399	0	1.11629	0	4
396	Abnormal heart sounds	circulatory system	rs915823	TMPRSS2	0.94982	0.0150723	0.920278	0.979362	0.000636154	0.0812166	1	16927	571684	0	0.494347	0	3
250.2	Type 2 diabetes	endocrine/metabolic	rs11234800	ME3	0.978822	0.00626965	0.966533	0.99111	0.00063974	0.0814841	1	215735	379399	36.4223	4.71864	0.000300646	4
530.1	Esophagitis, GERD and related diseases	digestive	rs35508621	LZTFL1	0.97216	0.00827668	0.955937	0.988382	0.000646291	0.0821271	1	235985	330873	65.1803	8.6158	0.00200304	4
241.1	Nontoxic uninodular goiter	endocrine/metabolic	rs505922	ABO	0.958965	0.0123185	0.934821	0.983109	0.000670348	0.0848215	1	15588	589798	0	1.54095	0	3
281	Other deficiency anemia	hematopoietic	rs10129899	LINC00637	0.962385	0.0112724	0.940291	0.984478	0.000670599	0.0848215	1	20283	573134	22.4012	2.57736	0.000234565	3
401.2	Hypertensive heart and/or renal disease	circulatory system	rs61667602	CRHR1	1.02481	0.00722249	1.01065	1.03897	0.000690979	0.0871974	1	78395	501345	22.052	3.84872	0.000144801	4
714.1	Rheumatoid arthritis	musculoskeletal	rs11702230	LOC101928126	0.928072	0.0220044	0.884943	0.9712	0.000692977	0.087248	1	13017	592985	0	0.614444	0	3
585.3	Chronic renal failure [CKD]	genitourinary	rs61667602	CRHR1	1.02431	0.0070837	1.01043	1.03819	0.000696848	0.0874558	1	82071	514155	0	2.20557	0	4
760	Back pain	symptoms	rs62200027	CASC20	0.984949	0.00447294	0.976182	0.993716	0.000697971	0.0874558	1	304434	249880	71.0651	10.3681	0.000432037	4
473.4	Voice disturbance	respiratory	rs76073397	MIR548H2	1.07261	0.0206818	1.03208	1.11315	0.000700689	0.0874558	1	19191	579352	0	0.0468632	0	3
840.1	Muscle/tendon sprain	injuries & poisonings	rs9268576	HLA-DRA	0.726527	0.0942646	0.541769	0.911286	0.000701029	0.0874558	1	1233	558360	0	0.0517609	0	2
368	Visual disturbances	sense organs	rs505922	ABO	1.02132	0.00622503	1.00912	1.03352	0.000702644	0.0874576	1	66791	479908	32.8621	4.46841	0.000129706	4
008	Intestinal infection	infectious diseases	rs111837807	CCHCR1	1.08264	0.023489	1.0366	1.12867	0.000724211	0.0899371	1	11931	578719	84.3353	12.7676	0.0164197	3
715	Other inflammatory spondylopathies	musculoskeletal	rs111837807	CCHCR1	0.910906	0.0276315	0.856749	0.965064	0.000732458	0.0907551	1	9814	592873	7.79236	2.16902	0.000321858	3
327.3	Sleep apnea	neurological	rs7579014	BCL11A	0.985557	0.00431147	0.977106	0.994007	0.000739824	0.0914604	1	205583	385499	67.1413	9.12999	0.00025904	4
440.22	Atherosclerosis of native arteries of the extremities with intermittent claudication	circulatory system	rs35705950	MUC5B	0.924176	0.023378	0.878355	0.969997	0.000743676	0.0916249	1	12369	588205	0	0.412058	0	3
601.3	Orchitis and epididymitis	genitourinary	rs11085727	TYK2	1.06181	0.0177824	1.02696	1.09666	0.000744509	0.0916249	1	9018	592029	71.6939	7.06563	0.00389595	3
367.2	Astigmatism	sense organs	rs35508621	LZTFL1	0.968278	0.00956753	0.949525	0.98703	0.000753418	0.0924709	1	141117	384986	62.8887	8.08378	0.00251861	4
276.14	Hypopotassemia	endocrine/metabolic	rs505922	ABO	0.971276	0.00865104	0.95432	0.988232	0.000754768	0.0924709	1	32623	545335	82.4056	11.3673	0.00144845	3
365	Glaucoma	sense organs	rs10129899	LINC00637	0.98236	0.00528827	0.971995	0.992725	0.000764377	0.0934241	1	124009	467919	55.5713	6.75239	0.000269835	4
289	Other diseases of blood and blood-forming organs	hematopoietic	rs7579014	BCL11A	1.07564	0.0216707	1.03317	1.11812	0.000765967	0.0934241	1	5167	596187	0	0.642825	0	3
585	Renal failure	genitourinary	rs12809318	FBRSL1	0.982846	0.00514664	0.972759	0.992933	0.000773918	0.0941836	1	116632	467250	0	0.490726	0	4
250	Diabetes mellitus	endocrine/metabolic	rs9461128	TMEM14B	1.03089	0.00905277	1.01314	1.04863	0.000778801	0.0945672	1	217042	376756	0	1.23979	0	4
727.1	Synovitis and tenosynovitis	musculoskeletal	rs732990	CIB4	0.97126	0.00868375	0.95424	0.988281	0.00078489	0.0950497	1	31420	562470	0	2.43618	0	4
697	Sarcoidosis	dermatologic	rs11085727	TYK2	0.890786	0.0344447	0.823274	0.958298	0.000786253	0.0950497	1	3125	558795	0	0.447808	0	2
452.2	Deep vein thrombosis [DVT]	circulatory system	rs72711165	TMEM65	0.855557	0.046487	0.764443	0.946672	0.000791288	0.0954472	1	18407	585196	0	1.0293	0	3
433.1	Occlusion and stenosis of precerebral arteries	circulatory system	rs60305836	CDH8	1.04306	0.0125697	1.01843	1.0677	0.000795906	0.0957361	1	29494	556893	4.71133	2.09889	4.77415e-05	3
788	Syncope and collapse	symptoms	rs7671107	LOC101929161	0.971331	0.00867332	0.954331	0.98833	0.000797188	0.0957361	1	44958	540698	0	1.04661	0	4
224	Benign neoplasm of eye	neoplasms	rs11702230	LOC101928126	0.945352	0.0167631	0.912496	0.978207	0.000800871	0.0959675	1	20432	580245	0	1.07602	0	3
502	Postinflammatory pulmonary fibrosis	respiratory	rs111837807	CCHCR1	0.891722	0.0341905	0.824708	0.958735	0.000802764	0.0959839	1	6505	597444	0	0.396704	0	3
426.3	Bundle branch block	circulatory system	rs61667602	CRHR1	1.05041	0.0146796	1.02164	1.07919	0.000806453	0.0960386	1	14633	580566	0	0.647811	0	3
379.2	Disorders of vitreous body	sense organs	rs732990	CIB4	0.97767	0.00674033	0.964459	0.990881	0.000806737	0.0960386	1	55132	521632	0	0.594094	0	4
531.2	Gastric ulcer	digestive	rs505922	ABO	0.927672	0.0224295	0.88371	0.971634	0.000816195	0.0967755	1	4660	600337	68.7834	6.40686	0.00534312	3
967	Adverse effects of sedatives or other central nervous system depressants and anesthetics	injuries & poisonings	rs9461128	TMEM14B	0.721204	0.0976451	0.52982	0.912589	0.000816469	0.0967755	1	1038	558128	0	0.744193	0	2
426.31	Right bundle branch block	circulatory system	rs61667602	CRHR1	1.0694	0.0200531	1.0301	1.1087	0.000819976	0.096949	1	7594	593711	0	0.475323	0	3
292	Neurological disorders	mental disorders	rs1878527	ANKRD30BL	0.975461	0.00742657	0.960905	0.990017	0.000821481	0.096949	1	73340	502177	68.8436	9.62883	0.000919531	4
372	Disorders of conjunctiva	sense organs	rs61667602	CRHR1	1.05074	0.0147975	1.02173	1.07974	0.000823788	0.0970117	1	16225	577805	0	0.353699	0	4
288.2	Elevated white blood cell count	hematopoietic	rs505922	ABO	0.959195	0.0124677	0.934758	0.983632	0.000833265	0.0979167	1	15204	570514	0	1.08922	0	3
427.3	Other specified cardiac dysrhythmias	circulatory system	rs61667602	CRHR1	1.02888	0.00852648	1.01217	1.04559	0.00084047	0.0984996	1	49334	514413	4.71208	3.14835	4.45654e-05	4
743.9	Osteopenia or other disorder of bone and cartilage	musculoskeletal	rs67579710	THBS3	1.05142	0.0150195	1.02199	1.08086	0.000841831	0.0984996	1	21548	571428	0	0.214861	0	3
356	Hereditary and idiopathic peripheral neuropathy	neurological	rs67579710	THBS3	1.03567	0.0105131	1.01507	1.05628	0.000856011	0.0998902	1	44363	530904	0	0.420342	0	3
172.1	Melanomas of skin, dx or hx	neoplasms	rs117169628	SLC22A31	0.963551	0.011138	0.941721	0.985382	0.000857372	0.0998902	1	40952	554884	0	0.341111	0	3
872	Traumatic amputation	injuries & poisonings	rs505922	ABO	1.06909	0.020044	1.0298	1.10837	0.000859405	0.0999141	1	5602	603802	0	1.78919	0	3
280	Iron deficiency anemias	hematopoietic	rs505922	ABO	0.976077	0.0072757	0.961816	0.990337	0.000874484	0.101451	1	47923	544715	0	2.95319	0	4
530.11	GERD	digestive	rs7605877	FOXI3	1.01868	0.00556436	1.00777	1.02959	0.000881021	0.101935	1	224132	341773	15.7854	3.56233	3.25609e-05	4
1010.7	NA	NA	rs35705950	MUC5B	0.968768	0.00954193	0.950066	0.98747	0.000883064	0.101935	1	505518	76502	62.2688	7.95098	0.00269753	4
577.3	Cyst and pseudocyst of pancreas	digestive	rs505922	ABO	1.09164	0.0263716	1.03996	1.14333	0.000884246	0.101935	1	3185	607172	57.1515	4.6676	0.00464304	3
367.4	NA	NA	rs61667602	CRHR1	1.01813	0.00540591	1.00753	1.02872	0.000889865	0.102366	1	278972	252753	0	1.33921	0	4
595	Hydronephrosis	genitourinary	rs505922	ABO	0.946535	0.0165643	0.914069	0.979001	0.000909164	0.104367	1	8537	595359	30.6232	2.88281	0.000670754	3
530	Diseases of esophagus	digestive	rs61667602	CRHR1	0.983695	0.00495805	0.973977	0.993413	0.000914306	0.104737	1	241636	325257	0	1.77449	0	4
379	Other disorders of eye	sense organs	rs732990	CIB4	0.980619	0.0059147	0.969027	0.992212	0.00093679	0.107088	1	75997	486328	39.2798	4.94069	0.000196872	4
292.12	Symbolic dysfunction	mental disorders	rs12809318	FBRSL1	1.19403	0.0536116	1.08895	1.29911	0.000940576	0.107296	1	815	560856	0	0.51103	0	2
257.1	Testicular hypofunction	endocrine/metabolic	rs67579710	THBS3	1.04342	0.0128526	1.01823	1.06861	0.000943095	0.10736	1	29051	572836	0	1.7025	0	3
614	Inflammatory diseases of female pelvic organs	genitourinary	rs61667602	CRHR1	0.925728	0.023345	0.879972	0.971485	0.000946999	0.10758	1	10204	593420	0	1.41557	0	3
433.1	Occlusion and stenosis of precerebral arteries	circulatory system	rs35705950	MUC5B	0.952464	0.0147355	0.923582	0.981345	0.000949163	0.107602	1	29494	556893	76.338	8.45238	0.0136194	3
561	Symptoms involving digestive system	digestive	rs11085727	TYK2	1.02165	0.00648785	1.00893	1.03437	0.000961466	0.108745	1	75298	474969	0	2.65919	0	4
367	Disorders of refraction and accommodation; blindness and low vision	sense organs	rs505922	ABO	1.01499	0.00450856	1.00616	1.02383	0.000963228	0.108745	1	387831	181610	0	0.622581	0	4
574.12	Cholelithiasis with other cholecystitis	digestive	rs111837807	CCHCR1	0.858904	0.046098	0.768552	0.949256	0.000968747	0.10885	1	3584	601748	0	0.00847986	0	3
428.1	Congestive heart failure (CHF) NOS	circulatory system	rs61667602	CRHR1	1.02829	0.00845679	1.01172	1.04487	0.000970524	0.10885	1	51357	544619	0	1.11606	0	4
384	Other disorders of tympanic membrane	sense organs	rs10774679	OAS3	1.08324	0.0242369	1.03573	1.13074	0.000970771	0.10885	1	4027	603972	0	1.44412	0	3
743.4	Stress fracture	musculoskeletal	rs10129899	LINC00637	1.14929	0.0421849	1.06661	1.23197	0.000972125	0.10885	1	1390	558329	14.8982	1.17506	0.00181449	2
871.3	Open wound of foot except toe(s) alone	injuries & poisonings	rs61667602	CRHR1	1.08095	0.0236478	1.0346	1.1273	0.000996493	0.11135	1	5665	597702	0	0.601626	0	3
366.2	Senile cataract	sense organs	rs7671107	LOC101929161	0.982415	0.00539614	0.971838	0.992991	0.00100956	0.11258	1	261100	299188	0	0.188683	0	4
038.3	Bacteremia	infectious diseases	rs915823	TMPRSS2	0.937956	0.0194859	0.899763	0.976148	0.00101211	0.112635	1	10099	595407	67.9406	6.23843	0.00425803	3
602	Other disorders of prostate	genitourinary	rs3746539	PTPRT	1.05299	0.0157114	1.02219	1.08378	0.00101564	0.112791	1	9689	588674	0	0.80383	0	3
593.2	Microscopic hematuria	genitourinary	rs9268576	HLA-DRA	1.05763	0.0170574	1.0242	1.09107	0.00101957	0.112791	1	26231	573032	0	1.73802	0	4
274	Gout and other crystal arthropathies	endocrine/metabolic	rs12809318	FBRSL1	0.978408	0.00664524	0.965384	0.991433	0.0010207	0.112791	1	59355	543512	31.5242	4.38111	0.000158386	4
306	Other mental disorder	mental disorders	rs1405655	NR1H2	1.02417	0.00727062	1.00992	1.03842	0.00102177	0.112791	1	49917	508839	0	2.18416	0	4
537	Other disorders of stomach and duodenum	digestive	rs505922	ABO	0.948274	0.016186	0.916549	0.979998	0.00103303	0.113805	1	8976	585124	0	0.688989	0	3
426.25	Other heart block	circulatory system	rs61667602	CRHR1	1.14314	0.0407791	1.06321	1.22306	0.00103632	0.113936	1	1755	558195	32.7481	1.48695	0.00506225	2
600	Hyperplasia of prostate	genitourinary	rs12809318	FBRSL1	1.01593	0.00481785	1.00648	1.02537	0.00103991	0.114102	1	169160	404327	25.0685	4.00366	7.07594e-05	4
333.1	Essential tremor	neurological	rs61667602	CRHR1	1.04901	0.0146028	1.02038	1.07763	0.00105169	0.115163	1	14445	589032	0	1.53368	0	3
589	Abnormal results of function study of kidney	genitourinary	rs60305836	CDH8	0.864406	0.0445173	0.777152	0.95166	0.00106347	0.11622	1	2291	551843	74.6666	3.94736	0.0128554	2
173	Neoplasm of uncertain behavior of skin	neoplasms	rs61667602	CRHR1	1.02586	0.00780226	1.01056	1.04115	0.00106847	0.116533	1	56771	496253	0	0.374706	0	3
1001	NA	NA	rs9577395	ATP11A	0.939435	0.019108	0.901984	0.976887	0.00107686	0.117215	1	10016	581395	0	0.19024	0	3
585.1	Acute renal failure	genitourinary	rs721917	SFTPD	1.02146	0.00649707	1.00872	1.03419	0.00108544	0.117831	1	55357	530653	0	2.59573	0	4
455	Hemorrhoids	circulatory system	rs13050728	IFNAR2	1.02018	0.00611531	1.00819	1.03217	0.00108683	0.117831	1	79615	452458	43.2484	5.28619	0.000202734	4
208	Benign neoplasm of colon	neoplasms	rs61667602	CRHR1	1.01842	0.00559165	1.00746	1.02938	0.00109783	0.118787	1	164486	389029	72.6517	10.9696	0.000938697	4
411.8	Other chronic ischemic heart disease, unspecified	circulatory system	rs9268576	HLA-DRA	0.964111	0.0112016	0.942156	0.986066	0.00110322	0.119135	1	84763	507914	0	2.00755	0	4
509.1	Respiratory failure	respiratory	rs721917	SFTPD	1.02918	0.0088236	1.01188	1.04647	0.00111729	0.12021	1	27918	568444	0	0.541184	0	3
426.2	Atrioventricular [AV] block	circulatory system	rs581342	LMNA	1.06117	0.0182174	1.02546	1.09688	0.00111758	0.12021	1	16852	581457	18.8368	2.46417	0.00029835	3
276.1	Electrolyte imbalance	endocrine/metabolic	rs7605877	FOXI3	1.02609	0.00790648	1.01059	1.04158	0.00112565	0.120841	1	73410	492533	0	1.7711	0	4
244.2	Acquired hypothyroidism	endocrine/metabolic	rs34488998	NKAIN3	1.18494	0.0521334	1.08276	1.28712	0.00113431	0.121531	1	5281	600725	0	1.09427	0	3
375	Disorders of lacrimal system	sense organs	rs61667602	CRHR1	1.11282	0.0328734	1.04839	1.17725	0.00114712	0.122663	1	2860	555675	0	0.0590171	0	2
603	Other disorders of testis	genitourinary	rs11085727	TYK2	1.05368	0.0160851	1.02215	1.0852	0.00115214	0.122923	1	10660	591912	0	0.387517	0	3
972	Poisoning by agents primarily affecting the cardiovascular system	injuries & poisonings	rs10774679	OAS3	1.13385	0.0386581	1.05808	1.20962	0.00115577	0.122923	1	1561	554408	0	0.101907	0	2
495.2	Asthma with exacerbation	respiratory	rs9577395	ATP11A	1.08025	0.0237614	1.03368	1.12682	0.00115913	0.122923	1	6536	598135	0	1.41074	0	3
695	Erythematous conditions	dermatologic	rs61667602	CRHR1	0.969068	0.00967256	0.95011	0.988026	0.00116041	0.122923	1	37983	546074	70.8285	10.284	0.00259912	4
173	Neoplasm of uncertain behavior of skin	neoplasms	rs67579710	THBS3	1.03356	0.0101609	1.01364	1.05347	0.0011608	0.122923	1	56771	496253	0	0.0498042	0	3
540	Appendiceal conditions	digestive	rs111837807	CCHCR1	0.88343	0.0382175	0.808524	0.958336	0.00118236	0.124965	1	5154	605410	14.5236	2.33983	0.00119474	3
276	Disorders of fluid, electrolyte, and acid-base balance	endocrine/metabolic	rs7605877	FOXI3	1.02313	0.00706474	1.00928	1.03698	0.00120805	0.127433	1	99125	454527	12.993	3.448	4.14328e-05	4
519	Other diseases of respiratory system, not elsewhere classified	respiratory	rs10129899	LINC00637	0.964692	0.0111083	0.94292	0.986465	0.0012123	0.127634	1	20823	557580	0	1.41989	0	3
580.14	Chronic glomerulonephritis, NOS	genitourinary	rs35508621	LZTFL1	0.580375	0.16818	0.250743	0.910007	0.00121594	0.127772	1	638	561195	0	0.627361	0	2
496.2	Chronic bronchitis	respiratory	rs9268576	HLA-DRA	0.945552	0.0173134	0.911618	0.979487	0.00122213	0.128176	1	31526	555100	0	0.171555	0	3
252	Disorders of parathyroid gland	endocrine/metabolic	rs111837807	CCHCR1	0.903455	0.0314044	0.841903	0.965008	0.00122522	0.128254	1	7788	599953	27.3258	2.75201	0.00187797	3
735.3	Hallux valgus (Bunion)	musculoskeletal	rs67579710	THBS3	1.04109	0.0124614	1.01666	1.06551	0.00123278	0.128471	1	27103	575917	0	1.49644	0	4
601.3	Orchitis and epididymitis	genitourinary	rs34488998	NKAIN3	1.15162	0.0436919	1.06598	1.23725	0.00123373	0.128471	1	9018	592029	0	0.378777	0	3
727.6	Rupture of tendon, nontraumatic	musculoskeletal	rs11085727	TYK2	1.04108	0.01246	1.01666	1.0655	0.00123435	0.128471	1	18002	581502	0	1.4628	0	3
300.1	Anxiety disorder	mental disorders	rs77534576	DLX4	1.05368	0.0161892	1.02195	1.08541	0.0012394	0.128737	1	160345	404087	0	1.83069	0	4
994	Sepsis and SIRS	injuries & poisonings	rs7605877	FOXI3	1.04576	0.0138553	1.0186	1.07291	0.00124161	0.128737	1	21617	574679	0	0.746262	0	3
270.2	Disorders of amino-acid metabolism	endocrine/metabolic	rs10774679	OAS3	1.09235	0.0273682	1.03871	1.14599	0.00124889	0.129246	1	3158	603298	0	1.40263	0	3
365.1	Open-angle glaucoma	sense organs	rs10129899	LINC00637	0.980732	0.00603051	0.968912	0.992552	0.00125401	0.12937	1	89594	506018	46.08	5.5638	0.00022195	4
871	Open wounds of extremities	injuries & poisonings	rs12567716	FOXD2	0.955976	0.0139558	0.928622	0.983329	0.00125482	0.12937	1	32654	536958	0	0.763426	0	3
560.4	Other intestinal obstruction	digestive	rs67579710	THBS3	1.07748	0.0231405	1.03212	1.12283	0.0012612	0.129782	1	8011	597884	69.327	6.5204	0.0051809	3
427	Cardiac dysrhythmias	circulatory system	rs7605877	FOXI3	1.01973	0.00606141	1.00785	1.03161	0.00126708	0.129931	1	179417	365335	0	1.59147	0	4
476	Allergic rhinitis	respiratory	rs3746539	PTPRT	1.0162	0.00498596	1.00643	1.02597	0.0012674	0.129931	1	125595	429142	0	1.35325	0	4
727	Other disorders of synovium, tendon, and bursa	musculoskeletal	rs11702230	LOC101928126	1.03165	0.00966765	1.0127	1.05059	0.00127043	0.129998	1	73454	492491	0	1.90663	0	4
819	Skull and face fracture and other intercranial injury	injuries & poisonings	rs76073397	MIR548H2	1.06398	0.0192487	1.02625	1.10171	0.00127348	0.130067	1	24661	578757	0	0.24603	0	4
327.32	Obstructive sleep apnea	neurological	rs3746539	PTPRT	1.01467	0.00452213	1.0058	1.02353	0.00128199	0.130452	1	167757	422040	0	0.394494	0	4
605	Erectile dysfunction [ED]	genitourinary	rs111837807	CCHCR1	0.974074	0.00815791	0.958084	0.990063	0.00128203	0.130452	1	161706	409900	18.6623	3.68833	0.000108396	4
250.25	Diabetes type 2 with peripheral circulatory disorders	endocrine/metabolic	rs505922	ABO	1.04611	0.0140089	1.01865	1.07357	0.00129154	0.131175	1	11698	589830	0	0.27876	0	3
714.1	Rheumatoid arthritis	musculoskeletal	rs111837807	CCHCR1	0.925874	0.0239422	0.878947	0.972801	0.00129628	0.131412	1	13017	592985	0	0.570858	0	3
714.1	Rheumatoid arthritis	musculoskeletal	rs77534576	DLX4	1.15582	0.0450322	1.06756	1.24409	0.00130101	0.131648	1	13017	592985	8.56489	2.18734	0.00105897	3
415	Pulmonary heart disease	circulatory system	rs61667602	CRHR1	1.03621	0.011072	1.01451	1.05791	0.00131516	0.132798	1	28075	567707	59.4167	4.92813	0.00138411	3
939	Atopic/contact dermatitis due to other or unspecified	dermatologic	rs505922	ABO	1.01808	0.00557743	1.00715	1.02901	0.00131724	0.132798	1	87485	454419	0	1.64107	0	4
601.3	Orchitis and epididymitis	genitourinary	rs505922	ABO	1.05221	0.0158666	1.02111	1.08331	0.001338	0.134643	1	9018	592029	36.949	3.17203	0.000585638	3
687.1	Rash and other nonspecific skin eruption	dermatologic	rs76073397	MIR548H2	0.958914	0.0130863	0.933265	0.984564	0.00134637	0.135075	1	56976	477846	28.3802	4.18878	0.00097481	4
110.12	Althete's foot	infectious diseases	rs7579014	BCL11A	0.970194	0.00943975	0.951692	0.988696	0.00134812	0.135075	1	28538	553809	0	1.81417	0	4
694.1	Vitiligo	dermatologic	rs9268576	HLA-DRA	0.815279	0.0637376	0.690353	0.940204	0.00135458	0.135075	1	2093	609024	0	1.22427	0	3
561	Symptoms involving digestive system	digestive	rs10129899	LINC00637	0.98036	0.00619073	0.968226	0.992493	0.00135472	0.135075	1	75298	474969	0.973566	3.02949	3.39889e-06	4
716.9	Arthropathy NOS	musculoskeletal	rs35508621	LZTFL1	0.953251	0.0149441	0.92396	0.982541	0.00135641	0.135075	1	47855	523372	0	1.43486	0	4
706.8	Other specified diseases of sebaceous glands	dermatologic	rs7671107	LOC101929161	0.96444	0.0113046	0.942283	0.986597	0.00136045	0.135075	1	25725	553940	0.103366	3.0031	8.26622e-07	4
840.2	Rotator cuff (capsule) sprain	injuries & poisonings	rs76073397	MIR548H2	1.08305	0.0249108	1.03423	1.13188	0.00136118	0.135075	1	13037	586184	0	0.984348	0	3
723	Other disorders of cervical region	musculoskeletal	rs60869999	MYO1C	0.912541	0.0285779	0.856528	0.968553	0.00136207	0.135075	1	4006	600817	0	0.789823	0	3
1013	NA	NA	rs721917	SFTPD	1.03767	0.0115562	1.01502	1.06032	0.00137379	0.135991	1	15910	578342	66.1416	5.90695	0.00187136	3
368.1	Amblyopia	sense organs	rs505922	ABO	1.05724	0.0173982	1.02314	1.09134	0.00137865	0.136089	1	7476	599867	0	0.396936	0	3
285	Other anemias	hematopoietic	rs732990	CIB4	0.983802	0.005105	0.973797	0.993808	0.00137977	0.136089	1	114272	451502	0	1.3946	0	4
495	Asthma	respiratory	rs9268576	HLA-DRA	0.958877	0.0131309	0.93314	0.984613	0.00138375	0.136105	1	51247	547158	44.0013	5.35727	0.000687648	4
1008	NA	NA	rs117169628	SLC22A31	0.872054	0.0428185	0.78813	0.955979	0.00138722	0.136105	1	3109	602982	0	0.61566	0	3
714.1	Rheumatoid arthritis	musculoskeletal	rs35705950	MUC5B	1.07075	0.0213821	1.02884	1.11266	0.00138887	0.136105	1	13017	592985	0	0.588347	0	3
530	Diseases of esophagus	digestive	rs35508621	LZTFL1	0.973966	0.00825462	0.957787	0.990145	0.00139526	0.136105	1	241636	325257	62.6668	8.03574	0.00178439	4
458.1	Orthostatic hypotension	circulatory system	rs61667602	CRHR1	0.953582	0.0148743	0.924428	0.982735	0.00139606	0.136105	1	15271	573965	0	0.102245	0	3
560.3	Peritoneal or intestinal adhesions	digestive	rs11085727	TYK2	1.19141	0.054809	1.08398	1.29883	0.00139663	0.136105	1	864	560502	0	0.000158757	0	2
790.6	Other abnormal blood chemistry	symptoms	rs10129899	LINC00637	0.972596	0.00869619	0.955552	0.989641	0.00139737	0.136105	1	35969	526247	65.1755	8.61464	0.00113339	4
694.2	Other dyschromia	dermatologic	rs11234800	ME3	0.943728	0.0181505	0.908153	0.979303	0.00141796	0.137865	1	15560	564996	1.64264	2.0334	5.39882e-05	3
281.12	Other vitamin B12 deficiency anemia	hematopoietic	rs505922	ABO	0.958979	0.0131343	0.933235	0.984722	0.00142719	0.138516	1	13728	587904	19.1333	2.47321	0.000212803	3
165	Cancer within the respiratory system	neoplasms	rs10129899	LINC00637	0.960023	0.0127999	0.934936	0.985111	0.00143593	0.139072	1	15351	591906	0	1.81063	0	3
603.2	Spermatocele	genitourinary	rs10129899	LINC00637	0.909201	0.0298689	0.850658	0.967744	0.00143801	0.139072	1	2712	605655	0	1.18571	0	3
531	Peptic ulcer (excl. esophageal)	digestive	rs3746539	PTPRT	0.966669	0.0106478	0.945799	0.987539	0.00145423	0.140392	1	21804	574218	44.0447	3.57428	0.000471472	3
530.1	Esophagitis, GERD and related diseases	digestive	rs61667602	CRHR1	0.984311	0.00496994	0.97457	0.994052	0.00146342	0.14103	1	235985	330873	0	1.71941	0	4
443.8	Other specified peripheral vascular diseases	circulatory system	rs60869999	MYO1C	1.10724	0.0320294	1.04446	1.17001	0.00147053	0.141295	1	2974	554263	0	0.00598481	0	2
395.2	Nonrheumatic aortic valve disorders	circulatory system	rs915823	TMPRSS2	0.958034	0.0134818	0.93161	0.984458	0.00147282	0.141295	1	21302	576604	0.193979	2.00389	3.42974e-06	3
280.1	Iron deficiency anemias, unspecified or not due to blood loss	hematopoietic	rs505922	ABO	0.976237	0.00756351	0.961413	0.991062	0.00147436	0.141295	1	43929	550902	34.5233	4.58178	0.000188993	4
189.11	Malignant neoplasm of kidney, except pelvis	neoplasms	rs915823	TMPRSS2	0.930307	0.0227224	0.885771	0.974843	0.00147651	0.141295	1	7534	602813	58.5116	4.82062	0.00404377	3
737.3	Kyphoscoliosis and scoliosis	musculoskeletal	rs505922	ABO	0.928894	0.0232195	0.883384	0.974404	0.00148975	0.142313	1	4347	599445	23.8806	2.62745	0.000920003	3
706	Diseases of sebaceous glands	dermatologic	rs505922	ABO	1.01848	0.00576651	1.00718	1.02978	0.00149656	0.142714	1	80150	471118	30.0315	4.28764	9.76703e-05	4
512.7	Shortness of breath	respiratory	rs61667602	CRHR1	1.02	0.00623859	1.00777	1.03222	0.00150536	0.142989	1	107771	435480	0	1.99803	0	4
585	Renal failure	genitourinary	rs721917	SFTPD	1.01563	0.00488547	1.00605	1.0252	0.00150549	0.142989	1	116632	467250	21.1156	3.80303	4.39902e-05	4
250.3	Insulin pump user	endocrine/metabolic	rs61667602	CRHR1	1.04685	0.014429	1.01857	1.07513	0.00150812	0.142989	1	16374	582547	0	0.800616	0	3
740.1	Osteoarthritis; localized	musculoskeletal	rs1878527	ANKRD30BL	1.01868	0.00583372	1.00725	1.03012	0.00150992	0.142989	1	144338	415099	27.089	4.1146	9.29239e-05	4
735	Acquired foot deformities	musculoskeletal	rs67579710	THBS3	1.02379	0.00741514	1.00926	1.03833	0.00151875	0.143577	1	94478	483977	76.234	12.6231	0.00100302	4
789	Nausea and vomiting	symptoms	rs35508621	LZTFL1	0.949226	0.0164538	0.916976	0.981475	0.0015405	0.145226	1	40122	527204	38.9958	4.91769	0.00235231	4
502	Postinflammatory pulmonary fibrosis	respiratory	rs11085727	TYK2	0.936749	0.020633	0.896309	0.97719	0.0015415	0.145226	1	6505	597444	0	0.556412	0	3
361.1	Retinal detachment with retinal defect	sense organs	rs9461128	TMEM14B	1.16696	0.0488512	1.07121	1.26271	0.00157411	0.147929	1	5732	603421	0	0.0177937	0	3
216	Benign neoplasm of skin	neoplasms	rs11234800	ME3	0.967258	0.0105337	0.946612	0.987904	0.00157562	0.147929	1	44856	516243	37.1033	4.76973	0.00138932	4
703	Diseases of nail, NOS	dermatologic	rs505922	ABO	1.02212	0.0069278	1.00855	1.0357	0.00158432	0.148492	1	52717	530853	0	2.04837	0	4
785	Abdominal pain	symptoms	rs11234800	ME3	0.977065	0.0073481	0.962663	0.991467	0.00159085	0.148848	1	125362	412331	0	0.712066	0	4
585.33	Chronic Kidney Disease, Stage III	genitourinary	rs61667602	CRHR1	1.02698	0.00843168	1.01045	1.0435	0.00159457	0.148941	1	52811	550550	0	1.65712	0	4
736.2	Acquired deformities of finger	musculoskeletal	rs915823	TMPRSS2	1.13	0.0387289	1.05409	1.20591	0.00160126	0.149306	1	2294	607278	0	0.656466	0	3
964	Poisoning by agents primarily affecting blood constituents	injuries & poisonings	rs505922	ABO	1.131	0.0390179	1.05452	1.20747	0.00160511	0.149306	1	1423	557417	17.7169	1.21532	0.00116369	2
507	Pleurisy; pleural effusion	respiratory	rs117169628	SLC22A31	0.948792	0.0166664	0.916126	0.981458	0.00161058	0.149306	1	19689	570791	0	0.80432	0	3
327.3	Sleep apnea	neurological	rs3746539	PTPRT	1.0136	0.00428476	1.00521	1.022	0.00161216	0.149306	1	205583	385499	0	1.49319	0	4
732	Osteochondropathies	musculoskeletal	rs62200027	CASC20	1.15421	0.0454763	1.06508	1.24334	0.00161238	0.149306	1	1264	559011	0.173071	1.00173	1.31104e-05	2
509.1	Respiratory failure	respiratory	rs2277732	DPP9	1.03314	0.0103398	1.01287	1.05341	0.0016158	0.149306	1	27918	568444	0	0.233656	0	3
740.1	Osteoarthritis; localized	musculoskeletal	rs62200027	CASC20	0.984096	0.00508505	0.974129	0.994063	0.0016176	0.149306	1	144338	415099	0	1.5096	0	4
585.3	Chronic renal failure [CKD]	genitourinary	rs111837807	CCHCR1	0.968025	0.0103197	0.947799	0.988252	0.00163818	0.15095	1	82071	514155	0	2.92491	0	4
365.1	Open-angle glaucoma	sense organs	rs11085727	TYK2	1.02011	0.0063286	1.00771	1.03252	0.00165119	0.151745	1	89594	506018	0	0.473677	0	4
369.5	Conjunctivitis, infectious	sense organs	rs9577395	ATP11A	1.05141	0.0159332	1.02018	1.08264	0.00165236	0.151745	1	14671	563448	65.597	5.81345	0.00263611	3
523.31	Acute periodontitis	digestive	rs7579014	BCL11A	0.974352	0.00826492	0.958153	0.990551	0.00166829	0.152951	1	37937	557134	0	1.53435	0	4
363	Chorioretinal inflammations, scars, and other disorders of choroid	sense organs	rs10774679	OAS3	1.04593	0.0142873	1.01793	1.07393	0.00167165	0.153002	1	11560	587553	0	1.30639	0	3
721	Spondylosis and allied disorders	musculoskeletal	rs2277732	DPP9	0.979975	0.00643896	0.967355	0.992595	0.00168053	0.153558	1	85503	480154	43.1893	5.28069	0.000280877	4
414	Other forms of chronic heart disease	circulatory system	rs72711165	TMEM65	1.13527	0.0403951	1.05609	1.21444	0.00168536	0.153742	1	18058	572040	0	1.62844	0	3
573.3	Hepatomegaly	digestive	rs766826	ELF5	0.916312	0.0278407	0.861744	0.97088	0.00169397	0.15427	1	3678	599536	0	0.408927	0	3
292	Neurological disorders	mental disorders	rs7605877	FOXI3	1.02545	0.00801297	1.00974	1.04115	0.00171276	0.155685	1	73340	502177	0	1.35551	0	4
614.52	Vaginitis and vulvovaginitis	genitourinary	rs11085727	TYK2	1.07437	0.0228853	1.02952	1.11923	0.00172051	0.155685	1	7907	596748	37.8803	3.21959	0.00118495	3
297	Suicidal ideation or attempt	mental disorders	rs13050728	IFNAR2	0.97163	0.00918138	0.953635	0.989626	0.00172084	0.155685	1	32149	566097	0	0.814357	0	4
483	Acute bronchitis and bronchiolitis	respiratory	rs9268576	HLA-DRA	0.957365	0.0139	0.930121	0.984609	0.00172091	0.155685	1	46049	502405	0	1.55993	0	4
250.7	Diabetic retinopathy	endocrine/metabolic	rs7579014	BCL11A	0.976034	0.0077399	0.960864	0.991205	0.00172397	0.155705	1	44255	551115	0	1.61473	0	4
523	Gingival and periodontal diseases	digestive	rs62200027	CASC20	0.982512	0.00563118	0.971475	0.993549	0.00172978	0.155972	1	110058	476543	10.6942	3.35925	2.62362e-05	4
502	Postinflammatory pulmonary fibrosis	respiratory	rs9577395	ATP11A	0.929267	0.0234193	0.883365	0.975169	0.00173365	0.156063	1	6505	597444	9.26346	2.20418	0.000501739	3
740.11	Osteoarthrosis, localized, primary	musculoskeletal	rs11234800	ME3	0.975239	0.0080059	0.959548	0.990931	0.0017378	0.156179	1	96172	474103	0	0.346331	0	4
297.1	Suicidal ideation	mental disorders	rs10129899	LINC00637	0.968723	0.0101489	0.948831	0.988615	0.00174175	0.156277	1	26966	577720	44.2155	5.37784	0.000551149	4
394	Rheumatic disease of the heart valves	circulatory system	rs10129899	LINC00637	0.945096	0.0180401	0.909737	0.980454	0.00174685	0.156478	1	7600	590470	44.5217	3.60501	0.00199373	3
297.1	Suicidal ideation	mental disorders	rs13050728	IFNAR2	0.96928	0.00997212	0.949735	0.988825	0.00175459	0.156695	1	26966	577720	0	1.41123	0	4
1089	NA	NA	rs505922	ABO	1.05916	0.0183708	1.02316	1.09517	0.00175502	0.156695	1	6695	603710	0	1.66986	0	3
395.1	Nonrheumatic mitral valve disorders	circulatory system	rs61667602	CRHR1	0.95242	0.0155831	0.921877	0.982963	0.00175788	0.156695	1	13963	579721	0	0.591633	0	3
1089	NA	NA	rs61667602	CRHR1	1.0715	0.0220895	1.02821	1.1148	0.00176923	0.15745	1	6695	603710	0	1.67436	0	3
727.1	Synovitis and tenosynovitis	musculoskeletal	rs61667602	CRHR1	1.03356	0.0105654	1.01285	1.05427	0.00178245	0.158368	1	31420	562470	43.5488	5.31433	0.000781491	4
384	Other disorders of tympanic membrane	sense organs	rs9367106	LOC100505711	1.19909	0.0581297	1.08516	1.31303	0.00178727	0.158483	1	4027	603972	0	0.218663	0	3
281.1	Megaloblastic anemia	hematopoietic	rs10129899	LINC00637	0.96146	0.0125869	0.936789	0.98613	0.00179335	0.158483	1	16039	583862	32.6766	2.97074	0.000498379	3
379.9	Pain, swelling or discharge of eye	sense organs	rs7671107	LOC101929161	0.932036	0.0225432	0.887851	0.976221	0.00179517	0.158483	1	5955	583090	33.4858	3.00688	0.00090779	3
426.2	Atrioventricular [AV] block	circulatory system	rs61667602	CRHR1	1.04435	0.0138994	1.01711	1.07159	0.00179601	0.158483	1	16852	581457	1.45819	2.0296	2.66182e-05	3
173	Neoplasm of uncertain behavior of skin	neoplasms	rs13179014	SPEF2	1.02244	0.00710903	1.0085	1.03637	0.00179978	0.158483	1	56771	496253	0	0.343722	0	3
285	Other anemias	hematopoietic	rs111837807	CCHCR1	0.972037	0.0090868	0.954227	0.989847	0.00180114	0.158483	1	114272	451502	23.3754	3.91519	0.000180687	4
871	Open wounds of extremities	injuries & poisonings	rs61667602	CRHR1	1.03222	0.0101712	1.01228	1.05216	0.00182223	0.160081	1	32654	536958	49.2464	3.94061	0.000826152	3
433.2	Occlusion of cerebral arteries	circulatory system	rs505922	ABO	1.02947	0.00931849	1.01121	1.04774	0.00182581	0.160138	1	27412	571549	0	1.69462	0	3
250.1	Type 1 diabetes	endocrine/metabolic	rs915823	TMPRSS2	0.961095	0.0127364	0.936131	0.986058	0.00183534	0.160601	1	24318	565748	0	0.27007	0	3
726	Peripheral enthesopathies and allied syndromes	musculoskeletal	rs62200027	CASC20	0.984344	0.00506495	0.974417	0.994272	0.00183696	0.160601	1	145259	398656	34.0064	4.5459	0.000110727	4
244.2	Acquired hypothyroidism	endocrine/metabolic	rs61667602	CRHR1	1.07771	0.02403	1.03061	1.12481	0.0018428	0.160609	1	5281	600725	25.1562	2.67223	0.00183585	3
331	Other cerebral degenerations	neurological	rs2277732	DPP9	1.10739	0.0327527	1.0432	1.17159	0.00184294	0.160609	1	2561	553343	0	0.047688	0	2
426.3	Bundle branch block	circulatory system	rs10129899	LINC00637	0.960369	0.0129867	0.934915	0.985823	0.001847	0.160707	1	14633	580566	0	1.2985	0	3
365.1	Open-angle glaucoma	sense organs	rs117169628	SLC22A31	1.02829	0.00896117	1.01073	1.04586	0.00185032	0.160739	1	89594	506018	0	2.48256	0	4
070.9	Hepatitis NOS	infectious diseases	rs10774679	OAS3	0.92825	0.0239243	0.881358	0.975142	0.00185779	0.161132	1	3980	601416	1.671	2.03399	3.88437e-05	3
278	Overweight, obesity and other hyperalimentation	endocrine/metabolic	rs3746539	PTPRT	1.01312	0.00419193	1.0049	1.02133	0.00187775	0.162605	1	268562	298544	0	1.69009	0	4
272.13	Mixed hyperlipidemia	endocrine/metabolic	rs505922	ABO	1.01555	0.00496546	1.00581	1.02528	0.00189187	0.16356	1	119308	450397	0	1.47253	0	4
327.3	Sleep apnea	neurological	rs505922	ABO	0.987045	0.00419841	0.978816	0.995273	0.00189669	0.16356	1	205583	385499	0	1.686	0	4
561.1	NA	NA	rs67579710	THBS3	1.02953	0.00937064	1.01116	1.0479	0.00189791	0.16356	1	57479	504585	61.3888	7.76977	0.000875835	4
365	Glaucoma	sense organs	rs10774679	OAS3	1.01574	0.00502792	1.00588	1.02559	0.00190085	0.16356	1	124009	467919	0.704466	3.02128	1.15188e-06	4
204.12	Lymphoid leukemia, chronic	neoplasms	rs11702230	LOC101928126	1.13667	0.0412597	1.0558	1.21754	0.00190374	0.16356	1	2986	559081	0	0.827846	0	2
172.21	Basal cell carcinoma	neoplasms	rs67579710	THBS3	1.0434	0.013696	1.01655	1.07024	0.00192405	0.165046	1	29395	451704	6.24317	1.06659	0.000411005	2
172.21	Basal cell carcinoma	neoplasms	rs12809318	FBRSL1	1.02814	0.00895071	1.0106	1.04569	0.00193085	0.165369	1	29395	451704	0	0.774816	0	2
875	Non-healing surgical wound	injuries & poisonings	rs12809318	FBRSL1	0.93257	0.0225464	0.888379	0.976761	0.00195934	0.167546	1	4407	602837	82.6873	11.5522	0.013664	3
504.1	Idiopathic fibrosing alveolitis	respiratory	rs111837807	CCHCR1	0.834559	0.0584487	0.719999	0.949118	0.00197343	0.168372	1	2395	558030	0	0.201023	0	2
172	Skin cancer	neoplasms	rs111837807	CCHCR1	1.03256	0.010355	1.01226	1.05285	0.00197516	0.168372	1	80936	510743	10.3072	2.22983	0.00035112	3
281	Other deficiency anemia	hematopoietic	rs505922	ABO	0.967007	0.0108492	0.945742	0.988271	0.00198546	0.168944	1	20283	573134	0	0.870451	0	3
428.4	Heart failure with preserved EF [Diastolic heart failure]	circulatory system	rs11234800	ME3	0.953566	0.0153779	0.923426	0.983707	0.00198912	0.168944	1	22299	575271	0	0.410222	0	3
440.22	Atherosclerosis of native arteries of the extremities with intermittent claudication	circulatory system	rs505922	ABO	1.04295	0.0136027	1.01629	1.06961	0.00199114	0.168944	1	12369	588205	0	0.914532	0	3
297	Suicidal ideation or attempt	mental disorders	rs10129899	LINC00637	0.971579	0.00933555	0.953281	0.989877	0.00201179	0.170432	1	32149	566097	18.9463	3.70125	0.000139618	4
535	Gastritis and duodenitis	digestive	rs62200027	CASC20	0.971369	0.00940937	0.952927	0.989812	0.00202066	0.170918	1	32840	543572	0	1.61095	0	4
317.11	Alcoholic liver damage	mental disorders	rs61667602	CRHR1	0.946627	0.0178028	0.911733	0.98152	0.00206309	0.174041	1	11232	593953	0	1.99845	0	3
270.32	Paraproteinemia	endocrine/metabolic	rs9461128	TMEM14B	1.11769	0.0361145	1.0469	1.18847	0.00206473	0.174041	1	5828	604760	0	0.00532767	0	3
702.2	Seborrheic keratosis	dermatologic	rs55654108	PDCL3P4	0.981969	0.00590696	0.970391	0.993546	0.00206714	0.174041	1	89962	465095	38.0806	4.84501	0.000454366	4
216.1	Screening for malignant neoplasms of the skin	neoplasms	rs11702230	LOC101928126	1.06178	0.0194685	1.02362	1.09994	0.00207544	0.174471	1	14100	572720	0	0.605452	0	3
244.4	Hypothyroidism NOS	endocrine/metabolic	rs10774679	OAS3	0.980957	0.00624591	0.968715	0.993199	0.00208221	0.174683	1	68397	539116	0	1.14239	0	4
327.1	Hypersomnia	neurological	rs60305836	CDH8	1.09625	0.0298572	1.03773	1.15477	0.00208436	0.174683	1	4500	593495	25.0334	2.66786	0.00122013	3
252.1	Hyperparathyroidism	endocrine/metabolic	rs10129899	LINC00637	1.06082	0.0191894	1.02321	1.09843	0.00209125	0.174992	1	7172	601046	13.634	2.31573	0.000331109	3
401.22	Hypertensive chronic kidney disease	circulatory system	rs11234800	ME3	0.965456	0.0114278	0.943058	0.987855	0.00209649	0.175037	1	46116	550594	1.69966	3.05187	2.87115e-05	4
611.1	Abnormal mammogram	genitourinary	rs35705950	MUC5B	0.891456	0.0373538	0.818243	0.964669	0.00209819	0.175037	1	6420	599301	0	1.48743	0	3
695	Erythematous conditions	dermatologic	rs581342	LMNA	0.962551	0.0124111	0.938225	0.986877	0.00210268	0.175144	1	37983	546074	14.8888	3.5248	0.000146688	4
600	Hyperplasia of prostate	genitourinary	rs117169628	SLC22A31	0.97784	0.00729304	0.963545	0.992134	0.00212112	0.176367	1	169160	404327	31.2702	4.36492	0.000403575	4
415	Pulmonary heart disease	circulatory system	rs55654108	PDCL3P4	1.0296	0.00949527	1.01099	1.04821	0.00212382	0.176367	1	28075	567707	0	0.271917	0	3
433.6	Acute, but ill-defined cerebrovascular disease	circulatory system	rs505922	ABO	1.03606	0.0115345	1.01345	1.05867	0.0021311	0.176703	1	17464	586405	0	0.411898	0	3
564	Functional digestive disorders	digestive	rs61667602	CRHR1	1.03171	0.0101703	1.01177	1.05164	0.00214759	0.177801	1	33786	546591	0	1.27965	0	4
250	Diabetes mellitus	endocrine/metabolic	rs12809318	FBRSL1	0.987015	0.00426071	0.978664	0.995366	0.00215725	0.178161	1	217042	376756	47.1425	5.67563	0.000129269	4
367.2	Astigmatism	sense organs	rs61667602	CRHR1	1.0177	0.0057201	1.00649	1.02891	0.00215847	0.178161	1	141117	384986	31.4282	4.37498	0.000161382	4
367.4	NA	NA	rs7671107	LOC101929161	0.983904	0.00529066	0.973534	0.994274	0.00216172	0.178161	1	278972	252753	0	1.64401	0	4
275.1	Disorders of iron metabolism	hematopoietic	rs505922	ABO	0.91967	0.0273125	0.866137	0.973202	0.00216925	0.178512	1	3163	557027	0	0.408859	0	2
531.4	Peptic ulcer, site unspecified	digestive	rs35705950	MUC5B	0.930354	0.023566	0.884165	0.976543	0.00218898	0.179865	1	12554	588805	43.4683	3.53784	0.00428088	3
523.32	Chronic periodontitis	digestive	rs67579710	THBS3	0.963977	0.0119814	0.940493	0.987461	0.00219828	0.180316	1	32234	566938	67.0157	9.09525	0.00155226	4
327.7	Sleep related movement disorders	neurological	rs60305836	CDH8	0.956943	0.0143751	0.928767	0.985118	0.00220106	0.180316	1	23086	569457	0	0.504109	0	3
070.9	Hepatitis NOS	infectious diseases	rs60305836	CDH8	0.902515	0.0335092	0.836837	0.968193	0.00220644	0.180485	1	3980	601416	0	1.16501	0	3
155.1	Malignant neoplasm of liver, primary	neoplasms	rs9367106	LOC100505711	0.834726	0.0590466	0.718995	0.950458	0.00221729	0.181102	1	3866	607190	72.6135	7.30287	0.0285055	3
496	Chronic airway obstruction	respiratory	rs1405655	NR1H2	1.01596	0.00517534	1.00581	1.0261	0.00222204	0.181217	1	120396	456516	0	0.843404	0	4
257.1	Testicular hypofunction	endocrine/metabolic	rs35705950	MUC5B	0.955425	0.0149095	0.926203	0.984648	0.00222533	0.181217	1	29051	572836	1.79857	2.03663	4.89518e-05	3
530.11	GERD	digestive	rs61667602	CRHR1	0.984802	0.00500937	0.974983	0.99462	0.00223354	0.181589	1	224132	341773	0	2.34741	0	4
604	Disorders of penis	genitourinary	rs62200027	CASC20	1.0486	0.0155243	1.01817	1.07902	0.00223844	0.181589	1	11293	590715	49.3396	3.94786	0.00110285	3
721.1	Spondylosis without myelopathy	musculoskeletal	rs2277732	DPP9	0.979845	0.00666237	0.966786	0.992903	0.00224205	0.181589	1	78525	487817	11.2577	3.38057	5.04185e-05	4
739	Contracture of joint	musculoskeletal	rs505922	ABO	1.08027	0.0252691	1.03074	1.1298	0.00224611	0.181589	1	3482	603531	20.3759	2.5118	0.000756953	3
250.2	Type 2 diabetes	endocrine/metabolic	rs12809318	FBRSL1	0.98706	0.00426261	0.978705	0.995415	0.00224652	0.181589	1	215735	379399	54.357	6.57275	0.000172458	4
504	Other alveolar and parietoalveolar pneumonopathy	respiratory	rs11085727	TYK2	0.930437	0.0236021	0.884177	0.976697	0.00225172	0.181741	1	4952	603245	0	0.161448	0	3
480.1	Bacterial pneumonia	respiratory	rs732990	CIB4	1.04021	0.0129063	1.01491	1.0655	0.00225577	0.181799	1	13446	582053	49.345	3.94827	0.0010082	3
427.21	Atrial fibrillation	circulatory system	rs62200027	CASC20	1.01981	0.00643533	1.0072	1.03243	0.00229898	0.184948	1	76636	527291	55.7834	6.78479	0.000752244	4
350.2	Abnormality of gait	neurological	rs732990	CIB4	0.982435	0.00581364	0.97104	0.993829	0.00230161	0.184948	1	79274	486804	0	2.56403	0	4
249	Secondary diabetes mellitus	endocrine/metabolic	rs61667602	CRHR1	1.06093	0.0194084	1.02289	1.09897	0.00230934	0.185042	1	8856	590911	0	1.08293	0	3
452	Other venous embolism and thrombosis	circulatory system	rs1405655	NR1H2	0.973386	0.00885221	0.956035	0.990736	0.00230955	0.185042	1	32528	564092	38.8932	3.27296	0.000236018	3
257	Testicular dysfunction	endocrine/metabolic	rs67579710	THBS3	1.03913	0.0126044	1.01442	1.06383	0.00232577	0.185916	1	30298	568953	5.7038	2.12098	4.4558e-05	3
165	Cancer within the respiratory system	neoplasms	rs35508621	LZTFL1	0.926565	0.0250496	0.877468	0.975662	0.0023282	0.185916	1	15351	591906	0	1.19482	0	3
574	Cholelithiasis and cholecystitis	digestive	rs505922	ABO	1.0283	0.00916888	1.01033	1.04628	0.00233348	0.185916	1	28356	578302	0	2.59051	0	4
452	Other venous embolism and thrombosis	circulatory system	rs11234800	ME3	0.961822	0.0127878	0.936758	0.986886	0.00233487	0.185916	1	32528	564092	45.8368	3.69255	0.00155368	3
155	Cancer of liver and intrahepatic bile duct	neoplasms	rs9367106	LOC100505711	0.843937	0.0557529	0.734662	0.953213	0.0023394	0.185916	1	4450	606208	69.6225	6.58382	0.0217575	3
500	Lung disease due to external agents	respiratory	rs35705950	MUC5B	1.12943	0.039998	1.05103	1.20782	0.0023428	0.185916	1	3319	555199	0	0.374217	0	2
288.1	Decreased white blood cell count	hematopoietic	rs67579710	THBS3	1.06217	0.0198237	1.02331	1.10102	0.00234708	0.185916	1	10191	592713	58.4322	4.81141	0.00206276	3
371.3	Inflammation of eyelids	sense organs	rs55654108	PDCL3P4	0.978593	0.00711266	0.964653	0.992534	0.00234768	0.185916	1	53746	516117	66.6239	8.98846	0.00085024	4
165.1	Cancer of bronchus; lung	neoplasms	rs10129899	LINC00637	0.960555	0.0132376	0.93461	0.986501	0.0023648	0.187001	1	14315	593659	0	0.728165	0	3
613.5	Mastodynia	genitourinary	rs10129899	LINC00637	0.911827	0.0303675	0.852306	0.971347	0.00236885	0.18705	1	2921	602984	0	0.00989487	0	3
241.2	Nontoxic multinodular goiter	endocrine/metabolic	rs505922	ABO	0.949187	0.0171628	0.915548	0.982826	0.00237744	0.187308	1	7920	600085	51.7334	4.14366	0.00134368	3
363.3	Chorioretinal scars	sense organs	rs10774679	OAS3	1.04749	0.0152754	1.01755	1.07743	0.00238685	0.187308	1	10098	590738	0	1.31196	0	3
916	Contusion	injuries & poisonings	rs9577395	ATP11A	1.03298	0.0106849	1.01204	1.05393	0.00238762	0.187308	1	31972	522332	19.8795	2.49624	0.000200322	3
793	NA	NA	rs12567716	FOXD2	1.14503	0.0445905	1.05763	1.23243	0.00238781	0.187308	1	2717	597347	0	0.570356	0	3
274.1	Gout	endocrine/metabolic	rs67579710	THBS3	1.02865	0.00930035	1.01042	1.04687	0.00239097	0.187308	1	56610	548449	45.139	5.46836	0.00041959	4
381	Otitis media and Eustachian tube disorders	sense organs	rs505922	ABO	1.0272	0.00883831	1.00988	1.04452	0.00239363	0.187308	1	30625	547305	43.1003	5.27244	0.000455047	4
565	Anal and rectal conditions	digestive	rs11234800	ME3	0.952162	0.0161455	0.920516	0.983807	0.00239611	0.187308	1	20850	558047	0	0.494934	0	3
586.4	Stricture/obstruction of ureter	genitourinary	rs3746539	PTPRT	1.08419	0.0266514	1.03196	1.13643	0.0024202	0.188921	1	3294	603184	0	0.43478	0	3
626.13	Irregular menstrual cycle	genitourinary	rs9367106	LOC100505711	1.22093	0.0658497	1.09187	1.35	0.00243445	0.189762	1	2433	606144	0	1.64687	0	3
198.1	Secondary malignancy of lymph nodes	neoplasms	rs111837807	CCHCR1	0.912541	0.0301974	0.853354	0.971728	0.00243912	0.189855	1	8356	599786	0	0.693708	0	3
426	Cardiac conduction disorders	circulatory system	rs9577395	ATP11A	1.02204	0.00719693	1.00793	1.03615	0.00245305	0.190668	1	81798	476360	11.0467	3.37256	7.49321e-05	4
295.1	Schizophrenia	mental disorders	rs34488998	NKAIN3	1.11006	0.0344864	1.04247	1.17765	0.00246448	0.191284	1	17765	596664	0	2.25788	0	4
735.21	Hammer toe (acquired)	musculoskeletal	rs13179014	SPEF2	0.970264	0.00997879	0.950705	0.989822	0.002485	0.192459	1	28776	567313	0	0.712292	0	3
523.3	Periodontitis (acute or chronic)	digestive	rs7579014	BCL11A	0.979424	0.00687363	0.965952	0.992896	0.00248903	0.192459	1	57556	532126	5.6742	3.18047	1.60628e-05	4
110.13	Dermatophytosis of the body	infectious diseases	rs1405655	NR1H2	1.05114	0.0164893	1.01882	1.08346	0.00249018	0.192459	1	8773	580901	0	1.00627	0	3
745	Pain in joint	musculoskeletal	rs61667602	CRHR1	1.0164	0.00537907	1.00585	1.02694	0.00249694	0.192708	1	379266	172373	57.112	6.99497	0.000447486	4
303.3	Psychogenic disorder	mental disorders	rs7605877	FOXI3	0.838426	0.0582917	0.724174	0.952677	0.00250091	0.192708	1	1131	557879	69.9525	3.32807	0.0158465	2
696	Psoriasis and related disorders	dermatologic	rs111837807	CCHCR1	0.943943	0.0190842	0.906538	0.981349	0.00250398	0.192708	1	19505	591401	3.73485	3.11639	0.000135009	4
700	Corns and callosities	dermatologic	rs3746539	PTPRT	1.02432	0.0079502	1.00874	1.0399	0.00250804	0.192749	1	42447	548536	20.6211	3.77934	0.000116255	4
292.4	Altered mental status	mental disorders	rs3746539	PTPRT	1.03653	0.0118816	1.01324	1.05982	0.00253049	0.194201	1	17253	573396	16.7927	2.40364	0.000162049	3
420	Carditis	circulatory system	rs111837807	CCHCR1	0.916883	0.0287412	0.86055	0.973216	0.00253436	0.194225	1	9095	591931	0	1.71489	0	3
224	Benign neoplasm of eye	neoplasms	rs1405655	NR1H2	0.966757	0.0112049	0.944795	0.988719	0.00255093	0.195167	1	20432	580245	46.1841	3.71638	0.00102967	3
535	Gastritis and duodenitis	digestive	rs505922	ABO	0.974348	0.00861358	0.957466	0.991231	0.00255379	0.195167	1	32840	543572	0	0.992541	0	4
782.3	Edema	symptoms	rs111837807	CCHCR1	0.969532	0.0102609	0.94942	0.989643	0.0025651	0.195758	1	80857	479980	35.5173	4.65241	0.000473015	4
455	Hemorrhoids	circulatory system	rs117169628	SLC22A31	0.973031	0.00906869	0.955257	0.990806	0.00257252	0.19605	1	79615	452458	0	1.33593	0	4
261.41	Rickets or osteomalacia	endocrine/metabolic	rs7579014	BCL11A	0.847105	0.0550794	0.739149	0.955061	0.00259044	0.196868	1	762	561047	51.0231	2.04178	0.00688465	2
250.23	Type 2 diabetes with ophthalmic manifestations	endocrine/metabolic	rs4830964	.	1.01815	0.00597227	1.00645	1.02986	0.00259046	0.196868	1	42267	551660	9.10648	3.30057	2.32365e-05	4
244	Hypothyroidism	endocrine/metabolic	rs10774679	OAS3	0.981678	0.00614118	0.969641	0.993714	0.00260236	0.19739	1	71172	536200	0	1.33962	0	4
198.6	Secondary malignancy of bone	neoplasms	rs11085727	TYK2	0.936752	0.0217044	0.894211	0.979293	0.00261002	0.19739	1	6150	604103	25.2439	2.67537	0.00118984	3
773	NA	NA	rs67579710	THBS3	1.01927	0.00634057	1.00684	1.0317	0.0026109	0.19739	1	171144	343819	0	1.51772	0	4
250.2	Type 2 diabetes	endocrine/metabolic	rs67579710	THBS3	1.01811	0.00596247	1.00642	1.0298	0.00261178	0.19739	1	215735	379399	0	0.867817	0	4
550.5	Ventral hernia	digestive	rs9268576	HLA-DRA	1.0829	0.0264665	1.03103	1.13478	0.00261908	0.197565	1	11294	590945	60.6201	5.07874	0.00425877	3
430.3	Subdural hemorrhage	circulatory system	rs9497053	UTRN	1.11107	0.0350053	1.04246	1.17968	0.00262305	0.197565	1	2360	608691	43.7786	3.55736	0.00361437	3
496	Chronic airway obstruction	respiratory	rs35705950	MUC5B	1.0249	0.00817582	1.00888	1.04093	0.00262494	0.197565	1	120396	456516	0	2.09738	0	4
300.3	Obsessive-compulsive disorders	mental disorders	rs11085727	TYK2	1.06796	0.0218641	1.0251	1.11081	0.00263695	0.198195	1	5475	603366	4.52561	2.0948	0.000162132	3
701.2	Scar conditions and fibrosis of skin	dermatologic	rs11085727	TYK2	1.05688	0.0184032	1.02081	1.09295	0.00264559	0.198572	1	7819	585294	35.8942	3.11984	0.00164324	3
427.7	Tachycardia NOS	circulatory system	rs60869999	MYO1C	1.04062	0.0132516	1.01465	1.06659	0.0026595	0.199342	1	18597	560173	32.9393	2.98237	0.000518256	3
274	Gout and other crystal arthropathies	endocrine/metabolic	rs10129899	LINC00637	0.97931	0.00696583	0.965657	0.992963	0.00268795	0.201199	1	59355	543512	0	1.00295	0	4
288.1	Decreased white blood cell count	hematopoietic	rs2277732	DPP9	1.05389	0.0174946	1.0196	1.08818	0.00269937	0.201505	1	10191	592713	0	0.816334	0	3
613.9	Breast disorder NOS	genitourinary	rs1878527	ANKRD30BL	1.19987	0.0607443	1.08081	1.31893	0.00270309	0.201505	1	1022	558693	0	0.474025	0	2
440.21	Atherosclerosis of native arteries of the extremities with ulceration or gangrene	circulatory system	rs505922	ABO	1.07592	0.0243977	1.0281	1.12374	0.00270473	0.201505	1	3751	605676	0	1.06211	0	3
497	Bronchitis	respiratory	rs9268576	HLA-DRA	0.948252	0.0177164	0.913528	0.982976	0.00270679	0.201505	1	27293	539441	0	0.244511	0	4
614.52	Vaginitis and vulvovaginitis	genitourinary	rs61667602	CRHR1	0.924532	0.0261752	0.873228	0.975835	0.00271931	0.202161	1	7907	596748	24.7072	2.6563	0.000849649	3
165	Cancer within the respiratory system	neoplasms	rs11702230	LOC101928126	0.941243	0.0202112	0.90163	0.980857	0.00273509	0.203058	1	15351	591906	0	1.81734	0	3
585.3	Chronic renal failure [CKD]	genitourinary	rs12809318	FBRSL1	0.982509	0.00589381	0.970957	0.994061	0.00275391	0.204178	1	82071	514155	0	1.12024	0	4
216.1	Screening for malignant neoplasms of the skin	neoplasms	rs67579710	THBS3	1.05693	0.0185186	1.02064	1.09323	0.00278974	0.206328	1	14100	572720	0	0.430337	0	3
737.3	Kyphoscoliosis and scoliosis	musculoskeletal	rs10129899	LINC00637	0.931394	0.0237717	0.884802	0.977987	0.00279162	0.206328	1	4347	599445	0	1.14118	0	3
433.21	Cerebral artery occlusion, with cerebral infarction	circulatory system	rs505922	ABO	1.02852	0.0094055	1.01008	1.04695	0.00279424	0.206328	1	26875	572672	0	1.53194	0	3
331.1	Hydrocephalus	neurological	rs11702230	LOC101928126	1.22034	0.0666418	1.08972	1.35096	0.00280777	0.206897	1	1163	560698	84.0415	6.26626	0.784981	2
379	Other disorders of eye	sense organs	rs7671107	LOC101929161	0.97909	0.00707286	0.965228	0.992953	0.00281117	0.206897	1	75997	486328	0	1.91204	0	4
288.3	Eosinophilia	hematopoietic	rs62200027	CASC20	0.865878	0.0482056	0.771395	0.960361	0.0028133	0.206897	1	1223	559552	0	0.679927	0	2
185	Cancer of prostate	neoplasms	rs67579710	THBS3	0.971726	0.00960287	0.952904	0.990547	0.00281924	0.207055	1	57154	554582	8.69632	3.28574	5.27685e-05	4
165	Cancer within the respiratory system	neoplasms	rs35705950	MUC5B	1.06032	0.0196215	1.02186	1.09878	0.00283621	0.208022	1	15351	591906	29.4972	2.83677	0.00268681	3
415	Pulmonary heart disease	circulatory system	rs915823	TMPRSS2	0.965529	0.0117598	0.942479	0.988578	0.00285439	0.209037	1	28075	567707	0	0.29258	0	3
395.2	Nonrheumatic aortic valve disorders	circulatory system	rs10129899	LINC00637	0.968055	0.0108852	0.94672	0.98939	0.0028577	0.209037	1	21302	576604	81.634	10.8897	0.00563724	3
733.6	Costochondritis	musculoskeletal	rs72711165	TMEM65	1.54004	0.144801	1.25623	1.82385	0.00286288	0.209136	1	914	556984	0	0.156581	0	2
172.2	Other non-epithelial cancer of skin	neoplasms	rs111837807	CCHCR1	1.03394	0.0111944	1.012	1.05588	0.00287053	0.209414	1	66509	523796	0	1.98889	0	3
528.7	Sialolithiasis	digestive	rs4830964	.	1.15335	0.0478881	1.05949	1.24721	0.00288979	0.210272	1	631	561062	0	0.497082	0	2
696.4	Psoriasis	dermatologic	rs111837807	CCHCR1	0.943832	0.0194039	0.9058	0.981863	0.00289041	0.210272	1	18799	593629	0.323833	3.00975	1.20329e-05	4
790	Nonspecific findings on examination of blood	symptoms	rs60869999	MYO1C	0.881497	0.0423438	0.798503	0.964491	0.00289382	0.210272	1	1857	553235	0	0.423793	0	2
278.11	Morbid obesity	endocrine/metabolic	rs581342	LMNA	0.972121	0.00949356	0.953513	0.990728	0.0028978	0.210281	1	63325	531651	0	2.62451	0	4
380.1	Otitis externa	sense organs	rs111837807	CCHCR1	1.0583	0.0190318	1.02099	1.0956	0.00290949	0.210849	1	18352	568591	30.8266	2.89128	0.000920498	3
555	Inflammatory bowel disease and other gastroenteritis and colitis	digestive	rs732990	CIB4	0.954935	0.015501	0.924553	0.985317	0.00293181	0.212186	1	9196	597378	0	1.27723	0	3
512.9	Other dyspnea	respiratory	rs61667602	CRHR1	1.02018	0.00671804	1.00701	1.03335	0.00294061	0.212541	1	87292	448662	0	0.648745	0	4
874	Complication of amputation stump	injuries & poisonings	rs766826	ELF5	0.898061	0.0361648	0.827178	0.968944	0.00294922	0.212881	1	2213	558716	0	0.240691	0	2
510	Other diseases of lung	respiratory	rs35508621	LZTFL1	0.942933	0.0197745	0.904175	0.981692	0.00296371	0.213273	1	24641	558221	0	1.21982	0	3
578.1	Hematemesis	digestive	rs11702230	LOC101928126	1.1366	0.0430903	1.05214	1.22105	0.00296423	0.213273	1	3089	604238	0	1.33306	0	3
835	Internal derangement of knee	injuries & poisonings	rs11702230	LOC101928126	1.04226	0.0139313	1.01496	1.06957	0.00296636	0.213273	1	33380	563154	0	0.211983	0	4
217.1	Nevus, non-neoplastic	neoplasms	rs9577395	ATP11A	0.95258	0.0163534	0.920527	0.984632	0.00297091	0.21332	1	12494	569435	0	1.02359	0	3
696.41	Psoriasis vulgaris	dermatologic	rs13179014	SPEF2	0.96463	0.0121268	0.940861	0.988399	0.00298281	0.213893	1	18051	594565	0	0.813896	0	4
252.1	Hyperparathyroidism	endocrine/metabolic	rs111837807	CCHCR1	0.907656	0.0326467	0.843669	0.971644	0.00299921	0.21457	1	7172	601046	3.00366	2.06193	0.000166169	3
296	Mood disorders	mental disorders	rs12809318	FBRSL1	1.01241	0.00415465	1.00426	1.02055	0.0030001	0.21457	1	273733	309624	25.8655	4.0467	4.67218e-05	4
772.4	Rhabdomyolysis	symptoms	rs7605877	FOXI3	1.10412	0.033382	1.03869	1.16955	0.00300643	0.214742	1	3030	605385	26.773	2.73123	0.00148024	3
555.1	Regional enteritis	digestive	rs9268576	HLA-DRA	0.86001	0.0508505	0.760344	0.959677	0.00301928	0.215263	1	3783	557219	25.1238	1.33554	0.00266719	2
714	Rheumatoid arthritis and other inflammatory polyarthropathies	musculoskeletal	rs111837807	CCHCR1	0.939911	0.0208972	0.898952	0.980869	0.00302214	0.215263	1	17045	584564	0	0.0211308	0	3
337.1	Peripheral autonomic neuropathy	neurological	rs61667602	CRHR1	1.04504	0.0148577	1.01592	1.07416	0.00302554	0.215263	1	14515	580069	40.0204	3.33446	0.00139748	3
427.11	Paroxysmal supraventricular tachycardia	circulatory system	rs732990	CIB4	0.952276	0.016501	0.919934	0.984618	0.00304171	0.216132	1	8177	595404	0	1.29402	0	3
740	Osteoarthrosis	musculoskeletal	rs67579710	THBS3	1.01782	0.00596096	1.00613	1.0295	0.00305288	0.216643	1	245876	307711	0	1.37126	0	4
720	Spinal stenosis	musculoskeletal	rs67579710	THBS3	1.028	0.00932796	1.00972	1.04629	0.00306911	0.216889	1	56501	534378	30.4734	4.31489	0.000230363	4
694	Dyschromia and Vitiligo	dermatologic	rs11234800	ME3	0.951311	0.0168587	0.918268	0.984354	0.00306918	0.216889	1	18377	568718	30.2141	4.29886	0.00167116	4
735.23	Hallux rigidus	musculoskeletal	rs61667602	CRHR1	1.05467	0.0179823	1.01943	1.08992	0.00307418	0.216889	1	10468	594996	51.9238	4.16006	0.00210023	3
701.4	Keloid scar	dermatologic	rs766826	ELF5	0.924559	0.0264991	0.872621	0.976498	0.00307614	0.216889	1	4377	601747	0	1.55469	0	3
327	Sleep disorders	neurological	rs60305836	CDH8	0.981603	0.00627317	0.969307	0.993898	0.00307618	0.216889	1	161459	379379	52.5673	6.32475	0.000264583	4
366.2	Senile cataract	sense organs	rs505922	ABO	1.01361	0.00457302	1.00465	1.02258	0.00310729	0.21877	1	261100	299188	0	1.55486	0	4
706.2	Sebaceous cyst	dermatologic	rs111837807	CCHCR1	0.96062	0.0135904	0.933982	0.987257	0.00311408	0.21877	1	41566	539854	0	1.17362	0	4
555.2	Ulcerative colitis	digestive	rs732990	CIB4	0.945659	0.0189007	0.908613	0.982704	0.00311488	0.21877	1	6155	601178	0	0.653236	0	3
338.1	Acute pain	neurological	rs2277732	DPP9	1.03268	0.0108815	1.01135	1.054	0.00312839	0.219351	1	25857	543650	0	2.7279	0	4
588	Disorders resulting from impaired renal function	genitourinary	rs11234800	ME3	0.93113	0.0241512	0.883794	0.978467	0.00313118	0.219351	1	10350	596318	0	0.0368962	0	3
585.34	Chronic Kidney Disease, Stage IV	genitourinary	rs67579710	THBS3	1.05306	0.0175071	1.01875	1.08738	0.00314333	0.219517	1	13865	593655	16.7985	2.4038	0.000231062	3
480.1	Bacterial pneumonia	respiratory	rs35508621	LZTFL1	0.923533	0.0269376	0.870735	0.976331	0.00314634	0.219517	1	13446	582053	0	0.0197604	0	3
964.1	Anticoagulants causing adverse effects	injuries & poisonings	rs505922	ABO	1.13037	0.0415008	1.04903	1.21171	0.00314937	0.219517	1	1257	557914	0	0.692818	0	2
296.1	Bipolar	mental disorders	rs7671107	LOC101929161	1.02856	0.00953583	1.00987	1.04725	0.00314962	0.219517	1	37573	571753	45.325	5.48696	0.000445667	4
695.3	Rosacea	dermatologic	rs111837807	CCHCR1	1.06304	0.0207127	1.02244	1.10364	0.00316348	0.220203	1	15137	587582	0	0.436426	0	3
327.32	Obstructive sleep apnea	neurological	rs7579014	BCL11A	0.986663	0.00455139	0.977743	0.995584	0.00317825	0.220949	1	167757	422040	66.6824	9.00426	0.000280497	4
395.3	Nonrheumatic tricuspid valve disorders	circulatory system	rs9268576	HLA-DRA	1.20649	0.0636837	1.08167	1.33131	0.00320164	0.222091	1	1733	552985	66.8013	3.01217	0.0212911	2
296.22	Major depressive disorder	mental disorders	rs35508621	LZTFL1	0.974	0.0089385	0.95648	0.991519	0.00320601	0.222091	1	198246	382807	5.35265	3.16966	5.86141e-05	4
196	Radiotherapy	neoplasms	rs62200027	CASC20	0.945245	0.0191085	0.907792	0.982698	0.0032096	0.222091	1	7885	602430	0	1.1058	0	3
433.12	Cerebral atherosclerosis	circulatory system	rs55654108	PDCL3P4	0.885326	0.0413429	0.804294	0.966358	0.00321831	0.222091	1	1475	557825	0	0.507467	0	2
556.11	Angiodysplasia of intestine (without mention of hemorrhage)	digestive	rs61667602	CRHR1	1.20031	0.0619745	1.07884	1.32178	0.00321866	0.222091	1	801	559398	48.9796	1.96	0.0175932	2
389	Hearing loss	sense organs	rs12809318	FBRSL1	1.01275	0.00429923	1.00432	1.02117	0.00321906	0.222091	1	283053	285463	0	1.28789	0	4
726.4	Calcaneal spur; Exostosis NOS	musculoskeletal	rs12809318	FBRSL1	1.03654	0.0121845	1.01266	1.06042	0.00322417	0.222163	1	15902	572475	20.7716	2.52435	0.000207414	3
281.12	Other vitamin B12 deficiency anemia	hematopoietic	rs9577395	ATP11A	1.04795	0.0159048	1.01678	1.07913	0.00322957	0.222255	1	13728	587904	44.5526	3.60702	0.00148669	3
574.3	Cholecystitis without cholelithiasis	digestive	rs505922	ABO	1.05011	0.0166095	1.01756	1.08267	0.0032406	0.222562	1	8294	597898	0	0.844849	0	3
727.1	Synovitis and tenosynovitis	musculoskeletal	rs1405655	NR1H2	1.02674	0.00896453	1.00917	1.04431	0.00324218	0.222562	1	31420	562470	57.1373	6.9991	0.000662136	4
603	Other disorders of testis	genitourinary	rs35705950	MUC5B	1.07271	0.0238514	1.02596	1.11946	0.00325472	0.22304	1	10660	591912	29.9399	2.85469	0.00235354	3
854	Complications of cardiac/vascular device, implant, and graft	injuries & poisonings	rs505922	ABO	1.0485	0.0160992	1.01695	1.08006	0.0032627	0.22304	1	8754	593984	0	1.32911	0	3
327.71	Restless legs syndrome	neurological	rs60305836	CDH8	0.950371	0.0173033	0.916457	0.984286	0.00326319	0.22304	1	16015	587532	0	1.57967	0	3
539	Bariatric surgery	digestive	rs34488998	NKAIN3	0.795139	0.0779303	0.642396	0.947883	0.00326548	0.22304	1	3631	606982	62.5453	5.33978	0.149678	3
289.8	Polycythemia, secondary	hematopoietic	rs61667602	CRHR1	1.07942	0.0259935	1.02847	1.13037	0.00328011	0.223578	1	4400	604476	0	1.19182	0	3
362.26	Macular puckering of retina	sense organs	rs7605877	FOXI3	0.957581	0.014743	0.928684	0.986477	0.00328154	0.223578	1	22397	583216	26.1034	4.05973	0.000512813	4
605	Erectile dysfunction [ED]	genitourinary	rs12567716	FOXD2	0.978011	0.00756357	0.963186	0.992836	0.00328578	0.223588	1	161706	409900	0	0.670654	0	4
575.2	Obstruction of bile duct	digestive	rs9268576	HLA-DRA	1.23429	0.0716328	1.09389	1.37469	0.00329756	0.224111	1	1366	559652	0	0.977231	0	2
509	Respiratory failure, insufficiency, arrest	respiratory	rs721917	SFTPD	1.02306	0.00776072	1.00785	1.03827	0.00330263	0.224177	1	36843	553471	34.7245	3.06394	0.000176229	3
871	Open wounds of extremities	injuries & poisonings	rs67579710	THBS3	1.0361	0.0120732	1.01244	1.05976	0.0033087	0.22431	1	32654	536958	6.12665	2.13053	4.25064e-05	3
601.3	Orchitis and epididymitis	genitourinary	rs76073397	MIR548H2	1.09583	0.0311761	1.03473	1.15694	0.00333117	0.225554	1	9018	592029	0	0.866032	0	3
504	Other alveolar and parietoalveolar pneumonopathy	respiratory	rs111837807	CCHCR1	0.891595	0.0391029	0.814953	0.968236	0.00334188	0.225999	1	4952	603245	5.74134	2.12182	0.000563563	3
250.14	Type 1 diabetes with neurological manifestations	endocrine/metabolic	rs10129899	LINC00637	0.933862	0.0233249	0.888145	0.979578	0.00335008	0.226273	1	4551	602708	45.4451	3.66603	0.00350977	3
798	Malaise and fatigue	symptoms	rs505922	ABO	1.01689	0.00571509	1.00569	1.0281	0.00337496	0.227618	1	83164	459364	0.159003	3.00478	3.97164e-07	4
270.32	Paraproteinemia	endocrine/metabolic	rs9367106	LOC100505711	1.14465	0.0460985	1.0543	1.235	0.0033823	0.227618	1	5828	604760	0	0.152778	0	3
295.1	Schizophrenia	mental disorders	rs76073397	MIR548H2	1.07375	0.0242792	1.02616	1.12133	0.00338248	0.227618	1	17765	596664	0	1.90132	0	4
274.11	Gouty arthropathy	endocrine/metabolic	rs505922	ABO	0.95883	0.0143527	0.930698	0.986961	0.00339845	0.228058	1	11316	597686	26.861	4.10178	0.000452074	4
789	Nausea and vomiting	symptoms	rs61667602	CRHR1	0.972187	0.00963042	0.953311	0.991063	0.00340108	0.228058	1	40122	527204	32.6827	4.45651	0.000423623	4
425.12	Other hypertrophic cardiomyopathy	circulatory system	rs76073397	MIR548H2	1.34922	0.102266	1.14878	1.54966	0.00340155	0.228058	1	702	561245	0	0.68808	0	2
415.2	Chronic pulmonary heart disease	circulatory system	rs35705950	MUC5B	1.06371	0.0211082	1.02234	1.10508	0.0034348	0.230006	1	13952	583596	39.3236	3.29617	0.00336238	3
215	Other benign neoplasm of connective and other soft tissue	neoplasms	rs12567716	FOXD2	1.12772	0.0411199	1.04713	1.20832	0.00346485	0.231733	1	3361	599965	0	1.21859	0	3
519.9	Symptoms involving respiratory system and other chest symptoms	respiratory	rs11085727	TYK2	0.94568	0.0191249	0.908195	0.983164	0.00349637	0.233342	1	7899	588219	0	0.0976202	0	3
242	Thyrotoxicosis with or without goiter	endocrine/metabolic	rs77534576	DLX4	0.820311	0.0678269	0.68737	0.953252	0.00349745	0.233342	1	8320	598101	0	1.06168	0	3
525	Other diseases of the teeth and supporting structures	digestive	rs62200027	CASC20	0.984564	0.00533008	0.974117	0.995011	0.00351657	0.234332	1	128724	448226	43.7885	5.33698	0.000163538	4
707.1	Decubitus ulcer	dermatologic	rs12567716	FOXD2	0.933168	0.0237117	0.886694	0.979643	0.00353288	0.235132	1	11183	593641	33.2906	2.99808	0.00201898	3
427.21	Atrial fibrillation	circulatory system	rs7605877	FOXI3	1.02506	0.00848893	1.00842	1.0417	0.0035527	0.236164	1	76636	527291	54.813	6.63908	0.000635135	4
278.11	Morbid obesity	endocrine/metabolic	rs62200027	CASC20	1.02039	0.00692631	1.00682	1.03397	0.00356344	0.236581	1	63325	531651	10.5703	3.35459	4.77657e-05	4
710.1	Osteomyelitis	musculoskeletal	rs61667602	CRHR1	1.04812	0.0161284	1.01651	1.07973	0.00356764	0.236581	1	12740	594633	0	0.229259	0	3
249	Secondary diabetes mellitus	endocrine/metabolic	rs111837807	CCHCR1	0.918527	0.0291918	0.861311	0.975743	0.00360008	0.238272	1	8856	590911	0	1.34262	0	3
426.25	Other heart block	circulatory system	rs111837807	CCHCR1	1.18632	0.0586916	1.07128	1.30135	0.00360186	0.238272	1	1755	558195	0	0.130313	0	2
426.32	Left bundle branch block	circulatory system	rs62200027	CASC20	0.938386	0.0218531	0.895554	0.981218	0.0036135	0.23859	1	5569	598879	0	0.630712	0	3
603	Other disorders of testis	genitourinary	rs7579014	BCL11A	1.04497	0.0151185	1.01534	1.0746	0.00361982	0.23859	1	10660	591912	0	1.59971	0	3
740.9	Osteoarthrosis NOS	musculoskeletal	rs67579710	THBS3	1.01837	0.00625687	1.00611	1.03063	0.0036246	0.23859	1	180084	377727	0	1.23422	0	4
173	Neoplasm of uncertain behavior of skin	neoplasms	rs7605877	FOXI3	0.970825	0.0101783	0.950876	0.990775	0.00362572	0.23859	1	56771	496253	0	0.199415	0	3
519.8	Other diseases of respiratory system, NEC	respiratory	rs10129899	LINC00637	0.938091	0.0219709	0.895028	0.981154	0.00362849	0.23859	1	5082	592354	33.8872	3.02513	0.00208567	3
246	Other disorders of thyroid	endocrine/metabolic	rs505922	ABO	0.941172	0.0208539	0.900299	0.982046	0.00364548	0.239419	1	5375	598420	0	0.128362	0	3
270.3	Disorders of plasma protein metabolism	endocrine/metabolic	rs9367106	LOC100505711	1.1278	0.0413751	1.0467	1.20889	0.00365257	0.239596	1	7453	599353	0	0.291648	0	3
346.1	Nonspecific abnormal findings on radiological and other examination of skull and head	neurological	rs11702230	LOC101928126	1.22169	0.0689243	1.0866	1.35679	0.00367014	0.240043	1	1140	555063	0	0.320977	0	2
339	Other headache syndromes	neurological	rs35508621	LZTFL1	0.966342	0.0117855	0.943242	0.989442	0.0036719	0.240043	1	92676	462525	0	0.087903	0	4
911	Blister	injuries & poisonings	rs7579014	BCL11A	0.920315	0.028585	0.864288	0.976342	0.00367256	0.240043	1	2864	551941	82.9015	5.84845	0.0111008	2
726.4	Calcaneal spur; Exostosis NOS	musculoskeletal	rs61667602	CRHR1	1.04296	0.0144831	1.01458	1.07135	0.00367871	0.240158	1	15902	572475	0	0.370151	0	3
433.6	Acute, but ill-defined cerebrovascular disease	circulatory system	rs61667602	CRHR1	1.04152	0.0140136	1.01406	1.06899	0.0036924	0.240212	1	17464	586405	0	1.81369	0	3
250.12	Type 1 diabetes with renal manifestations	endocrine/metabolic	rs111837807	CCHCR1	0.787564	0.0822569	0.62634	0.948787	0.00369329	0.240212	1	1344	559817	56.2223	2.28427	0.0249954	2
556.1	Ulceration of intestine	digestive	rs505922	ABO	0.891642	0.0395189	0.814185	0.969099	0.00370578	0.240212	1	1496	556445	0	0.00179935	0	2
939	Atopic/contact dermatitis due to other or unspecified	dermatologic	rs77534576	DLX4	1.05898	0.0197451	1.02028	1.09768	0.00370629	0.240212	1	87485	454419	0	1.81278	0	4
250	Diabetes mellitus	endocrine/metabolic	rs67579710	THBS3	1.01745	0.00596299	1.00577	1.02914	0.00370945	0.240212	1	217042	376756	0	0.742982	0	4
300.11	Generalized anxiety disorder	mental disorders	rs77534576	DLX4	1.07949	0.0263589	1.02782	1.13115	0.003711	0.240212	1	42111	554295	52.3926	6.30155	0.00500164	4
939	Atopic/contact dermatitis due to other or unspecified	dermatologic	rs9577395	ATP11A	0.979879	0.00700495	0.966149	0.993609	0.0037119	0.240212	1	87485	454419	6.60142	3.21204	3.34132e-05	4
362.8	Retinal hemorrhage/ischemia	sense organs	rs9268576	HLA-DRA	0.897663	0.0372139	0.824723	0.970602	0.00371866	0.240212	1	6446	593727	64.8908	5.69651	0.00989238	3
555	Inflammatory bowel disease and other gastroenteritis and colitis	digestive	rs1405655	NR1H2	0.953382	0.016457	0.921126	0.985638	0.00372151	0.240212	1	9196	597378	0	1.22942	0	3
655	Known or suspected fetal abnormality affecting management of mother	pregnancy complications	rs76073397	MIR548H2	1.31378	0.0940882	1.12937	1.4982	0.00372469	0.240212	1	1004	561020	0	0.0886012	0	2
208	Benign neoplasm of colon	neoplasms	rs60305836	CDH8	0.981475	0.006447	0.968839	0.994112	0.0037279	0.240212	1	164486	389029	0	0.188464	0	4
338	Pain	neurological	rs505922	ABO	0.984204	0.00549186	0.97344	0.994968	0.00374165	0.240814	1	93383	448961	32.3588	4.43516	9.5436e-05	4
395.1	Nonrheumatic mitral valve disorders	circulatory system	rs10129899	LINC00637	0.961773	0.0134515	0.935408	0.988138	0.00376079	0.241708	1	13963	579721	0	1.31592	0	3
395	Heart valve disorders	circulatory system	rs505922	ABO	1.02322	0.00792379	1.00769	1.03875	0.00376438	0.241708	1	39629	554424	11.2527	3.38038	7.42745e-05	4
270	Disorders of protein plasma/amino-acid transport and metabolism	endocrine/metabolic	rs9367106	LOC100505711	1.10511	0.0345063	1.03748	1.17275	0.00377339	0.242002	1	10974	589761	0	1.26086	0	3
1013	NA	NA	rs4830964	.	1.02722	0.00927709	1.00904	1.0454	0.00379525	0.243051	1	15910	578342	0	1.35339	0	3
591	Urinary tract infection	genitourinary	rs1405655	NR1H2	1.01987	0.00679714	1.00655	1.03319	0.00379864	0.243051	1	60669	507892	24.5442	3.97584	9.53084e-05	4
588.2	Secondary hyperparathyroidism (of renal origin)	genitourinary	rs11234800	ME3	0.923688	0.0274376	0.86991	0.977466	0.00381401	0.243749	1	8182	600436	0	0.30393	0	3
571.51	Cirrhosis of liver without mention of alcohol	digestive	rs77534576	DLX4	1.11534	0.0377354	1.04137	1.1893	0.00381985	0.243837	1	18779	587491	0	1.45511	0	3
568	Other disorders of peritoneum	digestive	rs9497053	UTRN	0.908423	0.0332122	0.843327	0.973519	0.00382978	0.243864	1	2898	603569	0	1.96814	0	3
426.7	Abnormal electrocardiogram [ECG] [EKG]	circulatory system	rs9577395	ATP11A	1.02921	0.00995738	1.0097	1.04873	0.00383111	0.243864	1	39098	523602	0	0.424979	0	4
598.9	NA	NA	rs10774679	OAS3	1.05374	0.0181058	1.01826	1.08923	0.0038365	0.243864	1	7117	586023	0	0.901283	0	3
473.1	Chronic laryngitis	respiratory	rs72711165	TMEM65	1.52049	0.144947	1.2364	1.80459	0.00384079	0.243864	1	1074	558365	8.77288	1.09617	0.00404289	2
465	Acute upper respiratory infections of multiple or unspecified sites	respiratory	rs2277732	DPP9	0.982813	0.00599698	0.971059	0.994567	0.00384259	0.243864	1	109544	406073	0	0.276608	0	4
1010.3	NA	NA	rs1878527	ANKRD30BL	0.98429	0.00548022	0.973549	0.995031	0.00385891	0.244018	1	200441	308243	48.8174	5.86137	0.000210099	4
980	Encounter for long-term (current) use of antibiotics	infectious diseases	rs34488998	NKAIN3	1.22548	0.0703789	1.08754	1.36342	0.0038632	0.244018	1	2928	555544	0	0.478408	0	2
172	Skin cancer	neoplasms	rs13179014	SPEF2	1.01822	0.00624942	1.00597	1.03047	0.00386525	0.244018	1	80936	510743	69.0642	6.465	0.00321494	3
426.23	Second degree AV block	circulatory system	rs581342	LMNA	1.14553	0.047032	1.05335	1.23771	0.00386666	0.244018	1	2194	558038	0	0.06006	0	2
377	Disorders of optic nerve and visual pathways	sense organs	rs62200027	CASC20	1.04014	0.0136219	1.01344	1.06683	0.00386734	0.244018	1	14918	583147	0	0.529385	0	3
041.1	Staphylococcus infections	infectious diseases	rs117169628	SLC22A31	0.939587	0.0215847	0.897282	0.981893	0.00388965	0.245142	1	11870	584943	65.9048	5.86592	0.00987175	3
250.3	Insulin pump user	endocrine/metabolic	rs505922	ABO	1.03497	0.011918	1.01161	1.05833	0.00392958	0.247197	1	16374	582547	36.5579	3.15248	0.000344917	3
480.1	Bacterial pneumonia	respiratory	rs721917	SFTPD	1.03678	0.0125247	1.01223	1.06133	0.00393131	0.247197	1	13446	582053	0.355274	2.00713	3.18499e-06	3
728	Disorders of muscle, ligament, and fascia	musculoskeletal	rs67579710	THBS3	1.14475	0.0469016	1.05282	1.23668	0.00394764	0.247939	1	1803	556109	0	0.687329	0	2
356	Hereditary and idiopathic peripheral neuropathy	neurological	rs61667602	CRHR1	1.02585	0.0088574	1.00849	1.04321	0.00395806	0.248308	1	44363	530904	0	0.778867	0	3
1010.6	NA	NA	rs721917	SFTPD	0.94672	0.0190091	0.909462	0.983978	0.00397285	0.248814	1	8475	606206	0	0.0762748	0	4
477	Epistaxis or throat hemorrhage	respiratory	rs9497053	UTRN	0.954439	0.0161909	0.922704	0.986173	0.00397523	0.248814	1	11980	585904	0	0.191869	0	3
380.1	Otitis externa	sense organs	rs9268576	HLA-DRA	1.06219	0.0209669	1.0211	1.10329	0.00400782	0.250315	1	18352	568591	59.1337	4.894	0.00261103	3
285.21	Anemia in chronic kidney disease	hematopoietic	rs9461128	TMEM14B	1.07021	0.0235823	1.02399	1.11643	0.00400837	0.250315	1	12612	592443	0	1.70882	0	3
281.1	Megaloblastic anemia	hematopoietic	rs505922	ABO	0.965643	0.0121584	0.941813	0.989474	0.00403487	0.251682	1	16039	583862	0	1.58865	0	3
480	Pneumonia	respiratory	rs2277732	DPP9	1.02267	0.00779857	1.00738	1.03795	0.00404884	0.251966	1	52425	532394	28.759	4.21106	0.000258905	4
286.7	Other and unspecified coagulation defects	hematopoietic	rs61667602	CRHR1	1.06696	0.0225493	1.02276	1.11115	0.0040517	0.251966	1	6144	599498	30.6145	2.88245	0.00200364	3
365.1	Open-angle glaucoma	sense organs	rs10774679	OAS3	1.01648	0.00568636	1.00533	1.02762	0.00405326	0.251966	1	89594	506018	13.6727	3.47514	3.10084e-05	4
379.3	Aphakia and other disorders of lens	sense organs	rs61667602	CRHR1	1.05456	0.0184927	1.01832	1.09081	0.00406888	0.252234	1	9211	591219	0	1.04052	0	3
714	Rheumatoid arthritis and other inflammatory polyarthropathies	musculoskeletal	rs35705950	MUC5B	1.0559	0.0189356	1.01879	1.09302	0.00407081	0.252234	1	17045	584564	37.8845	3.21981	0.00217471	3
874	Complication of amputation stump	injuries & poisonings	rs60869999	MYO1C	1.11265	0.0371671	1.0398	1.18549	0.00407999	0.252234	1	2213	558716	0	0.828893	0	2
442	Other aneurysm	circulatory system	rs111837807	CCHCR1	0.953267	0.0166652	0.920604	0.985931	0.00408081	0.252234	1	27086	571680	0	0.645413	0	3
278.1	Obesity	endocrine/metabolic	rs3746539	PTPRT	1.01216	0.00421063	1.00391	1.02042	0.00408662	0.252234	1	240463	333817	0	1.3644	0	4
626.12	Excessive or frequent menstruation	genitourinary	rs7605877	FOXI3	0.92381	0.027608	0.869698	0.977921	0.00409789	0.252234	1	5177	604151	0	0.118315	0	3
580.32	Nephritis and nephropathy with pathological lesion	genitourinary	rs581342	LMNA	0.880956	0.0441551	0.794412	0.9675	0.00409818	0.252234	1	2429	607012	61.8723	5.24553	0.0114991	3
586	Other disorders of the kidney and ureters	genitourinary	rs915823	TMPRSS2	0.970703	0.0103598	0.950398	0.991009	0.00410251	0.252234	1	37710	543811	0	0.735043	0	4
172	Skin cancer	neoplasms	rs10129899	LINC00637	0.982765	0.00605767	0.970892	0.994638	0.0041054	0.252234	1	80936	510743	34.0452	3.03238	0.000687837	3
720	Spinal stenosis	musculoskeletal	rs1878527	ANKRD30BL	1.02428	0.00835824	1.0079	1.04066	0.00410545	0.252234	1	56501	534378	8.01813	3.26151	4.51624e-05	4
689	Disorder of skin and subcutaneous tissue NOS	dermatologic	rs35508621	LZTFL1	0.959123	0.014545	0.930615	0.987631	0.00411196	0.252234	1	45579	498803	0	0.8628	0	4
371	Inflammation of the eye	sense organs	rs55654108	PDCL3P4	0.98233	0.00621398	0.97015	0.994509	0.00411688	0.252234	1	73891	485993	17.0457	3.61645	5.93943e-05	4
592.1	Cystitis	genitourinary	rs34488998	NKAIN3	1.15488	0.0501974	1.05649	1.25327	0.00412318	0.252234	1	6301	592553	0.0322509	2.00065	6.74873e-06	3
395.2	Nonrheumatic aortic valve disorders	circulatory system	rs76073397	MIR548H2	1.05604	0.0190097	1.01878	1.0933	0.00412659	0.252234	1	21302	576604	0	1.38914	0	3
365.2	Primary angle-closure glaucoma	sense organs	rs505922	ABO	0.955656	0.0158131	0.924663	0.98665	0.00412681	0.252234	1	9399	596500	0	0.186457	0	3
198.6	Secondary malignancy of bone	neoplasms	rs581342	LMNA	1.08405	0.0281418	1.02889	1.13921	0.00413277	0.252316	1	6150	604103	17.4796	2.42364	0.000625537	3
362.6	Peripheral retinal degenerations	sense organs	rs915823	TMPRSS2	1.0535	0.0181772	1.01787	1.08913	0.00414002	0.252477	1	11147	595911	0	1.38436	0	4
327.32	Obstructive sleep apnea	neurological	rs505922	ABO	0.98737	0.00443454	0.978678	0.996061	0.00415326	0.253001	1	167757	422040	26.7824	4.09737	4.83802e-05	4
979	Adverse drug events and drug allergies	injuries & poisonings	rs60869999	MYO1C	1.04795	0.0163441	1.01591	1.07998	0.0041628	0.253301	1	11922	573239	0	1.02795	0	3
496	Chronic airway obstruction	respiratory	rs721917	SFTPD	1.01384	0.00479953	1.00443	1.02324	0.00419124	0.254509	1	120396	456516	22.6942	3.88069	5.79345e-05	4
601.12	Chronic prostatitis	genitourinary	rs4830964	.	0.957116	0.0153086	0.927111	0.987121	0.00419468	0.254509	1	5823	598717	0	1.29698	0	3
1015	NA	NA	rs10129899	LINC00637	0.975398	0.00870061	0.958345	0.992451	0.00419664	0.254509	1	35072	535237	62.8724	8.08024	0.00115867	4
250.1	Type 1 diabetes	endocrine/metabolic	rs505922	ABO	1.02859	0.00985546	1.00927	1.04791	0.00423237	0.256392	1	24318	565748	0	0.774219	0	3
601.4	Balanoposthitis	genitourinary	rs13050728	IFNAR2	0.924677	0.0274021	0.870969	0.978385	0.00426545	0.257888	1	3219	603941	0	0.91165	0	3
1010	NA	NA	rs61667602	CRHR1	1.03297	0.0113519	1.01072	1.05522	0.00426651	0.257888	1	559598	28862	0	0.748122	0	4
369	Infection of the eye	sense organs	rs9577395	ATP11A	1.03891	0.0133701	1.0127	1.06511	0.00430525	0.259083	1	20949	561828	54.7421	6.62868	0.00179188	4
053	Herpes zoster	infectious diseases	rs9268576	HLA-DRA	0.931463	0.024871	0.882716	0.98021	0.0043078	0.259083	1	14334	576087	14.4376	2.33748	0.00040275	3
656	Other perinatal conditions of fetus or newborn	pregnancy complications	rs9497053	UTRN	1.13751	0.0451342	1.04905	1.22597	0.0043088	0.259083	1	1417	608641	0	0.237127	0	3
599.9	Other abnormality of urination	genitourinary	rs4830964	.	0.97684	0.00820861	0.960752	0.992929	0.00430975	0.259083	1	21284	560977	0	0.17449	0	3
189.1	Cancer of kidney and renal pelvis	neoplasms	rs915823	TMPRSS2	0.939458	0.0218781	0.896577	0.982339	0.00430999	0.259083	1	8068	601996	31.1672	2.90559	0.00121018	3
270.38	Other specified disorders of plasma protein metabolism	endocrine/metabolic	rs915823	TMPRSS2	0.832087	0.0644395	0.705786	0.958388	0.00433671	0.260054	1	979	558169	26.6966	1.36419	0.00460789	2
368.9	Subjective visual disturbances	sense organs	rs505922	ABO	1.03825	0.0131599	1.01246	1.06405	0.0043377	0.260054	1	13294	571550	0	0.93676	0	3
592.2	Urethritis and urethral syndrome	genitourinary	rs915823	TMPRSS2	0.850634	0.056717	0.739468	0.961799	0.00434042	0.260054	1	1368	556677	0	0.245412	0	2
429	Ill-defined descriptions and complications of heart disease	circulatory system	rs11234800	ME3	0.950576	0.0177824	0.915723	0.98543	0.00436644	0.261059	1	16037	558763	0	1.63768	0	3
501	Pneumonitis due to inhalation of food or vomitus	respiratory	rs61667602	CRHR1	0.916257	0.0306831	0.856118	0.976396	0.00436675	0.261059	1	3512	552277	0	0.695069	0	2
599.2	Retention of urine	genitourinary	rs10129899	LINC00637	0.973946	0.00926515	0.955787	0.992106	0.00438192	0.261395	1	30337	554427	36.0843	3.12912	0.000369932	3
270	Disorders of protein plasma/amino-acid transport and metabolism	endocrine/metabolic	rs10774679	OAS3	1.04276	0.0146959	1.01396	1.07156	0.0043832	0.261395	1	10974	589761	56.5175	4.59955	0.00123113	3
371.21	Allergic conjunctivitis	sense organs	rs10129899	LINC00637	0.959204	0.0146216	0.930546	0.987862	0.00439074	0.261395	1	12379	588932	45.0284	5.45736	0.00119408	4
227.3	Benign neoplasm of pituitary gland and craniopharyngeal duct (pouch)	neoplasms	rs72711165	TMEM65	0.716021	0.117281	0.48615	0.945893	0.00439614	0.261395	1	3038	608600	42.9238	3.50409	0.0392307	3
603.2	Spermatocele	genitourinary	rs11085727	TYK2	1.09237	0.0310192	1.03157	1.15317	0.00439628	0.261395	1	2712	605655	0	0.270599	0	3
361	Retinal detachments and defects	sense organs	rs34488998	NKAIN3	0.906877	0.0343266	0.839597	0.974157	0.00440506	0.261632	1	17600	593382	0	1.20781	0	4
716.1	Unspecified polyarthropathy or polyarthritis	musculoskeletal	rs11702230	LOC101928126	0.817259	0.070913	0.67827	0.956249	0.00443101	0.262765	1	1427	559391	0	0.568803	0	2
365.11	Primary open angle glaucoma	sense organs	rs1878527	ANKRD30BL	1.03126	0.0108162	1.01006	1.05246	0.00443376	0.262765	1	33771	576441	42.0518	5.17704	0.000495689	4
305.2	Eating disorder	mental disorders	rs581342	LMNA	0.863914	0.0514216	0.763128	0.964701	0.00444461	0.263123	1	2144	608816	0	0.563433	0	3
686.1	Carbuncle and furuncle	dermatologic	rs13179014	SPEF2	0.941935	0.0210397	0.900697	0.983173	0.00446713	0.264041	1	6451	589494	0	0.269811	0	3
070	Viral hepatitis	infectious diseases	rs505922	ABO	0.977032	0.00817378	0.961012	0.993053	0.00447327	0.264041	1	38388	574522	57.8453	7.11664	0.000496031	4
272.12	Hyperglyceridemia	endocrine/metabolic	rs11085727	TYK2	1.03188	0.0110406	1.01024	1.05352	0.00448116	0.264041	1	22350	579210	0	1.28467	0	4
350.1	Abnormal involuntary movements	neurological	rs11085727	TYK2	1.03196	0.0110702	1.01026	1.05366	0.00448369	0.264041	1	22340	564381	18.9759	2.4684	0.000249524	3
250.7	Diabetic retinopathy	endocrine/metabolic	rs4830964	.	1.01678	0.00585542	1.0053	1.02826	0.00448428	0.264041	1	44255	551115	37.0602	4.76646	0.000131198	4
370	Keratitis	sense organs	rs35705950	MUC5B	0.937356	0.0227702	0.892726	0.981985	0.00449579	0.264434	1	13621	584337	46.1774	5.57387	0.00525006	4
619	Noninflammatory female genital disorders	genitourinary	rs34488998	NKAIN3	0.832445	0.0645887	0.705851	0.959039	0.00452098	0.265506	1	6784	597611	0	1.20933	0	3
697	Sarcoidosis	dermatologic	rs505922	ABO	1.07823	0.0265286	1.02623	1.13022	0.00452378	0.265506	1	3125	558795	29.6581	1.42163	0.000597848	2
286.7	Other and unspecified coagulation defects	hematopoietic	rs13050728	IFNAR2	0.945051	0.0199087	0.90603	0.984072	0.00452861	0.265506	1	6144	599498	0	0.580843	0	3
070.3	Viral hepatitis C	infectious diseases	rs505922	ABO	0.975922	0.00858711	0.959091	0.992753	0.00453558	0.265592	1	34629	572788	72.2497	7.20714	0.000702423	3
577.2	Chronic pancreatitis	digestive	rs505922	ABO	1.06637	0.022649	1.02198	1.11077	0.00454858	0.265592	1	4353	604880	0	1.953	0	3
426.9	Cardiac pacemaker/device in situ	circulatory system	rs581342	LMNA	1.04285	0.0147871	1.01387	1.07183	0.00454906	0.265592	1	27368	578610	0	1.83575	0	3
801	Fracture of ankle and foot	injuries & poisonings	rs34488998	NKAIN3	1.08374	0.0283429	1.02819	1.13929	0.0045495	0.265592	1	21730	578414	0	1.07573	0	3
474.1	Acute tonsillitis	respiratory	rs721917	SFTPD	1.11269	0.0376422	1.03891	1.18646	0.00455942	0.265887	1	1451	605706	47.2638	3.79246	0.00414381	3
278.1	Obesity	endocrine/metabolic	rs7579014	BCL11A	0.988057	0.00423719	0.979752	0.996362	0.00457336	0.266415	1	240463	333817	57.7284	7.09696	0.000169468	4
250.23	Type 2 diabetes with ophthalmic manifestations	endocrine/metabolic	rs7579014	BCL11A	0.977834	0.00790761	0.962335	0.993333	0.00458694	0.266922	1	42267	551660	0	1.29175	0	4
426.91	Cardiac pacemaker in situ	circulatory system	rs67579710	THBS3	1.04607	0.0158936	1.01492	1.07723	0.00459478	0.267093	1	19541	586655	0	1.25787	0	3
367	Disorders of refraction and accommodation; blindness and low vision	sense organs	rs61667602	CRHR1	1.01545	0.00541169	1.00484	1.02606	0.00460697	0.267352	1	387831	181610	0	1.38935	0	4
594.2	Calculus of lower urinary tract	genitourinary	rs61667602	CRHR1	1.08733	0.0295507	1.02941	1.14525	0.00460901	0.267352	1	3411	605620	0	0.676055	0	3
710.11	Acute osteomyelitis	musculoskeletal	rs61667602	CRHR1	1.06823	0.0233011	1.02255	1.1139	0.00461972	0.267521	1	5938	603152	4.16594	2.08694	0.000166397	3
710.1	Osteomyelitis	musculoskeletal	rs67579710	THBS3	1.05404	0.0185839	1.01762	1.09046	0.00462527	0.267521	1	12740	594633	6.71621	2.144	0.000100299	3
480.1	Bacterial pneumonia	respiratory	rs915823	TMPRSS2	0.953688	0.0167446	0.920869	0.986508	0.00462765	0.267521	1	13446	582053	0	1.69386	0	3
690.1	Seborrheic dermatitis	dermatologic	rs766826	ELF5	0.974228	0.00922157	0.956154	0.992302	0.00463452	0.267521	1	34637	555832	0	2.62436	0	4
361.1	Retinal detachment with retinal defect	sense organs	rs61667602	CRHR1	1.06779	0.0231673	1.02238	1.1132	0.00463641	0.267521	1	5732	603421	0	1.59756	0	3
911	Blister	injuries & poisonings	rs61667602	CRHR1	1.09863	0.0332319	1.03349	1.16376	0.00464866	0.267945	1	2864	551941	0	0.480638	0	2
442.1	Aortic aneurysm	circulatory system	rs111837807	CCHCR1	0.95071	0.0178683	0.915689	0.985732	0.00467234	0.269026	1	23431	577759	14.0889	2.32799	0.000496319	3
365.11	Primary open angle glaucoma	sense organs	rs67579710	THBS3	1.03298	0.0114728	1.01049	1.05546	0.00468616	0.269132	1	33771	576441	30.1543	4.29518	0.000314736	4
041.9	Infection with drug-resistant microorganisms	infectious diseases	rs76073397	MIR548H2	0.808812	0.0750355	0.661742	0.955881	0.00468618	0.269132	1	1735	556960	0	0.777905	0	2
222	Benign neoplasm of male genital organs	neoplasms	rs11702230	LOC101928126	0.908068	0.0341046	0.841223	0.974913	0.00468894	0.269132	1	5587	596565	85.8772	14.1615	0.0494347	3
433	Cerebrovascular disease	circulatory system	rs10129899	LINC00637	0.983331	0.00594587	0.971677	0.994985	0.00469756	0.269343	1	85876	496113	0	2.50409	0	4
270.3	Disorders of plasma protein metabolism	endocrine/metabolic	rs9461128	TMEM14B	1.09664	0.0326429	1.03266	1.16062	0.00471308	0.269877	1	7453	599353	0	0.715919	0	3
585.32	End stage renal disease	genitourinary	rs915823	TMPRSS2	0.944699	0.0201327	0.905239	0.98416	0.00471812	0.269877	1	10054	599150	40.4397	3.35794	0.00105135	3
194	Cancer of other endocrine glands	neoplasms	rs72711165	TMEM65	1.4219	0.124585	1.17771	1.66608	0.00472358	0.269877	1	1567	559475	0	0.0231648	0	2
371	Inflammation of the eye	sense organs	rs111837807	CCHCR1	0.970655	0.0105428	0.949991	0.991319	0.00472662	0.269877	1	73891	485993	30.3253	4.30572	0.000353134	4
172.1	Melanomas of skin, dx or hx	neoplasms	rs67579710	THBS3	1.03394	0.0118183	1.01078	1.05711	0.00473821	0.270256	1	40952	554884	53.5597	4.30661	0.00629919	3
377	Disorders of optic nerve and visual pathways	sense organs	rs9461128	TMEM14B	1.07338	0.0250755	1.02423	1.12253	0.00474368	0.270286	1	14918	583147	36.1903	3.13432	0.00224562	3
690	Erythematosquamous dermatosis	dermatologic	rs766826	ELF5	0.97439	0.00918869	0.95638	0.992399	0.00475052	0.270394	1	34911	554753	2.31925	3.07123	2.07037e-05	4
689	Disorder of skin and subcutaneous tissue NOS	dermatologic	rs721917	SFTPD	0.980141	0.00710872	0.966208	0.994074	0.0047773	0.271635	1	45579	498803	8.17699	3.26715	4.79477e-05	4
994.2	Sepsis	injuries & poisonings	rs7605877	FOXI3	1.04143	0.0143913	1.01323	1.06964	0.0047857	0.27183	1	20006	577472	0	0.715619	0	3
608	Other disorders of male genital organs	genitourinary	rs77534576	DLX4	1.12836	0.0428149	1.04444	1.21228	0.0047933	0.271978	1	12366	465553	0	0.18092	0	2
429	Ill-defined descriptions and complications of heart disease	circulatory system	rs1878527	ANKRD30BL	0.959162	0.0147901	0.930174	0.988151	0.00481543	0.272951	1	16037	558763	45.4861	3.66879	0.00107382	3
292.6	Hallucinations	mental disorders	rs732990	CIB4	0.900942	0.0370218	0.82838	0.973505	0.00483788	0.273939	1	1668	556743	0	0.144498	0	2
252	Disorders of parathyroid gland	endocrine/metabolic	rs10129899	LINC00637	1.05324	0.0184156	1.01714	1.08933	0.00485319	0.274291	1	7788	599953	29.217	2.82554	0.000799894	3
799	NA	NA	rs61667602	CRHR1	1.03868	0.0134754	1.01227	1.06509	0.00485827	0.274291	1	18717	579969	41.9771	3.44691	0.000833083	3
278.11	Morbid obesity	endocrine/metabolic	rs11085727	TYK2	1.02004	0.0070453	1.00623	1.03385	0.00485994	0.274291	1	63325	531651	0	1.24324	0	4
260.3	Adult failure to thrive	endocrine/metabolic	rs9268576	HLA-DRA	0.874104	0.0477844	0.780447	0.967762	0.00486418	0.274291	1	4052	553609	0	0.216043	0	2
172.21	Basal cell carcinoma	neoplasms	rs9268576	HLA-DRA	1.05439	0.0188132	1.01752	1.09126	0.00487582	0.274592	1	29395	451704	0	0.0655236	0	2
695.7	Prurigo and Lichen	dermatologic	rs581342	LMNA	0.94633	0.0195972	0.90792	0.984741	0.00487956	0.274592	1	11364	586262	49.5616	3.96524	0.00143021	3
250.6	Polyneuropathy in diabetes	endocrine/metabolic	rs60869999	MYO1C	1.03327	0.0116295	1.01047	1.05606	0.00489486	0.27517	1	24100	572651	20.5928	2.51866	0.000231371	3
198.1	Secondary malignancy of lymph nodes	neoplasms	rs12809318	FBRSL1	1.04759	0.0165279	1.01519	1.07998	0.00490925	0.275695	1	8356	599786	0	1.7525	0	3
530.13	Barrett's esophagus	digestive	rs55654108	PDCL3P4	1.03619	0.0126417	1.01141	1.06097	0.00491947	0.275986	1	15014	592016	0	1.66227	0	3
327.41	Organic or persistent insomnia	neurological	rs9268576	HLA-DRA	1.0987	0.0334765	1.03309	1.16431	0.00492696	0.276122	1	6520	596865	72.6772	7.31988	0.0108763	3
301.1	Schizoid personality disorder	mental disorders	rs3746539	PTPRT	1.10024	0.033982	1.03363	1.16684	0.00493758	0.276351	1	2046	558691	0	0.373144	0	2
496.21	Obstructive chronic bronchitis	respiratory	rs62200027	CASC20	1.02858	0.0100235	1.00893	1.04822	0.00494116	0.276351	1	27197	564874	0	0.706878	0	3
585.3	Chronic renal failure [CKD]	genitourinary	rs11234800	ME3	0.975611	0.00878973	0.958383	0.992839	0.00496835	0.277451	1	82071	514155	31.7658	4.39662	0.000501882	4
710	Osteomyelitis, periostitis, and other infections involving bone	musculoskeletal	rs67579710	THBS3	1.0529	0.0183522	1.01693	1.08887	0.00497098	0.277451	1	13087	593522	0	1.88034	0	3
728	Disorders of muscle, ligament, and fascia	musculoskeletal	rs915823	TMPRSS2	0.87791	0.0463931	0.786979	0.96884	0.00500529	0.279081	1	1803	556109	0	0.409883	0	2
194	Cancer of other endocrine glands	neoplasms	rs10774679	OAS3	0.899099	0.0379036	0.824808	0.97339	0.00501437	0.279302	1	1567	559475	6.66098	1.07136	0.000339136	2
743	Osteoporosis, osteopenia and pathological fracture	musculoskeletal	rs67579710	THBS3	1.03143	0.0110316	1.00981	1.05305	0.00502955	0.279822	1	43628	549623	7.50299	3.24335	7.02517e-05	4
556.11	Angiodysplasia of intestine (without mention of hemorrhage)	digestive	rs9367106	LOC100505711	1.43508	0.128786	1.18266	1.6875	0.00503469	0.279822	1	801	559398	80.6219	5.16046	0.13801	2
728.71	Contracture of palmar fascia [Dupuytren's disease]	musculoskeletal	rs61667602	CRHR1	0.943091	0.0208921	0.902142	0.98404	0.00503907	0.279822	1	7243	600690	0	1.0159	0	3
710	Osteomyelitis, periostitis, and other infections involving bone	musculoskeletal	rs61667602	CRHR1	1.04562	0.015923	1.01441	1.07683	0.00508142	0.281358	1	13087	593522	0	0.182424	0	3
217	Vascular hamartomas and non-neoplastic nevi	neoplasms	rs9577395	ATP11A	0.956022	0.0160523	0.92456	0.987485	0.00508298	0.281358	1	12965	568433	0	1.12353	0	3
740.1	Osteoarthritis; localized	musculoskeletal	rs11234800	ME3	0.980769	0.00693205	0.967182	0.994355	0.00508977	0.281358	1	144338	415099	0	1.06576	0	4
530.5	Disorders of esophageal motility	digestive	rs61667602	CRHR1	0.898868	0.0380684	0.824254	0.973482	0.00509877	0.281358	1	2314	556979	0	0.168179	0	2
110.2	Dermatomycoses	infectious diseases	rs2277732	DPP9	0.928752	0.026391	0.877026	0.980479	0.0050992	0.281358	1	4932	597255	20.7409	2.52337	0.000699856	3
250.3	Insulin pump user	endocrine/metabolic	rs9268576	HLA-DRA	1.06207	0.0215031	1.01992	1.10422	0.0051026	0.281358	1	16374	582547	0	0.0400301	0	3
798.1	Chronic fatigue syndrome	symptoms	rs10774679	OAS3	0.937097	0.0231992	0.891626	0.982567	0.00510277	0.281358	1	4246	598557	0	0.349321	0	3
696	Psoriasis and related disorders	dermatologic	rs13179014	SPEF2	0.967806	0.01169	0.944893	0.990718	0.00512078	0.282066	1	19505	591401	0	0.497479	0	4
401.2	Hypertensive heart and/or renal disease	circulatory system	rs11234800	ME3	0.975251	0.00895573	0.957697	0.992804	0.00513735	0.282354	1	78395	501345	12.9054	3.44453	0.000162233	4
788	Syncope and collapse	symptoms	rs7605877	FOXI3	1.0277	0.00976675	1.00856	1.04685	0.00514096	0.282354	1	44958	540698	23.5284	3.92303	0.000164903	4
316	Substance addiction and disorders	mental disorders	rs60305836	CDH8	0.978594	0.00773331	0.963437	0.993752	0.0051415	0.282354	1	89463	503250	30.4566	4.31385	0.000139941	4
288	Diseases of white blood cells	hematopoietic	rs4830964	.	1.02278	0.00805315	1.007	1.03856	0.00515786	0.282698	1	21901	558232	0	1.6306	0	3
714	Rheumatoid arthritis and other inflammatory polyarthropathies	musculoskeletal	rs77534576	DLX4	1.11904	0.0402114	1.04023	1.19785	0.00515813	0.282698	1	17045	584564	0	0.113819	0	3
1013	NA	NA	rs9461128	TMEM14B	0.911487	0.0331396	0.846533	0.97644	0.00516428	0.282752	1	15910	578342	0	0.584912	0	3
198.6	Secondary malignancy of bone	neoplasms	rs61667602	CRHR1	0.93588	0.0237015	0.889425	0.982335	0.00517471	0.28304	1	6150	604103	0	0.616005	0	3
227.3	Benign neoplasm of pituitary gland and craniopharyngeal duct (pouch)	neoplasms	rs111837807	CCHCR1	0.866688	0.0511798	0.766376	0.967	0.00518102	0.283101	1	3038	608600	0	0.124188	0	3
496.21	Obstructive chronic bronchitis	respiratory	rs111837807	CCHCR1	0.953932	0.016873	0.92086	0.987003	0.00518683	0.283136	1	27197	564874	0	0.802635	0	3
737	Curvature of spine	musculoskeletal	rs10129899	LINC00637	0.945601	0.0200274	0.906347	0.984855	0.00522392	0.284609	1	6114	594492	0	1.49468	0	3
965	Poisoning by analgesics, antipyretics, and antirheumatics	injuries & poisonings	rs76073397	MIR548H2	1.2452	0.0785189	1.0913	1.39909	0.00522424	0.284609	1	1218	557717	0	0.000834438	0	2
585	Renal failure	genitourinary	rs35705950	MUC5B	0.976149	0.00864701	0.959201	0.993097	0.00524246	0.285317	1	116632	467250	0	2.31081	0	4
686.3	Pilonidal cyst	dermatologic	rs55654108	PDCL3P4	0.89957	0.0379281	0.825231	0.973909	0.00526267	0.286132	1	1747	559396	51.1106	2.04543	0.00510041	2
804	Fracture of hand or wrist	injuries & poisonings	rs72711165	TMEM65	1.13963	0.046872	1.04776	1.2315	0.00529528	0.287493	1	14274	588165	0	0.804473	0	3
367.9	Blindness and low vision	sense organs	rs9461128	TMEM14B	1.06101	0.0212412	1.01938	1.10265	0.00530116	0.287493	1	24716	555331	0	0.980961	0	3
296.2	Depression	mental disorders	rs12809318	FBRSL1	1.01169	0.00416913	1.00352	1.01986	0.00530349	0.287493	1	259099	322080	21.055	3.80011	3.55932e-05	4
803.1	Fracture of humerus	injuries & poisonings	rs72711165	TMEM65	0.752805	0.101865	0.55315	0.952459	0.00531138	0.287635	1	4849	605348	0	0.0418259	0	3
395.2	Nonrheumatic aortic valve disorders	circulatory system	rs505922	ABO	1.02992	0.0105846	1.00918	1.05067	0.0053414	0.288975	1	21302	576604	9.90573	2.2199	9.75359e-05	3
720.1	Spinal stenosis of lumbar region	musculoskeletal	rs62200027	CASC20	0.97544	0.00892986	0.957937	0.992942	0.00535789	0.289581	1	35899	563101	61.237	7.73934	0.00113712	4
1010.7	NA	NA	rs61667602	CRHR1	1.01994	0.00709288	1.00604	1.03384	0.00537077	0.289786	1	505518	76502	64.5655	8.46632	0.00126229	4
585.1	Acute renal failure	genitourinary	rs67579710	THBS3	1.0264	0.00935991	1.00805	1.04474	0.00537231	0.289786	1	55357	530653	8.78112	3.28879	4.90661e-05	4
681.1	Cellulitis and abscess of fingers/toes	dermatologic	rs61667602	CRHR1	1.04238	0.0149131	1.01315	1.07161	0.00538647	0.290141	1	14621	574539	0	0.757753	0	3
223	Benign neoplasm of kidney and other urinary organs	neoplasms	rs13050728	IFNAR2	0.899978	0.0378707	0.825751	0.974205	0.00538995	0.290141	1	1667	557470	25.494	1.34217	0.00182498	2
216.1	Screening for malignant neoplasms of the skin	neoplasms	rs766826	ELF5	1.03975	0.0140076	1.01229	1.0672	0.00539481	0.290141	1	14100	572720	0	0.916202	0	3
281.12	Other vitamin B12 deficiency anemia	hematopoietic	rs10129899	LINC00637	0.962989	0.013557	0.936418	0.989561	0.00540594	0.290246	1	13728	587904	53.7091	4.32051	0.00141165	3
1008	NA	NA	rs732990	CIB4	0.928858	0.0265303	0.876859	0.980857	0.00540739	0.290246	1	3109	602982	0	1.07175	0	3
790.6	Other abnormal blood chemistry	symptoms	rs12809318	FBRSL1	0.977214	0.00828962	0.960966	0.993462	0.00542719	0.290836	1	35969	526247	0	2.9504	0	4
495.1	Chronic obstructive asthma	respiratory	rs12809318	FBRSL1	1.05956	0.0208083	1.01878	1.10035	0.00542902	0.290836	1	5258	600258	53.522	4.30311	0.00287631	3
255.12	Hyperaldosteronism	endocrine/metabolic	rs12809318	FBRSL1	1.13014	0.04403	1.04384	1.21644	0.00545832	0.29191	1	1280	560810	0	9.37465e-06	0	2
275.6	Hypercalcemia	endocrine/metabolic	rs61667602	CRHR1	1.06113	0.0213545	1.01928	1.10299	0.00545975	0.29191	1	7320	598328	4.84853	2.10191	0.000156476	3
496	Chronic airway obstruction	respiratory	rs67579710	THBS3	1.01994	0.00710965	1.00601	1.03388	0.00548154	0.292788	1	120396	456516	9.69269	3.32199	3.7026e-05	4
280.1	Iron deficiency anemias, unspecified or not due to blood loss	hematopoietic	rs77534576	DLX4	1.0777	0.026953	1.02487	1.13053	0.00549999	0.293487	1	43929	550902	0	1.02099	0	4
395	Heart valve disorders	circulatory system	rs915823	TMPRSS2	0.972436	0.0100691	0.952701	0.992172	0.00550558	0.293499	1	39629	554424	0	0.72053	0	4
250.6	Polyneuropathy in diabetes	endocrine/metabolic	rs67579710	THBS3	1.03931	0.0138929	1.01208	1.06654	0.0055196	0.293959	1	24100	572651	52.5924	4.21873	0.000909112	3
411.1	Unstable angina (intermediate coronary syndrome)	circulatory system	rs67579710	THBS3	1.04344	0.0153256	1.0134	1.07348	0.00552911	0.294179	1	19799	571898	52.9266	4.24868	0.00122108	3
696.4	Psoriasis	dermatologic	rs117169628	SLC22A31	1.04563	0.0160875	1.0141	1.07717	0.00554064	0.294278	1	18799	593629	0	2.23429	0	4
381.11	Suppurative and unspecified otitis media	sense organs	rs62200027	CASC20	1.03837	0.0135742	1.01176	1.06497	0.00554334	0.294278	1	14385	567381	0	0.0751455	0	3
367.4	NA	NA	rs505922	ABO	1.01255	0.00449689	1.00373	1.02136	0.00555389	0.294278	1	278972	252753	0	0.363636	0	4
362.21	Macular degeneration, dry	sense organs	rs10774679	OAS3	1.02724	0.00969127	1.00824	1.04623	0.00555794	0.294278	1	27313	572465	0	1.95965	0	3
355	Complex regional/central pain syndrome	neurological	rs7671107	LOC101929161	0.914027	0.0324222	0.850479	0.977574	0.00556021	0.294278	1	2906	605087	0	1.33242	0	3
224.1	Benign neoplasm of eye, uveal	neoplasms	rs1405655	NR1H2	0.96834	0.011604	0.945597	0.991084	0.00556329	0.294278	1	19061	583270	42.218	3.46128	0.00112872	3
260.2	severe protein-calorie malnutrition	endocrine/metabolic	rs3746539	PTPRT	1.09238	0.0318752	1.0299	1.15485	0.00557231	0.29447	1	2449	555870	0	0.851324	0	2
189	Cancer of urinary organs (incl. kidney and bladder)	neoplasms	rs915823	TMPRSS2	0.96218	0.0139119	0.934913	0.989447	0.00558335	0.294764	1	19835	586840	25.7247	2.69268	0.00051378	3
727	Other disorders of synovium, tendon, and bursa	musculoskeletal	rs77534576	DLX4	1.05987	0.0209825	1.01874	1.10099	0.00558866	0.294764	1	73454	492491	55.9535	6.81098	0.00365218	4
215	Other benign neoplasm of connective and other soft tissue	neoplasms	rs1405655	NR1H2	1.07571	0.0263554	1.02405	1.12737	0.00562075	0.296171	1	3361	599965	0	0.48982	0	3
550.4	Umbilical hernia	digestive	rs581342	LMNA	0.952069	0.0177406	0.917297	0.98684	0.0056284	0.296288	1	18460	584468	62.8513	5.38376	0.00191167	3
275.53	Disorders of phosphorus metabolism	endocrine/metabolic	rs55654108	PDCL3P4	1.06844	0.0239183	1.02156	1.11532	0.00564774	0.296938	1	4251	600481	22.4044	2.57747	0.000636458	3
627.1	Postmenopausal bleeding	genitourinary	rs60305836	CDH8	1.13067	0.0443797	1.04369	1.21766	0.00565162	0.296938	1	2019	559300	10.2074	1.11368	0.000460219	2
496.2	Chronic bronchitis	respiratory	rs67579710	THBS3	1.03467	0.0123196	1.01053	1.05882	0.00566074	0.297132	1	31526	555100	0	0.292793	0	3
496.21	Obstructive chronic bronchitis	respiratory	rs67579710	THBS3	1.03722	0.0132129	1.01132	1.06311	0.00568293	0.29801	1	27197	564874	0	0.148806	0	3
342	Hemiplegia	neurological	rs4830964	.	1.057	0.0200497	1.0177	1.09629	0.00569762	0.298494	1	3516	603766	0	0.7103	0	3
737	Curvature of spine	musculoskeletal	rs35508621	LZTFL1	1.10625	0.0365441	1.03463	1.17788	0.00572312	0.299543	1	6114	594492	0	0.205123	0	3
427.61	Supraventricular premature beats	circulatory system	rs1878527	ANKRD30BL	1.11836	0.0404938	1.039	1.19773	0.00573449	0.299851	1	2189	551877	0	0.0417439	0	2
742.9	Other derangement of joint	musculoskeletal	rs117169628	SLC22A31	1.06401	0.0224642	1.01998	1.10804	0.00574483	0.300104	1	10267	582910	0	1.11965	0	3
350	Abnormal movement	neurological	rs7671107	LOC101929161	0.982893	0.00624981	0.970643	0.995143	0.00576475	0.300857	1	101593	454391	0	0.469226	0	4
366	Cataract	sense organs	rs7671107	LOC101929161	0.984664	0.00560308	0.973682	0.995646	0.0058106	0.302961	1	300334	261767	0	0.916518	0	4
562	Diverticulosis and diverticulitis	digestive	rs60869999	MYO1C	1.01982	0.00711594	1.00587	1.03376	0.00582404	0.303372	1	72799	473619	1.48933	3.04536	8.35694e-06	4
427.2	Atrial fibrillation and flutter	circulatory system	rs7605877	FOXI3	1.02322	0.00832642	1.0069	1.03954	0.00583267	0.303532	1	80079	523912	49.494	5.93989	0.000486179	4
580	Nephritis; nephrosis; renal sclerosis	genitourinary	rs581342	LMNA	0.939931	0.0224805	0.895869	0.983992	0.00585675	0.304276	1	9175	594378	16.7713	2.40302	0.000373959	3
871.1	Open wound of hand except finger(s)	injuries & poisonings	rs34488998	NKAIN3	1.2048	0.0676132	1.07228	1.33733	0.00585809	0.304276	1	3158	598882	2.99558	2.06176	0.00121401	3
1011	NA	NA	rs77534576	DLX4	1.13471	0.0458874	1.04477	1.22465	0.00588452	0.305358	1	13278	575053	68.035	6.25684	0.0209498	3
451.2	Phlebitis and thrombophlebitis of lower extremities	circulatory system	rs61667602	CRHR1	1.10217	0.0353292	1.03292	1.17141	0.00589529	0.305626	1	2438	555776	0	0.918974	0	2
275.6	Hypercalcemia	endocrine/metabolic	rs505922	ABO	0.95213	0.0178173	0.917208	0.987052	0.00590225	0.305697	1	7320	598328	36.9429	3.17173	0.000848177	3
274	Gout and other crystal arthropathies	endocrine/metabolic	rs67579710	THBS3	1.02546	0.00913539	1.00756	1.04337	0.00591636	0.305906	1	59355	543512	22.6424	3.87809	0.000144426	4
627.1	Postmenopausal bleeding	genitourinary	rs13050728	IFNAR2	1.10919	0.03766	1.03538	1.18301	0.00592699	0.305906	1	2019	559300	0	0.839136	0	2
305.2	Eating disorder	mental disorders	rs12809318	FBRSL1	1.09543	0.0331275	1.0305	1.16036	0.00593188	0.305906	1	2144	608816	7.37543	2.15925	0.000502377	3
555	Inflammatory bowel disease and other gastroenteritis and colitis	digestive	rs77534576	DLX4	1.15786	0.0532715	1.05345	1.26227	0.00593398	0.305906	1	9196	597378	66.0409	5.88943	0.03087	3
353	Nerve root and plexus disorders	neurological	rs7605877	FOXI3	0.940795	0.0221815	0.897319	0.984271	0.00593428	0.305906	1	8349	590971	0	1.26008	0	3
375.2	Epiphora	sense organs	rs61667602	CRHR1	1.10857	0.0374666	1.03513	1.182	0.00594178	0.306005	1	2211	557148	0	0.0312831	0	2
415.2	Chronic pulmonary heart disease	circulatory system	rs61667602	CRHR1	1.04336	0.015433	1.01311	1.07361	0.00595111	0.306076	1	13952	583596	43.452	3.53682	0.0014116	3
427.3	Other specified cardiac dysrhythmias	circulatory system	rs581342	LMNA	1.03066	0.0109798	1.00914	1.05218	0.00595437	0.306076	1	49334	514413	0	2.63492	0	4
580.3	Nephritis and nephropathy without mention of glomerulonephritis	genitourinary	rs55654108	PDCL3P4	1.05552	0.0196489	1.01701	1.09403	0.005961	0.306129	1	6301	599551	0	0.614813	0	3
741	Symptoms and disorders of the joints	musculoskeletal	rs721917	SFTPD	1.0169	0.00609844	1.00495	1.02886	0.00598086	0.30686	1	63392	491865	0	0.898458	0	4
327.3	Sleep apnea	neurological	rs7671107	LOC101929161	0.986612	0.00490532	0.976997	0.996226	0.00599982	0.307544	1	205583	385499	39.4925	4.95807	9.37001e-05	4
512.7	Shortness of breath	respiratory	rs67579710	THBS3	1.02028	0.00730995	1.00595	1.03461	0.00601741	0.308157	1	107771	435480	0	1.15405	0	4
591	Urinary tract infection	genitourinary	rs11085727	TYK2	1.02041	0.0073587	1.00599	1.03483	0.00603629	0.308284	1	60669	507892	32.5948	4.45069	0.000226736	4
338.2	Chronic pain	neurological	rs505922	ABO	0.983112	0.00620312	0.970954	0.99527	0.00603633	0.308284	1	68775	494080	42.4987	5.21727	0.000186174	4
278	Overweight, obesity and other hyperalimentation	endocrine/metabolic	rs7579014	BCL11A	0.988465	0.00422551	0.980183	0.996747	0.00603707	0.308284	1	268562	298544	49.1693	5.90194	0.000120914	4
288.2	Elevated white blood cell count	hematopoietic	rs11234800	ME3	0.951237	0.0182095	0.915547	0.986928	0.00604455	0.308284	1	15204	570514	29.0122	2.81739	0.00151949	3
377.1	Optic atrophy	sense organs	rs12809318	FBRSL1	1.05112	0.0181617	1.01552	1.08672	0.00604845	0.308284	1	7221	596956	0	0.189843	0	3
368.4	Visual field defects	sense organs	rs35508621	LZTFL1	0.924197	0.0287191	0.867908	0.980487	0.00605374	0.308284	1	12797	582419	0	0.272463	0	3
274.11	Gouty arthropathy	endocrine/metabolic	rs13179014	SPEF2	0.957329	0.0158892	0.926186	0.988472	0.00605975	0.308302	1	11316	597686	0	1.84437	0	4
740.11	Osteoarthrosis, localized, primary	musculoskeletal	rs9268576	HLA-DRA	1.02763	0.00993363	1.00816	1.0471	0.00606947	0.30851	1	96172	474103	39.6166	4.96825	0.000353177	4
295.1	Schizophrenia	mental disorders	rs10129899	LINC00637	0.965667	0.0127409	0.940694	0.990639	0.00610495	0.310025	1	17765	596664	0	0.974598	0	4
756	Other congenital musculoskeletal anomalies	congenital anomalies	rs62200027	CASC20	0.886452	0.0439616	0.800287	0.972617	0.00611264	0.310091	1	1446	556268	0	0.809557	0	2
335	Multiple sclerosis	neurological	rs7579014	BCL11A	1.07772	0.0273036	1.0242	1.13123	0.00612051	0.310091	1	3271	558185	0	0.000111516	0	2
706	Diseases of sebaceous glands	dermatologic	rs111837807	CCHCR1	0.972501	0.0101725	0.952563	0.992439	0.00612327	0.310091	1	80150	471118	0	0.578099	0	4
728.71	Contracture of palmar fascia [Dupuytren's disease]	musculoskeletal	rs111837807	CCHCR1	0.916445	0.0318404	0.854038	0.978853	0.00613795	0.310546	1	7243	600690	0	1.93773	0	3
250.3	Insulin pump user	endocrine/metabolic	rs60869999	MYO1C	1.03963	0.0141894	1.01182	1.06744	0.00616136	0.311442	1	16374	582547	0	0.631129	0	3
1010.2	NA	NA	rs13050728	IFNAR2	1.01776	0.00643239	1.00516	1.03037	0.00619566	0.312886	1	78437	446827	68.2826	9.45853	0.000608358	4
295.3	Psychosis	mental disorders	rs35508621	LZTFL1	0.930173	0.0264508	0.878329	0.982016	0.00620795	0.313218	1	17960	588412	45.6102	5.51574	0.00542495	4
706.8	Other specified diseases of sebaceous glands	dermatologic	rs505922	ABO	1.02667	0.00962692	1.00781	1.04554	0.006247	0.314642	1	25725	553940	9.68297	3.32163	6.89789e-05	4
509.2	Respiratory insufficiency	respiratory	rs766826	ELF5	1.09955	0.034708	1.03152	1.16758	0.00625125	0.314642	1	2268	555674	22.4861	1.29009	0.00108614	2
729.1	Rheumatism, unspecified and fibrositis	musculoskeletal	rs766826	ELF5	0.9034	0.0371554	0.830576	0.976225	0.00625345	0.314642	1	2107	559272	0	0.0900474	0	2
008	Intestinal infection	infectious diseases	rs61667602	CRHR1	1.04623	0.0165322	1.01382	1.07863	0.00626587	0.31467	1	11931	578719	0	1.65032	0	3
735.21	Hammer toe (acquired)	musculoskeletal	rs11702230	LOC101928126	0.958693	0.0154332	0.928444	0.988942	0.00626888	0.31467	1	28776	567313	48.5571	3.8878	0.00191871	3
350.3	Lack of coordination	neurological	rs721917	SFTPD	1.05251	0.0187235	1.01581	1.08921	0.00627128	0.31467	1	5906	597032	0	1.86374	0	3
509.2	Respiratory insufficiency	respiratory	rs11234800	ME3	0.873984	0.0493171	0.777322	0.970645	0.00631104	0.316374	1	2268	555674	63.4008	2.7323	0.0281952	2
595	Hydronephrosis	genitourinary	rs1405655	NR1H2	1.04683	0.0167601	1.01398	1.07968	0.00632405	0.316736	1	8537	595359	19.9634	2.49886	0.000366454	3
556.1	Ulceration of intestine	digestive	rs9367106	LOC100505711	1.30935	0.0987562	1.11578	1.50291	0.00634846	0.31711	1	1496	556445	90.1429	10.145	0.179174	2
741.2	Stiffness of joint	musculoskeletal	rs111837807	CCHCR1	0.909325	0.0348281	0.841062	0.977588	0.00634874	0.31711	1	6238	596211	25.2061	2.67401	0.00194146	3
362	Other retinal disorders	sense organs	rs67579710	THBS3	1.02037	0.00739024	1.00589	1.03486	0.00635378	0.31711	1	111050	458229	0	2.44654	0	4
628	Ovarian cyst	genitourinary	rs581342	LMNA	0.91041	0.0343948	0.842997	0.977824	0.00635473	0.31711	1	3883	604833	24.4355	2.64674	0.0014749	3
496.21	Obstructive chronic bronchitis	respiratory	rs721917	SFTPD	1.02475	0.00896293	1.00719	1.04232	0.00636759	0.317349	1	27197	564874	0	1.19919	0	3
524.3	Anomalies of tooth position/malocclusion	digestive	rs60869999	MYO1C	0.932595	0.0255845	0.882449	0.98274	0.00637955	0.317349	1	5234	596975	0	1.01217	0	3
474	Acute and chronic tonsillitis	respiratory	rs581342	LMNA	0.918651	0.0311079	0.85768	0.979622	0.00638021	0.317349	1	4613	600061	0	0.592708	0	3
216	Benign neoplasm of skin	neoplasms	rs11085727	TYK2	1.0219	0.00794218	1.00633	1.03746	0.00638276	0.317349	1	44856	516243	0	2.45443	0	4
054	Herpes simplex	infectious diseases	rs9268576	HLA-DRA	0.936166	0.0241922	0.88875	0.983583	0.00639938	0.317566	1	14214	584259	0	0.176617	0	3
337	Disorders of the autonomic nervous system	neurological	rs61667602	CRHR1	1.03957	0.0142362	1.01167	1.06747	0.00641001	0.317566	1	15888	577360	0	1.31788	0	3
340	Migraine	neurological	rs7579014	BCL11A	0.978645	0.00791842	0.963125	0.994166	0.00641013	0.317566	1	46020	554647	81.3557	16.0907	0.00169052	4
696.4	Psoriasis	dermatologic	rs13179014	SPEF2	0.968135	0.0118793	0.944852	0.991419	0.00641037	0.317566	1	18799	593629	0	0.648317	0	4
433.8	Late effects of cerebrovascular disease	circulatory system	rs1878527	ANKRD30BL	0.963993	0.0134595	0.937612	0.990373	0.00643823	0.318658	1	19716	580205	5.06075	2.10661	4.33582e-05	3
575.8	Other disorders of biliary tract	digestive	rs1878527	ANKRD30BL	0.897295	0.0397885	0.819309	0.97528	0.00645605	0.319188	1	2071	556601	0	0.413355	0	2
800.4	Fracture of patella	injuries & poisonings	rs62200027	CASC20	1.09767	0.0342174	1.0306	1.16474	0.00646064	0.319188	1	2197	559093	0	0.275051	0	2
516.1	Hemoptysis	respiratory	rs60869999	MYO1C	1.06246	0.0222523	1.01885	1.10607	0.00647458	0.319588	1	6337	597571	0	0.677336	0	3
371.1	Uveitis, noninfectious or NOS	sense organs	rs111837807	CCHCR1	0.916683	0.0319672	0.854027	0.979339	0.00650206	0.320556	1	7922	599613	0	0.0297807	0	3
379.5	Disorders of iris and ciliary body	sense organs	rs7605877	FOXI3	0.927997	0.027462	0.874172	0.981823	0.00650675	0.320556	1	5631	599599	0	0.0452721	0	3
429.2	Abnormal function study of cardiovascular system	circulatory system	rs7605877	FOXI3	0.931841	0.0259455	0.880988	0.982694	0.00651179	0.320556	1	6259	588414	0	0.0741655	0	3
458.1	Orthostatic hypotension	circulatory system	rs7605877	FOXI3	1.04664	0.0167561	1.0138	1.07948	0.00652	0.320671	1	15271	573965	15.772	2.37451	0.000220314	3
318	Tobacco use disorder	mental disorders	rs7671107	LOC101929161	1.01382	0.00504695	1.00393	1.02371	0.0065276	0.320756	1	200795	359302	10.6322	3.35691	1.8638e-05	4
628	Ovarian cyst	genitourinary	rs9461128	TMEM14B	1.12844	0.0444296	1.04136	1.21552	0.00653402	0.320783	1	3883	604833	40.0033	3.33352	0.00914296	3
558	Noninfectious gastroenteritis	digestive	rs7605877	FOXI3	1.04108	0.0148042	1.01206	1.07009	0.0065455	0.321059	1	18616	558100	0	0.829045	0	3
508	Pulmonary collapse; interstitial and compensatory emphysema	respiratory	rs67579710	THBS3	1.06138	0.0219125	1.01843	1.10433	0.00655618	0.321294	1	9268	580615	0	1.53198	0	3
274	Gout and other crystal arthropathies	endocrine/metabolic	rs35705950	MUC5B	0.969886	0.0112505	0.947835	0.991937	0.00657127	0.321745	1	59355	543512	0	0.133916	0	4
362.21	Macular degeneration, dry	sense organs	rs505922	ABO	1.02644	0.00960494	1.00762	1.04527	0.00657983	0.321876	1	27313	572465	0	1.44276	0	3
292.4	Altered mental status	mental disorders	rs7605877	FOXI3	1.04251	0.0153245	1.01248	1.07255	0.00659027	0.321979	1	17253	573396	0	1.47326	0	3
180	Cervical cancer and dysplasia	neoplasms	rs117169628	SLC22A31	1.13197	0.0456325	1.04253	1.22141	0.00659765	0.321979	1	2764	607749	40.9666	3.38791	0.00893657	3
504.1	Idiopathic fibrosing alveolitis	respiratory	rs9577395	ATP11A	0.900653	0.0385198	0.825154	0.976152	0.00659962	0.321979	1	2395	558030	0	0.904495	0	2
720	Spinal stenosis	musculoskeletal	rs62200027	CASC20	0.980427	0.00728116	0.966156	0.994698	0.00663022	0.323083	1	56501	534378	56.5403	6.90295	0.000609309	4
296.1	Bipolar	mental disorders	rs1405655	NR1H2	1.02288	0.00833423	1.00655	1.03922	0.00663926	0.323083	1	37573	571753	29.7179	4.26851	0.000187592	4
276.13	Hyperpotassemia	endocrine/metabolic	rs13050728	IFNAR2	0.970686	0.0109609	0.949203	0.99217	0.00664	0.323083	1	21392	567741	0	0.683918	0	3
214	Lipoma	neoplasms	rs10129899	LINC00637	1.03102	0.0112595	1.00895	1.05309	0.00666854	0.323979	1	21070	568769	0	1.27678	0	3
782.3	Edema	symptoms	rs35508621	LZTFL1	0.968538	0.0117835	0.945443	0.991634	0.00667027	0.323979	1	80857	479980	0	2.38928	0	4
427.7	Tachycardia NOS	circulatory system	rs13179014	SPEF2	0.967431	0.0122114	0.943496	0.991365	0.00669752	0.324709	1	18597	560173	27.6125	2.76291	0.000327847	3
572	Ascites (non malignant)	digestive	rs915823	TMPRSS2	0.930289	0.0266491	0.878057	0.982522	0.00669753	0.324709	1	5368	601964	0	0.239683	0	3
627.4	Premenopausal menorrhagia	genitourinary	rs12809318	FBRSL1	0.853825	0.0582871	0.739583	0.968068	0.00670377	0.324709	1	709	560451	0	0.534376	0	2
278.11	Morbid obesity	endocrine/metabolic	rs7579014	BCL11A	0.982403	0.0065489	0.969567	0.995239	0.00670906	0.324709	1	63325	531651	59.5905	7.42399	0.00042945	4
401.22	Hypertensive chronic kidney disease	circulatory system	rs67579710	THBS3	1.02793	0.0101704	1.00799	1.04786	0.00676194	0.326548	1	46116	550594	42.4957	5.217	0.000436793	4
274.1	Gout	endocrine/metabolic	rs10129899	LINC00637	0.980911	0.0071166	0.966962	0.99486	0.00676388	0.326548	1	56610	548449	0	1.34938	0	4
614.5	Inflammatory disease of cervix, vagina, and vulva	genitourinary	rs11085727	TYK2	1.05948	0.0213343	1.01766	1.10129	0.00676734	0.326548	1	9309	594596	60.658	5.08363	0.00270741	3
555.21	Ulcerative colitis (chronic)	digestive	rs10774679	OAS3	1.09883	0.0348039	1.03061	1.16704	0.0067731	0.326548	1	1930	557994	12.0301	1.13675	0.000583499	2
338.2	Chronic pain	neurological	rs1405655	NR1H2	1.0173	0.00633451	1.00488	1.02971	0.00677693	0.326548	1	68775	494080	0	2.15289	0	4
1013	NA	NA	rs10129899	LINC00637	0.96697	0.0124072	0.942652	0.991288	0.00678718	0.326754	1	15910	578342	10.1889	2.2269	0.00017112	3
598	Abnormal findings on examination of urine	genitourinary	rs10774679	OAS3	1.04886	0.0176249	1.01431	1.0834	0.00679814	0.326877	1	7510	584903	0	0.761554	0	3
427.6	Premature beats	circulatory system	rs111837807	CCHCR1	0.932042	0.026004	0.881074	0.98301	0.0068017	0.326877	1	11080	582396	34.6037	3.05828	0.00256853	3
362.9	Retinal edema	sense organs	rs1878527	ANKRD30BL	0.94312	0.0216464	0.900693	0.985547	0.00682306	0.327615	1	7375	597713	0	1.8975	0	3
361.1	Retinal detachment with retinal defect	sense organs	rs34488998	NKAIN3	0.853674	0.0585026	0.739009	0.968339	0.00684575	0.327926	1	5732	603421	0	0.412194	0	3
465	Acute upper respiratory infections of multiple or unspecified sites	respiratory	rs61667602	CRHR1	1.01736	0.00636613	1.00489	1.02984	0.00684698	0.327926	1	109544	406073	0	2.21398	0	4
1014	NA	NA	rs72711165	TMEM65	1.39677	0.123573	1.15457	1.63897	0.00684754	0.327926	1	1544	555718	0	0.00658241	0	2
555.2	Ulcerative colitis	digestive	rs77534576	DLX4	1.18814	0.0637575	1.06318	1.31311	0.0068538	0.327938	1	6155	601178	59.6165	4.95251	0.0313109	3
198	Secondary malignant neoplasm	neoplasms	rs61667602	CRHR1	0.965177	0.0131125	0.939477	0.990878	0.00687131	0.328488	1	19945	585459	0	0.543963	0	3
585	Renal failure	genitourinary	rs67579710	THBS3	1.01941	0.00711696	1.00546	1.03336	0.00690336	0.329463	1	116632	467250	67.6355	9.26941	0.00063204	4
696	Psoriasis and related disorders	dermatologic	rs117169628	SLC22A31	1.04382	0.0158752	1.0127	1.07493	0.00690545	0.329463	1	19505	591401	21.5212	3.82269	0.00123908	4
727.6	Rupture of tendon, nontraumatic	musculoskeletal	rs61667602	CRHR1	0.963313	0.0138393	0.936188	0.990438	0.00691832	0.329463	1	18002	581502	0	1.44892	0	3
426.9	Cardiac pacemaker/device in situ	circulatory system	rs60305836	CDH8	0.964758	0.0132844	0.938721	0.990796	0.00691874	0.329463	1	27368	578610	21.2913	2.54101	0.000252034	3
277.51	Lipoprotein disorders	endocrine/metabolic	rs35508621	LZTFL1	0.79989	0.082679	0.637839	0.961941	0.00692184	0.329463	1	1584	558550	0	0.523095	0	2
701	Other hypertrophic and atrophic conditions of skin	dermatologic	rs61667602	CRHR1	1.02256	0.00826567	1.00636	1.03876	0.00695874	0.330931	1	53985	500189	0	1.82765	0	4
454.11	Varicose veins of lower extremity, symptomtic	circulatory system	rs10129899	LINC00637	1.04021	0.0146094	1.01157	1.06884	0.00696907	0.330937	1	11547	590591	74.6645	7.89407	0.00505055	3
278.11	Morbid obesity	endocrine/metabolic	rs7671107	LOC101929161	0.980097	0.00745109	0.965493	0.994702	0.00697486	0.330937	1	63325	531651	24.5809	3.97777	0.000109251	4
740.9	Osteoarthrosis NOS	musculoskeletal	rs62200027	CASC20	0.987043	0.00483383	0.977569	0.996518	0.00697704	0.330937	1	180084	377727	0	2.86998	0	4
389.1	Sensorineural hearing loss	sense organs	rs117169628	SLC22A31	0.981462	0.00693684	0.967866	0.995058	0.00698655	0.331101	1	216652	338141	0	1.19287	0	4
276.4	Acid-base balance disorder	endocrine/metabolic	rs3746539	PTPRT	1.03683	0.0134118	1.01054	1.06311	0.00700688	0.33138	1	13839	578161	0	0.915122	0	3
593	Hematuria	genitourinary	rs9577395	ATP11A	0.976582	0.00878857	0.959356	0.993808	0.00701164	0.33138	1	51862	533577	0	1.50516	0	4
249	Secondary diabetes mellitus	endocrine/metabolic	rs62200027	CASC20	0.953189	0.0177806	0.91834	0.988039	0.00701167	0.33138	1	8856	590911	29.4469	2.83474	0.000677683	3
741.1	Ankylosis of joint	musculoskeletal	rs766826	ELF5	1.1681	0.0576316	1.05514	1.28106	0.00701669	0.33138	1	814	560252	0	0.102068	0	2
366.2	Senile cataract	sense organs	rs10774679	OAS3	1.01247	0.0046001	1.00346	1.02149	0.00704148	0.331685	1	261100	299188	2.39326	3.07356	4.21161e-06	4
602	Other disorders of prostate	genitourinary	rs61667602	CRHR1	1.05056	0.018307	1.01468	1.08644	0.00705589	0.331685	1	9689	588674	0	0.335161	0	3
199	Neoplasm of uncertain behavior	neoplasms	rs12809318	FBRSL1	1.02873	0.0105134	1.00812	1.04934	0.00705809	0.331685	1	21195	556869	0	1.98443	0	3
912	Insect bite	injuries & poisonings	rs766826	ELF5	0.939562	0.0231416	0.894205	0.984919	0.00706174	0.331685	1	5318	586916	0	1.13902	0	3
286.8	Hypercoagulable state	hematopoietic	rs62200027	CASC20	0.921261	0.0304446	0.86159	0.980932	0.00706405	0.331685	1	2937	557644	0	0.0596586	0	2
772.3	Muscle weakness	symptoms	rs35508621	LZTFL1	0.959506	0.0153455	0.929428	0.989583	0.00706499	0.331685	1	45154	537002	61.395	7.77102	0.0063881	4
353.1	Nerve plexus lesions	neurological	rs35508621	LZTFL1	0.7931	0.0860623	0.624418	0.961782	0.00707136	0.331685	1	1501	559027	15.7108	1.18639	0.0116708	2
796	Elevated prostate specific antigen [PSA]	genitourinary	rs12567716	FOXD2	1.02701	0.00989321	1.00761	1.0464	0.00707173	0.331685	1	73304	526184	0	0.448235	0	4
504	Other alveolar and parietoalveolar pneumonopathy	respiratory	rs117169628	SLC22A31	1.08679	0.0309107	1.0262	1.14737	0.00709216	0.331994	1	4952	603245	23.7699	2.62363	0.00369587	3
255.21	Glucocorticoid deficiency	endocrine/metabolic	rs10774679	OAS3	0.900626	0.038876	0.824429	0.976823	0.00709623	0.331994	1	1504	559736	75.6623	4.10885	0.0148551	2
802	Fracture of pelvis	injuries & poisonings	rs721917	SFTPD	1.09727	0.0344818	1.02969	1.16486	0.00710019	0.331994	1	1717	559889	0	0.503971	0	2
300.1	Anxiety disorder	mental disorders	rs35508621	LZTFL1	0.974945	0.0094262	0.956469	0.99342	0.00710445	0.331994	1	160345	404087	0	1.08292	0	4
440.9	Atherosclerosis of aorta	circulatory system	rs732990	CIB4	0.914857	0.0330597	0.85006	0.979654	0.00710869	0.331994	1	1976	550344	0	0.0388505	0	2
1010.1	NA	NA	rs77534576	DLX4	1.09769	0.0346414	1.02979	1.16558	0.00713274	0.332622	1	26061	561323	14.0882	3.49195	0.00102976	4
379.2	Disorders of vitreous body	sense organs	rs11234800	ME3	0.973564	0.00995772	0.954047	0.993081	0.0071343	0.332622	1	55132	521632	0	1.87729	0	4
740.1	Osteoarthritis; localized	musculoskeletal	rs9367106	LOC100505711	0.969011	0.0117046	0.946069	0.991952	0.00715558	0.333329	1	144338	415099	0	2.98799	0	4
367.9	Blindness and low vision	sense organs	rs55654108	PDCL3P4	0.972804	0.0102532	0.952707	0.9929	0.00716215	0.333351	1	24716	555331	50.7026	4.05701	0.000569723	3
303	Psychogenic and somatoform disorders	mental disorders	rs10129899	LINC00637	0.964154	0.0135787	0.937539	0.990768	0.00717992	0.333665	1	14158	585646	0	0.708708	0	3
198	Secondary malignant neoplasm	neoplasms	rs35705950	MUC5B	1.0483	0.0175459	1.01391	1.08269	0.00718112	0.333665	1	19945	585459	0	1.47945	0	3
288.3	Eosinophilia	hematopoietic	rs60869999	MYO1C	0.870142	0.0517625	0.768687	0.971596	0.00720398	0.334308	1	1223	559552	0	0.789128	0	2
331.1	Hydrocephalus	neurological	rs2277732	DPP9	1.13835	0.0482236	1.04383	1.23287	0.00720719	0.334308	1	1163	560698	0	0.423615	0	2
535	Gastritis and duodenitis	digestive	rs915823	TMPRSS2	0.970891	0.0109956	0.94934	0.992443	0.00721828	0.334539	1	32840	543572	0	2.87253	0	4
539	Bariatric surgery	digestive	rs61667602	CRHR1	1.08247	0.0295028	1.02465	1.1403	0.00722956	0.334778	1	3631	606982	69.6156	6.58232	0.0141469	3
054	Herpes simplex	infectious diseases	rs10129899	LINC00637	0.964082	0.0136203	0.937386	0.990777	0.00723902	0.334932	1	14214	584259	0	1.71596	0	3
276.13	Hyperpotassemia	endocrine/metabolic	rs12809318	FBRSL1	0.972105	0.0105392	0.951448	0.992762	0.00726551	0.335493	1	21392	567741	0	1.6039	0	3
300	Anxiety disorders	mental disorders	rs61667602	CRHR1	1.01385	0.00512275	1.00381	1.02389	0.00726572	0.335493	1	259668	316997	9.20881	3.30429	2.56334e-05	4
636	Early or threatened labor; hemorrhage in early pregnancy	pregnancy complications	rs76073397	MIR548H2	1.31993	0.103413	1.11724	1.52262	0.00727135	0.335493	1	858	561112	0	0.358385	0	2
707.3	Chronic ulcer of unspecified site	dermatologic	rs505922	ABO	1.05169	0.0187791	1.01489	1.0885	0.00727571	0.335493	1	6370	595540	0	1.97614	0	3
250.42	Other abnormal glucose	endocrine/metabolic	rs9367106	LOC100505711	1.04879	0.0177567	1.01399	1.08359	0.00730059	0.336357	1	44066	526532	0	2.78188	0	4
281.9	Deficiency anemias	hematopoietic	rs3746539	PTPRT	1.06717	0.0242367	1.01966	1.11467	0.00731493	0.336733	1	4115	600263	0	1.12928	0	3
041.1	Staphylococcus infections	infectious diseases	rs67579710	THBS3	1.05342	0.0194081	1.01538	1.09146	0.0073293	0.336773	1	11870	584943	17.0762	2.41185	0.000328528	3
165.1	Cancer of bronchus; lung	neoplasms	rs35508621	LZTFL1	0.933121	0.0258153	0.882523	0.983719	0.00733216	0.336773	1	14315	593659	0	0.787259	0	3
523.3	Periodontitis (acute or chronic)	digestive	rs76073397	MIR548H2	1.03669	0.0134373	1.01035	1.06302	0.00733428	0.336773	1	57556	532126	0	2.32302	0	4
377.3	Optic neuritis/neuropathy	sense organs	rs581342	LMNA	1.08307	0.0297795	1.02471	1.14144	0.00736684	0.337984	1	5581	600437	7.24202	2.15615	0.000252959	3
377.3	Optic neuritis/neuropathy	sense organs	rs35508621	LZTFL1	0.891853	0.0427322	0.808098	0.975608	0.00739739	0.339101	1	5581	600437	39.451	3.30311	0.0133185	3
379	Other disorders of eye	sense organs	rs60869999	MYO1C	0.981296	0.00705066	0.967476	0.995115	0.00740643	0.339231	1	75997	486328	0	1.38055	0	4
741.3	Difficulty in walking	musculoskeletal	rs60869999	MYO1C	1.02861	0.0105382	1.00796	1.04927	0.00742646	0.339422	1	30675	551660	13.3444	2.30799	9.84503e-05	3
773	NA	NA	rs505922	ABO	1.01219	0.00452618	1.00332	1.02106	0.00742858	0.339422	1	171144	343819	0	0.767764	0	4
224	Benign neoplasm of eye	neoplasms	rs7605877	FOXI3	0.958866	0.0156915	0.92811	0.989621	0.00743132	0.339422	1	20432	580245	0	1.12308	0	3
564.1	Irritable Bowel Syndrome	digestive	rs35508621	LZTFL1	0.939254	0.0234154	0.89336	0.985148	0.00744103	0.339422	1	18007	582775	0	0.0430064	0	3
364.1	Corneal opacity	sense organs	rs35705950	MUC5B	0.934718	0.0252244	0.885278	0.984158	0.00744167	0.339422	1	10254	590672	24.4037	2.64563	0.00220461	3
172.2	Other non-epithelial cancer of skin	neoplasms	rs13179014	SPEF2	1.01824	0.00675413	1.005	1.03148	0.00744915	0.33948	1	66509	523796	57.5509	4.71153	0.00239812	3
335	Multiple sclerosis	neurological	rs9461128	TMEM14B	0.849938	0.0607695	0.73083	0.969046	0.00746074	0.339725	1	3271	558185	0	0.36828	0	2
741.3	Difficulty in walking	musculoskeletal	rs11085727	TYK2	1.02675	0.0098727	1.0074	1.0461	0.00749403	0.340381	1	30675	551660	5.14842	2.10856	3.19676e-05	3
372	Disorders of conjunctiva	sense organs	rs9461128	TMEM14B	0.940343	0.0230068	0.895249	0.985436	0.00750426	0.340381	1	16225	577805	0	2.3727	0	4
804	Fracture of hand or wrist	injuries & poisonings	rs60305836	CDH8	1.04718	0.0172465	1.01338	1.08098	0.00751827	0.340381	1	14274	588165	6.6215	2.14182	8.51257e-05	3
698	Pruritus and related conditions	dermatologic	rs111837807	CCHCR1	0.944869	0.0212183	0.903282	0.986457	0.0075259	0.340381	1	16577	572454	13.2555	3.45843	0.000418953	4
736	Other acquired deformities of limbs	musculoskeletal	rs10129899	LINC00637	0.966279	0.0128358	0.94112	0.991437	0.00752979	0.340381	1	15392	578674	11.7318	2.26582	0.000130316	3
338	Pain	neurological	rs1405655	NR1H2	1.01512	0.00561449	1.00411	1.02612	0.00753103	0.340381	1	93383	448961	0	2.5576	0	4
535.8	Other specified gastritis	digestive	rs67579710	THBS3	0.911502	0.0346759	0.843537	0.979467	0.00753544	0.340381	1	3867	592870	0	0.7496	0	3
555	Inflammatory bowel disease and other gastroenteritis and colitis	digestive	rs7579014	BCL11A	1.04451	0.0162985	1.01257	1.07646	0.00753956	0.340381	1	9196	597378	14.4486	2.33778	0.000281613	3
316	Substance addiction and disorders	mental disorders	rs10129899	LINC00637	0.9836	0.00618912	0.971469	0.995731	0.0075444	0.340381	1	89463	503250	0	1.38709	0	4
427.2	Atrial fibrillation and flutter	circulatory system	rs62200027	CASC20	1.01707	0.00633374	1.00465	1.02948	0.00754562	0.340381	1	80079	523912	51.4565	6.18002	0.000600859	4
740.1	Osteoarthritis; localized	musculoskeletal	rs67579710	THBS3	1.01766	0.00655212	1.00482	1.0305	0.00754819	0.340381	1	144338	415099	22.8041	3.88622	7.58776e-05	4
165.1	Cancer of bronchus; lung	neoplasms	rs11702230	LOC101928126	0.945774	0.0208703	0.904868	0.98668	0.00755507	0.340381	1	14315	593659	43.301	3.5274	0.00435661	3
789	Nausea and vomiting	symptoms	rs581342	LMNA	1.03105	0.0114457	1.00861	1.05348	0.00755614	0.340381	1	40122	527204	0	2.42571	0	4
284	Aplastic anemia	hematopoietic	rs581342	LMNA	1.07861	0.0283312	1.02308	1.13414	0.00756406	0.340458	1	6609	600166	65.2657	5.758	0.00546873	3
274.1	Gout	endocrine/metabolic	rs35705950	MUC5B	0.969749	0.0115041	0.947201	0.992297	0.00758193	0.340981	1	56610	548449	0	0.327843	0	4
371.1	Uveitis, noninfectious or NOS	sense organs	rs11085727	TYK2	0.947421	0.0202337	0.907763	0.987079	0.00759897	0.341403	1	7922	599613	0	0.0458662	0	3
706.1	Acne	dermatologic	rs7671107	LOC101929161	1.04555	0.0166904	1.01284	1.07826	0.00761195	0.341403	1	11311	596440	0	0.270253	0	4
416	Cardiomegaly	circulatory system	rs77534576	DLX4	1.13867	0.0486622	1.04329	1.23405	0.00761754	0.341403	1	12563	572799	1.17559	2.02379	0.000166428	3
249	Secondary diabetes mellitus	endocrine/metabolic	rs915823	TMPRSS2	0.945748	0.0209052	0.904774	0.986722	0.00762581	0.341403	1	8856	590911	42.3373	3.46844	0.00158023	3
754.2	Spondylolisthesis, congenital	congenital anomalies	rs11702230	LOC101928126	1.15244	0.0531766	1.04822	1.25667	0.007627	0.341403	1	1891	558382	0	0.224312	0	2
724.1	Disorders of sacrum	musculoskeletal	rs9268576	HLA-DRA	0.879615	0.0480874	0.785364	0.973866	0.00764277	0.341403	1	3879	603143	0	1.54857	0	3
157	Pancreatic cancer	neoplasms	rs117169628	SLC22A31	0.866977	0.053513	0.762091	0.971862	0.00764292	0.341403	1	2019	559669	0	0.209146	0	2
585.3	Chronic renal failure [CKD]	genitourinary	rs67579710	THBS3	1.02187	0.00810932	1.00597	1.03776	0.00764371	0.341403	1	82071	514155	74.9259	11.9645	0.00116677	4
562.2	Diverticulitis	digestive	rs60869999	MYO1C	1.04153	0.0152568	1.01163	1.07143	0.00765007	0.341403	1	13292	584987	10.7135	2.23998	0.000202501	3
198.6	Secondary malignancy of bone	neoplasms	rs35705950	MUC5B	1.08659	0.0311389	1.02556	1.14762	0.00765379	0.341403	1	6150	604103	0	0.44537	0	3
580.12	Non-proliferative glomerulonephritis	genitourinary	rs9268576	HLA-DRA	1.24443	0.0820538	1.08361	1.40526	0.00769667	0.343035	1	899	561186	15.1098	1.17799	0.00249485	2
747.11	Cardiac shunt/ heart septal defect	congenital anomalies	rs915823	TMPRSS2	0.868522	0.0529068	0.764825	0.972219	0.00771354	0.343219	1	1367	559705	0	0.0125369	0	2
155	Cancer of liver and intrahepatic bile duct	neoplasms	rs76073397	MIR548H2	0.881865	0.0471865	0.789379	0.97435	0.00771614	0.343219	1	4450	606208	0	0.808555	0	3
427.3	Other specified cardiac dysrhythmias	circulatory system	rs67579710	THBS3	1.02729	0.0101065	1.00748	1.0471	0.00771963	0.343219	1	49334	514413	0	2.1505	0	4
053	Herpes zoster	infectious diseases	rs11702230	LOC101928126	1.05462	0.0199654	1.01549	1.09375	0.00773162	0.343379	1	14334	576087	0	1.73855	0	3
244.1	Secondary hypothyroidism	endocrine/metabolic	rs9268576	HLA-DRA	1.10175	0.0363807	1.03044	1.17305	0.00773579	0.343379	1	5533	604297	81.2168	10.6478	0.0199755	3
509.2	Respiratory insufficiency	respiratory	rs60305836	CDH8	0.88786	0.0446771	0.800293	0.975427	0.00776204	0.344012	1	2268	555674	0	0.108042	0	2
333.1	Essential tremor	neurological	rs60869999	MYO1C	0.96172	0.0146612	0.932985	0.990456	0.00776265	0.344012	1	14445	589032	0	0.339699	0	3
081	Infection/inflammation of internal prosthetic device; implant; and graft	infectious diseases	rs7671107	LOC101929161	0.930285	0.0271487	0.877074	0.983497	0.00777265	0.344176	1	4144	603917	0	0.539191	0	3
714	Rheumatoid arthritis and other inflammatory polyarthropathies	musculoskeletal	rs11702230	LOC101928126	0.950158	0.0192162	0.912495	0.987822	0.00780033	0.34497	1	17045	584564	0	0.230438	0	3
495.2	Asthma with exacerbation	respiratory	rs915823	TMPRSS2	1.06514	0.0237189	1.01865	1.11163	0.0078032	0.34497	1	6536	598135	0	0.0196073	0	3
244.4	Hypothyroidism NOS	endocrine/metabolic	rs12809318	FBRSL1	1.01657	0.00617879	1.00446	1.02868	0.00783405	0.345762	1	68397	539116	45.3478	5.48926	0.000375456	4
251.1	Hypoglycemia	endocrine/metabolic	rs111837807	CCHCR1	0.918886	0.0318138	0.856531	0.981241	0.00783733	0.345762	1	7602	591568	59.5486	4.94421	0.00637351	3
556	Ulceration of the lower GI tract	digestive	rs72711165	TMEM65	1.34897	0.112582	1.12831	1.56963	0.0078401	0.345762	1	1936	555282	0	0.0655002	0	2
427	Cardiac dysrhythmias	circulatory system	rs117169628	SLC22A31	0.981976	0.00684229	0.968565	0.995387	0.00785476	0.346129	1	179417	365335	51.3233	6.16311	0.000804872	4
295	Schizophrenia and other psychotic disorders	mental disorders	rs76073397	MIR548H2	1.05068	0.0186058	1.01422	1.08715	0.0078781	0.34666	1	30183	574617	0	1.63398	0	4
1013	NA	NA	rs55654108	PDCL3P4	1.03336	0.0123512	1.00915	1.05757	0.0078826	0.34666	1	15910	578342	34.1317	3.03636	0.000642417	3
442	Other aneurysm	circulatory system	rs10129899	LINC00637	0.974594	0.00968571	0.95561	0.993578	0.00788585	0.34666	1	27086	571680	38.3275	3.24294	0.000598833	3
656	Other perinatal conditions of fetus or newborn	pregnancy complications	rs7605877	FOXI3	0.867913	0.0533343	0.763378	0.972448	0.00790391	0.347175	1	1417	608641	0	1.77213	0	3
916	Contusion	injuries & poisonings	rs61667602	CRHR1	1.0279	0.0103617	1.00759	1.04821	0.00791502	0.347355	1	31972	522332	4.36421	2.09127	3.45127e-05	3
430.3	Subdural hemorrhage	circulatory system	rs55654108	PDCL3P4	0.917004	0.0326319	0.853046	0.980963	0.00792699	0.347355	1	2360	608691	0	0.48564	0	3
715	Other inflammatory spondylopathies	musculoskeletal	rs35508621	LZTFL1	1.08275	0.0299426	1.02406	1.14144	0.00792708	0.347355	1	9814	592873	0	0.500772	0	3
560	Intestinal obstruction without mention of hernia	digestive	rs505922	ABO	0.964503	0.0136198	0.937808	0.991197	0.0079614	0.348579	1	12634	585481	40.5197	3.36246	0.000603319	3
370.2	Superficial keratitis	sense organs	rs35705950	MUC5B	0.859698	0.0569929	0.747992	0.971404	0.00798958	0.349166	1	2176	553921	0	0.308589	0	2
456	Chronic venous insufficiency [CVI]	circulatory system	rs111837807	CCHCR1	0.958535	0.0159661	0.927241	0.989828	0.00799052	0.349166	1	29247	561859	0	1.17124	0	3
303.4	Somatoform disorder	mental disorders	rs10129899	LINC00637	0.962669	0.0143444	0.934554	0.990784	0.00799398	0.349166	1	12633	590569	0	0.568036	0	3
204.4	Multiple myeloma	neoplasms	rs1878527	ANKRD30BL	0.901775	0.0390017	0.825331	0.978218	0.00802727	0.349858	1	2166	559654	0	0.153759	0	2
578	Gastrointestinal hemorrhage	digestive	rs9461128	TMEM14B	1.03268	0.0121291	1.0089	1.05645	0.00802822	0.349858	1	69246	501354	46.3774	5.59466	0.0010952	4
427	Cardiac dysrhythmias	circulatory system	rs505922	ABO	1.01199	0.00449726	1.00318	1.02081	0.00802901	0.349858	1	179417	365335	0	2.03779	0	4
593.1	Gross hematuria	genitourinary	rs4830964	.	1.02346	0.00874928	1.00631	1.04061	0.00804871	0.349954	1	18134	580424	24.5764	2.65169	0.000132128	3
915	NA	NA	rs76073397	MIR548H2	1.05238	0.0192676	1.01462	1.09015	0.00805109	0.349954	1	22314	542431	0	1.54426	0	3
792.1	Papanicolaou smear of cervix or vagina with atypical squamous cells	genitourinary	rs13179014	SPEF2	0.912871	0.034402	0.845443	0.980299	0.00805214	0.349954	1	2658	607417	0	0.0584812	0	3
172.22	Squamous cell carcinoma	neoplasms	rs117169628	SLC22A31	0.957399	0.0164303	0.925196	0.989602	0.00805685	0.349954	1	17851	582983	54.486	4.39425	0.0287452	3
401.22	Hypertensive chronic kidney disease	circulatory system	rs732990	CIB4	0.98055	0.00741539	0.966015	0.995084	0.00807744	0.35057	1	46116	550594	0	1.45423	0	4
513.31	Apnea	respiratory	rs732990	CIB4	1.10178	0.0366002	1.03005	1.17352	0.00808866	0.350778	1	1633	555896	0	0.370998	0	2
295	Schizophrenia and other psychotic disorders	mental disorders	rs34488998	NKAIN3	1.07302	0.0266152	1.02085	1.12519	0.00809729	0.350825	1	30183	574617	0	2.11091	0	4
369.5	Conjunctivitis, infectious	sense organs	rs9461128	TMEM14B	0.93948	0.023578	0.893267	0.985693	0.00810257	0.350825	1	14671	563448	0	1.5358	0	3
696.41	Psoriasis vulgaris	dermatologic	rs111837807	CCHCR1	0.94907	0.0197479	0.910364	0.987776	0.00812132	0.351253	1	18051	594565	27.8742	4.1594	0.00148387	4
300.8	Acute reaction to stress	mental disorders	rs9367106	LOC100505711	1.13338	0.0473068	1.04066	1.2261	0.00813031	0.351253	1	5194	594854	0	1.66843	0	3
713.5	Arthropathy associated with neurological disorders	musculoskeletal	rs12809318	FBRSL1	1.09414	0.0339964	1.0275	1.16077	0.0081363	0.351253	1	1927	559778	0	0.12833	0	2
721.1	Spondylosis without myelopathy	musculoskeletal	rs1405655	NR1H2	1.0159	0.00596162	1.00422	1.02759	0.00813817	0.351253	1	78525	487817	0	0.947549	0	4
250.6	Polyneuropathy in diabetes	endocrine/metabolic	rs915823	TMPRSS2	0.967067	0.0126575	0.942258	0.991876	0.0081535	0.351412	1	24100	572651	24.9503	2.6649	0.000313312	3
495.2	Asthma with exacerbation	respiratory	rs9268576	HLA-DRA	0.91129	0.0351126	0.84247	0.980111	0.00815471	0.351412	1	6536	598135	0	0.97894	0	3
771	Musculoskeletal symptoms referable to limbs	symptoms	rs11702230	LOC101928126	1.16615	0.0581194	1.05223	1.28006	0.00817807	0.35214	1	1598	553941	0	0.674989	0	2
381.2	Eustachian tube disorders	sense organs	rs60305836	CDH8	1.06192	0.0227243	1.01738	1.10646	0.00820018	0.352723	1	8194	590287	0	0.18575	0	3
420.2	Pericarditis	circulatory system	rs2277732	DPP9	1.06712	0.0245728	1.01895	1.11528	0.0082045	0.352723	1	4787	601703	6.96161	2.14965	0.000270939	3
516	Abnormal sputum	respiratory	rs60869999	MYO1C	1.05848	0.0215184	1.01631	1.10066	0.00825646	0.354458	1	6792	594784	0	1.08118	0	3
418	Nonspecific chest pain	circulatory system	rs61667602	CRHR1	1.01435	0.00539539	1.00378	1.02493	0.00825818	0.354458	1	176878	362923	15.5041	3.55047	5.25253e-05	4
727.6	Rupture of tendon, nontraumatic	musculoskeletal	rs35508621	LZTFL1	0.939831	0.0234963	0.893778	0.985883	0.00826432	0.354458	1	18002	581502	6.30257	2.13453	0.000351245	3
622.1	Polyp of corpus uteri	genitourinary	rs13050728	IFNAR2	1.20802	0.0715734	1.06774	1.34831	0.00827996	0.354755	1	561	561352	33.4338	1.50226	0.00582983	2
260.6	Anorexia	endocrine/metabolic	rs3746539	PTPRT	1.08727	0.0316917	1.02516	1.14939	0.00828424	0.354755	1	2467	552876	0	0.00487142	0	2
471	Nasal polyps	respiratory	rs72711165	TMEM65	1.2254	0.077005	1.07447	1.37633	0.00829975	0.355022	1	5017	603040	0	0.703735	0	3
426.24	Atrioventricular block, complete	circulatory system	rs10774679	OAS3	1.04974	0.018393	1.01369	1.08579	0.0083044	0.355022	1	6924	603028	0	0.504316	0	3
496.3	Bronchiectasis	respiratory	rs35705950	MUC5B	1.14636	0.0517545	1.04492	1.2478	0.00830996	0.355022	1	2017	558191	0	0.42267	0	2
426.91	Cardiac pacemaker in situ	circulatory system	rs60305836	CDH8	0.959205	0.0157839	0.928268	0.990141	0.00831957	0.355155	1	19541	586655	0	1.32204	0	3
947	Urticaria	dermatologic	rs111837807	CCHCR1	0.923952	0.0299813	0.865189	0.982715	0.00833573	0.355567	1	8257	589676	24.3356	2.64325	0.00109417	3
282.8	Other hemoglobinopathies	hematopoietic	rs13179014	SPEF2	1.11705	0.0419706	1.03479	1.19932	0.00835333	0.356038	1	1663	559309	73.0135	3.70555	0.00959389	2
429.1	Heart transplant/surgery	circulatory system	rs61667602	CRHR1	1.08952	0.0325108	1.0258	1.15324	0.0083598	0.356038	1	2848	554518	0	0.878565	0	2
292.2	Mild cognitive impairment	mental disorders	rs60869999	MYO1C	0.967436	0.0125559	0.942826	0.992045	0.00837171	0.356267	1	20921	583945	0	1.93964	0	4
427.2	Atrial fibrillation and flutter	circulatory system	rs9268576	HLA-DRA	1.03073	0.0114818	1.00822	1.05323	0.00839334	0.35691	1	80079	523912	0	2.78508	0	4
346.1	Nonspecific abnormal findings on radiological and other examination of skull and head	neurological	rs111837807	CCHCR1	1.21362	0.0734693	1.06962	1.35762	0.00840703	0.357156	1	1140	555063	0	0.4036	0	2
153	Colorectal cancer	neoplasms	rs62200027	CASC20	0.962491	0.0145084	0.934055	0.990928	0.0084122	0.357156	1	13001	593355	0	0.408631	0	3
250.6	Polyneuropathy in diabetes	endocrine/metabolic	rs12567716	FOXD2	0.958077	0.0162596	0.926208	0.989946	0.00843924	0.357943	1	24100	572651	0	0.797388	0	3
250.4	Abnormal glucose	endocrine/metabolic	rs67579710	THBS3	1.02031	0.00763542	1.00535	1.03528	0.00844384	0.357943	1	92940	467700	0	1.64301	0	4
198.3	Secondary malignant neoplasm of digestive systems	neoplasms	rs1405655	NR1H2	0.881567	0.0478776	0.787727	0.975407	0.00846727	0.358621	1	1087	560397	0	0.0643861	0	2
994.2	Sepsis	injuries & poisonings	rs11234800	ME3	0.95863	0.0160496	0.927173	0.990088	0.00847731	0.358621	1	20006	577472	56.816	4.63134	0.00350371	3
362.9	Retinal edema	sense organs	rs11085727	TYK2	1.0525	0.0194385	1.0144	1.0906	0.00848309	0.358621	1	7375	597713	73.7138	7.60854	0.00578741	3
561	Symptoms involving digestive system	digestive	rs67579710	THBS3	1.02219	0.00833933	1.00585	1.03854	0.00849169	0.358621	1	75298	474969	18.8279	3.69585	9.85902e-05	4
300.1	Anxiety disorder	mental disorders	rs10129899	LINC00637	0.987296	0.00485815	0.977774	0.996818	0.00849267	0.358621	1	160345	404087	0	2.09905	0	4
292.2	Mild cognitive impairment	mental disorders	rs766826	ELF5	0.969509	0.0117791	0.946422	0.992596	0.008568	0.361523	1	20921	583945	37.5481	4.8037	0.000650937	4
601.8	Other inflammatory disorders of male genital organs	genitourinary	rs3746539	PTPRT	1.11971	0.0430201	1.03539	1.20403	0.00858089	0.361633	1	1301	558334	55.4597	2.24516	0.00701735	2
840.3	Joint/ligament sprain	injuries & poisonings	rs35705950	MUC5B	0.943309	0.0222059	0.899785	0.986832	0.00858385	0.361633	1	14500	579279	54.199	6.55008	0.00596578	4
257	Testicular dysfunction	endocrine/metabolic	rs35705950	MUC5B	0.962355	0.0146023	0.933735	0.990976	0.00859449	0.361803	1	30298	568953	46.4421	3.73428	0.00219514	3
433.5	Cerebral aneurysm	circulatory system	rs72711165	TMEM65	1.36421	0.118239	1.13246	1.59596	0.00862309	0.362727	1	1885	559809	86.4431	7.37634	0.182416	2
1010.3	NA	NA	rs11234800	ME3	0.983086	0.00649551	0.970355	0.995817	0.00863374	0.362756	1	200441	308243	54.7007	6.62262	0.000648099	4
416	Cardiomegaly	circulatory system	rs11234800	ME3	0.946677	0.0208663	0.905779	0.987575	0.00863704	0.362756	1	12563	572799	0	1.86341	0	3
278.1	Obesity	endocrine/metabolic	rs7671107	LOC101929161	0.987408	0.00482784	0.977946	0.996871	0.00867197	0.363943	1	240463	333817	0	0.129384	0	4
395.2	Nonrheumatic aortic valve disorders	circulatory system	rs1878527	ANKRD30BL	0.966262	0.013082	0.940621	0.991902	0.00870296	0.364963	1	21302	576604	67.0774	6.07485	0.00289356	3
433	Cerebrovascular disease	circulatory system	rs1878527	ANKRD30BL	0.98163	0.00707069	0.967771	0.995489	0.00873626	0.366079	1	85876	496113	73.3959	11.2765	0.00112202	4
509	Respiratory failure, insufficiency, arrest	respiratory	rs1405655	NR1H2	1.02213	0.00835113	1.00576	1.0385	0.00876157	0.366526	1	36843	553471	0	1.00982	0	3
706.2	Sebaceous cyst	dermatologic	rs505922	ABO	1.02026	0.00765346	1.00526	1.03526	0.00876944	0.366526	1	41566	539854	9.24448	3.30558	4.48698e-05	4
1010.7	NA	NA	rs117169628	SLC22A31	0.977256	0.00877875	0.96005	0.994462	0.00877463	0.366526	1	505518	76502	44.5405	5.40936	0.00110239	4
189.1	Cancer of kidney and renal pelvis	neoplasms	rs61667602	CRHR1	1.05402	0.0200768	1.01467	1.09337	0.00877648	0.366526	1	8068	601996	0	0.958966	0	3
426.23	Second degree AV block	circulatory system	rs34488998	NKAIN3	0.764452	0.102499	0.563554	0.965349	0.00878048	0.366526	1	2194	558038	0	0.00148134	0	2
512	Other symptoms of respiratory system	respiratory	rs11234800	ME3	0.983555	0.0063288	0.97115	0.995959	0.00878999	0.36653	1	223976	292081	42.7061	5.23616	0.000404468	4
286.2	Encounter for long-term (current) use of anticoagulants	hematopoietic	rs11234800	ME3	0.973403	0.0102902	0.953234	0.993571	0.00880012	0.36653	1	49761	550412	5.85042	2.12428	9.36897e-05	3
110.13	Dermatophytosis of the body	infectious diseases	rs12567716	FOXD2	0.932018	0.0268746	0.879343	0.984692	0.0088007	0.36653	1	8773	580901	0	0.488223	0	3
681.6	Cellulitis and abscess of foot, toe	dermatologic	rs61667602	CRHR1	1.06909	0.0255113	1.01908	1.11909	0.00882871	0.367244	1	4818	600980	0	0.701068	0	3
389.4	Tinnitus	sense organs	rs12567716	FOXD2	1.02276	0.00859528	1.00591	1.03961	0.00883941	0.367244	1	92461	447378	38.965	4.91521	0.000416101	4
379.3	Aphakia and other disorders of lens	sense organs	rs7671107	LOC101929161	0.952411	0.0186239	0.915908	0.988914	0.00884335	0.367244	1	9211	591219	0	1.41658	0	3
496.3	Bronchiectasis	respiratory	rs10129899	LINC00637	1.09617	0.035082	1.02741	1.16493	0.00885924	0.367244	1	2017	558191	0	0.0103993	0	2
696.41	Psoriasis vulgaris	dermatologic	rs117169628	SLC22A31	1.04391	0.0164199	1.01173	1.0761	0.00886197	0.367244	1	18051	594565	0	1.71736	0	4
819	Skull and face fracture and other intercranial injury	injuries & poisonings	rs13179014	SPEF2	0.971695	0.0109708	0.950192	0.993197	0.00886319	0.367244	1	24661	578757	0	2.2653	0	4
555.2	Ulcerative colitis	digestive	rs9268576	HLA-DRA	0.903784	0.0386533	0.828024	0.979545	0.00886487	0.367244	1	6155	601178	66.0749	5.89535	0.0120362	3
070.4	Chronic hepatitis	infectious diseases	rs1878527	ANKRD30BL	0.918969	0.0322911	0.855679	0.98226	0.00887329	0.367314	1	3271	604616	0	1.97145	0	3
426.9	Cardiac pacemaker/device in situ	circulatory system	rs67579710	THBS3	1.03564	0.0133861	1.00941	1.06188	0.00888902	0.367455	1	27368	578610	0	1.29979	0	3
282.8	Other hemoglobinopathies	hematopoietic	rs505922	ABO	0.907188	0.0372311	0.834215	0.980161	0.00889015	0.367455	1	1663	559309	0	0.0917288	0	2
608	Other disorders of male genital organs	genitourinary	rs7605877	FOXI3	1.05397	0.0200923	1.01459	1.09335	0.00889836	0.367458	1	12366	465553	0	0.697099	0	2
579.2	Splenomegaly	digestive	rs60869999	MYO1C	1.08065	0.0296541	1.02253	1.13878	0.00890368	0.367458	1	3342	603738	0	1.34566	0	3
334	Degenerative disease of the spinal cord	neurological	rs505922	ABO	1.05799	0.0215585	1.01574	1.10025	0.00892746	0.368162	1	4835	600959	0	0.0285787	0	3
204.12	Lymphoid leukemia, chronic	neoplasms	rs11085727	TYK2	1.07925	0.0291836	1.02205	1.13645	0.00896343	0.369361	1	2986	559081	22.2613	1.28636	0.00239819	2
593.2	Microscopic hematuria	genitourinary	rs60869999	MYO1C	0.970641	0.0114043	0.948288	0.992993	0.00897664	0.369361	1	26231	573032	0	0.699813	0	4
286.9	Abnormal coagulation profile	hematopoietic	rs61667602	CRHR1	1.07059	0.0261063	1.01942	1.12176	0.00897981	0.369361	1	4621	598893	0	1.30299	0	3
008.6	Viral Enteritis	infectious diseases	rs9268576	HLA-DRA	1.17926	0.0631172	1.05555	1.30297	0.00898962	0.369361	1	1752	551893	0	0.290359	0	2
523.1	Gingivitis	digestive	rs67579710	THBS3	0.970807	0.0113411	0.948578	0.993035	0.00899033	0.369361	1	37022	556606	41.7331	5.14872	0.00049756	4
372	Disorders of conjunctiva	sense organs	rs62200027	CASC20	1.035	0.0131704	1.00918	1.06081	0.00900462	0.369577	1	16225	577805	49.2092	5.90659	0.00103012	4
502	Postinflammatory pulmonary fibrosis	respiratory	rs2277732	DPP9	1.05554	0.0206973	1.01497	1.09611	0.00901081	0.369577	1	6505	597444	0	1.35117	0	3
327.32	Obstructive sleep apnea	neurological	rs7671107	LOC101929161	0.986573	0.00517663	0.976427	0.996719	0.00901871	0.369577	1	167757	422040	35.9042	4.68049	8.9019e-05	4
416	Cardiomegaly	circulatory system	rs111837807	CCHCR1	0.937646	0.0246567	0.889319	0.985973	0.00902367	0.369577	1	12563	572799	73.3715	7.51074	0.00917039	3
747.11	Cardiac shunt/ heart septal defect	congenital anomalies	rs505922	ABO	1.10987	0.0399275	1.03161	1.18813	0.0090321	0.369577	1	1367	559705	0	0.0783672	0	2
389.1	Sensorineural hearing loss	sense organs	rs60869999	MYO1C	0.985957	0.00541791	0.975338	0.996576	0.00904361	0.369577	1	216652	338141	68.6479	9.56873	0.000714714	4
070	Viral hepatitis	infectious diseases	rs77534576	DLX4	1.08036	0.0296145	1.02232	1.13841	0.00904957	0.369577	1	38388	574522	0	2.92779	0	4
378.1	Strabismus (not specified as paralytic)	sense organs	rs11085727	TYK2	0.961837	0.0149107	0.932612	0.991062	0.00906523	0.369577	1	12415	589635	36.7489	3.162	0.00108775	3
755.1	Congenital deformities of feet	congenital anomalies	rs11702230	LOC101928126	0.94813	0.0204111	0.908124	0.988135	0.00906584	0.369577	1	16964	585829	0	1.61445	0	4
272.12	Hyperglyceridemia	endocrine/metabolic	rs60869999	MYO1C	1.03162	0.0119312	1.00824	1.05501	0.00907041	0.369577	1	22350	579210	0	0.749351	0	4
348	Other conditions of brain	neurological	rs11702230	LOC101928126	1.06459	0.023989	1.01757	1.11161	0.00907548	0.369577	1	10309	590176	24.972	2.66567	0.00142043	3
726.1	Enthesopathy	musculoskeletal	rs35508621	LZTFL1	0.965894	0.0133	0.939826	0.991962	0.00907675	0.369577	1	61480	500711	0	0.131489	0	4
281.9	Deficiency anemias	hematopoietic	rs9461128	TMEM14B	1.13341	0.0480118	1.0393	1.22751	0.0090996	0.370231	1	4115	600263	0	1.55078	0	3
228	Hemangioma and lymphangioma, any site	neoplasms	rs11702230	LOC101928126	1.06278	0.023348	1.01702	1.10855	0.0091064	0.370232	1	9529	581524	0	1.20164	0	3
687.2	NA	NA	rs721917	SFTPD	1.03355	0.0126564	1.00874	1.05836	0.0091277	0.370325	1	13143	561360	48.1336	3.85606	0.000659739	3
297.1	Suicidal ideation	mental disorders	rs11085727	TYK2	0.97224	0.0107981	0.951076	0.993405	0.00913014	0.370325	1	26966	577720	76.3702	12.6958	0.00269934	4
585.2	Renal failure NOS	genitourinary	rs7671107	LOC101929161	0.954865	0.0177153	0.920143	0.989586	0.00913081	0.370325	1	9765	592047	0	1.65489	0	3
796	Elevated prostate specific antigen [PSA]	genitourinary	rs61667602	CRHR1	1.01954	0.00742277	1.00499	1.03409	0.00913726	0.370325	1	73304	526184	73.0814	11.1447	0.00151388	4
442	Other aneurysm	circulatory system	rs60305836	CDH8	0.965802	0.0133499	0.939636	0.991968	0.00914791	0.370325	1	27086	571680	44.828	3.62502	0.000886985	3
270.38	Other specified disorders of plasma protein metabolism	endocrine/metabolic	rs10774679	OAS3	1.13557	0.0487834	1.03995	1.23118	0.00915862	0.370325	1	979	558169	0	0.049977	0	2
426.91	Cardiac pacemaker in situ	circulatory system	rs581342	LMNA	1.04769	0.0178792	1.01265	1.08274	0.00916402	0.370325	1	19541	586655	0	1.23783	0	3
709.2	Sicca syndrome	dermatologic	rs61667602	CRHR1	0.871107	0.0529622	0.767301	0.974913	0.00917539	0.370325	1	1304	559008	1.74865	1.0178	0.000205205	2
726.1	Enthesopathy	musculoskeletal	rs61667602	CRHR1	1.02067	0.00785502	1.00528	1.03607	0.00918342	0.370325	1	61480	500711	0	1.26212	0	4
771	Musculoskeletal symptoms referable to limbs	symptoms	rs7579014	BCL11A	0.905086	0.0382804	0.830056	0.980116	0.00918419	0.370325	1	1598	553941	0	0.0384606	0	2
763	Thoracic or lumbosacral neuritis or radiculitis, unspecified	symptoms	rs67579710	THBS3	1.02403	0.00911407	1.00616	1.04189	0.00918986	0.370325	1	59123	526120	41.2482	5.10623	0.000337969	4
172.1	Melanomas of skin, dx or hx	neoplasms	rs61667602	CRHR1	1.02352	0.00892609	1.00603	1.04102	0.00919	0.370325	1	40952	554884	0	1.66579	0	3
276.1	Electrolyte imbalance	endocrine/metabolic	rs35508621	LZTFL1	0.968222	0.0124004	0.943918	0.992527	0.00920817	0.370783	1	73410	492533	0	1.71611	0	4
452	Other venous embolism and thrombosis	circulatory system	rs117169628	SLC22A31	0.965999	0.0132852	0.93996	0.992038	0.0092192	0.370954	1	32528	564092	22.6706	2.58634	0.000568587	3
395.1	Nonrheumatic mitral valve disorders	circulatory system	rs117169628	SLC22A31	0.949845	0.0197696	0.911097	0.988594	0.00924659	0.371782	1	13963	579721	0	0.953886	0	3
041.9	Infection with drug-resistant microorganisms	infectious diseases	rs11085727	TYK2	1.10679	0.0389882	1.03038	1.18321	0.00925492	0.371844	1	1735	556960	0	0.140232	0	2
495.2	Asthma with exacerbation	respiratory	rs10129899	LINC00637	1.05413	0.0202593	1.01442	1.09384	0.00926973	0.372165	1	6536	598135	0	0.098304	0	3
585.31	Renal dialysis	genitourinary	rs915823	TMPRSS2	0.936215	0.0253382	0.886553	0.985878	0.00928979	0.372424	1	6393	604466	39.6319	3.31301	0.00154032	3
379.4	Anomalies of pupillary function	sense organs	rs77534576	DLX4	0.680423	0.148024	0.390296	0.97055	0.00928982	0.372424	1	2107	556902	0	0.969687	0	2
737	Curvature of spine	musculoskeletal	rs505922	ABO	0.950488	0.0195277	0.912213	0.988762	0.0093111	0.372749	1	6114	594492	0	1.62062	0	3
772	Symptoms of the muscles	symptoms	rs11702230	LOC101928126	0.876766	0.0505813	0.777627	0.975905	0.00932033	0.372749	1	2737	602133	19.5214	2.48513	0.00354665	3
204.1	Lymphoid leukemia	neoplasms	rs10774679	OAS3	0.934941	0.0258787	0.884219	0.985663	0.00933557	0.372749	1	3347	558416	69.9804	3.33116	0.00779632	2
425.11	Hypertrophic obstructive cardiomyopathy	circulatory system	rs76073397	MIR548H2	1.25899	0.088605	1.08533	1.43266	0.00934077	0.372749	1	942	560976	0	0.518695	0	2
285.21	Anemia in chronic kidney disease	hematopoietic	rs12567716	FOXD2	0.94078	0.0234856	0.894748	0.986812	0.00934154	0.372749	1	12612	592443	44.8773	3.62827	0.00189689	3
770	Myalgia and myositis unspecified	symptoms	rs9461128	TMEM14B	1.04449	0.0167467	1.01167	1.07731	0.00934444	0.372749	1	37517	545107	0	1.32604	0	4
368.4	Visual field defects	sense organs	rs505922	ABO	1.03544	0.0134029	1.00917	1.06171	0.00935609	0.372749	1	12797	582419	37.0626	3.17776	0.00045336	3
327.6	Circadian rhythm sleep disorder	neurological	rs13050728	IFNAR2	0.893372	0.0433876	0.808333	0.978412	0.00935746	0.372749	1	1296	558123	0	0.190053	0	2
702	Degenerative skin conditions and other dermatoses	dermatologic	rs55654108	PDCL3P4	0.986505	0.00522841	0.976257	0.996753	0.0093593	0.372749	1	139763	423515	39.6885	4.97417	0.000407339	4
798	Malaise and fatigue	symptoms	rs721917	SFTPD	1.0143	0.00546481	1.00359	1.02501	0.0093868	0.373571	1	83164	459364	0	2.49024	0	4
250.25	Diabetes type 2 with peripheral circulatory disorders	endocrine/metabolic	rs7671107	LOC101929161	1.04415	0.0166359	1.01154	1.07676	0.00940586	0.374058	1	11698	589830	31.4618	2.91808	0.000524132	3
365.11	Primary open angle glaucoma	sense organs	rs505922	ABO	1.02259	0.00860327	1.00573	1.03945	0.00941981	0.37434	1	33771	576441	0	1.84414	0	4
585.1	Acute renal failure	genitourinary	rs1878527	ANKRD30BL	0.978379	0.00842117	0.961874	0.994885	0.0094428	0.374858	1	55357	530653	0	0.0590254	0	4
290	Delirium dementia and amnestic and other cognitive disorders	mental disorders	rs1878527	ANKRD30BL	0.974269	0.0100437	0.954583	0.993955	0.00944666	0.374858	1	38650	557891	34.8463	4.6045	0.000445412	4
465	Acute upper respiratory infections of multiple or unspecified sites	respiratory	rs1405655	NR1H2	1.01391	0.00532225	1.00348	1.02434	0.00945343	0.374858	1	109544	406073	76.9878	13.0365	0.000568346	4
110.1	Dermatophytosis	infectious diseases	rs505922	ABO	1.01253	0.00479998	1.00312	1.02194	0.00946772	0.374918	1	137407	416562	46.7894	5.63797	0.000133098	4
702.1	Actinic keratosis	dermatologic	rs9461128	TMEM14B	0.931928	0.027171	0.878673	0.985184	0.00946866	0.374918	1	92925	478654	0	1.01953	0	3
690	Erythematosquamous dermatosis	dermatologic	rs7579014	BCL11A	0.978023	0.00856665	0.961232	0.994813	0.00948501	0.374944	1	34911	554753	0	2.43317	0	4
967	Adverse effects of sedatives or other central nervous system depressants and anesthetics	injuries & poisonings	rs72711165	TMEM65	1.4744	0.149675	1.18104	1.76777	0.00948742	0.374944	1	1038	558128	0	0.179245	0	2
601.8	Other inflammatory disorders of male genital organs	genitourinary	rs581342	LMNA	0.855577	0.0601368	0.737709	0.973446	0.00949409	0.374944	1	1301	558334	0	6.68736e-05	0	2
262	Mineral deficiency NEC	endocrine/metabolic	rs72711165	TMEM65	1.28749	0.097428	1.09653	1.47845	0.00949677	0.374944	1	2779	604642	0	0.403885	0	3
277	Other disorders of metabolism	endocrine/metabolic	rs732990	CIB4	0.952594	0.0187298	0.915884	0.989305	0.00951437	0.375368	1	6350	596281	0	0.315142	0	3
361.2	Retinoschisis and retinal cysts	sense organs	rs60305836	CDH8	0.882845	0.0480612	0.788645	0.977045	0.009524	0.375476	1	2013	559414	0	0.354624	0	2
521.1	Dental caries	digestive	rs62200027	CASC20	0.986269	0.00533519	0.975812	0.996726	0.0095536	0.376372	1	127865	456119	0	1.80718	0	4
362.2	Degeneration of macula and posterior pole of retina	sense organs	rs72711165	TMEM65	0.933177	0.0266945	0.880856	0.985498	0.00957477	0.376816	1	65497	524917	41.5311	5.13093	0.00310388	4
585.3	Chronic renal failure [CKD]	genitourinary	rs60305836	CDH8	0.979325	0.00806541	0.963517	0.995133	0.00958875	0.376816	1	82071	514155	0	0.843687	0	4
386.9	Dizziness and giddiness (Light-headedness and vertigo)	sense organs	rs7605877	FOXI3	1.02093	0.00799661	1.00526	1.0366	0.00959092	0.376816	1	76087	475186	54.9552	6.66004	0.000442871	4
601.8	Other inflammatory disorders of male genital organs	genitourinary	rs2277732	DPP9	0.879542	0.0495541	0.782416	0.976668	0.00959246	0.376816	1	1301	558334	0	0.0197479	0	2
426.8	Other cardiac conduction disorders	circulatory system	rs61667602	CRHR1	0.876464	0.0509179	0.776665	0.976263	0.00960719	0.377124	1	1411	556976	37.5525	1.60134	0.00774329	2
189.12	Malignant neoplasm of renal pelvis	neoplasms	rs4830964	.	0.920117	0.0321571	0.857089	0.983145	0.00962582	0.377583	1	1300	559994	0	0.471831	0	2
433	Cerebrovascular disease	circulatory system	rs13050728	IFNAR2	0.984725	0.00594822	0.973066	0.996383	0.00965779	0.378566	1	85876	496113	0	0.541725	0	4
801.1	Fracture of foot	injuries & poisonings	rs12567716	FOXD2	0.930017	0.0280413	0.875056	0.984978	0.00967175	0.378841	1	8055	600461	34.0085	3.0307	0.00225652	3
585.3	Chronic renal failure [CKD]	genitourinary	rs721917	SFTPD	1.01458	0.0055939	1.00361	1.02554	0.0096856	0.379024	1	82071	514155	44.3547	5.39129	0.000169954	4
381.2	Eustachian tube disorders	sense organs	rs77534576	DLX4	0.847499	0.0639727	0.722112	0.972885	0.00969538	0.379024	1	8194	590287	0	1.95549	0	3
242.2	Toxic multinodular goiter	endocrine/metabolic	rs505922	ABO	0.84627	0.0645465	0.719759	0.972781	0.0097098	0.379024	1	571	561450	0	0.05226	0	2
110.2	Dermatomycoses	infectious diseases	rs11085727	TYK2	1.0665	0.0248966	1.0177	1.1153	0.00971057	0.379024	1	4932	597255	0	0.271762	0	3
687	Symptoms affecting skin	dermatologic	rs1405655	NR1H2	1.03142	0.0119625	1.00797	1.05486	0.00971109	0.379024	1	17048	549411	0	0.0590438	0	3
573.3	Hepatomegaly	digestive	rs11085727	TYK2	1.07278	0.0271745	1.01952	1.12604	0.0097293	0.379353	1	3678	599536	35.9082	3.12052	0.00232127	3
1009	NA	NA	rs11085727	TYK2	1.02049	0.00784855	1.00511	1.03588	0.00974742	0.379353	1	49512	499930	0	1.24651	0	4
451	Phlebitis and thrombophlebitis	circulatory system	rs62200027	CASC20	0.942328	0.0229826	0.897282	0.987374	0.0097477	0.379353	1	5213	598030	0	0.0728112	0	3
502	Postinflammatory pulmonary fibrosis	respiratory	rs581342	LMNA	0.925207	0.0300775	0.866255	0.984158	0.00974912	0.379353	1	6505	597444	0	1.20794	0	3
250.2	Type 2 diabetes	endocrine/metabolic	rs4830964	.	1.00854	0.00329039	1.00209	1.01499	0.00975704	0.379353	1	215735	379399	22.9002	3.89106	2.51847e-05	4
395.6	Heart valve replaced	circulatory system	rs4830964	.	0.969797	0.0118688	0.946535	0.99306	0.00976788	0.379353	1	9486	599864	0	0.106429	0	3
947	Urticaria	dermatologic	rs2277732	DPP9	1.05089	0.0192106	1.01324	1.08854	0.00977224	0.379353	1	8257	589676	46.7419	3.7553	0.00149741	3
591	Urinary tract infection	genitourinary	rs7579014	BCL11A	0.982533	0.00682112	0.969164	0.995903	0.00978519	0.379353	1	60669	507892	0	0.244399	0	4
038.2	Gram positive septicemia	infectious diseases	rs77534576	DLX4	1.36102	0.119322	1.12715	1.5949	0.00978757	0.379353	1	1858	557746	50.1302	2.00522	0.0794983	2
840.3	Joint/ligament sprain	injuries & poisonings	rs117169628	SLC22A31	1.05218	0.0196915	1.01359	1.09078	0.00978894	0.379353	1	14500	579279	0	1.78196	0	4
433.3	Cerebral ischemia	circulatory system	rs61667602	CRHR1	1.02483	0.00949708	1.00622	1.04345	0.00980241	0.379605	1	39135	557018	29.6662	4.26538	0.000444275	4
246.7	Abnormal results of function study of thyroid	endocrine/metabolic	rs9268576	HLA-DRA	1.10157	0.0374635	1.02814	1.175	0.00981772	0.37965	1	5223	596842	41.922	3.44365	0.00365222	3
592.2	Urethritis and urethral syndrome	genitourinary	rs721917	SFTPD	0.903512	0.0392969	0.82649	0.980534	0.00982217	0.37965	1	1368	556677	0	0.0133712	0	2
480.5	Bronchopneumonia and lung abscess	respiratory	rs35508621	LZTFL1	0.79843	0.0871855	0.627546	0.969313	0.00982441	0.37965	1	1402	557209	0	0.00579019	0	2
724.8	Other symptoms referable to back	musculoskeletal	rs9577395	ATP11A	1.06352	0.0238535	1.01676	1.11027	0.00983471	0.37978	1	6264	589863	49.7361	3.979	0.00337621	3
389.4	Tinnitus	sense organs	rs11702230	LOC101928126	1.02246	0.0086037	1.00559	1.03932	0.0098469	0.379982	1	92461	447378	52.1615	6.2711	0.000934124	4
433.6	Acute, but ill-defined cerebrovascular disease	circulatory system	rs9367106	LOC100505711	1.07532	0.028154	1.02014	1.1305	0.00989768	0.381672	1	17464	586405	0.680403	2.0137	1.71665e-05	3
296.1	Bipolar	mental disorders	rs4830964	.	0.98335	0.00651138	0.970588	0.996113	0.00992249	0.381817	1	37573	571753	10.327	3.34549	3.64099e-05	4
585.1	Acute renal failure	genitourinary	rs10129899	LINC00637	0.981582	0.00720955	0.967451	0.995713	0.00992416	0.381817	1	55357	530653	0	1.22215	0	4
224.1	Benign neoplasm of eye, uveal	neoplasms	rs7605877	FOXI3	0.958585	0.0164048	0.926432	0.990738	0.00992788	0.381817	1	19061	583270	16.5969	2.39799	0.000436713	3
627.22	Need for Hormone replacement therapy (postmenopausal)	genitourinary	rs11234800	ME3	1.15241	0.0550183	1.04457	1.26024	0.00992939	0.381817	1	1571	559597	0	0.220071	0	2
214.1	Lipoma of skin and subcutaneous tissue	neoplasms	rs10129899	LINC00637	1.04164	0.015828	1.01062	1.07266	0.00994967	0.381852	1	10553	588212	63.6935	5.50866	0.00225234	3
204.2	Myeloid leukemia	neoplasms	rs111837807	CCHCR1	1.18128	0.0646392	1.05458	1.30797	0.00995677	0.381852	1	1459	560604	40.6286	1.68431	0.0214936	2
736	Other acquired deformities of limbs	musculoskeletal	rs9268576	HLA-DRA	0.94127	0.0234838	0.895242	0.987299	0.00995736	0.381852	1	15392	578674	0	1.41528	0	3
324	Other CNS infection and poliomyelitis	neurological	rs9367106	LOC100505711	0.681308	0.148894	0.389476	0.97314	0.00995825	0.381852	1	1192	560382	18.9881	1.23439	0.0107051	2
509.8	Dependence on respirator [Ventilator] or supplemental oxygen	respiratory	rs2277732	DPP9	1.04396	0.016695	1.01124	1.07668	0.00996803	0.381959	1	10103	591742	0	1.39537	0	3
556	Ulceration of the lower GI tract	digestive	rs505922	ABO	0.914718	0.0345969	0.846908	0.982528	0.00997985	0.382144	1	1936	555282	0	0.335551	0	2
577.1	Acute pancreatitis	digestive	rs4830964	.	0.970828	0.0114949	0.948297	0.993358	0.0100064	0.382892	1	10805	595728	0	0.817654	0	3
411.4	Coronary atherosclerosis	circulatory system	rs10129899	LINC00637	0.987141	0.00502656	0.977289	0.996993	0.010032	0.383486	1	145040	440899	3.62964	3.11299	1.08107e-05	4
245	Thyroiditis	endocrine/metabolic	rs111837807	CCHCR1	1.15163	0.0548365	1.04415	1.25911	0.010036	0.383486	1	2096	558444	80.1808	5.04562	0.0823996	2
729	Other disorders of soft tissues	musculoskeletal	rs10129899	LINC00637	1.0478	0.0181387	1.01225	1.08335	0.0100441	0.383528	1	7759	581773	0	0.750048	0	3
797	Shock	symptoms	rs9497053	UTRN	0.906934	0.0379528	0.832546	0.981321	0.0100567	0.383595	1	2274	556382	0	0.966546	0	2
295.1	Schizophrenia	mental disorders	rs9367106	LOC100505711	1.06478	0.0243882	1.01698	1.11258	0.0100615	0.383595	1	17765	596664	11.9002	3.40523	0.000400691	4
732	Osteochondropathies	musculoskeletal	rs7605877	FOXI3	1.14973	0.0542162	1.04347	1.25599	0.0100669	0.383595	1	1264	559011	0	0.845922	0	2
276.42	Alkalosis	endocrine/metabolic	rs9367106	LOC100505711	0.704066	0.136379	0.436763	0.97137	0.0100866	0.383731	1	1163	556842	35.9597	1.56152	0.0212988	2
963	Poisoning by primarily systemic agents	injuries & poisonings	rs77534576	DLX4	1.31482	0.106379	1.10631	1.52332	0.0100868	0.383731	1	2362	555824	0	0.946823	0	2
465.2	Acute pharyngitis	respiratory	rs55654108	PDCL3P4	1.02867	0.0109885	1.00714	1.05021	0.0100915	0.383731	1	21218	547772	0	1.64438	0	4
369.5	Conjunctivitis, infectious	sense organs	rs915823	TMPRSS2	1.04197	0.0159839	1.01064	1.0733	0.0101053	0.383988	1	14671	563448	24.8428	2.66109	0.00037872	3
707.1	Decubitus ulcer	dermatologic	rs67579710	THBS3	1.05304	0.020094	1.01365	1.09242	0.0101168	0.384014	1	11183	593641	0	0.380931	0	3
296.1	Bipolar	mental disorders	rs581342	LMNA	0.969311	0.0121205	0.945555	0.993068	0.0101227	0.384014	1	37573	571753	56.3418	6.87157	0.00101149	4
426.24	Atrioventricular block, complete	circulatory system	rs60305836	CDH8	0.935046	0.0261174	0.883856	0.986236	0.0101271	0.384014	1	6924	603028	0	1.91945	0	3
313.1	Attention deficit hyperactivity disorder	mental disorders	rs60869999	MYO1C	1.04106	0.0156491	1.01038	1.07173	0.0101369	0.384118	1	13065	595720	0	0.410369	0	3
340	Migraine	neurological	rs915823	TMPRSS2	1.02534	0.00973351	1.00626	1.04441	0.0101563	0.384265	1	46020	554647	0	0.369611	0	4
451	Phlebitis and thrombophlebitis	circulatory system	rs61667602	CRHR1	1.06593	0.0248402	1.01724	1.11462	0.0101605	0.384265	1	5213	598030	0	0.718568	0	3
656	Other perinatal conditions of fetus or newborn	pregnancy complications	rs77534576	DLX4	0.65837	0.162624	0.339627	0.977113	0.0101618	0.384265	1	1417	608641	0	0.568051	0	3
411	Ischemic Heart Disease	circulatory system	rs10129899	LINC00637	0.987637	0.0048415	0.978147	0.997126	0.0101845	0.384505	1	169668	405366	22.566	3.87427	7.22244e-05	4
465.4	Acute laryngitis and tracheitis	respiratory	rs12567716	FOXD2	1.22623	0.0793876	1.07063	1.38183	0.0101991	0.384505	1	835	556843	0	0.0988502	0	2
537	Other disorders of stomach and duodenum	digestive	rs721917	SFTPD	0.961357	0.0153412	0.931288	0.991426	0.0102035	0.384505	1	8976	585124	0	1.15883	0	3
244.1	Secondary hypothyroidism	endocrine/metabolic	rs721917	SFTPD	1.05099	0.0193622	1.01304	1.08894	0.0102062	0.384505	1	5533	604297	49.0436	3.92492	0.00158171	3
427.21	Atrial fibrillation	circulatory system	rs9268576	HLA-DRA	1.03051	0.0117013	1.00758	1.05345	0.0102062	0.384505	1	76636	527291	0	2.42861	0	4
713	Arthropathy associated with other disorders classified elsewhere	musculoskeletal	rs505922	ABO	1.08021	0.0300393	1.02133	1.13909	0.0102128	0.384505	1	2450	558092	38.0994	1.61549	0.0021456	2
277.7	Dysmetabolic syndrome X	endocrine/metabolic	rs12567716	FOXD2	1.08881	0.0331287	1.02388	1.15374	0.0102207	0.384505	1	5108	602288	62.9119	5.39256	0.0105219	3
415.1	Acute pulmonary heart disease	circulatory system	rs55654108	PDCL3P4	1.03486	0.0133429	1.0087	1.06101	0.0102355	0.384505	1	13749	594070	0	0.52696	0	3
700	Corns and callosities	dermatologic	rs61667602	CRHR1	1.02455	0.00944507	1.00603	1.04306	0.0102445	0.384505	1	42447	548536	5.03291	3.15899	4.17803e-05	4
292	Neurological disorders	mental disorders	rs9577395	ATP11A	1.01918	0.00739871	1.00467	1.03368	0.0102515	0.384505	1	73340	502177	0	1.28304	0	4
580.3	Nephritis and nephropathy without mention of glomerulonephritis	genitourinary	rs581342	LMNA	0.93178	0.0275262	0.877829	0.985732	0.0102599	0.384505	1	6301	599551	45.3217	3.65776	0.00225345	3
457	Encounter for long-term (current) use of anticoagulants, antithrombotics, aspirin	circulatory system	rs766826	ELF5	1.04313	0.0164502	1.01089	1.07537	0.010261	0.384505	1	10323	583674	0	0.653194	0	3
625	Pain and other symptoms associated with female genital organs	genitourinary	rs13050728	IFNAR2	0.938834	0.0245899	0.890638	0.987031	0.0102655	0.384505	1	4656	602281	0	1.01752	0	3
290	Delirium dementia and amnestic and other cognitive disorders	mental disorders	rs117169628	SLC22A31	0.968673	0.0124005	0.944367	0.992978	0.0102667	0.384505	1	38650	557891	0	0.0901111	0	4
440	Atherosclerosis	circulatory system	rs34488998	NKAIN3	1.06987	0.0263222	1.01828	1.12146	0.0102955	0.384947	1	25552	557421	76.8934	8.65553	0.0221434	3
850	Hemorrhage or hematoma complicating a procedure	injuries & poisonings	rs13179014	SPEF2	0.942879	0.0229253	0.897945	0.987813	0.0102995	0.384947	1	5105	596630	0	0.597053	0	3
300.11	Generalized anxiety disorder	mental disorders	rs9577395	ATP11A	1.02469	0.00950777	1.00606	1.04333	0.0102996	0.384947	1	42111	554295	59.3378	7.37786	0.00133441	4
509.8	Dependence on respirator [Ventilator] or supplemental oxygen	respiratory	rs732990	CIB4	1.03874	0.014821	1.00969	1.06779	0.0103369	0.385912	1	10103	591742	0	1.33078	0	3
370.31	Keratoconjunctivitis sicca	sense organs	rs4830964	.	0.959377	0.0161745	0.927675	0.991079	0.0103487	0.385912	1	5637	594312	41.5429	3.42131	0.000757478	3
836	Traumatic arthropathy	injuries & poisonings	rs1405655	NR1H2	1.04083	0.0156077	1.01024	1.07142	0.0103531	0.385912	1	9834	591248	0	0.87313	0	3
687.1	Rash and other nonspecific skin eruption	dermatologic	rs1405655	NR1H2	1.01773	0.00685469	1.00429	1.03116	0.0103669	0.385912	1	56976	477846	0	2.01758	0	4
686.3	Pilonidal cyst	dermatologic	rs1878527	ANKRD30BL	1.12359	0.0454597	1.03449	1.21269	0.0103684	0.385912	1	1747	559396	0	0.106848	0	2
340	Migraine	neurological	rs67579710	THBS3	0.972775	0.0107684	0.951669	0.993881	0.010369	0.385912	1	46020	554647	34.4725	4.57823	0.00033717	4
255.21	Glucocorticoid deficiency	endocrine/metabolic	rs67579710	THBS3	0.865028	0.0565698	0.754152	0.975905	0.0103749	0.385912	1	1504	559736	0	0.197805	0	2
613	Other nonmalignant breast conditions	genitourinary	rs35705950	MUC5B	0.924144	0.0307952	0.863785	0.984503	0.0104169	0.387211	1	8707	591905	0	0.261832	0	3
585	Renal failure	genitourinary	rs11234800	ME3	0.98064	0.00763476	0.965676	0.995605	0.0104496	0.38791	1	116632	467250	0	1.22	0	4
170.2	Cancer of connective tissue	neoplasms	rs77534576	DLX4	1.39098	0.12888	1.13837	1.64358	0.0104499	0.38791	1	1562	559411	45.3056	1.82834	0.251016	2
529	Diseases and other conditions of the tongue	digestive	rs35508621	LZTFL1	1.17202	0.0620181	1.05047	1.29358	0.0104835	0.388504	1	2036	555231	84.9754	6.65574	0.153668	2
250.1	Type 1 diabetes	endocrine/metabolic	rs60869999	MYO1C	1.03058	0.0117689	1.00751	1.05365	0.0104844	0.388504	1	24318	565748	0	0.782294	0	3
939	Atopic/contact dermatitis due to other or unspecified	dermatologic	rs111837807	CCHCR1	0.975247	0.00979373	0.956051	0.994443	0.0104903	0.388504	1	87485	454419	0	0.894172	0	4
395.3	Nonrheumatic tricuspid valve disorders	circulatory system	rs61667602	CRHR1	1.11385	0.0421367	1.03126	1.19644	0.0105007	0.388504	1	1733	552985	14.5767	1.17064	0.00179073	2
911	Blister	injuries & poisonings	rs76073397	MIR548H2	0.862585	0.057773	0.74935	0.97582	0.0105075	0.388504	1	2864	551941	0	0.0732282	0	2
379.4	Anomalies of pupillary function	sense organs	rs766826	ELF5	1.09603	0.0358382	1.02579	1.16627	0.0105093	0.388504	1	2107	556902	0	0.685185	0	2
350.6	Disturbances of sensation of smell and taste	neurological	rs11234800	ME3	0.866692	0.0559223	0.757085	0.9763	0.0105157	0.388504	1	1756	558459	0	0.00265846	0	2
497	Bronchitis	respiratory	rs67579710	THBS3	1.03355	0.0129019	1.00827	1.05884	0.0105277	0.388599	1	27293	539441	27.6182	4.14469	0.000370129	4
586.4	Stricture/obstruction of ureter	genitourinary	rs581342	LMNA	0.898291	0.0419412	0.816086	0.980496	0.0105455	0.388599	1	3294	603184	0	1.6602	0	3
375.2	Epiphora	sense organs	rs67579710	THBS3	0.8884	0.0462719	0.797707	0.979093	0.0105474	0.388599	1	2211	557148	0	0.0576363	0	2
496.1	Emphysema	respiratory	rs11702230	LOC101928126	0.944754	0.0222226	0.901198	0.98831	0.0105479	0.388599	1	12469	585112	0	0.41937	0	3
361.2	Retinoschisis and retinal cysts	sense organs	rs117169628	SLC22A31	1.13291	0.0488007	1.03726	1.22856	0.0105553	0.388599	1	2013	559414	0	0.035162	0	2
426.91	Cardiac pacemaker in situ	circulatory system	rs11234800	ME3	0.960396	0.0158041	0.92942	0.991372	0.0105609	0.388599	1	19541	586655	0	1.70676	0	3
426.32	Left bundle branch block	circulatory system	rs9461128	TMEM14B	0.87986	0.0500772	0.781709	0.978011	0.0105913	0.389455	1	5569	598879	0	1.08097	0	3
565.1	Anal and rectal polyp	digestive	rs11234800	ME3	0.916197	0.0342581	0.849051	0.983343	0.0106241	0.390399	1	4352	588805	0	0.713295	0	3
362.6	Peripheral retinal degenerations	sense organs	rs505922	ABO	1.03724	0.0143196	1.00918	1.06531	0.0106592	0.391424	1	11147	595911	47.0234	5.66287	0.00106312	4
296.1	Bipolar	mental disorders	rs10129899	LINC00637	0.97839	0.00855579	0.961621	0.99516	0.0106667	0.391437	1	37573	571753	0	0.744458	0	4
622	Polyp of female genital organs	genitourinary	rs35705950	MUC5B	1.20341	0.0725311	1.06125	1.34557	0.0106851	0.39185	1	1199	560013	0	0.862116	0	2
477	Epistaxis or throat hemorrhage	respiratory	rs9367106	LOC100505711	1.089	0.0334092	1.02352	1.15449	0.0107072	0.392395	1	11980	585904	0	0.550406	0	3
465.2	Acute pharyngitis	respiratory	rs3746539	PTPRT	1.02835	0.0109561	1.00688	1.04983	0.0107179	0.392399	1	21218	547772	0	0.561343	0	4
625	Pain and other symptoms associated with female genital organs	genitourinary	rs9461128	TMEM14B	1.10864	0.0404195	1.02942	1.18786	0.0107216	0.392399	1	4656	602281	0	0.212024	0	3
374.2	Lagophthalmos	sense organs	rs13179014	SPEF2	1.11702	0.0433902	1.03197	1.20206	0.0107613	0.393435	1	1312	559630	87.1771	7.79856	0.0475501	2
295.3	Psychosis	mental disorders	rs9367106	LOC100505711	1.06334	0.0240849	1.01614	1.11055	0.0107712	0.393435	1	17960	588412	0	2.34651	0	4
276.13	Hyperpotassemia	endocrine/metabolic	rs67579710	THBS3	1.03791	0.014592	1.00931	1.06651	0.0107808	0.393435	1	21392	567741	0	0.205634	0	3
514	Abnormal findings examination of lungs	respiratory	rs766826	ELF5	1.02184	0.00847298	1.00523	1.03845	0.010783	0.393435	1	41805	537088	0	2.03993	0	4
367.1	Myopia	sense organs	rs35508621	LZTFL1	0.971473	0.0113519	0.949223	0.993722	0.0107859	0.393435	1	89425	456739	0	1.17513	0	4
550.6	Incisional hernia	digestive	rs12809318	FBRSL1	0.953176	0.0188124	0.916304	0.990049	0.0107988	0.393452	1	6346	602470	17.231	2.41636	0.000533168	3
555.2	Ulcerative colitis	digestive	rs3746539	PTPRT	0.951385	0.0195508	0.913065	0.989705	0.0108008	0.393452	1	6155	601178	0	1.54019	0	3
401.22	Hypertensive chronic kidney disease	circulatory system	rs35705950	MUC5B	0.967577	0.0129329	0.942228	0.992925	0.0108162	0.393658	1	46116	550594	0	2.30743	0	4
687.2	NA	NA	rs1405655	NR1H2	1.03513	0.0135488	1.00858	1.06169	0.0108209	0.393658	1	13143	561360	0	0.498645	0	3
286.9	Abnormal coagulation profile	hematopoietic	rs11085727	TYK2	1.06311	0.0240177	1.01604	1.11018	0.0108321	0.393805	1	4621	598893	46.5507	3.74186	0.00365223	3
317.1	Alcoholism	mental disorders	rs34488998	NKAIN3	1.04215	0.0162054	1.01038	1.07391	0.0108539	0.39422	1	89660	497279	0	2.88075	0	4
939	Atopic/contact dermatitis due to other or unspecified	dermatologic	rs34488998	NKAIN3	0.959993	0.0160294	0.928576	0.991411	0.010861	0.39422	1	87485	454419	0	1.00268	0	4
276.1	Electrolyte imbalance	endocrine/metabolic	rs13050728	IFNAR2	0.984099	0.0062931	0.971765	0.996434	0.0108652	0.39422	1	73410	492533	0	0.808562	0	4
411.3	Angina pectoris	circulatory system	rs61667602	CRHR1	1.02289	0.00888835	1.00547	1.04031	0.0108982	0.394985	1	44385	540102	0	2.04736	0	4
628	Ovarian cyst	genitourinary	rs10129899	LINC00637	0.932913	0.0272781	0.879448	0.986378	0.0109046	0.394985	1	3883	604833	75.5459	8.17857	0.0093998	3
842	Other sprains and strains	injuries & poisonings	rs72711165	TMEM65	0.805604	0.0849153	0.63917	0.972038	0.0109079	0.394985	1	5199	585968	0	0.163684	0	3
530.9	Heartburn	digestive	rs9367106	LOC100505711	0.868702	0.055308	0.760299	0.977106	0.01093	0.395246	1	5150	590567	0	1.85689	0	3
362.22	Macular degeneration, wet	sense organs	rs11702230	LOC101928126	1.07009	0.0266208	1.01792	1.12227	0.0109318	0.395246	1	7355	601403	60.6142	5.07797	0.0222393	3
365.2	Primary angle-closure glaucoma	sense organs	rs11234800	ME3	1.05948	0.0227038	1.01498	1.10398	0.0109369	0.395246	1	9399	596500	15.1123	2.35605	0.000710209	3
597.1	Urethral stricture (not specified as infectious)	genitourinary	rs4830964	.	0.962182	0.0151526	0.932483	0.991881	0.0109516	0.395517	1	5910	602167	0	0.696075	0	3
597.1	Urethral stricture (not specified as infectious)	genitourinary	rs7671107	LOC101929161	0.943431	0.0229007	0.898545	0.988316	0.0109966	0.396872	1	5910	602167	0	0.0934957	0	3
279.7	Other immunological findings	endocrine/metabolic	rs34488998	NKAIN3	1.24197	0.0852276	1.07492	1.40902	0.0110036	0.396872	1	2285	605371	0	1.31605	0	3
297.2	Suicide or self-inflicted injury	mental disorders	rs732990	CIB4	1.04391	0.016904	1.01078	1.07704	0.0110201	0.397203	1	7998	597219	0	1.90545	0	3
242.3	Exophthalmos	endocrine/metabolic	rs9268576	HLA-DRA	1.19219	0.069189	1.05658	1.3278	0.0110625	0.398468	1	1251	559780	0	0.133552	0	2
430	Intracranial hemorrhage	circulatory system	rs55654108	PDCL3P4	0.947258	0.0213286	0.905453	0.989062	0.0110712	0.398518	1	5496	603657	0	0.102885	0	3
611	Abnormal findings on mammogram or breast exam	genitourinary	rs505922	ABO	1.0339	0.0131286	1.00817	1.05963	0.0111109	0.399686	1	16843	584061	0	1.41934	0	3
711.1	Pyogenic arthritis	musculoskeletal	rs77534576	DLX4	1.26203	0.0916775	1.08234	1.44172	0.0111329	0.400177	1	2814	606659	73.9742	7.68467	0.116	3
726.4	Calcaneal spur; Exostosis NOS	musculoskeletal	rs2277732	DPP9	0.965385	0.0138796	0.938181	0.992589	0.0111448	0.400177	1	15902	572475	15.6246	2.37036	0.000218578	3
465.4	Acute laryngitis and tracheitis	respiratory	rs2277732	DPP9	1.15816	0.0578504	1.04477	1.27154	0.0111466	0.400177	1	835	556843	0	0.0176793	0	2
371.3	Inflammation of eyelids	sense organs	rs35705950	MUC5B	0.971372	0.0114455	0.948939	0.993805	0.0111572	0.400297	1	53746	516117	0	1.48232	0	4
411.2	Myocardial infarction	circulatory system	rs67579710	THBS3	1.02684	0.010441	1.00638	1.0473	0.0111905	0.401227	1	46189	551063	0	1.46788	0	4
496.21	Obstructive chronic bronchitis	respiratory	rs35508621	LZTFL1	0.953287	0.0188629	0.916315	0.990258	0.011207	0.401358	1	27197	564874	0	0.984873	0	3
720	Spinal stenosis	musculoskeletal	rs35705950	MUC5B	0.971843	0.0112616	0.949771	0.993916	0.0112088	0.401358	1	56501	534378	0	1.05435	0	4
458	Hypotension	circulatory system	rs10129899	LINC00637	0.980674	0.0076964	0.965589	0.995759	0.0112255	0.401507	1	46021	527396	0	1.49634	0	4
433.8	Late effects of cerebrovascular disease	circulatory system	rs61667602	CRHR1	1.03423	0.0132746	1.00821	1.06024	0.0112379	0.401507	1	19716	580205	0	0.265884	0	3
250.21	Type 2 diabetes with ketoacidosis	endocrine/metabolic	rs10774679	OAS3	0.915064	0.0350132	0.846439	0.98369	0.0112423	0.401507	1	1865	558762	0	0.232934	0	2
250.14	Type 1 diabetes with neurological manifestations	endocrine/metabolic	rs9461128	TMEM14B	0.878133	0.0512639	0.777655	0.97861	0.0112424	0.401507	1	4551	602708	0	0.374601	0	3
353.2	Nerve root lesions	neurological	rs55654108	PDCL3P4	1.05845	0.0224227	1.0145	1.1024	0.0112978	0.403224	1	4796	598948	53.1983	4.27335	0.00271214	3
350.2	Abnormality of gait	neurological	rs7671107	LOC101929161	0.982699	0.0068907	0.969193	0.996204	0.0113153	0.403585	1	79274	486804	0	1.49264	0	4
070.2	Viral hepatitis B	infectious diseases	rs9497053	UTRN	0.938589	0.0250287	0.889533	0.987645	0.0113349	0.404009	1	4514	612152	0	0.107142	0	4
480.5	Bronchopneumonia and lung abscess	respiratory	rs9268576	HLA-DRA	1.20098	0.0723351	1.05921	1.34276	0.011347	0.404009	1	1402	557209	0	0.0664236	0	2
599.1	Urinary obstruction	genitourinary	rs9577395	ATP11A	1.08079	0.0306918	1.02064	1.14095	0.0113593	0.404009	1	3570	600706	0	0.348407	0	3
500	Lung disease due to external agents	respiratory	rs9577395	ATP11A	0.920889	0.0325577	0.857076	0.984702	0.0113616	0.404009	1	3319	555199	0	0.541566	0	2
740.11	Osteoarthrosis, localized, primary	musculoskeletal	rs581342	LMNA	0.979896	0.00802353	0.96417	0.995622	0.0113689	0.404009	1	96172	474103	9.84694	3.32767	3.79501e-05	4
368	Visual disturbances	sense organs	rs117169628	SLC22A31	0.97584	0.00966263	0.956901	0.994779	0.0113716	0.404009	1	66791	479908	0	2.90381	0	4
284.1	Pancytopenia	hematopoietic	rs581342	LMNA	1.07991	0.0303842	1.02036	1.13946	0.0114018	0.404137	1	5733	601790	40.1835	3.34356	0.00225638	3
512.8	Cough	respiratory	rs62200027	CASC20	1.0152	0.00596415	1.00351	1.02689	0.011407	0.404137	1	92629	430881	0	1.17862	0	4
317	Alcohol-related disorders	mental disorders	rs34488998	NKAIN3	1.03686	0.0143076	1.00882	1.0649	0.0114081	0.404137	1	124647	463549	0	2.57625	0	4
737.3	Kyphoscoliosis and scoliosis	musculoskeletal	rs72711165	TMEM65	0.772991	0.101805	0.573453	0.972529	0.0114314	0.404137	1	4347	599445	0	1.41218	0	3
562.1	Diverticulosis	digestive	rs60869999	MYO1C	1.01922	0.00752611	1.00447	1.03397	0.0114318	0.404137	1	63769	482569	33.986	4.54449	0.000322959	4
411.2	Myocardial infarction	circulatory system	rs111837807	CCHCR1	1.03248	0.0126372	1.00771	1.05724	0.011439	0.404137	1	46189	551063	0	0.390492	0	4
613.8	Other specified disorders of breast	genitourinary	rs581342	LMNA	0.868344	0.0558208	0.758935	0.977753	0.0114407	0.404137	1	1426	557481	0	0.014053	0	2
702	Degenerative skin conditions and other dermatoses	dermatologic	rs505922	ABO	0.987078	0.00514325	0.976997	0.997159	0.0114473	0.404137	1	139763	423515	74.0507	11.561	0.0015147	4
760	Back pain	symptoms	rs2277732	DPP9	0.988189	0.00469861	0.97898	0.997399	0.0114511	0.404137	1	304434	249880	0	1.81481	0	4
216	Benign neoplasm of skin	neoplasms	rs9577395	ATP11A	0.977486	0.00900592	0.959834	0.995137	0.0114551	0.404137	1	44856	516243	44.7475	5.42962	0.0011029	4
384.4	Perforation of tympanic membrane	sense organs	rs9367106	LOC100505711	1.17147	0.0625918	1.04879	1.29415	0.0114565	0.404137	1	3450	605737	0	0.613221	0	3
249	Secondary diabetes mellitus	endocrine/metabolic	rs35508621	LZTFL1	1.08472	0.0321689	1.02167	1.14778	0.0114688	0.404167	1	8856	590911	0	1.7735	0	3
771.1	Swelling of limb	symptoms	rs12567716	FOXD2	0.945523	0.0221591	0.902091	0.988954	0.0114722	0.404167	1	13160	561921	0	1.34027	0	3
381	Otitis media and Eustachian tube disorders	sense organs	rs10774679	OAS3	1.02284	0.00893539	1.00532	1.04035	0.0114997	0.404876	1	30625	547305	0	0.707643	0	4
260.1	Cachexia	endocrine/metabolic	rs60869999	MYO1C	1.14198	0.0525537	1.03897	1.24498	0.0115295	0.405561	1	1137	558871	0	0.018928	0	2
871.1	Open wound of hand except finger(s)	injuries & poisonings	rs4830964	.	1.05374	0.0207233	1.01313	1.09436	0.011534	0.405561	1	3158	598882	0	1.94628	0	3
751.2	Congenital anomalies of urinary system	congenital anomalies	rs117169628	SLC22A31	0.935994	0.026191	0.88466	0.987328	0.0115524	0.405861	1	8300	592970	0	0.540676	0	3
741.3	Difficulty in walking	musculoskeletal	rs9461128	TMEM14B	0.956704	0.0175267	0.922352	0.991056	0.0115574	0.405861	1	30675	551660	0	0.962541	0	3
736.2	Acquired deformities of finger	musculoskeletal	rs7579014	BCL11A	1.08584	0.0326273	1.02189	1.14979	0.0115964	0.406746	1	2294	607278	73.0849	7.43078	0.0117117	3
507	Pleurisy; pleural effusion	respiratory	rs10129899	LINC00637	0.971739	0.0113581	0.949477	0.994001	0.0116012	0.406746	1	19689	570791	42.1289	3.45595	0.000732811	3
364.41	Keratoconus	sense organs	rs3746539	PTPRT	1.14596	0.0539819	1.04016	1.25177	0.0116049	0.406746	1	911	561380	76.6578	4.28408	0.025258	2
172.1	Melanomas of skin, dx or hx	neoplasms	rs7605877	FOXI3	0.970266	0.0119607	0.946823	0.993709	0.0116134	0.40678	1	40952	554884	2.40913	2.04937	0.000114993	3
440.21	Atherosclerosis of native arteries of the extremities with ulceration or gangrene	circulatory system	rs766826	ELF5	0.932623	0.0276454	0.878439	0.986808	0.0116306	0.40687	1	3751	605676	0	0.743911	0	3
599.5	Frequency of urination and polyuria	genitourinary	rs61667602	CRHR1	1.02319	0.00908864	1.00538	1.04101	0.0116416	0.40687	1	44342	529759	11.6538	3.39573	0.000107508	4
500	Lung disease due to external agents	respiratory	rs62200027	CASC20	1.07221	0.0276383	1.01804	1.12639	0.011643	0.40687	1	3319	555199	1.49887	1.01522	8.15454e-05	2
427.42	Cardiac arrest	circulatory system	rs1878527	ANKRD30BL	0.908232	0.0381587	0.833441	0.983023	0.0116526	0.40687	1	2253	556966	0	0.0187728	0	2
625	Pain and other symptoms associated with female genital organs	genitourinary	rs7605877	FOXI3	0.928809	0.0292788	0.871423	0.986196	0.0116568	0.40687	1	4656	602281	0	1.60303	0	3
589	Abnormal results of function study of kidney	genitourinary	rs721917	SFTPD	1.07841	0.0299277	1.01975	1.13707	0.0116606	0.40687	1	2291	551843	0	0.0266091	0	2
871.2	Open wound of finger(s)	injuries & poisonings	rs111837807	CCHCR1	0.915707	0.0349229	0.847258	0.984156	0.0116847	0.407451	1	6030	589939	6.8122	2.1462	0.000527456	3
317	Alcohol-related disorders	mental disorders	rs7671107	LOC101929161	1.01471	0.00579207	1.00336	1.02606	0.0117095	0.408057	1	124647	463549	0	0.950782	0	4
696.42	Psoriatic arthropathy	dermatologic	rs35705950	MUC5B	1.10295	0.0388771	1.02675	1.17915	0.0117231	0.408242	1	3427	607954	0	0.265673	0	3
599	Other symptoms/disorders or the urinary system	genitourinary	rs61667602	CRHR1	1.01588	0.00625091	1.00363	1.02813	0.0117325	0.408242	1	111458	438983	52.6208	6.3319	0.000440665	4
379	Other disorders of eye	sense organs	rs11234800	ME3	0.978176	0.0087564	0.961013	0.995339	0.0117373	0.408242	1	75997	486328	0	2.14083	0	4
172.2	Other non-epithelial cancer of skin	neoplasms	rs10129899	LINC00637	0.983652	0.006542	0.97083	0.996474	0.0117493	0.408401	1	66509	523796	44.3604	3.59456	0.00129487	3
571.8	Liver abscess and sequelae of chronic liver disease	digestive	rs7671107	LOC101929161	1.0597	0.0230186	1.01459	1.10482	0.0117599	0.40851	1	6155	601497	0	1.34612	0	3
244.2	Acquired hypothyroidism	endocrine/metabolic	rs111837807	CCHCR1	1.09121	0.0346509	1.02329	1.15912	0.0117693	0.408576	1	5281	600725	19.0978	2.47212	0.00174605	3
523.31	Acute periodontitis	digestive	rs67579710	THBS3	0.9725	0.0110731	0.950797	0.994204	0.0117939	0.409168	1	37937	557134	0	0.450348	0	4
280.2	Iron deficiency anemia secondary to blood loss (chronic)	hematopoietic	rs505922	ABO	0.953666	0.0188437	0.916732	0.9906	0.0118141	0.409606	1	6582	595007	0	0.868538	0	3
703.1	Ingrowing nail	dermatologic	rs60869999	MYO1C	1.02577	0.0101051	1.00596	1.04557	0.0118215	0.409606	1	32289	558053	0	0.550177	0	3
709	Diffuse diseases of connective tissue	dermatologic	rs9268576	HLA-DRA	1.13016	0.048621	1.03487	1.22546	0.0118469	0.410121	1	2936	605508	33.1865	2.99341	0.00399947	3
281.13	Folate-deficiency anemia	hematopoietic	rs4830964	.	0.912609	0.0363386	0.841386	0.983833	0.0118514	0.410121	1	1111	559841	0	0.0852153	0	2
250.1	Type 1 diabetes	endocrine/metabolic	rs117169628	SLC22A31	0.961239	0.0157197	0.930429	0.99205	0.0119101	0.411893	1	24318	565748	47.0799	3.77928	0.0017607	3
303.3	Psychogenic disorder	mental disorders	rs13179014	SPEF2	0.882353	0.0497802	0.784784	0.979922	0.0119263	0.41204	1	1131	557879	0	0.189655	0	2
227.1	Benign neoplasm of adrenal gland	neoplasms	rs60869999	MYO1C	0.923729	0.0315551	0.861881	0.985577	0.0119294	0.41204	1	3358	556647	0	0.208283	0	2
389.2	Conductive hearing loss	sense organs	rs7579014	BCL11A	1.04639	0.018039	1.01103	1.08175	0.011944	0.412282	1	7440	593982	0	1.36348	0	3
132	Infestation (lice, mites)	infectious diseases	rs12809318	FBRSL1	1.08303	0.0317406	1.02082	1.14524	0.0119759	0.412967	1	2305	603562	84.1894	12.6497	0.0299833	3
850	Hemorrhage or hematoma complicating a procedure	injuries & poisonings	rs60305836	CDH8	0.927768	0.029837	0.869288	0.986249	0.0119792	0.412967	1	5105	596630	0	0.165046	0	3
473.4	Voice disturbance	respiratory	rs9367106	LOC100505711	0.928426	0.0295584	0.870491	0.98636	0.0119885	0.412967	1	19191	579352	58.8879	4.86475	0.00382401	3
281.1	Megaloblastic anemia	hematopoietic	rs9577395	ATP11A	1.03793	0.0148182	1.00888	1.06697	0.012001	0.412967	1	16039	583862	72.1224	7.17423	0.00405262	3
454.1	Varicose veins of lower extremity	circulatory system	rs60869999	MYO1C	0.968196	0.0128668	0.942977	0.993415	0.0120063	0.412967	1	19406	577862	0	0.500902	0	3
250.7	Diabetic retinopathy	endocrine/metabolic	rs581342	LMNA	0.972958	0.0109145	0.951566	0.994351	0.0120147	0.412967	1	44255	551115	0	0.952702	0	4
743	Osteoporosis, osteopenia and pathological fracture	musculoskeletal	rs61667602	CRHR1	1.02319	0.0091288	1.0053	1.04109	0.0120167	0.412967	1	43628	549623	0.0563378	3.00169	6.45581e-07	4
208	Benign neoplasm of colon	neoplasms	rs12567716	FOXD2	0.981378	0.00748493	0.966708	0.996048	0.0120258	0.412972	1	164486	389029	0	1.62035	0	4
362.22	Macular degeneration, wet	sense organs	rs9367106	LOC100505711	1.14702	0.0546224	1.03996	1.25408	0.0120327	0.412972	1	7355	601403	0	0.570682	0	3
960.2	Allergy/adverse effect of penicillin	injuries & poisonings	rs55654108	PDCL3P4	0.913	0.0362484	0.841953	0.984047	0.0120395	0.412972	1	1884	556219	0	0.399153	0	2
389.2	Conductive hearing loss	sense organs	rs505922	ABO	1.04485	0.0174765	1.0106	1.0791	0.0120604	0.413427	1	7440	593982	0	0.581914	0	3
371	Inflammation of the eye	sense organs	rs35705950	MUC5B	0.974931	0.010116	0.955103	0.994758	0.0120803	0.413852	1	73891	485993	14.6561	3.51519	0.000257614	4
352.1	Trigeminal nerve disorders [CN5]	neurological	rs721917	SFTPD	1.06546	0.0252677	1.01593	1.11498	0.0120984	0.413971	1	3224	603838	10.5142	2.23499	0.000368163	3
313	Pervasive developmental disorders	mental disorders	rs60869999	MYO1C	1.03752	0.0146807	1.00875	1.0663	0.012099	0.413971	1	14976	599851	0	1.18245	0	4
687.1	Rash and other nonspecific skin eruption	dermatologic	rs60305836	CDH8	1.02323	0.00915374	1.00529	1.04117	0.0121129	0.414058	1	56976	477846	0	1.52629	0	4
427.4	Cardiac arrest and ventricular fibrillation	circulatory system	rs1878527	ANKRD30BL	0.925026	0.0310649	0.864139	0.985913	0.0121167	0.414058	1	3431	554450	0	0.0308441	0	2
458.2	Iatrogenic hypotension	circulatory system	rs7605877	FOXI3	1.11008	0.0416317	1.02848	1.19167	0.0121285	0.414204	1	2247	550710	0	0.364583	0	2
276.1	Electrolyte imbalance	endocrine/metabolic	rs721917	SFTPD	1.0145	0.00573865	1.00325	1.02574	0.0121459	0.41449	1	73410	492533	0	0.869274	0	4
701.2	Scar conditions and fibrosis of skin	dermatologic	rs732990	CIB4	0.958762	0.0167933	0.925847	0.991677	0.0121521	0.41449	1	7819	585294	0	0.325657	0	3
304	Adjustment reaction	mental disorders	rs117169628	SLC22A31	0.979186	0.00838908	0.962743	0.995629	0.0121669	0.414533	1	103590	460651	0	2.14011	0	4
370.3	Keratoconjunctivitis	sense organs	rs60869999	MYO1C	0.946807	0.0218022	0.904074	0.989539	0.012173	0.414533	1	7093	590623	15.2379	2.35955	0.00043735	3
427.4	Cardiac arrest and ventricular fibrillation	circulatory system	rs35705950	MUC5B	1.10881	0.0412008	1.02806	1.18957	0.0121761	0.414533	1	3431	554450	0	0.862854	0	2
259	Other endocrine disorders	endocrine/metabolic	rs67579710	THBS3	0.867317	0.0567921	0.756004	0.978629	0.0121923	0.414664	1	1550	556810	49.5954	1.98395	0.00729056	2
532	Dysphagia	digestive	rs35508621	LZTFL1	0.96924	0.0124653	0.944808	0.993672	0.0121979	0.414664	1	67950	519256	27.4277	4.13381	0.00103801	4
327.1	Hypersomnia	neurological	rs1878527	ANKRD30BL	0.933177	0.0276001	0.879081	0.987274	0.0122179	0.414664	1	4500	593495	37.803	3.21559	0.00217384	3
520.2	Disturbances in tooth eruption	digestive	rs60305836	CDH8	0.870145	0.0555189	0.761328	0.978963	0.0122327	0.414664	1	1445	553146	0	0.0637823	0	2
627.4	Premenopausal menorrhagia	genitourinary	rs72711165	TMEM65	0.525016	0.257197	0.0209109	1.02912	0.0122386	0.414664	1	709	560451	0	0.466436	0	2
303.4	Somatoform disorder	mental disorders	rs61667602	CRHR1	1.04194	0.0163982	1.00979	1.07408	0.0122405	0.414664	1	12633	590569	0	0.879485	0	3
585.32	End stage renal disease	genitourinary	rs111837807	CCHCR1	0.932676	0.027823	0.878143	0.98721	0.0122448	0.414664	1	10054	599150	31.4249	2.91651	0.00124475	3
577.1	Acute pancreatitis	digestive	rs35508621	LZTFL1	0.923609	0.0317265	0.861425	0.985793	0.0122541	0.414664	1	10805	595728	58.641	4.8357	0.0118611	3
244	Hypothyroidism	endocrine/metabolic	rs12809318	FBRSL1	1.01532	0.00607215	1.00342	1.02723	0.0122601	0.414664	1	71172	536200	28.228	4.1799	0.000168925	4
458.2	Iatrogenic hypotension	circulatory system	rs721917	SFTPD	1.07854	0.0301905	1.01937	1.13772	0.0122618	0.414664	1	2247	550710	0	0.305907	0	2
626.2	Dysmenorrhea	genitourinary	rs3746539	PTPRT	1.07579	0.0291716	1.01862	1.13297	0.0122634	0.414664	1	3388	606065	0	0.125401	0	3
288	Diseases of white blood cells	hematopoietic	rs35705950	MUC5B	1.04292	0.0167851	1.01002	1.07582	0.0122976	0.415356	1	21901	558232	17.3921	2.42108	0.000686051	3
280.2	Iron deficiency anemia secondary to blood loss (chronic)	hematopoietic	rs9461128	TMEM14B	1.09201	0.0351621	1.0231	1.16093	0.0123017	0.415356	1	6582	595007	69.3314	6.52133	0.0168404	3
523.3	Periodontitis (acute or chronic)	digestive	rs62200027	CASC20	0.981589	0.00742326	0.96704	0.996139	0.0123067	0.415356	1	57556	532126	0	2.52075	0	4
272	Disorders of lipoid metabolism	endocrine/metabolic	rs12809318	FBRSL1	0.987501	0.0050259	0.97765	0.997352	0.0123276	0.415805	1	437327	145161	3.81561	3.11901	7.42855e-06	4
514.2	Solitary pulmonary nodule	respiratory	rs35705950	MUC5B	1.0388	0.0152129	1.00898	1.06862	0.0123405	0.415984	1	26356	563360	0	1.20682	0	3
514	Abnormal findings examination of lungs	respiratory	rs61667602	CRHR1	0.977156	0.00923803	0.959049	0.995262	0.0123659	0.416111	1	41805	537088	0	0.931091	0	4
512.2	Painful respiration	respiratory	rs2277732	DPP9	0.958963	0.0167529	0.926127	0.991798	0.0123758	0.416111	1	11171	567374	0	1.21045	0	3
199	Neoplasm of uncertain behavior	neoplasms	rs9577395	ATP11A	0.967736	0.0131132	0.942034	0.993438	0.0123856	0.416111	1	21195	556869	0	0.673683	0	3
374.3	Ptosis of eyelid	sense organs	rs60869999	MYO1C	1.03863	0.0151539	1.00892	1.06833	0.0123887	0.416111	1	13584	589983	0	1.68094	0	3
224.1	Benign neoplasm of eye, uveal	neoplasms	rs76073397	MIR548H2	0.950768	0.020189	0.911198	0.990339	0.0123981	0.416111	1	19061	583270	41.708	3.431	0.00692127	3
198.1	Secondary malignancy of lymph nodes	neoplasms	rs61667602	CRHR1	0.951244	0.019991	0.912061	0.990426	0.0124057	0.416111	1	8356	599786	5.80593	2.12328	0.000219165	3
290.16	Vascular dementia	mental disorders	rs721917	SFTPD	0.951666	0.0198143	0.91283	0.990502	0.0124098	0.416111	1	5417	603065	0	1.06361	0	3
272.1	Hyperlipidemia	endocrine/metabolic	rs12809318	FBRSL1	0.987525	0.00502093	0.977684	0.997366	0.0124109	0.416111	1	436928	145596	0	2.90544	0	4
286.2	Encounter for long-term (current) use of anticoagulants	hematopoietic	rs9268576	HLA-DRA	1.03454	0.0135814	1.00792	1.06116	0.0124128	0.416111	1	49761	550412	0	0.65541	0	3
395	Heart valve disorders	circulatory system	rs12809318	FBRSL1	0.980429	0.00790797	0.964929	0.995928	0.0124395	0.416751	1	39629	554424	34.961	4.61262	0.000363831	4
506	Empyema and pneumothorax	respiratory	rs35705950	MUC5B	1.08824	0.0338496	1.02189	1.15458	0.0124852	0.417688	1	4931	602733	0	1.79209	0	3
281	Other deficiency anemia	hematopoietic	rs11085727	TYK2	1.02991	0.0117967	1.00678	1.05303	0.0124925	0.417688	1	20283	573134	0	0.418964	0	3
585.1	Acute renal failure	genitourinary	rs915823	TMPRSS2	0.978525	0.00869108	0.96149	0.995559	0.0124944	0.417688	1	55357	530653	0	0.926278	0	4
418	Nonspecific chest pain	circulatory system	rs505922	ABO	1.01118	0.0044494	1.00245	1.0199	0.0124981	0.417688	1	176878	362923	0	2.38552	0	4
249	Secondary diabetes mellitus	endocrine/metabolic	rs721917	SFTPD	1.03914	0.0153713	1.00901	1.06926	0.0125086	0.417784	1	8856	590911	85.4564	13.7518	0.00587651	3
585.3	Chronic renal failure [CKD]	genitourinary	rs732990	CIB4	0.985612	0.00580669	0.974231	0.996993	0.012564	0.419333	1	82071	514155	0	0.275761	0	4
473	Diseases of the larynx and vocal cords	respiratory	rs76073397	MIR548H2	1.04811	0.018827	1.01121	1.08501	0.0125703	0.419333	1	23827	572725	0	0.0136978	0	3
174	Breast cancer	neoplasms	rs12809318	FBRSL1	0.934747	0.0270425	0.881743	0.98775	0.0125845	0.419367	1	3407	557730	30.9331	1.44787	0.000926904	2
561.2	NA	NA	rs11085727	TYK2	1.04785	0.0187333	1.01113	1.08457	0.0125934	0.419367	1	8028	585174	38.8401	3.27012	0.00122029	3
260	Protein-calorie malnutrition	endocrine/metabolic	rs13050728	IFNAR2	0.969887	0.0122559	0.945865	0.993908	0.0126027	0.419367	1	17199	576945	0	1.57433	0	3
041	Bacterial infection NOS	infectious diseases	rs117169628	SLC22A31	0.968679	0.0127558	0.943677	0.99368	0.0126049	0.419367	1	37102	544150	1.94657	3.05956	4.06761e-05	4
691	Congenital anomalies of skin	dermatologic	rs35508621	LZTFL1	1.15273	0.0569768	1.04106	1.26441	0.0126097	0.419367	1	2822	554266	52.6739	2.113	0.0344606	2
250.12	Type 1 diabetes with renal manifestations	endocrine/metabolic	rs9268576	HLA-DRA	1.19688	0.0720554	1.05565	1.33811	0.0126257	0.419645	1	1344	559817	0	0.39061	0	2
345.3	Convulsions	neurological	rs4830964	.	1.02237	0.00886911	1.00498	1.03975	0.0126344	0.419651	1	18332	582578	0	0.708734	0	3
425	Cardiomyopathy	circulatory system	rs2277732	DPP9	1.02728	0.0107944	1.00613	1.04844	0.0126413	0.419651	1	26685	570445	0	1.8266	0	3
286.81	Primary hypercoagulable state	hematopoietic	rs62200027	CASC20	0.924382	0.0315352	0.862573	0.986191	0.012653	0.419786	1	2732	558165	0	0.00414627	0	2
626	Disorders of menstruation and other abnormal bleeding from female genital tract	genitourinary	rs7671107	LOC101929161	1.04678	0.0183446	1.01083	1.08274	0.0126907	0.420738	1	15471	598956	9.34779	3.30935	0.000172814	4
173	Neoplasm of uncertain behavior of skin	neoplasms	rs721917	SFTPD	0.983757	0.00657123	0.970877	0.996636	0.0126971	0.420738	1	56771	496253	35.8811	3.11921	0.000414664	3
228	Hemangioma and lymphangioma, any site	neoplasms	rs55654108	PDCL3P4	0.961023	0.0159546	0.929751	0.992294	0.0127061	0.420781	1	9529	581524	0	0.192984	0	3
333.2	Myoclonus	neurological	rs505922	ABO	0.905939	0.0396526	0.82822	0.983658	0.0127309	0.421345	1	1482	558949	0	0.0421928	0	2
286.81	Primary hypercoagulable state	hematopoietic	rs721917	SFTPD	1.07071	0.0274344	1.01694	1.12448	0.0127571	0.421956	1	2732	558165	61.8024	2.61797	0.00421085	2
840.1	Muscle/tendon sprain	injuries & poisonings	rs61667602	CRHR1	0.87602	0.0531677	0.771811	0.980229	0.0127885	0.422739	1	1233	558360	76.3943	4.23626	0.0422639	2
250.13	Type 1 diabetes with ophthalmic manifestations	endocrine/metabolic	rs505922	ABO	1.06461	0.0251497	1.01531	1.1139	0.0127976	0.422739	1	3541	603859	0	1.07987	0	3
509	Respiratory failure, insufficiency, arrest	respiratory	rs3746539	PTPRT	1.02082	0.00828084	1.00459	1.03706	0.0128107	0.422739	1	36843	553471	29.5406	2.83852	0.000189185	3
575	Other biliary tract disease	digestive	rs7579014	BCL11A	1.03582	0.0141432	1.0081	1.06354	0.0128247	0.422739	1	12215	583915	0	0.937938	0	3
535.8	Other specified gastritis	digestive	rs1878527	ANKRD30BL	0.928815	0.0296742	0.870653	0.986976	0.0128265	0.422739	1	3867	592870	80.3715	10.1893	0.0155512	3
433.3	Cerebral ischemia	circulatory system	rs9367106	LOC100505711	1.05213	0.0204208	1.01211	1.09216	0.0128271	0.422739	1	39135	557018	37.5671	4.80516	0.00112095	4
357	Inflammatory and toxic neuropathy	neurological	rs1405655	NR1H2	1.03289	0.0130126	1.00738	1.05839	0.0128961	0.424419	1	14443	577675	0	1.53079	0	3
189.11	Malignant neoplasm of kidney, except pelvis	neoplasms	rs61667602	CRHR1	1.05311	0.0208095	1.01232	1.09389	0.012898	0.424419	1	7534	602813	0	1.38805	0	3
427.42	Cardiac arrest	circulatory system	rs35705950	MUC5B	1.13434	0.0506952	1.03498	1.2337	0.0129014	0.424419	1	2253	556966	15.3884	1.18187	0.00472843	2
572	Ascites (non malignant)	digestive	rs117169628	SLC22A31	0.923021	0.0322279	0.859854	0.986188	0.0129363	0.425311	1	5368	601964	57.2596	4.67941	0.0142068	3
705	Disorders of sweat glands	dermatologic	rs76073397	MIR548H2	0.891959	0.046012	0.801775	0.982142	0.0129585	0.425595	1	5155	597842	81.5796	10.8575	0.0665337	3
498	Acute bronchospasm	respiratory	rs76073397	MIR548H2	1.26268	0.0938639	1.07871	1.44666	0.0129606	0.425595	1	853	556453	48.5729	1.9445	0.128804	2
939	Atopic/contact dermatitis due to other or unspecified	dermatologic	rs11702230	LOC101928126	1.02271	0.00903673	1.00499	1.04042	0.0129722	0.425711	1	87485	454419	0	0.353342	0	4
277	Other disorders of metabolism	endocrine/metabolic	rs77534576	DLX4	1.17069	0.063436	1.04636	1.29503	0.0129796	0.425711	1	6350	596281	0	1.14743	0	3
430.3	Subdural hemorrhage	circulatory system	rs67579710	THBS3	0.892509	0.0457811	0.802778	0.98224	0.0129925	0.425878	1	2360	608691	54.9544	4.43995	0.00963954	3
362.21	Macular degeneration, dry	sense organs	rs11234800	ME3	0.967554	0.0132801	0.941525	0.993583	0.0130014	0.425913	1	27313	572465	0	0.224761	0	3
402	NA	NA	rs3746539	PTPRT	0.979247	0.00844439	0.962696	0.995798	0.0130123	0.426016	1	35705	531983	0	1.19233	0	4
690.1	Seborrheic dermatitis	dermatologic	rs7579014	BCL11A	0.978873	0.00859927	0.962018	0.995727	0.0130206	0.42603	1	34637	555832	0	2.40207	0	4
379.1	Scleritis and episcleritis	sense organs	rs60869999	MYO1C	0.891265	0.0463635	0.800392	0.982137	0.0130335	0.426198	1	1679	559447	0	0.529602	0	2
559	Ileostomy status	digestive	rs67579710	THBS3	1.12114	0.0460604	1.03086	1.21142	0.0130469	0.426303	1	2004	559960	0	0.0105117	0	2
276.41	Acidosis	endocrine/metabolic	rs61667602	CRHR1	1.04417	0.0174103	1.01004	1.07829	0.0130526	0.426303	1	11390	582971	0	1.77035	0	3
251.1	Hypoglycemia	endocrine/metabolic	rs55654108	PDCL3P4	1.0454	0.0178868	1.01034	1.08046	0.0130601	0.426303	1	7602	591568	53.8912	4.33757	0.00171702	3
287.32	Secondary thrombocytopenia	hematopoietic	rs72711165	TMEM65	0.707342	0.139523	0.433878	0.980807	0.0130793	0.426503	1	2675	605077	0	1.34631	0	3
352.2	Facial nerve disorders [CN7]	neurological	rs111837807	CCHCR1	1.08793	0.0339637	1.02136	1.1545	0.0130851	0.426503	1	5456	602806	56.3939	4.58651	0.0062764	3
624	Symptoms involving female genital tract	genitourinary	rs7605877	FOXI3	1.16365	0.0610879	1.04392	1.28338	0.0131007	0.426503	1	845	559423	0	0.107088	0	2
593	Hematuria	genitourinary	rs9268576	HLA-DRA	1.03224	0.0127899	1.00717	1.05731	0.0131084	0.426503	1	51862	533577	52.0607	6.25791	0.000976669	4
509	Respiratory failure, insufficiency, arrest	respiratory	rs915823	TMPRSS2	0.974782	0.0102955	0.954603	0.994962	0.0131092	0.426503	1	36843	553471	0	0.117298	0	3
313.2	Tics and stuttering	mental disorders	rs9577395	ATP11A	1.14527	0.0546829	1.03809	1.25245	0.0131202	0.426503	1	1093	560495	0	0.29538	0	2
559	Ileostomy status	digestive	rs7605877	FOXI3	1.11862	0.0451897	1.03004	1.20719	0.0131209	0.426503	1	2004	559960	0	0.214749	0	2
585.32	End stage renal disease	genitourinary	rs11234800	ME3	0.939754	0.0250529	0.89065	0.988858	0.0131294	0.426514	1	10054	599150	25.091	2.66991	0.00110787	3
524	Dentofacial anomalies, including malocclusion	digestive	rs721917	SFTPD	1.03674	0.01455	1.00823	1.06526	0.0131368	0.426514	1	9865	585319	0	4.40553e-05	0	3
428.3	Heart failure with reduced EF [Systolic or combined heart failure]	circulatory system	rs10129899	LINC00637	0.979023	0.00855045	0.962264	0.995782	0.0131583	0.426958	1	37181	567970	0	2.6637	0	4
532	Dysphagia	digestive	rs505922	ABO	0.984706	0.00621667	0.972522	0.996891	0.0131704	0.427096	1	67950	519256	6.47357	3.20765	2.12529e-05	4
947	Urticaria	dermatologic	rs9497053	UTRN	1.04761	0.0187691	1.01082	1.0844	0.0132078	0.427571	1	8257	589676	0	0.425773	0	3
228	Hemangioma and lymphangioma, any site	neoplasms	rs9577395	ATP11A	0.954597	0.0187514	0.917844	0.99135	0.0132125	0.427571	1	9529	581524	41.8995	3.44231	0.00379481	3
603.1	Hydrocele	genitourinary	rs11085727	TYK2	1.04765	0.0187859	1.01083	1.08447	0.0132138	0.427571	1	7821	596785	0	1.07851	0	3
743.4	Stress fracture	musculoskeletal	rs12809318	FBRSL1	1.10475	0.0402022	1.02595	1.18354	0.0132163	0.427571	1	1390	558329	8.0252	1.08725	0.000614673	2
550	Abdominal hernia	digestive	rs35508621	LZTFL1	0.972739	0.0111573	0.950871	0.994607	0.01324	0.427868	1	86235	490949	9.89274	3.32937	0.000241085	4
339	Other headache syndromes	neurological	rs1405655	NR1H2	1.01425	0.00571132	1.00305	1.02544	0.0132522	0.427868	1	92676	462525	0	1.89361	0	4
611.3	Lump or mass in breast	genitourinary	rs35508621	LZTFL1	0.922496	0.0325704	0.858658	0.986334	0.0132539	0.427868	1	11196	590795	72.9153	7.38423	0.0267785	3
396	Abnormal heart sounds	circulatory system	rs13050728	IFNAR2	0.970161	0.012231	0.946188	0.994133	0.013257	0.427868	1	16927	571684	0	0.125273	0	3
561.1	NA	NA	rs72711165	TMEM65	0.936713	0.0263987	0.884971	0.988454	0.0132647	0.427868	1	57479	504585	14.4151	3.50529	0.000623693	4
260	Protein-calorie malnutrition	endocrine/metabolic	rs1878527	ANKRD30BL	0.965095	0.0143482	0.936973	0.993217	0.0132796	0.428098	1	17199	576945	62.081	5.2744	0.00157722	3
250.22	Type 2 diabetes with renal manifestations	endocrine/metabolic	rs915823	TMPRSS2	0.973115	0.0110079	0.95154	0.994691	0.0132964	0.428386	1	33418	570603	0	1.32985	0	4
342	Hemiplegia	neurological	rs11085727	TYK2	1.07275	0.0283751	1.01714	1.12837	0.0133243	0.429032	1	3516	603766	0	1.06107	0	3
362.4	Retinal vascular changes and abnomalities	sense organs	rs111837807	CCHCR1	0.947084	0.0219715	0.90402	0.990148	0.0133436	0.429197	1	15364	585628	0	0.00626642	0	3
250.21	Type 2 diabetes with ketoacidosis	endocrine/metabolic	rs111837807	CCHCR1	0.840316	0.0703101	0.702508	0.978124	0.0133452	0.429197	1	1865	558762	0	0.133065	0	2
380	Disorders of external ear	sense organs	rs766826	ELF5	1.06605	0.0258564	1.01538	1.11673	0.0133672	0.429543	1	4033	596007	0	1.34327	0	3
292.4	Altered mental status	mental disorders	rs11234800	ME3	0.958095	0.0173055	0.924176	0.992013	0.0133716	0.429543	1	17253	573396	0	0.879567	0	3
300.4	Dysthymic disorder	mental disorders	rs12809318	FBRSL1	1.01904	0.00762455	1.00409	1.03398	0.0133927	0.429864	1	42831	551588	67.0002	9.09096	0.00096119	4
276.4	Acid-base balance disorder	endocrine/metabolic	rs34488998	NKAIN3	1.0937	0.0362172	1.02271	1.16469	0.0133974	0.429864	1	13839	578161	0	1.81182	0	3
558	Noninfectious gastroenteritis	digestive	rs62200027	CASC20	0.970273	0.0122062	0.946349	0.994197	0.0134229	0.430429	1	18616	558100	0	0.56079	0	3
153.3	Malignant neoplasm of rectum, rectosigmoid junction, and anus	neoplasms	rs721917	SFTPD	0.945075	0.0228531	0.900283	0.989867	0.0134387	0.430683	1	4028	606254	42.485	3.47735	0.00197282	3
356	Hereditary and idiopathic peripheral neuropathy	neurological	rs72711165	TMEM65	1.0741	0.0289357	1.01739	1.13082	0.0134932	0.431985	1	44363	530904	0	1.28167	0	3
726.1	Enthesopathy	musculoskeletal	rs62200027	CASC20	0.982722	0.00705542	0.968894	0.996551	0.0135015	0.431985	1	61480	500711	0	1.95874	0	4
204.1	Lymphoid leukemia	neoplasms	rs11702230	LOC101928126	1.10254	0.0395164	1.02509	1.17999	0.013503	0.431985	1	3347	558416	0	0.618826	0	2
411.2	Myocardial infarction	circulatory system	rs11234800	ME3	0.973964	0.0106879	0.953016	0.994913	0.0135765	0.434052	1	46189	551063	37.943	4.83427	0.00123268	4
528.3	Cellulitis and abscess of oral soft tissues	digestive	rs117169628	SLC22A31	0.84735	0.0671133	0.715808	0.978892	0.0135835	0.434052	1	1594	554438	0	0.637303	0	2
747.1	Cardiac congenital anomalies	congenital anomalies	rs1878527	ANKRD30BL	1.07872	0.0307062	1.01853	1.1389	0.0136017	0.434381	1	3827	602148	0	0.674881	0	3
1089	NA	NA	rs7579014	BCL11A	0.954331	0.0189459	0.917197	0.991465	0.0136147	0.434541	1	6695	603710	0	0.813432	0	3
426.24	Atrioventricular block, complete	circulatory system	rs61667602	CRHR1	1.05331	0.0210521	1.01204	1.09457	0.0136267	0.434548	1	6924	603028	0	1.48412	0	3
741.1	Ankylosis of joint	musculoskeletal	rs77534576	DLX4	1.54578	0.176551	1.19973	1.89182	0.0136308	0.434548	1	814	560252	0	0.121468	0	2
286.2	Encounter for long-term (current) use of anticoagulants	hematopoietic	rs7605877	FOXI3	1.0243	0.009738	1.00522	1.04339	0.0136744	0.435412	1	49761	550412	0	0.967805	0	3
301.2	Antisocial/borderline personality disorder	mental disorders	rs7671107	LOC101929161	1.044	0.0174645	1.00977	1.07823	0.0136819	0.435412	1	10429	596049	53.8998	4.33837	0.0013038	3
041.11	Methicillin sensitive Staphylococcus aureus	infectious diseases	rs3746539	PTPRT	1.05428	0.0214383	1.01226	1.0963	0.0136822	0.435412	1	5152	599416	0	0.321782	0	3
1001	NA	NA	rs9367106	LOC100505711	0.905409	0.0403067	0.826408	0.98441	0.0136898	0.435412	1	10016	581395	0	0.486293	0	3
110	Dermatophytosis / Dermatomycosis	infectious diseases	rs505922	ABO	1.01178	0.0047513	1.00247	1.02109	0.0137047	0.435632	1	141748	410449	60.2579	7.54867	0.000224234	4
275.1	Disorders of iron metabolism	hematopoietic	rs9577395	ATP11A	1.08173	0.0318912	1.01922	1.14424	0.013762	0.4372	1	3163	557027	7.37613	1.07964	0.000732131	2
317.11	Alcoholic liver damage	mental disorders	rs34488998	NKAIN3	1.10093	0.0390388	1.02441	1.17745	0.0137749	0.437354	1	11232	593953	12.8552	2.29503	0.00148835	3
041.9	Infection with drug-resistant microorganisms	infectious diseases	rs7671107	LOC101929161	0.902841	0.0415039	0.821493	0.984188	0.0137919	0.437441	1	1735	556960	73.6311	3.79235	0.0131527	2
761	Cervicalgia	symptoms	rs7579014	BCL11A	0.987205	0.00522932	0.976955	0.997454	0.0137936	0.437441	1	112354	450851	0	2.01087	0	4
415.2	Chronic pulmonary heart disease	circulatory system	rs1405655	NR1H2	1.03302	0.0131942	1.00716	1.05888	0.0138113	0.437747	1	13952	583596	0	1.68136	0	3
738.4	Acquired spondylolisthesis	musculoskeletal	rs1405655	NR1H2	1.04939	0.0195827	1.01101	1.08777	0.013826	0.43796	1	6185	595821	60.0399	5.005	0.00267483	3
726.4	Calcaneal spur; Exostosis NOS	musculoskeletal	rs9497053	UTRN	1.03494	0.0139538	1.00759	1.06229	0.0138521	0.438321	1	15902	572475	0	0.521722	0	3
276.11	Hyperosmolality and/or hypernatremia	endocrine/metabolic	rs11702230	LOC101928126	1.14735	0.0558536	1.03787	1.25682	0.0138576	0.438321	1	1924	555701	0	0.34294	0	2
589	Abnormal results of function study of kidney	genitourinary	rs11234800	ME3	0.883727	0.0502297	0.785277	0.982177	0.0138615	0.438321	1	2291	551843	0	0.08149	0	2
378.1	Strabismus (not specified as paralytic)	sense organs	rs2277732	DPP9	1.03793	0.0151303	1.00827	1.06758	0.0138768	0.438411	1	12415	589635	0	1.38561	0	3
204.12	Lymphoid leukemia, chronic	neoplasms	rs10774679	OAS3	0.934832	0.0273897	0.881148	0.988516	0.0138804	0.438411	1	2986	559081	45.7969	1.84491	0.00330464	2
1013	NA	NA	rs915823	TMPRSS2	0.96312	0.015277	0.933177	0.993063	0.0139034	0.438885	1	15910	578342	0	1.58926	0	3
250	Diabetes mellitus	endocrine/metabolic	rs4830964	.	1.00812	0.00328867	1.00167	1.01456	0.0139665	0.440623	1	217042	376756	4.46734	3.14029	3.96841e-06	4
261.41	Rickets or osteomalacia	endocrine/metabolic	rs721917	SFTPD	1.13512	0.0515718	1.03404	1.2362	0.0139901	0.441079	1	762	561047	40.2816	1.67452	0.00384684	2
594.3	Calculus of ureter	genitourinary	rs505922	ABO	0.964609	0.0146632	0.935869	0.993349	0.0139971	0.441079	1	10923	594132	61.0581	5.13586	0.00218974	3
070.3	Viral hepatitis C	infectious diseases	rs77534576	DLX4	1.0795	0.0311374	1.01847	1.14053	0.0140145	0.441215	1	34629	572788	0	0.917705	0	3
495.2	Asthma with exacerbation	respiratory	rs62200027	CASC20	1.05185	0.0205798	1.01152	1.09219	0.0140281	0.441215	1	6536	598135	24.0617	2.63372	0.00057322	3
364.2	Corneal edema	sense organs	rs72711165	TMEM65	1.32036	0.11313	1.09863	1.5421	0.0140284	0.441215	1	2081	558330	0	0.949184	0	2
364.5	Corneal dystrophy	sense organs	rs505922	ABO	1.04855	0.0193014	1.01072	1.08638	0.0140368	0.441215	1	6022	551918	0	0.0330007	0	2
263	Other nutritional deficiency	endocrine/metabolic	rs11702230	LOC101928126	1.19141	0.0713052	1.05165	1.33117	0.0140418	0.441215	1	1372	557175	0	0.858467	0	2
496.2	Chronic bronchitis	respiratory	rs62200027	CASC20	1.02328	0.00936886	1.00491	1.04164	0.0140547	0.441262	1	31526	555100	0	0.42036	0	3
288.3	Eosinophilia	hematopoietic	rs11085727	TYK2	1.12108	0.0465426	1.02986	1.21231	0.0140595	0.441262	1	1223	559552	0	0.00433712	0	2
818	Intracranial hemorrhage (injury)	injuries & poisonings	rs13050728	IFNAR2	0.933854	0.0278722	0.879224	0.988483	0.0140752	0.441336	1	3113	607356	58.8771	4.86347	0.00568411	3
287.31	Primary thrombocytopenia	hematopoietic	rs35508621	LZTFL1	1.18303	0.0684623	1.04885	1.31722	0.0140842	0.441336	1	1637	559479	49.9644	1.99858	0.0412696	2
521	Diseases of hard tissues of teeth	digestive	rs62200027	CASC20	0.987111	0.00528411	0.976754	0.997468	0.0140861	0.441336	1	131402	451356	0	2.41879	0	4
204.1	Lymphoid leukemia	neoplasms	rs11085727	TYK2	1.07041	0.0277179	1.01608	1.12474	0.014097	0.441425	1	3347	558416	0	0.719814	0	2
578.9	Hemorrhage of gastrointestinal tract	digestive	rs7605877	FOXI3	1.03664	0.0146615	1.00791	1.06538	0.0141067	0.441478	1	18661	572132	59.585	4.94865	0.00115962	3
1002	NA	NA	rs1878527	ANKRD30BL	0.973611	0.0108971	0.952252	0.994969	0.01412	0.44164	1	31135	556485	0	0.788081	0	4
465	Acute upper respiratory infections of multiple or unspecified sites	respiratory	rs505922	ABO	0.987296	0.0052113	0.977082	0.99751	0.0141511	0.442325	1	109544	406073	0	2.29256	0	4
411.8	Other chronic ischemic heart disease, unspecified	circulatory system	rs111837807	CCHCR1	1.02468	0.00993715	1.0052	1.04415	0.0141594	0.442325	1	84763	507914	0	0.28448	0	4
362.21	Macular degeneration, dry	sense organs	rs111837807	CCHCR1	1.04048	0.0161777	1.00877	1.07219	0.0141662	0.442325	1	27313	572465	3.80609	2.07913	0.000125904	3
733.4	Aseptic necrosis of bone	musculoskeletal	rs7605877	FOXI3	1.07413	0.0291574	1.01698	1.13128	0.0141874	0.442717	1	4171	605625	0	1.74404	0	3
295.3	Psychosis	mental disorders	rs61667602	CRHR1	0.964099	0.0149091	0.934877	0.993321	0.0141949	0.442717	1	17960	588412	0	2.19938	0	4
426.2	Atrioventricular [AV] block	circulatory system	rs67579710	THBS3	1.04177	0.0166962	1.00905	1.0745	0.0142388	0.443832	1	16852	581457	10.4674	2.23382	0.000158435	3
716.9	Arthropathy NOS	musculoskeletal	rs2277732	DPP9	0.979924	0.00827526	0.963705	0.996144	0.0142578	0.443845	1	47855	523372	0	2.501	0	4
788	Syncope and collapse	symptoms	rs505922	ABO	1.01829	0.0073957	1.00379	1.03279	0.0142589	0.443845	1	44958	540698	15.7729	3.5618	7.27284e-05	4
870	Open wounds of head; neck; and trunk	injuries & poisonings	rs12809318	FBRSL1	1.02842	0.0114338	1.00601	1.05083	0.0142636	0.443845	1	17982	561938	0	0.0549329	0	3
250.23	Type 2 diabetes with ophthalmic manifestations	endocrine/metabolic	rs581342	LMNA	0.972999	0.0111711	0.951104	0.994895	0.0142765	0.443993	1	42267	551660	0	1.00777	0	4
521.1	Dental caries	digestive	rs9268576	HLA-DRA	1.02181	0.00880614	1.00455	1.03907	0.0142946	0.444165	1	127865	456119	0	0.939151	0	4
292.4	Altered mental status	mental disorders	rs13050728	IFNAR2	0.970769	0.0121104	0.947033	0.994505	0.0142983	0.444165	1	17253	573396	66.4991	5.96998	0.00150977	3
362.3	Other nondiabetic retinopathy	sense organs	rs766826	ELF5	1.03075	0.0123659	1.00651	1.05499	0.0143209	0.444616	1	19091	571341	0	0.86221	0	3
271	Disorders of carbohydrate transport and metabolism	endocrine/metabolic	rs766826	ELF5	0.966187	0.0140484	0.938652	0.993722	0.0143452	0.445117	1	14823	587950	64.9696	8.56399	0.00215561	4
508	Pulmonary collapse; interstitial and compensatory emphysema	respiratory	rs34488998	NKAIN3	1.10733	0.0416484	1.0257	1.18896	0.0143699	0.44563	1	9268	580615	75.3105	8.10062	0.0577888	3
313.2	Tics and stuttering	mental disorders	rs62200027	CASC20	0.883434	0.0506363	0.784187	0.982681	0.0143802	0.445695	1	1093	560495	0	0.0575214	0	2
384.4	Perforation of tympanic membrane	sense organs	rs77534576	DLX4	0.794065	0.0942273	0.60938	0.978751	0.0143985	0.446011	1	3450	605737	3.71073	2.07707	0.00159208	3
279.7	Other immunological findings	endocrine/metabolic	rs9497053	UTRN	1.08984	0.0351607	1.02092	1.15875	0.014415	0.446269	1	2285	605371	0	0.0974171	0	3
224	Benign neoplasm of eye	neoplasms	rs76073397	MIR548H2	0.953094	0.0196388	0.914602	0.991586	0.0144351	0.446637	1	20432	580245	8.75883	2.19199	0.000789716	3
189.11	Malignant neoplasm of kidney, except pelvis	neoplasms	rs111837807	CCHCR1	0.926615	0.03116	0.865542	0.987689	0.0144459	0.446718	1	7534	602813	77.2559	8.79348	0.0150121	3
634	Miscarriage; stillbirth	pregnancy complications	rs4830964	.	1.15698	0.0596219	1.04012	1.27384	0.0144594	0.446726	1	730	560817	0	0.736451	0	2
411.8	Other chronic ischemic heart disease, unspecified	circulatory system	rs11234800	ME3	0.979892	0.00830619	0.963611	0.996172	0.0144625	0.446726	1	84763	507914	29.3807	4.24813	0.000535951	4
721.1	Spondylosis without myelopathy	musculoskeletal	rs35508621	LZTFL1	0.971278	0.0119211	0.947913	0.994643	0.0145008	0.447294	1	78525	487817	0	2.14251	0	4
353	Nerve root and plexus disorders	neurological	rs505922	ABO	1.04113	0.016489	1.00881	1.07345	0.0145053	0.447294	1	8349	590971	0	0.673767	0	3
172	Skin cancer	neoplasms	rs505922	ABO	0.985262	0.00607377	0.973358	0.997167	0.0145054	0.447294	1	80936	510743	64.5083	5.63513	0.00205299	3
702.2	Seborrheic keratosis	dermatologic	rs721917	SFTPD	0.986545	0.00554208	0.975683	0.997408	0.0145159	0.447317	1	89962	465095	0	0.274312	0	4
686.4	Pyogenic granuloma	dermatologic	rs1405655	NR1H2	1.12407	0.047852	1.03028	1.21786	0.0145226	0.447317	1	1015	558914	0	0.0445377	0	2
249	Secondary diabetes mellitus	endocrine/metabolic	rs505922	ABO	1.04001	0.0160518	1.00854	1.07147	0.0145372	0.447518	1	8856	590911	29.3546	2.83104	0.000455868	3
225	Benign neoplasm of brain and other parts of nervous system	neoplasms	rs915823	TMPRSS2	1.08006	0.0315363	1.01824	1.14187	0.0146054	0.448514	1	3515	606629	0	0.50456	0	3
317.1	Alcoholism	mental disorders	rs7671107	LOC101929161	1.01603	0.00651254	1.00327	1.0288	0.014607	0.448514	1	89660	497279	0	2.7021	0	4
153.2	Colon cancer	neoplasms	rs62200027	CASC20	0.962785	0.0155324	0.932341	0.993228	0.014618	0.448514	1	11270	595725	0	1.09328	0	3
250.22	Type 2 diabetes with renal manifestations	endocrine/metabolic	rs9268576	HLA-DRA	1.03842	0.0154424	1.00815	1.06869	0.0146327	0.448514	1	33418	570603	0	0.964333	0	4
1002	NA	NA	rs7605877	FOXI3	1.02817	0.0113797	1.00587	1.05047	0.0146374	0.448514	1	31135	556485	0	1.81905	0	4
512.7	Shortness of breath	respiratory	rs11234800	ME3	0.981557	0.00762718	0.966608	0.996506	0.0146614	0.448514	1	107771	435480	12.0585	3.41136	0.000125127	4
555	Inflammatory bowel disease and other gastroenteritis and colitis	digestive	rs76073397	MIR548H2	0.929087	0.0301374	0.870017	0.988156	0.0146629	0.448514	1	9196	597378	0	0.789336	0	3
496.2	Chronic bronchitis	respiratory	rs1405655	NR1H2	1.02224	0.0090133	1.00458	1.03991	0.0146641	0.448514	1	31526	555100	71.7478	7.0791	0.00120217	3
728.71	Contracture of palmar fascia [Dupuytren's disease]	musculoskeletal	rs7579014	BCL11A	1.0458	0.0183506	1.00984	1.08177	0.0146655	0.448514	1	7243	600690	0	1.07499	0	3
277.4	Disorders of bilirubin excretion	endocrine/metabolic	rs34488998	NKAIN3	1.19765	0.0739105	1.05278	1.34251	0.0146773	0.448514	1	2689	604780	0	0.410885	0	3
290.1	Dementias	mental disorders	rs581342	LMNA	1.03957	0.0159051	1.0084	1.07075	0.0146855	0.448514	1	22705	579894	0	1.20357	0	3
530.14	Reflux esophagitis	digestive	rs61667602	CRHR1	0.966924	0.0137851	0.939905	0.993942	0.0146871	0.448514	1	17774	572101	63.1649	5.4296	0.00260986	3
428.2	Heart failure NOS	circulatory system	rs915823	TMPRSS2	0.939147	0.0257307	0.888715	0.989579	0.0146872	0.448514	1	5720	597584	0	0.150898	0	3
297	Suicidal ideation or attempt	mental disorders	rs766826	ELF5	0.976441	0.00977106	0.957289	0.995592	0.014688	0.448514	1	32149	566097	0	0.36024	0	4
603.1	Hydrocele	genitourinary	rs7579014	BCL11A	1.04389	0.0176077	1.00938	1.07841	0.0146968	0.448514	1	7821	596785	0	0.624581	0	3
261.4	Vitamin D deficiency	endocrine/metabolic	rs117169628	SLC22A31	0.98001	0.0082769	0.963787	0.996232	0.0147009	0.448514	1	103408	464810	0	2.25079	0	4
427.3	Other specified cardiac dysrhythmias	circulatory system	rs11702230	LOC101928126	0.972057	0.0116186	0.949284	0.994829	0.0147157	0.448715	1	49334	514413	0	1.25848	0	4
340.1	Migrain with aura	neurological	rs766826	ELF5	0.947475	0.022121	0.904118	0.990832	0.0147245	0.448731	1	5957	599061	11.2157	2.25265	0.000271585	3
426.8	Other cardiac conduction disorders	circulatory system	rs35705950	MUC5B	0.837512	0.0727265	0.694968	0.980056	0.0147617	0.449522	1	1411	556976	0	0.213407	0	2
625	Pain and other symptoms associated with female genital organs	genitourinary	rs581342	LMNA	0.925254	0.0318656	0.862797	0.98771	0.0147701	0.449522	1	4656	602281	0	0.161393	0	3
738	Other acquired musculoskeletal deformity	musculoskeletal	rs61667602	CRHR1	0.960103	0.016701	0.927369	0.992837	0.0147751	0.449522	1	12181	583525	0	1.45372	0	3
835	Internal derangement of knee	injuries & poisonings	rs35705950	MUC5B	0.964608	0.014786	0.935628	0.993589	0.0148102	0.45027	1	33380	563154	0	0.205341	0	4
478	Throat pain	respiratory	rs61667602	CRHR1	0.915775	0.0361069	0.845005	0.986544	0.0148181	0.45027	1	2738	595426	5.05811	2.10655	0.000397233	3
291.1	Transient mental disorders due to conditions classified elsewhere	mental disorders	rs11702230	LOC101928126	1.18503	0.0696735	1.04847	1.32159	0.0148254	0.45027	1	1101	559860	0	0.227	0	2
559	Ileostomy status	digestive	rs9577395	ATP11A	1.10225	0.0399573	1.02393	1.18056	0.0148348	0.45027	1	2004	559960	0	0.0372732	0	2
556.11	Angiodysplasia of intestine (without mention of hemorrhage)	digestive	rs67579710	THBS3	1.18446	0.0694908	1.04826	1.32066	0.0148457	0.45027	1	801	559398	71.7313	3.53748	0.0252084	2
721	Spondylosis and allied disorders	musculoskeletal	rs35508621	LZTFL1	0.972328	0.01152	0.949749	0.994907	0.0148529	0.45027	1	85503	480154	5.8614	3.18679	0.000121521	4
372	Disorders of conjunctiva	sense organs	rs7605877	FOXI3	1.03856	0.0155319	1.00812	1.069	0.0148574	0.45027	1	16225	577805	26.6969	4.09259	0.000434984	4
041	Bacterial infection NOS	infectious diseases	rs9497053	UTRN	1.02288	0.00929248	1.00467	1.04109	0.0149156	0.451784	1	37102	544150	0	1.01146	0	4
560.4	Other intestinal obstruction	digestive	rs7671107	LOC101929161	0.952998	0.0197897	0.914211	0.991786	0.0149875	0.453711	1	8011	597884	0	0.295187	0	3
714	Rheumatoid arthritis and other inflammatory polyarthropathies	musculoskeletal	rs61667602	CRHR1	0.966053	0.0142001	0.93822	0.993885	0.0150088	0.454105	1	17045	584564	0	0.108866	0	3
382	Otalgia	sense organs	rs61667602	CRHR1	0.955031	0.0189203	0.917947	0.992114	0.0150209	0.454218	1	9761	575141	53.8769	4.33622	0.00273918	3
285.2	Anemia of chronic disease	hematopoietic	rs9461128	TMEM14B	1.04798	0.0192753	1.0102	1.08576	0.0150406	0.454563	1	21705	573828	0	0.105691	0	3
368.3	Anisometropia	sense organs	rs4830964	.	1.04455	0.0179317	1.00941	1.0797	0.0150675	0.45483	1	4233	597906	0	0.400258	0	3
585	Renal failure	genitourinary	rs61667602	CRHR1	1.01517	0.00619551	1.00303	1.02732	0.0150715	0.45483	1	116632	467250	30.0045	4.28599	0.000167309	4
289.9	Abnormality of red blood cells	hematopoietic	rs2277732	DPP9	1.12921	0.0500039	1.0312	1.22722	0.0150922	0.45483	1	1121	557463	0	0.111424	0	2
333.1	Essential tremor	neurological	rs581342	LMNA	0.949902	0.02115	0.908448	0.991356	0.0150958	0.45483	1	14445	589032	29.9317	2.85436	0.000827519	3
585.34	Chronic Kidney Disease, Stage IV	genitourinary	rs35508621	LZTFL1	0.934201	0.0280111	0.8793	0.989103	0.0151043	0.45483	1	13865	593655	53.711	4.32068	0.00730973	3
286.7	Other and unspecified coagulation defects	hematopoietic	rs12567716	FOXD2	1.07613	0.0301966	1.01694	1.13531	0.0151092	0.45483	1	6144	599498	53.0393	4.25888	0.00733931	3
290.11	Alzheimer's disease	mental disorders	rs7605877	FOXI3	1.07369	0.029262	1.01633	1.13104	0.01511	0.45483	1	5055	604318	0	0.669368	0	3
369.2	Eye infection, viral	sense organs	rs117169628	SLC22A31	0.911989	0.037925	0.837656	0.986322	0.0151324	0.45483	1	3984	602415	0	1.05064	0	3
727.6	Rupture of tendon, nontraumatic	musculoskeletal	rs9577395	ATP11A	1.03475	0.0140657	1.00719	1.06232	0.0151442	0.45483	1	18002	581502	0	0.862064	0	3
110.11	Dermatophytosis of nail	infectious diseases	rs9268576	HLA-DRA	0.976487	0.009797	0.957285	0.995689	0.0151526	0.45483	1	103664	469928	0	0.807494	0	4
303.3	Psychogenic disorder	mental disorders	rs7579014	BCL11A	0.895356	0.0455193	0.806138	0.984574	0.0151707	0.45483	1	1131	557879	0	0.0115912	0	2
290.1	Dementias	mental disorders	rs13179014	SPEF2	0.973076	0.0112397	0.951046	0.995106	0.0151709	0.45483	1	22705	579894	0	0.322581	0	3
495.11	Chronic obstructive asthma with exacerbation	respiratory	rs3746539	PTPRT	1.10432	0.0408666	1.02422	1.18442	0.0151766	0.45483	1	1445	558227	0	0.0772096	0	2
411.3	Angina pectoris	circulatory system	rs111837807	CCHCR1	1.03181	0.0128988	1.00653	1.0571	0.0151788	0.45483	1	44385	540102	65.2619	8.63605	0.00269407	4
1010.3	NA	NA	rs7671107	LOC101929161	0.987552	0.00515968	0.977439	0.997665	0.0151917	0.45483	1	200441	308243	74.0214	11.548	0.000458784	4
350	Abnormal movement	neurological	rs732990	CIB4	0.987314	0.005259	0.977006	0.997621	0.0151939	0.45483	1	101593	454391	49.2025	5.9058	0.000218301	4
276.4	Acid-base balance disorder	endocrine/metabolic	rs11234800	ME3	0.952659	0.0199773	0.913504	0.991815	0.0151962	0.45483	1	13839	578161	0	0.248127	0	3
733.9	Chondromalacia	musculoskeletal	rs4830964	.	0.91523	0.0364894	0.84371	0.986749	0.0152006	0.45483	1	1163	558018	0	0.402804	0	2
255	Disorders of adrenal glands	endocrine/metabolic	rs67579710	THBS3	0.93936	0.0257708	0.88885	0.989871	0.0152076	0.45483	1	6694	599631	45.0134	3.63725	0.00202597	3
427.12	Paroxysmal ventricular tachycardia	circulatory system	rs61667602	CRHR1	1.04611	0.0185725	1.0097	1.08251	0.0152257	0.455123	1	9317	594294	9.56796	2.21161	0.000308757	3
1014	NA	NA	rs9367106	LOC100505711	1.26625	0.0973021	1.07553	1.45696	0.0152653	0.455936	1	1544	555718	48.7313	1.95051	0.0180959	2
277.51	Lipoprotein disorders	endocrine/metabolic	rs9497053	UTRN	1.11083	0.0433264	1.02591	1.19575	0.0152696	0.455936	1	1584	558550	0	0.79571	0	2
198	Secondary malignant neoplasm	neoplasms	rs111837807	CCHCR1	0.953971	0.0194269	0.915894	0.992047	0.0152819	0.456053	1	19945	585459	76.3159	8.44449	0.00762951	3
333	Extrapyramidal disease and abnormal movement disorders	neurological	rs72711165	TMEM65	1.09834	0.0386789	1.02253	1.17416	0.0152997	0.456337	1	25167	569245	0	0.488016	0	3
275.6	Hypercalcemia	endocrine/metabolic	rs111837807	CCHCR1	0.924363	0.0324382	0.860784	0.987942	0.015324	0.456494	1	7320	598328	0	1.19118	0	3
411.8	Other chronic ischemic heart disease, unspecified	circulatory system	rs7671107	LOC101929161	0.983518	0.00685455	0.970083	0.996953	0.0153281	0.456494	1	84763	507914	0	0.847361	0	4
457.3	Encounter for long-term (current) use of aspirin	circulatory system	rs766826	ELF5	1.04782	0.019268	1.01006	1.08559	0.0153301	0.456494	1	7492	588026	30.5815	2.88107	0.000926996	3
478	Throat pain	respiratory	rs9497053	UTRN	0.9219	0.0335463	0.856149	0.987651	0.0153475	0.456652	1	2738	595426	0	1.44209	0	3
378	Strabismus and other disorders of binocular eye movements	sense organs	rs35508621	LZTFL1	0.94775	0.0221401	0.904355	0.991145	0.0153565	0.456652	1	19034	587694	52.5624	6.3241	0.00998405	4
263	Other nutritional deficiency	endocrine/metabolic	rs10774679	OAS3	0.906588	0.0404604	0.827286	0.985891	0.0153605	0.456652	1	1372	557175	72.4686	3.63221	0.00874639	2
070.2	Viral hepatitis B	infectious diseases	rs9268576	HLA-DRA	1.09502	0.0374556	1.02161	1.16843	0.0153738	0.456801	1	4514	612152	58.4195	7.21493	0.0096762	4
295	Schizophrenia and other psychotic disorders	mental disorders	rs9367106	LOC100505711	1.04804	0.0193662	1.01008	1.086	0.0153941	0.457155	1	30183	574617	0	2.79518	0	4
261.4	Vitamin D deficiency	endocrine/metabolic	rs1878527	ANKRD30BL	0.984334	0.0065178	0.97156	0.997109	0.0154133	0.457306	1	103408	464810	0	1.67843	0	4
274	Gout and other crystal arthropathies	endocrine/metabolic	rs72711165	TMEM65	1.05846	0.023453	1.01249	1.10442	0.0154187	0.457306	1	59355	543512	0	0.551488	0	4
250.12	Type 1 diabetes with renal manifestations	endocrine/metabolic	rs581342	LMNA	0.862696	0.0609739	0.743187	0.982205	0.0154256	0.457306	1	1344	559817	0	0.487299	0	2
345.1	Epilepsy	neurological	rs12809318	FBRSL1	0.967653	0.0135757	0.941045	0.994262	0.0154327	0.457306	1	12710	592646	16.2896	2.38919	0.000175004	3
202.2	Non-Hodgkins lymphoma	neoplasms	rs3746539	PTPRT	1.04571	0.0184557	1.00953	1.08188	0.0154501	0.457576	1	6841	602856	0	0.930014	0	3
785	Abdominal pain	symptoms	rs61667602	CRHR1	1.01462	0.00599508	1.00287	1.02637	0.0154783	0.458154	1	125362	412331	15.18	3.5369	6.00635e-05	4
296.1	Bipolar	mental disorders	rs10774679	OAS3	0.980385	0.00818325	0.964346	0.996424	0.0154865	0.458154	1	37573	571753	0	2.23167	0	4
789	Nausea and vomiting	symptoms	rs60869999	MYO1C	1.02272	0.00928184	1.00453	1.04091	0.015499	0.458233	1	40122	527204	0	1.00585	0	4
195.3	Malignant neoplasm of head, face, and neck	neoplasms	rs2277732	DPP9	0.94326	0.0241343	0.895957	0.990563	0.0155059	0.458233	1	4794	553040	0	0.0870031	0	2
503	Pulmonary congestion and hypostasis	respiratory	rs13179014	SPEF2	0.925163	0.0321487	0.862152	0.988174	0.0155398	0.458828	1	2631	551201	36.1463	1.56608	0.0020495	2
751.21	Cystic kidney disease	congenital anomalies	rs117169628	SLC22A31	0.935519	0.0275538	0.881513	0.989524	0.0155608	0.458828	1	7518	594939	0	0.544983	0	3
367.1	Myopia	sense organs	rs7579014	BCL11A	0.986312	0.00569781	0.975145	0.99748	0.0155696	0.458828	1	89425	456739	0	2.45178	0	4
198.1	Secondary malignancy of lymph nodes	neoplasms	rs35705950	MUC5B	1.06579	0.0263449	1.01416	1.11743	0.0155776	0.458828	1	8356	599786	0	1.35367	0	3
496.2	Chronic bronchitis	respiratory	rs721917	SFTPD	1.02043	0.00836171	1.00404	1.03682	0.0155925	0.458828	1	31526	555100	0	0.624842	0	3
250.24	Type 2 diabetes with neurological manifestations	endocrine/metabolic	rs111837807	CCHCR1	1.02534	0.0103467	1.00506	1.04561	0.0156004	0.458828	1	75393	521288	69.727	9.90983	0.00182432	4
656	Other perinatal conditions of fetus or newborn	pregnancy complications	rs67579710	THBS3	1.13971	0.0540867	1.0337	1.24572	0.0156137	0.458828	1	1417	608641	58.7625	4.84995	0.0140991	3
1015	NA	NA	rs12809318	FBRSL1	1.02043	0.00836597	1.00403	1.03683	0.0156306	0.458828	1	35072	535237	0	0.647885	0	4
952	Spinal cord injury without evidence of spinal bone injury	injuries & poisonings	rs766826	ELF5	1.0871	0.0345467	1.01938	1.15481	0.0156368	0.458828	1	2311	558294	42.9853	1.75393	0.00278966	2
110.1	Dermatophytosis	infectious diseases	rs9268576	HLA-DRA	0.978781	0.00887278	0.961391	0.996172	0.0156409	0.458828	1	137407	416562	0	0.325313	0	4
411.3	Angina pectoris	circulatory system	rs581342	LMNA	0.971913	0.0117865	0.948812	0.995015	0.0156459	0.458828	1	44385	540102	0	2.96751	0	4
513	Respiratory abnormalities	respiratory	rs111837807	CCHCR1	1.05579	0.0224625	1.01176	1.09982	0.0156512	0.458828	1	13682	574810	0	0.0582095	0	3
801	Fracture of ankle and foot	injuries & poisonings	rs61667602	CRHR1	1.03067	0.0125016	1.00617	1.05518	0.0156582	0.458828	1	21730	578414	71.41	6.99546	0.00261004	3
526.5	Inflammatory conditions of jaw	digestive	rs77534576	DLX4	1.48552	0.163763	1.16454	1.80649	0.0156621	0.458828	1	955	558186	53.0795	2.13127	0.696137	2
573.7	Abnormal results of function study of liver	digestive	rs111837807	CCHCR1	1.03208	0.0130669	1.00647	1.05769	0.0156653	0.458828	1	41869	546418	37.3718	4.79017	0.000627913	4
364.9	Cornea replaced by transplant	sense organs	rs1878527	ANKRD30BL	0.887915	0.0491996	0.791483	0.984346	0.0156803	0.458828	1	1346	560980	54.1364	2.18038	0.00941068	2
395	Heart valve disorders	circulatory system	rs1878527	ANKRD30BL	0.976534	0.00982873	0.957269	0.995798	0.0156933	0.458828	1	39629	554424	6.68324	3.21486	6.84226e-05	4
798.1	Chronic fatigue syndrome	symptoms	rs10129899	LINC00637	1.05946	0.023909	1.0126	1.10633	0.0156938	0.458828	1	4246	598557	0	1.50626	0	3
562.1	Diverticulosis	digestive	rs61667602	CRHR1	0.981544	0.00771047	0.966432	0.996657	0.015695	0.458828	1	63769	482569	0	2.351	0	4
726	Peripheral enthesopathies and allied syndromes	musculoskeletal	rs61667602	CRHR1	1.01377	0.00565975	1.00267	1.02486	0.015698	0.458828	1	145259	398656	8.0664	3.26322	2.76841e-05	4
585.34	Chronic Kidney Disease, Stage IV	genitourinary	rs61667602	CRHR1	1.03917	0.0159068	1.00799	1.07035	0.0157157	0.458828	1	13865	593655	52.5185	4.21217	0.00154802	3
710.19	Unspecified osteomyelitis	musculoskeletal	rs60869999	MYO1C	1.04615	0.0186771	1.00954	1.08275	0.0157188	0.458828	1	9084	599030	0	0.239785	0	3
271	Disorders of carbohydrate transport and metabolism	endocrine/metabolic	rs35508621	LZTFL1	0.936218	0.0272866	0.882736	0.989699	0.0157192	0.458828	1	14823	587950	7.17708	3.23196	0.000631795	4
318	Tobacco use disorder	mental disorders	rs60305836	CDH8	0.9858	0.00592272	0.974191	0.997408	0.0157435	0.459293	1	200795	359302	49.4543	5.93522	0.000213592	4
722.7	Intervertebral disc disorder with myelopathy	musculoskeletal	rs9461128	TMEM14B	0.914302	0.0371212	0.841544	0.987059	0.0157969	0.460481	1	5832	599548	70.4499	6.76816	0.0223025	3
395.6	Heart valve replaced	circulatory system	rs915823	TMPRSS2	0.953286	0.0198223	0.914434	0.992137	0.0158011	0.460481	1	9486	599864	69.3209	6.51911	0.00997766	3
593	Hematuria	genitourinary	rs77534576	DLX4	0.939703	0.0257718	0.889191	0.990216	0.0158155	0.460656	1	51862	533577	0	1.8938	0	4
350.3	Lack of coordination	neurological	rs77534576	DLX4	1.17415	0.0665406	1.04373	1.30457	0.0158351	0.460982	1	5906	597032	0	0.405794	0	3
609.2	Abnormal spermatozoa	genitourinary	rs7579014	BCL11A	1.08992	0.0357028	1.01995	1.1599	0.0158757	0.461916	1	1898	557983	69.1263	3.239	0.010217	2
292.3	Memory loss	mental disorders	rs581342	LMNA	1.04274	0.0173539	1.00872	1.07675	0.0158884	0.46204	1	18358	574559	50.1736	4.01393	0.0010904	3
388	Other disorders of ear	sense organs	rs9461128	TMEM14B	0.865834	0.059768	0.748689	0.982979	0.0159367	0.463068	1	3315	597470	0	1.54582	0	3
359.2	Myopathy	neurological	rs9268576	HLA-DRA	1.1546	0.0596455	1.0377	1.27151	0.0159458	0.463068	1	1911	557702	0	0.0306369	0	2
008.6	Viral Enteritis	infectious diseases	rs55654108	PDCL3P4	0.913281	0.0376423	0.839502	0.98706	0.0159601	0.463068	1	1752	551893	0	0.0173168	0	2
395.1	Nonrheumatic mitral valve disorders	circulatory system	rs11702230	LOC101928126	1.05045	0.020424	1.01042	1.09048	0.0159654	0.463068	1	13963	579721	0	0.0581042	0	3
172	Skin cancer	neoplasms	rs117169628	SLC22A31	0.979704	0.0085094	0.963025	0.996382	0.0159661	0.463068	1	80936	510743	30.9106	2.8948	0.00167555	3
366.3	Traumatic cataract	sense organs	rs2277732	DPP9	1.14569	0.0564597	1.03503	1.25635	0.016002	0.463696	1	936	560333	0	0.18894	0	2
250.24	Type 2 diabetes with neurological manifestations	endocrine/metabolic	rs60305836	CDH8	0.980293	0.00826409	0.964096	0.996491	0.0160217	0.463696	1	75393	521288	0	2.10048	0	4
501	Pneumonitis due to inhalation of food or vomitus	respiratory	rs10129899	LINC00637	0.938977	0.026145	0.887733	0.990222	0.016029	0.463696	1	3512	552277	57.6494	2.36124	0.00550245	2
287.32	Secondary thrombocytopenia	hematopoietic	rs77534576	DLX4	1.25337	0.0937773	1.06957	1.43717	0.0160312	0.463696	1	2675	605077	58.3609	4.80318	0.0719091	3
614	Inflammatory diseases of female pelvic organs	genitourinary	rs721917	SFTPD	0.960511	0.0167305	0.927719	0.993303	0.0160335	0.463696	1	10204	593420	27.9876	2.7773	0.000379333	3
528.3	Cellulitis and abscess of oral soft tissues	digestive	rs35508621	LZTFL1	1.20324	0.0768341	1.05265	1.35384	0.0160387	0.463696	1	1594	554438	0	0.260832	0	2
165	Cancer within the respiratory system	neoplasms	rs61667602	CRHR1	0.965087	0.0147613	0.936155	0.994019	0.0160636	0.464172	1	15351	591906	0	1.94866	0	3
202	Cancer of other lymphoid, histiocytic tissue	neoplasms	rs3746539	PTPRT	1.04417	0.0179581	1.00897	1.07936	0.0161015	0.464784	1	7220	601934	26.9044	2.73614	0.00084757	3
724.1	Disorders of sacrum	musculoskeletal	rs7579014	BCL11A	0.942049	0.0248061	0.893429	0.990669	0.0161018	0.464784	1	3879	603143	49.5248	3.96234	0.00288412	3
710.19	Unspecified osteomyelitis	musculoskeletal	rs61667602	CRHR1	1.04686	0.0190317	1.00956	1.08416	0.0161218	0.465114	1	9084	599030	0	0.958479	0	3
603.1	Hydrocele	genitourinary	rs35508621	LZTFL1	1.08454	0.0337498	1.01839	1.15069	0.0161847	0.466456	1	7821	596785	79.6846	9.84477	0.0525626	3
378.5	Paralytic strabismus	sense organs	rs1405655	NR1H2	1.06935	0.0278823	1.0147	1.124	0.0161854	0.466456	1	3025	607457	0	0.708594	0	3
750.2	Lower gastrointestinal congenital anomalies	congenital anomalies	rs9461128	TMEM14B	0.788178	0.0990059	0.594126	0.982229	0.0162072	0.466773	1	1115	557283	0	0.48935	0	2
364	Corneal opacity and other disorders of cornea	sense organs	rs35508621	LZTFL1	1.06167	0.0248921	1.01288	1.11046	0.0162135	0.466773	1	14087	583306	36.904	3.16977	0.00466929	3
573.6	Nonspecific elevation of levels of transaminase or lactic acid dehydrogenase [LDH]	digestive	rs11702230	LOC101928126	0.931462	0.0295396	0.873565	0.98936	0.0162374	0.467216	1	7276	588621	0	0.546704	0	3
681.7	Cellulitis and abscess of trunk	dermatologic	rs505922	ABO	1.03651	0.0149262	1.00726	1.06577	0.0162809	0.468037	1	10254	587124	0	0.353108	0	3
374.3	Ptosis of eyelid	sense organs	rs2277732	DPP9	0.965333	0.0146865	0.936547	0.994118	0.0162889	0.468037	1	13584	589983	0	0.146449	0	3
401	Hypertension	circulatory system	rs11234800	ME3	0.982409	0.00738863	0.967927	0.99689	0.0163025	0.468037	1	432480	155932	0	2.90875	0	4
367.2	Astigmatism	sense organs	rs67579710	THBS3	0.983893	0.00676031	0.970643	0.997143	0.0163059	0.468037	1	141117	384986	0	2.43482	0	4
526.42	Arthralgia/ankylosis of temporomandibular joint	digestive	rs72711165	TMEM65	1.46093	0.157821	1.1516	1.77026	0.0163088	0.468037	1	925	557613	0	0.993052	0	2
571	Chronic liver disease and cirrhosis	digestive	rs11085727	TYK2	1.02068	0.00852341	1.00397	1.03739	0.0163286	0.468362	1	41039	553810	0	0.91336	0	4
290.3	Other persistent mental disorders due to conditions classified elsewhere	mental disorders	rs9577395	ATP11A	1.02952	0.0121158	1.00577	1.05326	0.0163524	0.468716	1	24527	580711	0	1.47197	0	4
442.11	Abdominal aortic aneurysm	circulatory system	rs111837807	CCHCR1	0.951441	0.0207335	0.910803	0.992079	0.0163582	0.468716	1	17130	585958	0	0.22643	0	3
624.9	stress incontinence, female	genitourinary	rs13179014	SPEF2	1.05562	0.0225498	1.01142	1.09982	0.0163807	0.469116	1	5465	602443	0	0.874714	0	3
200	Myeloproliferative disease	neoplasms	rs111837807	CCHCR1	0.924739	0.0326026	0.860837	0.98864	0.0163979	0.469362	1	6941	600139	4.08531	2.08519	0.000286493	3
415.2	Chronic pulmonary heart disease	circulatory system	rs55654108	PDCL3P4	1.03237	0.0132811	1.00634	1.0584	0.0164461	0.470058	1	13952	583596	0	0.920833	0	3
261.2	Vitamin B-complex deficiencies	endocrine/metabolic	rs10129899	LINC00637	0.976484	0.00992025	0.95704	0.995927	0.0164468	0.470058	1	26105	569823	61.4483	5.18783	0.00114267	3
728.71	Contracture of palmar fascia [Dupuytren's disease]	musculoskeletal	rs34488998	NKAIN3	0.888126	0.0494656	0.791174	0.985078	0.0164637	0.470058	1	7243	600690	0	0.192765	0	3
244	Hypothyroidism	endocrine/metabolic	rs117169628	SLC22A31	1.02162	0.00892291	1.00413	1.03911	0.0165096	0.470058	1	71172	536200	57.6524	7.08423	0.00204825	4
564.8	NA	NA	rs4830964	.	0.967062	0.0139703	0.939681	0.994444	0.0165122	0.470058	1	7213	584475	0	0.746434	0	3
519	Other diseases of respiratory system, not elsewhere classified	respiratory	rs13050728	IFNAR2	0.973792	0.0110795	0.952076	0.995508	0.0165295	0.470058	1	20823	557580	0	0.338403	0	3
706.1	Acne	dermatologic	rs7605877	FOXI3	1.04409	0.0180017	1.00881	1.07938	0.0165355	0.470058	1	11311	596440	0	1.46748	0	4
282	Hereditary hemolytic anemias	hematopoietic	rs60305836	CDH8	1.07571	0.0304501	1.01603	1.1354	0.0165371	0.470058	1	3688	555882	0	0.182066	0	2
381.1	Otitis media	sense organs	rs505922	ABO	1.02532	0.0104351	1.00487	1.04577	0.0165655	0.470058	1	21592	554544	0	0.873141	0	3
276	Disorders of fluid, electrolyte, and acid-base balance	endocrine/metabolic	rs721917	SFTPD	1.01231	0.00510809	1.0023	1.02233	0.0165823	0.470058	1	99125	454527	0	1.97197	0	4
287.3	Thrombocytopenia	hematopoietic	rs55654108	PDCL3P4	1.02519	0.0103828	1.00484	1.04554	0.0165833	0.470058	1	23169	571972	0.206476	2.00414	1.29306e-06	3
428.3	Heart failure with reduced EF [Systolic or combined heart failure]	circulatory system	rs12809318	FBRSL1	0.980657	0.00815341	0.964676	0.996637	0.0165907	0.470058	1	37181	567970	46.6653	5.62486	0.000489234	4
357	Inflammatory and toxic neuropathy	neurological	rs111837807	CCHCR1	0.947513	0.022505	0.903403	0.991623	0.0165907	0.470058	1	14443	577675	0	0.0468259	0	3
964	Poisoning by agents primarily affecting blood constituents	injuries & poisonings	rs72711165	TMEM65	0.620917	0.198929	0.231016	1.01082	0.0165924	0.470058	1	1423	557417	0	0.788416	0	2
528.1	Stomatitis and mucositis	digestive	rs117169628	SLC22A31	0.879613	0.0535469	0.774661	0.984565	0.0165964	0.470058	1	2017	553863	15.7078	1.18635	0.00749721	2
255.2	Adrenal hypofunction	endocrine/metabolic	rs67579710	THBS3	0.882853	0.0520152	0.780903	0.984803	0.0166027	0.470058	1	1746	559207	0	0.452621	0	2
710.19	Unspecified osteomyelitis	musculoskeletal	rs67579710	THBS3	1.0539	0.0219194	1.01094	1.09687	0.0166117	0.470058	1	9084	599030	62.0205	5.266	0.00319855	3
872	Traumatic amputation	injuries & poisonings	rs10129899	LINC00637	0.950507	0.0211926	0.908969	0.992044	0.0166121	0.470058	1	5602	603802	49.8342	3.98678	0.0027702	3
513	Respiratory abnormalities	respiratory	rs10774679	OAS3	1.03205	0.0131703	1.00623	1.05786	0.0166128	0.470058	1	13682	574810	12.3113	2.2808	0.000113075	3
286.8	Hypercoagulable state	hematopoietic	rs721917	SFTPD	1.06545	0.0264716	1.01357	1.11734	0.0166165	0.470058	1	2937	557644	69.9336	3.32597	0.005627	2
429	Ill-defined descriptions and complications of heart disease	circulatory system	rs13179014	SPEF2	0.969391	0.01298	0.94395	0.994832	0.0166198	0.470058	1	16037	558763	0	0.167999	0	3
348.2	Cerebral edema and compression of brain	neurological	rs9367106	LOC100505711	1.27698	0.10209	1.07688	1.47707	0.0166248	0.470058	1	1279	559643	0	0.742725	0	2
771.1	Swelling of limb	symptoms	rs55654108	PDCL3P4	1.03331	0.0136827	1.00649	1.06013	0.0166286	0.470058	1	13160	561921	0	1.39014	0	3
368	Visual disturbances	sense organs	rs7671107	LOC101929161	0.982675	0.0072986	0.96837	0.996981	0.0166434	0.470058	1	66791	479908	0	1.22279	0	4
587	Kidney replaced by transpant	genitourinary	rs9577395	ATP11A	0.897833	0.0450116	0.80961	0.986056	0.0166522	0.470058	1	2148	609615	0	1.89723	0	3
427.5	Arrhythmia (cardiac) NOS	circulatory system	rs3746539	PTPRT	1.01952	0.00807325	1.00369	1.03534	0.0166628	0.470058	1	39288	532253	0	2.72802	0	4
495	Asthma	respiratory	rs62200027	CASC20	1.01842	0.00762243	1.00348	1.03336	0.0166675	0.470058	1	51247	547158	0	1.56403	0	4
367.1	Myopia	sense organs	rs9461128	TMEM14B	1.02801	0.0115381	1.00539	1.05062	0.0166729	0.470058	1	89425	456739	0	2.00506	0	4
625	Pain and other symptoms associated with female genital organs	genitourinary	rs60305836	CDH8	1.07526	0.0303154	1.01584	1.13468	0.0166816	0.470058	1	4656	602281	0	1.53826	0	3
507	Pleurisy; pleural effusion	respiratory	rs721917	SFTPD	1.02529	0.0104351	1.00484	1.04574	0.0166884	0.470058	1	19689	570791	0	0.308167	0	3
704.8	Other specified diseases of hair and hair follicles	dermatologic	rs9497053	UTRN	1.0347	0.0142527	1.00677	1.06264	0.0166888	0.470058	1	14170	573332	0	1.46066	0	3
250.12	Type 1 diabetes with renal manifestations	endocrine/metabolic	rs732990	CIB4	0.906844	0.0408601	0.826758	0.986929	0.0167034	0.470226	1	1344	559817	17.0508	1.20556	0.00104904	2
276.11	Hyperosmolality and/or hypernatremia	endocrine/metabolic	rs1405655	NR1H2	1.08701	0.0348664	1.01867	1.15535	0.0167142	0.470286	1	1924	555701	0	0.0520799	0	2
709	Diffuse diseases of connective tissue	dermatologic	rs76073397	MIR548H2	0.86663	0.0598275	0.749368	0.983891	0.0167291	0.470305	1	2936	605508	48.4142	3.87704	0.0289796	3
495.2	Asthma with exacerbation	respiratory	rs111837807	CCHCR1	0.921439	0.0341989	0.854409	0.988469	0.0167365	0.470305	1	6536	598135	50.4002	4.03227	0.00486166	3
172.1	Melanomas of skin, dx or hx	neoplasms	rs505922	ABO	0.981166	0.00794775	0.965588	0.996743	0.0167407	0.470305	1	40952	554884	0	1.63941	0	3
480	Pneumonia	respiratory	rs10774679	OAS3	1.01685	0.00698333	1.00316	1.03053	0.0167524	0.470392	1	52425	532394	0	1.27779	0	4
526.41	Temporomandibular joint disorder, unspecified	digestive	rs915823	TMPRSS2	0.939813	0.0259521	0.888947	0.990679	0.0167625	0.470435	1	5803	595700	74.4084	7.81507	0.00908403	3
250.24	Type 2 diabetes with neurological manifestations	endocrine/metabolic	rs7579014	BCL11A	0.985443	0.00613196	0.973425	0.997462	0.0167853	0.470832	1	75393	521288	0	0.72231	0	4
740.3	Osteoarthrosis involving more than one site, but not specified as generalized	musculoskeletal	rs505922	ABO	0.953763	0.0197979	0.914959	0.992567	0.0167961	0.470894	1	5893	596734	0	0.447032	0	3
331	Other cerebral degenerations	neurological	rs11702230	LOC101928126	1.11668	0.046163	1.0262	1.20716	0.0168183	0.471067	1	2561	553343	63.9087	2.77075	0.0582717	2
742.9	Other derangement of joint	musculoskeletal	rs13050728	IFNAR2	1.03846	0.0157878	1.00752	1.06941	0.0168195	0.471067	1	10267	582910	0	0.293467	0	3
271.3	Intestinal disaccharidase deficiencies and disaccharide malabsorption	endocrine/metabolic	rs766826	ELF5	0.966293	0.0143453	0.938176	0.99441	0.0168403	0.471313	1	14209	589243	69.8811	9.96053	0.00278855	4
345	Epilepsy, recurrent seizures, convulsions	neurological	rs61667602	CRHR1	1.02858	0.0117916	1.00547	1.05169	0.0168638	0.471313	1	24913	573824	0	0.319997	0	3
571.8	Liver abscess and sequelae of chronic liver disease	digestive	rs77534576	DLX4	1.15787	0.0613421	1.03764	1.27811	0.0168645	0.471313	1	6155	601497	28.595	2.80092	0.00593625	3
191.11	Cancer of brain	neoplasms	rs4830964	.	1.08029	0.0323192	1.01695	1.14364	0.0168665	0.471313	1	1304	560153	0	0.822832	0	2
443.9	Peripheral vascular disease, unspecified	circulatory system	rs732990	CIB4	0.982898	0.00721982	0.968748	0.997049	0.0168853	0.471313	1	47335	535503	0	0.375525	0	3
189	Cancer of urinary organs (incl. kidney and bladder)	neoplasms	rs111837807	CCHCR1	0.955434	0.0190825	0.918033	0.992836	0.0168916	0.471313	1	19835	586840	0	0.716335	0	3
772.2	Spasm of muscle	symptoms	rs1405655	NR1H2	1.02962	0.0122189	1.00567	1.05357	0.016893	0.471313	1	16254	563331	0	0.0774097	0	3
430.3	Subdural hemorrhage	circulatory system	rs1878527	ANKRD30BL	0.913378	0.0379329	0.839029	0.987726	0.0169136	0.471313	1	2360	608691	0	0.856984	0	3
495.11	Chronic obstructive asthma with exacerbation	respiratory	rs915823	TMPRSS2	1.12248	0.0483724	1.02767	1.21729	0.0169139	0.471313	1	1445	558227	0	0.0102132	0	2
503	Pulmonary congestion and hypostasis	respiratory	rs915823	TMPRSS2	0.912969	0.0381226	0.838248	0.987689	0.0169197	0.471313	1	2631	551201	0	0.143249	0	2
426.7	Abnormal electrocardiogram [ECG] [EKG]	circulatory system	rs7605877	FOXI3	1.0249	0.0102998	1.00472	1.04509	0.0169232	0.471313	1	39098	523602	0	1.89599	0	4
420.3	Endocarditis	circulatory system	rs67579710	THBS3	1.08103	0.0326356	1.01707	1.145	0.0169639	0.471444	1	4075	602307	0	0.810171	0	3
427.1	Paroxysmal tachycardia, unspecified	circulatory system	rs76073397	MIR548H2	1.05215	0.0212945	1.01041	1.09389	0.0169712	0.471444	1	18185	579155	0	0.882116	0	3
558	Noninfectious gastroenteritis	digestive	rs3746539	PTPRT	0.973099	0.0114237	0.950708	0.995489	0.0169797	0.471444	1	18616	558100	63.8911	5.53881	0.00118413	3
240	Simple and unspecified goiter	endocrine/metabolic	rs11234800	ME3	0.888592	0.0494809	0.791609	0.985574	0.0169804	0.471444	1	2765	556623	0	0.151047	0	2
284	Aplastic anemia	hematopoietic	rs11234800	ME3	0.936012	0.0277023	0.881716	0.990309	0.0169842	0.471444	1	6609	600166	20.74	2.52334	0.00202919	3
496.1	Emphysema	respiratory	rs732990	CIB4	1.03242	0.0133698	1.00622	1.05863	0.017003	0.471444	1	12469	585112	0	1.9335	0	3
440.21	Atherosclerosis of native arteries of the extremities with ulceration or gangrene	circulatory system	rs111837807	CCHCR1	1.10505	0.0418529	1.02301	1.18708	0.0170042	0.471444	1	3751	605676	33.3049	2.99872	0.00437196	3
350	Abnormal movement	neurological	rs10129899	LINC00637	0.986787	0.00557348	0.975863	0.997711	0.0170099	0.471444	1	101593	454391	0	1.90113	0	4
204.12	Lymphoid leukemia, chronic	neoplasms	rs12809318	FBRSL1	0.937065	0.0272381	0.883678	0.990451	0.0170109	0.471444	1	2986	559081	0	0.031536	0	2
286.9	Abnormal coagulation profile	hematopoietic	rs732990	CIB4	0.949325	0.0217918	0.906613	0.992037	0.0170142	0.471444	1	4621	598893	77.4336	8.86275	0.00971151	3
720.1	Spinal stenosis of lumbar region	musculoskeletal	rs67579710	THBS3	1.02781	0.0114955	1.00528	1.05034	0.0170242	0.471473	1	35899	563101	14.8657	3.52385	0.000141272	4
426.3	Bundle branch block	circulatory system	rs7671107	LOC101929161	0.964941	0.0149575	0.935624	0.994257	0.0170325	0.471473	1	14633	580566	0	1.47898	0	3
593.2	Microscopic hematuria	genitourinary	rs505922	ABO	0.977448	0.00956144	0.958707	0.996188	0.0170482	0.47167	1	26231	573032	0	2.86638	0	4
716.9	Arthropathy NOS	musculoskeletal	rs1405655	NR1H2	1.0178	0.0073981	1.0033	1.0323	0.0170751	0.472176	1	47855	523372	37.0857	4.76839	0.0002105	4
427.2	Atrial fibrillation and flutter	circulatory system	rs60305836	CDH8	0.98017	0.00839897	0.963708	0.996632	0.0170933	0.47236	1	80079	523912	18.3009	3.67201	0.000140637	4
509.8	Dependence on respirator [Ventilator] or supplemental oxygen	respiratory	rs915823	TMPRSS2	0.955243	0.0192024	0.917606	0.99288	0.0170991	0.47236	1	10103	591742	0	1.44086	0	3
356	Hereditary and idiopathic peripheral neuropathy	neurological	rs2277732	DPP9	1.02014	0.00836592	1.00375	1.03654	0.0171323	0.472858	1	44363	530904	37.9192	3.22161	0.000333211	3
302	Sexual and gender identity disorders	mental disorders	rs7579014	BCL11A	1.04195	0.0172404	1.00816	1.07575	0.0171344	0.472858	1	8156	592885	0	0.305563	0	3
276.13	Hyperpotassemia	endocrine/metabolic	rs721917	SFTPD	1.02422	0.01004	1.00454	1.04389	0.0171634	0.473419	1	21392	567741	0	0.917488	0	3
345.1	Epilepsy	neurological	rs721917	SFTPD	1.03114	0.0128688	1.00592	1.05636	0.0171822	0.473504	1	12710	592646	0	0.34163	0	3
149	Cancer of larynx, pharynx, nasal cavities	neoplasms	rs12809318	FBRSL1	1.04672	0.0191647	1.00916	1.08429	0.0171838	0.473504	1	6157	603790	63.0234	5.40883	0.00460794	3
185	Cancer of prostate	neoplasms	rs12809318	FBRSL1	1.01655	0.0068912	1.00305	1.03006	0.017203	0.473793	1	57154	554582	14.4727	3.50765	6.52793e-05	4
361	Retinal detachments and defects	sense organs	rs721917	SFTPD	0.974069	0.0110297	0.952451	0.995687	0.017216	0.473908	1	17600	593382	0	2.86318	0	4
601.4	Balanoposthitis	genitourinary	rs7579014	BCL11A	0.937139	0.0272575	0.883714	0.990563	0.0172245	0.473908	1	3219	603941	0	1.44313	0	3
619.4	Noninflammatory disorders of vagina	genitourinary	rs76073397	MIR548H2	1.21767	0.0826915	1.05559	1.37974	0.0172385	0.474013	1	1454	557531	0	0.0516078	0	2
215	Other benign neoplasm of connective and other soft tissue	neoplasms	rs62200027	CASC20	0.933219	0.0290233	0.876333	0.990105	0.0172479	0.474013	1	3361	599965	23.7111	2.62161	0.00132308	3
374.2	Lagophthalmos	sense organs	rs77534576	DLX4	0.625007	0.197373	0.238155	1.01186	0.0172544	0.474013	1	1312	559630	0	0.524017	0	2
608	Other disorders of male genital organs	genitourinary	rs11085727	TYK2	1.03237	0.0133837	1.00614	1.0586	0.0172949	0.474889	1	16059	573615	1.75438	2.03571	1.74632e-05	3
713.5	Arthropathy associated with neurological disorders	musculoskeletal	rs9497053	UTRN	1.10154	0.0406444	1.02187	1.1812	0.0173444	0.476009	1	1927	559778	0	0.546735	0	2
496	Chronic airway obstruction	respiratory	rs61667602	CRHR1	1.01432	0.0059772	1.0026	1.02604	0.0173682	0.476422	1	120396	456516	0	2.5867	0	4
366.1	Nonsenile Cataract	sense organs	rs732990	CIB4	0.953699	0.0199309	0.914634	0.992763	0.0173793	0.476486	1	5555	597345	0	1.86848	0	3
041.4	E. coli	infectious diseases	rs35508621	LZTFL1	0.870873	0.0581393	0.75692	0.984826	0.0174039	0.476921	1	3139	600776	0	0.840632	0	3
350.1	Abnormal involuntary movements	neurological	rs9497053	UTRN	1.02923	0.0121187	1.00548	1.05298	0.0174322	0.477458	1	22340	564381	0	0.946198	0	3
362.2	Degeneration of macula and posterior pole of retina	sense organs	rs61667602	CRHR1	1.0184	0.00767216	1.00336	1.03344	0.0174658	0.478138	1	65497	524917	35.7553	4.66965	0.000517767	4
[truncated: 52,646 more rows]
