# Supplementary material for: A Phenome-Wide Association Study of genes associated with COVID-19 severity reveals shared genetics with complex diseases in the Million Veteran Program
Source: medRxiv. 2021 Oct 15:2021.05.18.21257396. Preprint. [Version 3] doi: 10.1101/2021.05.18.21257396 (PMC8509103; doi:10.1101/2021.05.18.21257396)
Supplement: Supplement 5 [file media-5.xlsx]

## Sheet: S4 Table
S4 Table. Summary statistics from EUR ancestry PheWAS of lead SNPs identified from critical ill and hospitalized COVID-19 GWAS.
Phecode	Phenotype Description	Disease Category	SNP	Gene	CHROM	POS	REF	ALT	Allele_Tested	odds_ratio	SE	L95	U95	P	P_FDR	P_Bonferroni	Controls	Cases	COVID_HGI_beta	COVID_HGI_Pvalue	Lead SNP GWAS Source	Variant_Effect	MVP Ancestry
504	Other alveolar and parietoalveolar pneumonopathy	respiratory	rs35705950	MUC5B	11	1241221	G	T	T	2.64377	0.0267658	2.50866	2.78617	7.06602e-289	7.99803e-284	7.99803e-284	438702	3991	-0.11177	1.2224e-08	COVID-19 Hospitalized,COVID-19 Critically ill	UPSTREAM_GENE_VARIANT	EUR
502	Postinflammatory pulmonary fibrosis	respiratory	rs35705950	MUC5B	11	1241221	G	T	T	2.34236	0.0242145	2.23379	2.45621	1.12804e-270	6.38414e-266	1.27683e-265	433955	5225	-0.11177	1.2224e-08	COVID-19 Hospitalized,COVID-19 Critically ill	UPSTREAM_GENE_VARIANT	EUR
452	Other venous embolism and thrombosis	circulatory system	rs505922	ABO	9	136149229	T	C	C	1.3424	0.00962546	1.31732	1.36797	1.56356e-205	5.89931e-201	1.76979e-200	410087	24262	-0.099884	2.0889e-20	COVID-19 Hospitalized	CODING_TRANSCRIPT_INTRON_VARIANT	EUR
504.1	Idiopathic fibrosing alveolitis	respiratory	rs35705950	MUC5B	11	1241221	G	T	T	2.85002	0.0360293	2.65571	3.05856	8.90933e-186	2.52112e-181	1.00845e-180	442021	2083	-0.11177	1.2224e-08	COVID-19 Hospitalized,COVID-19 Critically ill	UPSTREAM_GENE_VARIANT	EUR
452	Other venous embolism and thrombosis	circulatory system	rs495828	ABO	9	136154867	G	T	T	1.34276	0.0106472	1.31503	1.37108	1.16612e-168	2.63986e-164	1.31993e-163	410087	24262	-0.13432	6.5649e-10	COVID-19 Critically ill	UPSTREAM_GENE_VARIANT	EUR
452.2	Deep vein thrombosis [DVT]	circulatory system	rs505922	ABO	9	136149229	T	C	C	1.41303	0.0126	1.37856	1.44836	9.29764e-166	1.754e-161	1.0524e-160	425877	13567	-0.099884	2.0889e-20	COVID-19 Hospitalized	CODING_TRANSCRIPT_INTRON_VARIANT	EUR
452.2	Deep vein thrombosis [DVT]	circulatory system	rs495828	ABO	9	136154867	G	T	T	1.41897	0.0138058	1.38109	1.45789	9.7141e-142	1.57077e-137	1.09954e-136	425877	13567	-0.13432	6.5649e-10	COVID-19 Critically ill	UPSTREAM_GENE_VARIANT	EUR
415.11	Pulmonary embolism and infarction, acute	circulatory system	rs505922	ABO	9	136149229	T	C	C	1.35515	0.0147337	1.31657	1.39485	1.5751e-94	2.22857e-90	1.78286e-89	432920	9881	-0.099884	2.0889e-20	COVID-19 Hospitalized	CODING_TRANSCRIPT_INTRON_VARIANT	EUR
415.1	Acute pulmonary heart disease	circulatory system	rs505922	ABO	9	136149229	T	C	C	1.35133	0.0146361	1.31311	1.39065	4.9401e-94	6.213e-90	5.5917e-89	432568	10022	-0.099884	2.0889e-20	COVID-19 Hospitalized	CODING_TRANSCRIPT_INTRON_VARIANT	EUR
415	Pulmonary heart disease	circulatory system	rs505922	ABO	9	136149229	T	C	C	1.21231	0.010448	1.18774	1.23739	7.95373e-76	9.00283e-72	9.00283e-71	412511	20817	-0.099884	2.0889e-20	COVID-19 Hospitalized	CODING_TRANSCRIPT_INTRON_VARIANT	EUR
286.2	Encounter for long-term (current) use of anticoagulants	hematopoietic	rs505922	ABO	9	136149229	T	C	C	1.15254	0.00781401	1.13502	1.17032	9.26521e-74	9.5339e-70	1.04873e-68	396180	40524	-0.099884	2.0889e-20	COVID-19 Hospitalized	CODING_TRANSCRIPT_INTRON_VARIANT	EUR
415.11	Pulmonary embolism and infarction, acute	circulatory system	rs495828	ABO	9	136154867	G	T	T	1.33454	0.0162803	1.29263	1.37781	2.62506e-70	2.47609e-66	2.97131e-65	432920	9881	-0.13432	6.5649e-10	COVID-19 Critically ill	UPSTREAM_GENE_VARIANT	EUR
415	Pulmonary heart disease	circulatory system	rs495828	ABO	9	136154867	G	T	T	1.22924	0.0116574	1.20147	1.25765	3.81929e-70	3.32543e-66	4.32305e-65	412511	20817	-0.13432	6.5649e-10	COVID-19 Critically ill	UPSTREAM_GENE_VARIANT	EUR
415.1	Acute pulmonary heart disease	circulatory system	rs495828	ABO	9	136154867	G	T	T	1.32978	0.016181	1.28827	1.37263	1.91747e-69	1.55027e-65	2.17038e-64	432568	10022	-0.13432	6.5649e-10	COVID-19 Critically ill	UPSTREAM_GENE_VARIANT	EUR
286.2	Encounter for long-term (current) use of anticoagulants	hematopoietic	rs495828	ABO	9	136154867	G	T	T	1.1674	0.00879771	1.14744	1.18771	2.7733e-69	2.09273e-65	3.1391e-64	396180	40524	-0.13432	6.5649e-10	COVID-19 Critically ill	UPSTREAM_GENE_VARIANT	EUR
557.1	Celiac disease	digestive	rs9501257	HLA-DPB1	6	33055355	A	G	G	2.35511	0.0503271	2.13389	2.59926	5.79736e-65	4.10127e-61	6.56203e-60	444137	1298	0.17269	4.1339e-08	COVID-19 Critically ill	THREE_PRIME_UTR_EXON_VARIANT	EUR
272.1	Hyperlipidemia	endocrine/metabolic	rs495828	ABO	9	136154867	G	T	T	1.10527	0.00690905	1.09041	1.12034	1.46492e-47	9.75378e-44	1.65814e-42	96215	323851	-0.13432	6.5649e-10	COVID-19 Critically ill	UPSTREAM_GENE_VARIANT	EUR
272	Disorders of lipoid metabolism	endocrine/metabolic	rs495828	ABO	9	136154867	G	T	T	1.10508	0.00691683	1.0902	1.12017	2.65681e-47	1.67069e-43	3.00724e-42	95917	324125	-0.13432	6.5649e-10	COVID-19 Critically ill	UPSTREAM_GENE_VARIANT	EUR
286.8	Hypercoagulable state	hematopoietic	rs505922	ABO	9	136149229	T	C	C	1.51751	0.0291765	1.43317	1.60682	2.35862e-46	1.40512e-42	2.66972e-41	441891	2427	-0.099884	2.0889e-20	COVID-19 Hospitalized	CODING_TRANSCRIPT_INTRON_VARIANT	EUR
286.81	Primary hypercoagulable state	hematopoietic	rs505922	ABO	9	136149229	T	C	C	1.53384	0.0302244	1.44561	1.62744	1.78533e-45	1.01041e-41	2.02082e-40	442308	2258	-0.099884	2.0889e-20	COVID-19 Hospitalized	CODING_TRANSCRIPT_INTRON_VARIANT	EUR
365	Glaucoma	sense organs	rs62200027	CASC20	20	6469515	G	A	A	0.917738	0.00632077	0.906439	0.929178	5.18106e-42	2.79259e-38	5.86444e-37	348824	77649	-0.053006	3.3456e-06	COVID-19 Hospitalized,COVID-19 Critically ill	NON_CODING_TRANSCRIPT_INTRON_VARIANT	EUR
365.1	Open-angle glaucoma	sense organs	rs62200027	CASC20	20	6469515	G	A	A	0.905994	0.00735064	0.893035	0.919141	4.00597e-41	2.06107e-37	4.53436e-36	376286	53388	-0.053006	3.3456e-06	COVID-19 Hospitalized,COVID-19 Critically ill	NON_CODING_TRANSCRIPT_INTRON_VARIANT	EUR
286.8	Hypercoagulable state	hematopoietic	rs495828	ABO	9	136154867	G	T	T	1.49648	0.0316814	1.40638	1.59235	4.34694e-37	2.13926e-33	4.9203e-32	441891	2427	-0.13432	6.5649e-10	COVID-19 Critically ill	UPSTREAM_GENE_VARIANT	EUR
286.81	Primary hypercoagulable state	hematopoietic	rs495828	ABO	9	136154867	G	T	T	1.49943	0.0328228	1.406	1.59906	5.41217e-35	2.55251e-31	6.12604e-30	442308	2258	-0.13432	6.5649e-10	COVID-19 Critically ill	UPSTREAM_GENE_VARIANT	EUR
451	Phlebitis and thrombophlebitis	circulatory system	rs505922	ABO	9	136149229	T	C	C	1.3289	0.0234658	1.26916	1.39144	8.52171e-34	3.85829e-30	9.64572e-29	435594	3834	-0.099884	2.0889e-20	COVID-19 Hospitalized	CODING_TRANSCRIPT_INTRON_VARIANT	EUR
244	Hypothyroidism	endocrine/metabolic	rs8080583	KANSL1	17	44162597	C	A	A	1.09237	0.00750106	1.07643	1.10855	5.03266e-32	2.19095e-28	5.69647e-27	376809	59132	-0.12662	2.0785e-08	COVID-19 Critically ill	CODING_TRANSCRIPT_INTRON_VARIANT	EUR
244	Hypothyroidism	endocrine/metabolic	rs61667602	CRHR1	17	43785349	T	C	C	1.09051	0.00750983	1.07458	1.10668	8.51898e-31	3.57135e-27	9.64263e-26	376809	59132	-0.093554	9.1279e-12	COVID-19 Hospitalized	FIVE_PRIME_UTR_INTRON_VARIANT	EUR
244.4	Hypothyroidism NOS	endocrine/metabolic	rs8080583	KANSL1	17	44162597	C	A	A	1.09157	0.00761624	1.0754	1.10799	1.25831e-30	5.08672e-27	1.42428e-25	378980	57033	-0.12662	2.0785e-08	COVID-19 Critically ill	CODING_TRANSCRIPT_INTRON_VARIANT	EUR
286	Coagulation defects	hematopoietic	rs505922	ABO	9	136149229	T	C	C	1.17159	0.0139446	1.14001	1.20406	6.86739e-30	2.68041e-26	7.7732e-25	423684	11435	-0.099884	2.0889e-20	COVID-19 Hospitalized	CODING_TRANSCRIPT_INTRON_VARIANT	EUR
244.4	Hypothyroidism NOS	endocrine/metabolic	rs61667602	CRHR1	17	43785349	T	C	C	1.09011	0.00762459	1.07394	1.10652	1.09751e-29	4.14091e-26	1.24227e-24	378980	57033	-0.093554	9.1279e-12	COVID-19 Hospitalized	FIVE_PRIME_UTR_INTRON_VARIANT	EUR
451	Phlebitis and thrombophlebitis	circulatory system	rs495828	ABO	9	136154867	G	T	T	1.33878	0.0258364	1.27268	1.40832	1.42745e-29	5.21203e-26	1.61573e-24	435594	3834	-0.13432	6.5649e-10	COVID-19 Critically ill	UPSTREAM_GENE_VARIANT	EUR
250.2	Type 2 diabetes	endocrine/metabolic	rs505922	ABO	9	136149229	T	C	C	1.05177	0.00497569	1.04157	1.06208	3.49646e-24	1.23676e-20	3.95764e-19	280540	147739	-0.099884	2.0889e-20	COVID-19 Hospitalized	CODING_TRANSCRIPT_INTRON_VARIANT	EUR
250	Diabetes mellitus	endocrine/metabolic	rs505922	ABO	9	136149229	T	C	C	1.05171	0.00497238	1.04151	1.06201	3.66e-24	1.25538e-20	4.14275e-19	278599	148675	-0.099884	2.0889e-20	COVID-19 Hospitalized	CODING_TRANSCRIPT_INTRON_VARIANT	EUR
286	Coagulation defects	hematopoietic	rs495828	ABO	9	136154867	G	T	T	1.17176	0.01566	1.13634	1.20828	4.42825e-24	1.47422e-20	5.01234e-19	423684	11435	-0.13432	6.5649e-10	COVID-19 Critically ill	UPSTREAM_GENE_VARIANT	EUR
272	Disorders of lipoid metabolism	endocrine/metabolic	rs505922	ABO	9	136149229	T	C	C	1.06181	0.00599199	1.04941	1.07435	1.39524e-23	4.51221e-20	1.57927e-18	95917	324125	-0.099884	2.0889e-20	COVID-19 Hospitalized	CODING_TRANSCRIPT_INTRON_VARIANT	EUR
244	Hypothyroidism	endocrine/metabolic	rs9896243	NSF	17	44826056	C	G	G	1.08045	0.00774068	1.06418	1.09696	1.58755e-23	4.99152e-20	1.79695e-18	376809	59132	-0.13155	3.2234e-08	COVID-19 Critically ill	CODING_TRANSCRIPT_INTRON_VARIANT	EUR
272.1	Hyperlipidemia	endocrine/metabolic	rs505922	ABO	9	136149229	T	C	C	1.06155	0.00598511	1.04917	1.07408	1.85803e-23	5.68407e-20	2.1031e-18	96215	323851	-0.099884	2.0889e-20	COVID-19 Hospitalized	CODING_TRANSCRIPT_INTRON_VARIANT	EUR
244.4	Hypothyroidism NOS	endocrine/metabolic	rs9896243	NSF	17	44826056	C	G	G	1.07961	0.00785904	1.06311	1.09637	1.9095e-22	5.6878e-19	2.16136e-17	378980	57033	-0.13155	3.2234e-08	COVID-19 Critically ill	CODING_TRANSCRIPT_INTRON_VARIANT	EUR
451.2	Phlebitis and thrombophlebitis of lower extremities	circulatory system	rs505922	ABO	9	136149229	T	C	C	1.36609	0.0322765	1.28234	1.4553	4.24888e-22	1.23316e-18	4.80931e-17	440489	2005	-0.099884	2.0889e-20	COVID-19 Hospitalized	CODING_TRANSCRIPT_INTRON_VARIANT	EUR
531	Peptic ulcer (excl. esophageal)	digestive	rs505922	ABO	9	136149229	T	C	C	0.886723	0.0124877	0.865284	0.908694	6.13211e-22	1.73523e-18	6.94094e-17	418556	15670	-0.099884	2.0889e-20	COVID-19 Hospitalized	CODING_TRANSCRIPT_INTRON_VARIANT	EUR
594.1	Calculus of kidney	genitourinary	rs61667602	CRHR1	17	43785349	T	C	C	1.0988	0.00983449	1.07782	1.12018	9.70332e-22	2.67883e-18	1.09832e-16	399709	30895	-0.093554	9.1279e-12	COVID-19 Hospitalized	FIVE_PRIME_UTR_INTRON_VARIANT	EUR
696.4	Psoriasis	dermatologic	rs11085727	TYK2	19	10466123	C	T	T	0.882918	0.0131557	0.860443	0.90598	2.92667e-21	7.88738e-18	3.3127e-16	424019	15547	0.17253	2.3333e-18	COVID-19 Critically ill,COVID-19 Hospitalized	CODING_TRANSCRIPT_INTRON_VARIANT	EUR
594.1	Calculus of kidney	genitourinary	rs8080583	KANSL1	17	44162597	C	A	A	1.09698	0.0098308	1.07604	1.11832	4.72256e-21	1.24313e-17	5.34547e-16	399709	30895	-0.12662	2.0785e-08	COVID-19 Critically ill	CODING_TRANSCRIPT_INTRON_VARIANT	EUR
782.3	Edema	symptoms	rs495828	ABO	9	136154867	G	T	T	1.07396	0.00761336	1.05806	1.09011	7.07645e-21	1.82042e-17	8.00983e-16	343528	59597	-0.13432	6.5649e-10	COVID-19 Critically ill	UPSTREAM_GENE_VARIANT	EUR
250	Diabetes mellitus	endocrine/metabolic	rs495828	ABO	9	136154867	G	T	T	1.05346	0.00567092	1.04182	1.06524	4.14035e-20	1.04144e-16	4.68646e-15	278599	148675	-0.13432	6.5649e-10	COVID-19 Critically ill	UPSTREAM_GENE_VARIANT	EUR
696.41	Psoriasis vulgaris	dermatologic	rs11085727	TYK2	19	10466123	C	T	T	0.884296	0.0134178	0.861344	0.90786	4.99255e-20	1.22849e-16	5.65107e-15	424764	14912	0.17253	2.3333e-18	COVID-19 Critically ill,COVID-19 Hospitalized	CODING_TRANSCRIPT_INTRON_VARIANT	EUR
250.2	Type 2 diabetes	endocrine/metabolic	rs495828	ABO	9	136154867	G	T	T	1.05327	0.00567451	1.04162	1.06505	5.91082e-20	1.4235e-16	6.69046e-15	280540	147739	-0.13432	6.5649e-10	COVID-19 Critically ill	UPSTREAM_GENE_VARIANT	EUR
594	Urinary calculus	genitourinary	rs61667602	CRHR1	17	43785349	T	C	C	1.08662	0.00908616	1.06744	1.10615	6.07841e-20	1.43337e-16	6.88015e-15	392316	37014	-0.093554	9.1279e-12	COVID-19 Hospitalized	FIVE_PRIME_UTR_INTRON_VARIANT	EUR
594	Urinary calculus	genitourinary	rs8080583	KANSL1	17	44162597	C	A	A	1.08586	0.00907998	1.0667	1.10535	1.17324e-19	2.71018e-16	1.32799e-14	392316	37014	-0.12662	2.0785e-08	COVID-19 Critically ill	CODING_TRANSCRIPT_INTRON_VARIANT	EUR
696	Psoriasis and related disorders	dermatologic	rs11085727	TYK2	19	10466123	C	T	T	0.889949	0.012969	0.867612	0.91286	2.47229e-19	5.59677e-16	2.79839e-14	422713	15958	0.17253	2.3333e-18	COVID-19 Critically ill,COVID-19 Hospitalized	CODING_TRANSCRIPT_INTRON_VARIANT	EUR
690.1	Seborrheic dermatitis	dermatologic	rs9501257	HLA-DPB1	6	33055355	A	G	G	0.868654	0.015811	0.842149	0.895995	5.30014e-19	1.17632e-15	5.99923e-14	393028	28601	0.17269	4.1339e-08	COVID-19 Critically ill	THREE_PRIME_UTR_EXON_VARIANT	EUR
690	Erythematosquamous dermatosis	dermatologic	rs9501257	HLA-DPB1	6	33055355	A	G	G	0.869445	0.0157523	0.843012	0.896707	6.61372e-19	1.43963e-15	7.48607e-14	392229	28814	0.17269	4.1339e-08	COVID-19 Critically ill	THREE_PRIME_UTR_EXON_VARIANT	EUR
695.21	Dermatitis herpetiformis	dermatologic	rs9501257	HLA-DPB1	6	33055355	A	G	G	2.4064	0.099534	1.97991	2.92477	1.11992e-18	2.39177e-15	1.26764e-13	445220	321	0.17269	4.1339e-08	COVID-19 Critically ill	THREE_PRIME_UTR_EXON_VARIANT	EUR
451.2	Phlebitis and thrombophlebitis of lower extremities	circulatory system	rs495828	ABO	9	136154867	G	T	T	1.36613	0.0354326	1.27448	1.46437	1.30941e-18	2.74467e-15	1.48212e-13	440489	2005	-0.13432	6.5649e-10	COVID-19 Critically ill	UPSTREAM_GENE_VARIANT	EUR
286.7	Other and unspecified coagulation defects	hematopoietic	rs505922	ABO	9	136149229	T	C	C	1.19875	0.0211846	1.15	1.24957	1.15611e-17	2.37927e-14	1.3086e-12	436086	4831	-0.099884	2.0889e-20	COVID-19 Hospitalized	CODING_TRANSCRIPT_INTRON_VARIANT	EUR
286.7	Other and unspecified coagulation defects	hematopoietic	rs495828	ABO	9	136154867	G	T	T	1.22232	0.0235975	1.16707	1.28018	1.78135e-17	3.60055e-14	2.01631e-12	436086	4831	-0.13432	6.5649e-10	COVID-19 Critically ill	UPSTREAM_GENE_VARIANT	EUR
695.3	Rosacea	dermatologic	rs9501257	HLA-DPB1	6	33055355	A	G	G	0.831469	0.0226838	0.795312	0.86927	4.07706e-16	8.09618e-13	4.61482e-11	423262	13928	0.17269	4.1339e-08	COVID-19 Critically ill	THREE_PRIME_UTR_EXON_VARIANT	EUR
702.1	Actinic keratosis	dermatologic	rs9577395	ATP11A	13	113534984	C	G	G	0.945389	0.00701005	0.932489	0.958468	1.13629e-15	2.21753e-12	1.28617e-10	316288	91436	0.064829	8.6068e-07	COVID-19 Hospitalized,COVID-19 Critically ill	CODING_TRANSCRIPT_INTRON_VARIANT	EUR
782.3	Edema	symptoms	rs505922	ABO	9	136149229	T	C	C	1.05396	0.00671186	1.04018	1.06791	4.90229e-15	9.40492e-12	5.5489e-10	343528	59597	-0.099884	2.0889e-20	COVID-19 Hospitalized	CODING_TRANSCRIPT_INTRON_VARIANT	EUR
594.1	Calculus of kidney	genitourinary	rs9896243	NSF	17	44826056	C	G	G	1.08237	0.010156	1.06104	1.10413	6.50161e-15	1.22653e-11	7.35917e-10	399709	30895	-0.13155	3.2234e-08	COVID-19 Critically ill	CODING_TRANSCRIPT_INTRON_VARIANT	EUR
456	Chronic venous insufficiency [CVI]	circulatory system	rs505922	ABO	9	136149229	T	C	C	1.0817	0.0100841	1.06053	1.10329	6.83117e-15	1.26757e-11	7.7322e-10	406809	23122	-0.099884	2.0889e-20	COVID-19 Hospitalized	CODING_TRANSCRIPT_INTRON_VARIANT	EUR
594	Urinary calculus	genitourinary	rs9896243	NSF	17	44826056	C	G	G	1.07489	0.00937414	1.05532	1.09482	1.31877e-14	2.40761e-11	1.49272e-09	392316	37014	-0.13155	3.2234e-08	COVID-19 Critically ill	CODING_TRANSCRIPT_INTRON_VARIANT	EUR
250.24	Type 2 diabetes with neurological manifestations	endocrine/metabolic	rs505922	ABO	9	136149229	T	C	C	1.05444	0.00693902	1.0402	1.06888	2.18221e-14	3.9207e-11	2.47004e-09	375236	54642	-0.099884	2.0889e-20	COVID-19 Hospitalized	CODING_TRANSCRIPT_INTRON_VARIANT	EUR
365.11	Primary open angle glaucoma	sense organs	rs62200027	CASC20	20	6469515	G	A	A	0.914147	0.0118023	0.893244	0.93554	2.83558e-14	5.01499e-11	3.20959e-09	420689	18922	-0.053006	3.3456e-06	COVID-19 Hospitalized,COVID-19 Critically ill	NON_CODING_TRANSCRIPT_INTRON_VARIANT	EUR
454.1	Varicose veins of lower extremity	circulatory system	rs495828	ABO	9	136154867	G	T	T	1.10942	0.0136879	1.08005	1.13959	3.29403e-14	5.73617e-11	3.72851e-09	418557	15530	-0.13432	6.5649e-10	COVID-19 Critically ill	UPSTREAM_GENE_VARIANT	EUR
531.4	Peptic ulcer, site unspecified	digestive	rs505922	ABO	9	136149229	T	C	C	0.883446	0.016473	0.855378	0.912435	5.35687e-14	9.18703e-11	6.06344e-09	429362	8875	-0.099884	2.0889e-20	COVID-19 Hospitalized	CODING_TRANSCRIPT_INTRON_VARIANT	EUR
456	Chronic venous insufficiency [CVI]	circulatory system	rs495828	ABO	9	136154867	G	T	T	1.08879	0.0114225	1.06469	1.11344	9.52106e-14	1.59176e-10	1.07769e-08	406809	23122	-0.13432	6.5649e-10	COVID-19 Critically ill	UPSTREAM_GENE_VARIANT	EUR
427.21	Atrial fibrillation	circulatory system	rs8080583	KANSL1	17	44162597	C	A	A	1.05677	0.00741544	1.04153	1.07225	9.56263e-14	1.59176e-10	1.08239e-08	367507	65638	-0.12662	2.0785e-08	COVID-19 Critically ill	CODING_TRANSCRIPT_INTRON_VARIANT	EUR
427.2	Atrial fibrillation and flutter	circulatory system	rs8080583	KANSL1	17	44162597	C	A	A	1.05574	0.00730531	1.04073	1.07096	1.13006e-13	1.85379e-10	1.27911e-08	365020	68323	-0.12662	2.0785e-08	COVID-19 Critically ill	CODING_TRANSCRIPT_INTRON_VARIANT	EUR
703.1	Ingrowing nail	dermatologic	rs8080583	KANSL1	17	44162597	C	A	A	1.08447	0.0110319	1.06128	1.10818	1.9675e-13	3.18145e-10	2.22701e-08	405667	24267	-0.12662	2.0785e-08	COVID-19 Critically ill	CODING_TRANSCRIPT_INTRON_VARIANT	EUR
427.2	Atrial fibrillation and flutter	circulatory system	rs61667602	CRHR1	17	43785349	T	C	C	1.05504	0.00731199	1.04003	1.07027	2.33477e-13	3.72215e-10	2.64273e-08	365020	68323	-0.093554	9.1279e-12	COVID-19 Hospitalized	FIVE_PRIME_UTR_INTRON_VARIANT	EUR
411	Ischemic Heart Disease	circulatory system	rs495828	ABO	9	136154867	G	T	T	1.04509	0.00603234	1.03281	1.05752	2.64749e-13	4.14074e-10	2.99669e-08	279861	134832	-0.13432	6.5649e-10	COVID-19 Critically ill	UPSTREAM_GENE_VARIANT	EUR
427.21	Atrial fibrillation	circulatory system	rs61667602	CRHR1	17	43785349	T	C	C	1.05576	0.0074229	1.04051	1.07123	2.6705e-13	4.14074e-10	3.02274e-08	367507	65638	-0.093554	9.1279e-12	COVID-19 Hospitalized	FIVE_PRIME_UTR_INTRON_VARIANT	EUR
272.11	Hypercholesterolemia	endocrine/metabolic	rs495828	ABO	9	136154867	G	T	T	1.05532	0.00742392	1.04008	1.07079	4.07191e-13	6.22837e-10	4.60899e-08	349470	63395	-0.13432	6.5649e-10	COVID-19 Critically ill	UPSTREAM_GENE_VARIANT	EUR
411.8	Other chronic ischemic heart disease, unspecified	circulatory system	rs495828	ABO	9	136154867	G	T	T	1.05439	0.00731425	1.03939	1.06962	4.44239e-13	6.70445e-10	5.02834e-08	356205	69082	-0.13432	6.5649e-10	COVID-19 Critically ill	UPSTREAM_GENE_VARIANT	EUR
703.1	Ingrowing nail	dermatologic	rs61667602	CRHR1	17	43785349	T	C	C	1.08089	0.0110478	1.05773	1.10455	1.91478e-12	2.85176e-09	2.16734e-07	405667	24267	-0.093554	9.1279e-12	COVID-19 Hospitalized	FIVE_PRIME_UTR_INTRON_VARIANT	EUR
411.4	Coronary atherosclerosis	circulatory system	rs495828	ABO	9	136154867	G	T	T	1.04437	0.00621068	1.03174	1.05717	2.73161e-12	4.01547e-09	3.09191e-07	303120	117872	-0.13432	6.5649e-10	COVID-19 Critically ill	UPSTREAM_GENE_VARIANT	EUR
531	Peptic ulcer (excl. esophageal)	digestive	rs495828	ABO	9	136154867	G	T	T	0.905442	0.0143639	0.880307	0.931295	4.66598e-12	6.77105e-09	5.28142e-07	418556	15670	-0.13432	6.5649e-10	COVID-19 Critically ill	UPSTREAM_GENE_VARIANT	EUR
557.1	Celiac disease	digestive	rs111837807	CCHCR1	6	31121232	T	C	C	0.520702	0.0945224	0.432645	0.626681	5.05775e-12	7.24667e-09	5.72487e-07	444137	1298	0.20363	2.152e-11	COVID-19 Critically ill,COVID-19 Hospitalized	CODING_TRANSCRIPT_INTRON_VARIANT	EUR
365	Glaucoma	sense organs	rs11234800	ME3	11	86479407	G	C	C	1.05694	0.00804769	1.0404	1.07374	5.94362e-12	8.40948e-09	6.72758e-07	348824	77649	-0.077173	3.0702e-06	COVID-19 Hospitalized	INTERGENIC_VARIANT	EUR
454.1	Varicose veins of lower extremity	circulatory system	rs505922	ABO	9	136149229	T	C	C	1.08675	0.012141	1.06119	1.11292	7.28244e-12	1.01765e-08	8.24299e-07	418557	15530	-0.099884	2.0889e-20	COVID-19 Hospitalized	CODING_TRANSCRIPT_INTRON_VARIANT	EUR
509	Respiratory failure, insufficiency, arrest	respiratory	rs35705950	MUC5B	11	1241221	G	T	T	1.09702	0.0135522	1.06826	1.12655	8.34044e-12	1.15129e-08	9.44054e-07	400410	28731	-0.11177	1.2224e-08	COVID-19 Hospitalized,COVID-19 Critically ill	UPSTREAM_GENE_VARIANT	EUR
562	Diverticulosis and diverticulitis	digestive	rs467843	TRAPPC13	5	64945715	A	G	G	1.05063	0.00726923	1.03577	1.0657	1.08872e-11	1.48473e-08	1.23232e-06	332013	57260	-0.089724	1.7259e-06	COVID-19 Critically ill	CODING_TRANSCRIPT_INTRON_VARIANT	EUR
454	Varicose veins	circulatory system	rs495828	ABO	9	136154867	G	T	T	1.08986	0.0128486	1.06276	1.11765	2.12635e-11	2.86526e-08	2.40682e-06	412624	17878	-0.13432	6.5649e-10	COVID-19 Critically ill	UPSTREAM_GENE_VARIANT	EUR
278.1	Obesity	endocrine/metabolic	rs61667602	CRHR1	17	43785349	T	C	C	1.03735	0.00549579	1.02624	1.04859	2.50448e-11	3.33508e-08	2.83482e-06	245913	167485	-0.093554	9.1279e-12	COVID-19 Hospitalized	FIVE_PRIME_UTR_INTRON_VARIANT	EUR
172.21	Basal cell carcinoma	neoplasms	rs7605877	FOXI3	2	88559025	T	C	C	0.908738	0.0143516	0.883533	0.934663	2.59086e-11	3.40999e-08	2.93259e-06	402688	28923	-0.071053	3.3369e-06	COVID-19 Hospitalized	INTERGENIC_VARIANT	EUR
578	Gastrointestinal hemorrhage	digestive	rs505922	ABO	9	136149229	T	C	C	0.951183	0.00751088	0.937283	0.965289	2.67331e-11	3.47174e-08	3.02592e-06	365437	45735	-0.099884	2.0889e-20	COVID-19 Hospitalized	CODING_TRANSCRIPT_INTRON_VARIANT	EUR
562.1	Diverticulosis	digestive	rs467843	TRAPPC13	5	64945715	A	G	G	1.05252	0.00768294	1.03679	1.06849	2.69912e-11	3.47174e-08	3.05513e-06	338802	50239	-0.089724	1.7259e-06	COVID-19 Critically ill	CODING_TRANSCRIPT_INTRON_VARIANT	EUR
110	Dermatophytosis / Dermatomycosis	infectious diseases	rs61667602	CRHR1	17	43785349	T	C	C	1.04348	0.00640998	1.03045	1.05667	3.13302e-11	3.98457e-08	3.54627e-06	305160	93246	-0.093554	9.1279e-12	COVID-19 Hospitalized	FIVE_PRIME_UTR_INTRON_VARIANT	EUR
696.42	Psoriatic arthropathy	dermatologic	rs11085727	TYK2	19	10466123	C	T	T	0.81673	0.0305406	0.769277	0.867111	3.38494e-11	4.25713e-08	3.83141e-06	442236	2916	0.17253	2.3333e-18	COVID-19 Critically ill,COVID-19 Hospitalized	CODING_TRANSCRIPT_INTRON_VARIANT	EUR
502	Postinflammatory pulmonary fibrosis	respiratory	rs61667602	CRHR1	17	43785349	T	C	C	0.849384	0.0247065	0.809234	0.891527	3.91364e-11	4.86797e-08	4.42985e-06	433955	5225	-0.093554	9.1279e-12	COVID-19 Hospitalized	FIVE_PRIME_UTR_INTRON_VARIANT	EUR
110	Dermatophytosis / Dermatomycosis	infectious diseases	rs8080583	KANSL1	17	44162597	C	A	A	1.04315	0.0064034	1.03014	1.05632	4.19605e-11	5.16251e-08	4.74951e-06	305160	93246	-0.12662	2.0785e-08	COVID-19 Critically ill	CODING_TRANSCRIPT_INTRON_VARIANT	EUR
514	Abnormal findings examination of lungs	respiratory	rs35705950	MUC5B	11	1241221	G	T	T	1.0883	0.0128618	1.0612	1.11608	4.74927e-11	5.78032e-08	5.3757e-06	382006	32503	-0.11177	1.2224e-08	COVID-19 Hospitalized,COVID-19 Critically ill	UPSTREAM_GENE_VARIANT	EUR
502	Postinflammatory pulmonary fibrosis	respiratory	rs8080583	KANSL1	17	44162597	C	A	A	0.850495	0.024649	0.810384	0.892592	5.04199e-11	6.07131e-08	5.70703e-06	433955	5225	-0.12662	2.0785e-08	COVID-19 Critically ill	CODING_TRANSCRIPT_INTRON_VARIANT	EUR
250	Diabetes mellitus	endocrine/metabolic	rs8080583	KANSL1	17	44162597	C	A	A	1.03733	0.0056116	1.02598	1.0488	6.52743e-11	7.77726e-08	7.3884e-06	278599	148675	-0.12662	2.0785e-08	COVID-19 Critically ill	CODING_TRANSCRIPT_INTRON_VARIANT	EUR
690.1	Seborrheic dermatitis	dermatologic	rs11085727	TYK2	19	10466123	C	T	T	0.93846	0.00975221	0.920692	0.95657	7.37105e-11	8.69093e-08	8.34329e-06	393028	28601	0.17253	2.3333e-18	COVID-19 Critically ill,COVID-19 Hospitalized	CODING_TRANSCRIPT_INTRON_VARIANT	EUR
250.24	Type 2 diabetes with neurological manifestations	endocrine/metabolic	rs61667602	CRHR1	17	43785349	T	C	C	1.05208	0.00781286	1.0361	1.06832	8.10451e-11	9.45721e-08	9.17349e-06	375236	54642	-0.093554	9.1279e-12	COVID-19 Hospitalized	FIVE_PRIME_UTR_INTRON_VARIANT	EUR
427.2	Atrial fibrillation and flutter	circulatory system	rs9896243	NSF	17	44826056	C	G	G	1.05012	0.00753133	1.03473	1.06574	8.37886e-11	9.67758e-08	9.48403e-06	365020	68323	-0.13155	3.2234e-08	COVID-19 Critically ill	CODING_TRANSCRIPT_INTRON_VARIANT	EUR
278.1	Obesity	endocrine/metabolic	rs8080583	KANSL1	17	44162597	C	A	A	1.03627	0.00549009	1.02518	1.04748	8.5744e-11	9.8034e-08	9.70536e-06	245913	167485	-0.12662	2.0785e-08	COVID-19 Critically ill	CODING_TRANSCRIPT_INTRON_VARIANT	EUR
250	Diabetes mellitus	endocrine/metabolic	rs61667602	CRHR1	17	43785349	T	C	C	1.03706	0.00561792	1.02571	1.04854	9.3055e-11	1.05329e-07	1.05329e-05	278599	148675	-0.093554	9.1279e-12	COVID-19 Hospitalized	FIVE_PRIME_UTR_INTRON_VARIANT	EUR
690	Erythematosquamous dermatosis	dermatologic	rs11085727	TYK2	19	10466123	C	T	T	0.939117	0.00971786	0.9214	0.957176	1.02076e-10	1.14396e-07	1.1554e-05	392229	28814	0.17253	2.3333e-18	COVID-19 Critically ill,COVID-19 Hospitalized	CODING_TRANSCRIPT_INTRON_VARIANT	EUR
250.2	Type 2 diabetes	endocrine/metabolic	rs8080583	KANSL1	17	44162597	C	A	A	1.0368	0.00561547	1.02545	1.04827	1.23384e-10	1.3692e-07	1.39658e-05	280540	147739	-0.12662	2.0785e-08	COVID-19 Critically ill	CODING_TRANSCRIPT_INTRON_VARIANT	EUR
286.2	Encounter for long-term (current) use of anticoagulants	hematopoietic	rs8080583	KANSL1	17	44162597	C	A	A	1.05841	0.00888043	1.04015	1.07699	1.63353e-10	1.79514e-07	1.84899e-05	396180	40524	-0.12662	2.0785e-08	COVID-19 Critically ill	CODING_TRANSCRIPT_INTRON_VARIANT	EUR
365.1	Open-angle glaucoma	sense organs	rs11234800	ME3	11	86479407	G	C	C	1.06121	0.00929844	1.04204	1.08073	1.66865e-10	1.8161e-07	1.88874e-05	376286	53388	-0.077173	3.0702e-06	COVID-19 Hospitalized	INTERGENIC_VARIANT	EUR
509.8	Dependence on respirator [Ventilator] or supplemental oxygen	respiratory	rs35705950	MUC5B	11	1241221	G	T	T	1.16645	0.0241187	1.11259	1.22292	1.72904e-10	1.85022e-07	1.9571e-05	429603	8142	-0.11177	1.2224e-08	COVID-19 Hospitalized,COVID-19 Critically ill	UPSTREAM_GENE_VARIANT	EUR
250.2	Type 2 diabetes	endocrine/metabolic	rs61667602	CRHR1	17	43785349	T	C	C	1.03654	0.00562179	1.02518	1.04802	1.73269e-10	1.85022e-07	1.96123e-05	280540	147739	-0.093554	9.1279e-12	COVID-19 Hospitalized	FIVE_PRIME_UTR_INTRON_VARIANT	EUR
427.21	Atrial fibrillation	circulatory system	rs9896243	NSF	17	44826056	C	G	G	1.04973	0.00764717	1.03411	1.06558	2.20451e-10	2.33204e-07	2.49528e-05	367507	65638	-0.13155	3.2234e-08	COVID-19 Critically ill	CODING_TRANSCRIPT_INTRON_VARIANT	EUR
415.2	Chronic pulmonary heart disease	circulatory system	rs495828	ABO	9	136154867	G	T	T	1.11112	0.0166491	1.07544	1.14797	2.47361e-10	2.59248e-07	2.79988e-05	424430	10361	-0.13432	6.5649e-10	COVID-19 Critically ill	UPSTREAM_GENE_VARIANT	EUR
365.1	Open-angle glaucoma	sense organs	rs505922	ABO	9	136149229	T	C	C	1.04505	0.00699531	1.03082	1.05948	2.98977e-10	3.1047e-07	3.38412e-05	376286	53388	-0.099884	2.0889e-20	COVID-19 Hospitalized	CODING_TRANSCRIPT_INTRON_VARIANT	EUR
274	Gout and other crystal arthropathies	endocrine/metabolic	rs505922	ABO	9	136149229	T	C	C	0.951873	0.00785467	0.937331	0.96664	3.39609e-10	3.49458e-07	3.84403e-05	391768	41652	-0.099884	2.0889e-20	COVID-19 Hospitalized	CODING_TRANSCRIPT_INTRON_VARIANT	EUR
250.24	Type 2 diabetes with neurological manifestations	endocrine/metabolic	rs8080583	KANSL1	17	44162597	C	A	A	1.05	0.0078098	1.03405	1.06619	4.1867e-10	4.2693e-07	4.73893e-05	375236	54642	-0.12662	2.0785e-08	COVID-19 Critically ill	CODING_TRANSCRIPT_INTRON_VARIANT	EUR
411	Ischemic Heart Disease	circulatory system	rs8080583	KANSL1	17	44162597	C	A	A	1.03798	0.00596848	1.02591	1.05019	4.23236e-10	4.27733e-07	4.79061e-05	279861	134832	-0.12662	2.0785e-08	COVID-19 Critically ill	CODING_TRANSCRIPT_INTRON_VARIANT	EUR
773	NA	NA	rs61667602	CRHR1	17	43785349	T	C	C	1.03858	0.00607335	1.02629	1.05102	4.56725e-10	4.54169e-07	5.16967e-05	255383	116077	-0.093554	9.1279e-12	COVID-19 Hospitalized	FIVE_PRIME_UTR_INTRON_VARIANT	EUR
578.9	Hemorrhage of gastrointestinal tract	digestive	rs495828	ABO	9	136154867	G	T	T	0.906577	0.0157353	0.879045	0.934972	4.57419e-10	4.54169e-07	5.17753e-05	418183	12989	-0.13432	6.5649e-10	COVID-19 Critically ill	UPSTREAM_GENE_VARIANT	EUR
110.11	Dermatophytosis of nail	infectious diseases	rs61667602	CRHR1	17	43785349	T	C	C	1.04514	0.00713923	1.03062	1.05987	6.23917e-10	6.14097e-07	7.06212e-05	344222	69498	-0.093554	9.1279e-12	COVID-19 Hospitalized	FIVE_PRIME_UTR_INTRON_VARIANT	EUR
735	Acquired foot deformities	musculoskeletal	rs61667602	CRHR1	17	43785349	T	C	C	1.04663	0.00738643	1.03159	1.06189	6.8322e-10	6.6667e-07	7.73337e-05	355316	61887	-0.093554	9.1279e-12	COVID-19 Hospitalized	FIVE_PRIME_UTR_INTRON_VARIANT	EUR
443.9	Peripheral vascular disease, unspecified	circulatory system	rs505922	ABO	9	136149229	T	C	C	1.05234	0.00827947	1.0354	1.06956	7.19586e-10	6.96153e-07	8.14499e-05	387129	36566	-0.099884	2.0889e-20	COVID-19 Hospitalized	CODING_TRANSCRIPT_INTRON_VARIANT	EUR
411	Ischemic Heart Disease	circulatory system	rs61667602	CRHR1	17	43785349	T	C	C	1.03743	0.00597504	1.02535	1.04965	7.74439e-10	7.42871e-07	8.76588e-05	279861	134832	-0.093554	9.1279e-12	COVID-19 Hospitalized	FIVE_PRIME_UTR_INTRON_VARIANT	EUR
286.2	Encounter for long-term (current) use of anticoagulants	hematopoietic	rs61667602	CRHR1	17	43785349	T	C	C	1.05613	0.00889004	1.03789	1.0747	8.07858e-10	7.68416e-07	9.14414e-05	396180	40524	-0.093554	9.1279e-12	COVID-19 Hospitalized	FIVE_PRIME_UTR_INTRON_VARIANT	EUR
110.11	Dermatophytosis of nail	infectious diseases	rs8080583	KANSL1	17	44162597	C	A	A	1.04477	0.00713165	1.03026	1.05947	8.22045e-10	7.75394e-07	9.30473e-05	344222	69498	-0.12662	2.0785e-08	COVID-19 Critically ill	CODING_TRANSCRIPT_INTRON_VARIANT	EUR
110.1	Dermatophytosis	infectious diseases	rs61667602	CRHR1	17	43785349	T	C	C	1.04041	0.00647714	1.02728	1.0537	9.60044e-10	8.98078e-07	0.000108667	308765	90811	-0.093554	9.1279e-12	COVID-19 Hospitalized	FIVE_PRIME_UTR_INTRON_VARIANT	EUR
110.1	Dermatophytosis	infectious diseases	rs8080583	KANSL1	17	44162597	C	A	A	1.04033	0.00647018	1.02722	1.05361	9.8797e-10	9.15871e-07	0.000111828	308765	90811	-0.12662	2.0785e-08	COVID-19 Critically ill	CODING_TRANSCRIPT_INTRON_VARIANT	EUR
365.11	Primary open angle glaucoma	sense organs	rs8080583	KANSL1	17	44162597	C	A	A	1.07934	0.0124973	1.05322	1.1061	1.00238e-09	9.15871e-07	0.000113459	420689	18922	-0.12662	2.0785e-08	COVID-19 Critically ill	CODING_TRANSCRIPT_INTRON_VARIANT	EUR
773	NA	NA	rs8080583	KANSL1	17	44162597	C	A	A	1.03776	0.00606677	1.02549	1.05017	1.00334e-09	9.15871e-07	0.000113568	255383	116077	-0.12662	2.0785e-08	COVID-19 Critically ill	CODING_TRANSCRIPT_INTRON_VARIANT	EUR
690.1	Seborrheic dermatitis	dermatologic	rs111837807	CCHCR1	6	31121232	T	C	C	1.09843	0.0153889	1.06579	1.13207	1.05656e-09	9.56736e-07	0.000119592	393028	28601	0.20363	2.152e-11	COVID-19 Critically ill,COVID-19 Hospitalized	CODING_TRANSCRIPT_INTRON_VARIANT	EUR
214.1	Lipoma of skin and subcutaneous tissue	neoplasms	rs505922	ABO	9	136149229	T	C	C	1.11491	0.0178351	1.07661	1.15458	1.06681e-09	9.58351e-07	0.000120752	429395	6976	-0.099884	2.0889e-20	COVID-19 Hospitalized	CODING_TRANSCRIPT_INTRON_VARIANT	EUR
411.4	Coronary atherosclerosis	circulatory system	rs8080583	KANSL1	17	44162597	C	A	A	1.03813	0.00614203	1.02571	1.05071	1.1059e-09	9.85644e-07	0.000125177	303120	117872	-0.12662	2.0785e-08	COVID-19 Critically ill	CODING_TRANSCRIPT_INTRON_VARIANT	EUR
454	Varicose veins	circulatory system	rs505922	ABO	9	136149229	T	C	C	1.07145	0.0113657	1.04784	1.09558	1.26401e-09	1.11776e-06	0.000143073	412624	17878	-0.099884	2.0889e-20	COVID-19 Hospitalized	CODING_TRANSCRIPT_INTRON_VARIANT	EUR
286.12	Congenital deficiency of other clotting factors (including factor VII)	hematopoietic	rs505922	ABO	9	136149229	T	C	C	1.43888	0.0599715	1.27931	1.61835	1.30115e-09	1.14168e-06	0.000147277	444862	575	-0.099884	2.0889e-20	COVID-19 Hospitalized	CODING_TRANSCRIPT_INTRON_VARIANT	EUR
454.11	Varicose veins of lower extremity, symptomtic	circulatory system	rs495828	ABO	9	136154867	G	T	T	1.11152	0.0174994	1.07405	1.15031	1.52188e-09	1.32509e-06	0.000172262	428463	9315	-0.13432	6.5649e-10	COVID-19 Critically ill	UPSTREAM_GENE_VARIANT	EUR
286.12	Congenital deficiency of other clotting factors (including factor VII)	hematopoietic	rs495828	ABO	9	136154867	G	T	T	1.47979	0.0649259	1.30297	1.6806	1.57879e-09	1.36415e-06	0.000178703	444862	575	-0.13432	6.5649e-10	COVID-19 Critically ill	UPSTREAM_GENE_VARIANT	EUR
502	Postinflammatory pulmonary fibrosis	respiratory	rs9896243	NSF	17	44826056	C	G	G	0.857989	0.0253849	0.816345	0.901756	1.60269e-09	1.37431e-06	0.000181408	433955	5225	-0.13155	3.2234e-08	COVID-19 Critically ill	CODING_TRANSCRIPT_INTRON_VARIANT	EUR
562.2	Diverticulitis	digestive	rs505922	ABO	9	136149229	T	C	C	0.913071	0.0150877	0.886466	0.940475	1.66478e-09	1.41682e-06	0.000188436	424619	10506	-0.099884	2.0889e-20	COVID-19 Hospitalized	CODING_TRANSCRIPT_INTRON_VARIANT	EUR
690	Erythematosquamous dermatosis	dermatologic	rs111837807	CCHCR1	6	31121232	T	C	C	1.09685	0.0153437	1.06436	1.13034	1.69281e-09	1.42992e-06	0.000191609	392229	28814	0.20363	2.152e-11	COVID-19 Critically ill,COVID-19 Hospitalized	CODING_TRANSCRIPT_INTRON_VARIANT	EUR
578.9	Hemorrhage of gastrointestinal tract	digestive	rs505922	ABO	9	136149229	T	C	C	0.921501	0.0135869	0.897286	0.94637	1.77772e-09	1.49052e-06	0.00020122	418183	12989	-0.099884	2.0889e-20	COVID-19 Hospitalized	CODING_TRANSCRIPT_INTRON_VARIANT	EUR
214	Lipoma	neoplasms	rs505922	ABO	9	136149229	T	C	C	1.07947	0.0127394	1.05285	1.10676	1.94382e-09	1.6178e-06	0.000220021	415430	14063	-0.099884	2.0889e-20	COVID-19 Hospitalized	CODING_TRANSCRIPT_INTRON_VARIANT	EUR
250.7	Diabetic retinopathy	endocrine/metabolic	rs495828	ABO	9	136154867	G	T	T	1.06447	0.0104987	1.04279	1.0866	2.6668e-09	2.19914e-06	0.000301855	400717	28187	-0.13432	6.5649e-10	COVID-19 Critically ill	UPSTREAM_GENE_VARIANT	EUR
411.4	Coronary atherosclerosis	circulatory system	rs61667602	CRHR1	17	43785349	T	C	C	1.03726	0.00614899	1.02483	1.04984	2.69354e-09	2.19914e-06	0.000304882	303120	117872	-0.093554	9.1279e-12	COVID-19 Hospitalized	FIVE_PRIME_UTR_INTRON_VARIANT	EUR
735.2	Acquired toe deformities	musculoskeletal	rs61667602	CRHR1	17	43785349	T	C	C	1.05914	0.00965933	1.03928	1.07939	2.7006e-09	2.19914e-06	0.000305681	392923	33040	-0.093554	9.1279e-12	COVID-19 Hospitalized	FIVE_PRIME_UTR_INTRON_VARIANT	EUR
274.1	Gout	endocrine/metabolic	rs505922	ABO	9	136149229	T	C	C	0.953415	0.00803173	0.938524	0.968542	2.85696e-09	2.30985e-06	0.000323379	395592	39545	-0.099884	2.0889e-20	COVID-19 Hospitalized	CODING_TRANSCRIPT_INTRON_VARIANT	EUR
512.9	Other dyspnea	respiratory	rs35705950	MUC5B	11	1241221	G	T	T	1.05889	0.00964252	1.03907	1.07909	2.9515e-09	2.36076e-06	0.00033408	319830	65854	-0.11177	1.2224e-08	COVID-19 Hospitalized,COVID-19 Critically ill	UPSTREAM_GENE_VARIANT	EUR
531.1	Hemorrhage from gastrointestinal ulcer	digestive	rs505922	ABO	9	136149229	T	C	C	0.814167	0.0346478	0.760713	0.871376	2.96164e-09	2.36076e-06	0.000335228	441120	2036	-0.099884	2.0889e-20	COVID-19 Hospitalized	CODING_TRANSCRIPT_INTRON_VARIANT	EUR
577	Diseases of pancreas	digestive	rs505922	ABO	9	136149229	T	C	C	1.08667	0.0140175	1.05722	1.11694	3.03807e-09	2.40475e-06	0.000343879	428205	11532	-0.099884	2.0889e-20	COVID-19 Hospitalized	CODING_TRANSCRIPT_INTRON_VARIANT	EUR
444	Arterial embolism and thrombosis	circulatory system	rs505922	ABO	9	136149229	T	C	C	1.15159	0.0238165	1.09907	1.20662	3.10134e-09	2.43778e-06	0.000351041	437500	3852	-0.099884	2.0889e-20	COVID-19 Hospitalized	CODING_TRANSCRIPT_INTRON_VARIANT	EUR
426	Cardiac conduction disorders	circulatory system	rs8080583	KANSL1	17	44162597	C	A	A	1.04548	0.00751244	1.0302	1.06099	3.209e-09	2.50501e-06	0.000363227	339932	61619	-0.12662	2.0785e-08	COVID-19 Critically ill	CODING_TRANSCRIPT_INTRON_VARIANT	EUR
365.11	Primary open angle glaucoma	sense organs	rs61667602	CRHR1	17	43785349	T	C	C	1.07689	0.0125139	1.05079	1.10362	3.234e-09	2.50724e-06	0.000366056	420689	18922	-0.093554	9.1279e-12	COVID-19 Hospitalized	FIVE_PRIME_UTR_INTRON_VARIANT	EUR
562	Diverticulosis and diverticulitis	digestive	rs505922	ABO	9	136149229	T	C	C	0.959881	0.00693983	0.946913	0.973026	3.63129e-09	2.78574e-06	0.000411026	332013	57260	-0.099884	2.0889e-20	COVID-19 Hospitalized	CODING_TRANSCRIPT_INTRON_VARIANT	EUR
250.23	Type 2 diabetes with ophthalmic manifestations	endocrine/metabolic	rs495828	ABO	9	136154867	G	T	T	1.06521	0.0107073	1.04309	1.0878	3.64245e-09	2.78574e-06	0.000412289	400916	26974	-0.13432	6.5649e-10	COVID-19 Critically ill	UPSTREAM_GENE_VARIANT	EUR
411	Ischemic Heart Disease	circulatory system	rs9896243	NSF	17	44826056	C	G	G	1.03695	0.00615278	1.02452	1.04953	3.68744e-09	2.80122e-06	0.000417381	279861	134832	-0.13155	3.2234e-08	COVID-19 Critically ill	CODING_TRANSCRIPT_INTRON_VARIANT	EUR
593.2	Microscopic hematuria	genitourinary	rs111837807	CCHCR1	6	31121232	T	C	C	1.11673	0.0188053	1.07632	1.15865	4.33794e-09	3.27341e-06	0.000491011	413338	17777	0.20363	2.152e-11	COVID-19 Critically ill,COVID-19 Hospitalized	CODING_TRANSCRIPT_INTRON_VARIANT	EUR
504.1	Idiopathic fibrosing alveolitis	respiratory	rs9896243	NSF	17	44826056	C	G	G	0.785847	0.0411577	0.724944	0.851866	4.75989e-09	3.56803e-06	0.000538772	442021	2083	-0.13155	3.2234e-08	COVID-19 Critically ill	CODING_TRANSCRIPT_INTRON_VARIANT	EUR
278	Overweight, obesity and other hyperalimentation	endocrine/metabolic	rs61667602	CRHR1	17	43785349	T	C	C	1.03246	0.00546804	1.02145	1.04358	5.16581e-09	3.84683e-06	0.000584718	221194	186855	-0.093554	9.1279e-12	COVID-19 Hospitalized	FIVE_PRIME_UTR_INTRON_VARIANT	EUR
735	Acquired foot deformities	musculoskeletal	rs8080583	KANSL1	17	44162597	C	A	A	1.04401	0.00738146	1.02902	1.05923	5.36719e-09	3.97067e-06	0.000607512	355316	61887	-0.12662	2.0785e-08	COVID-19 Critically ill	CODING_TRANSCRIPT_INTRON_VARIANT	EUR
172	Skin cancer	neoplasms	rs9577395	ATP11A	13	113534984	C	G	G	0.958754	0.00723612	0.945252	0.972448	5.85287e-09	4.30186e-06	0.000662486	348477	78683	0.064829	8.6068e-07	COVID-19 Hospitalized,COVID-19 Critically ill	CODING_TRANSCRIPT_INTRON_VARIANT	EUR
443.9	Peripheral vascular disease, unspecified	circulatory system	rs495828	ABO	9	136154867	G	T	T	1.05629	0.00941762	1.03697	1.07597	6.07397e-09	4.43557e-06	0.000687513	387129	36566	-0.13432	6.5649e-10	COVID-19 Critically ill	UPSTREAM_GENE_VARIANT	EUR
443	Peripheral vascular disease	circulatory system	rs505922	ABO	9	136149229	T	C	C	1.0476	0.0080036	1.03129	1.06416	6.26286e-09	4.54419e-06	0.000708893	382898	39404	-0.099884	2.0889e-20	COVID-19 Hospitalized	CODING_TRANSCRIPT_INTRON_VARIANT	EUR
561.1	NA	NA	rs61667602	CRHR1	17	43785349	T	C	C	1.05108	0.00860828	1.03349	1.06896	7.15777e-09	5.16043e-06	0.000810188	361461	43183	-0.093554	9.1279e-12	COVID-19 Hospitalized	FIVE_PRIME_UTR_INTRON_VARIANT	EUR
250.6	Polyneuropathy in diabetes	endocrine/metabolic	rs61667602	CRHR1	17	43785349	T	C	C	1.07616	0.0127113	1.04968	1.10331	7.73235e-09	5.5394e-06	0.000875225	416664	18063	-0.093554	9.1279e-12	COVID-19 Hospitalized	FIVE_PRIME_UTR_INTRON_VARIANT	EUR
735.2	Acquired toe deformities	musculoskeletal	rs8080583	KANSL1	17	44162597	C	A	A	1.05731	0.00965401	1.03749	1.0775	7.81746e-09	5.56515e-06	0.000884858	392923	33040	-0.12662	2.0785e-08	COVID-19 Critically ill	CODING_TRANSCRIPT_INTRON_VARIANT	EUR
411.4	Coronary atherosclerosis	circulatory system	rs9896243	NSF	17	44826056	C	G	G	1.03709	0.00633236	1.0243	1.05005	8.83389e-09	6.24943e-06	0.000999908	303120	117872	-0.13155	3.2234e-08	COVID-19 Critically ill	CODING_TRANSCRIPT_INTRON_VARIANT	EUR
244.4	Hypothyroidism NOS	endocrine/metabolic	rs505922	ABO	9	136149229	T	C	C	1.03975	0.00680757	1.02597	1.05371	1.03133e-08	7.2507e-06	0.00116736	378980	57033	-0.099884	2.0889e-20	COVID-19 Hospitalized	CODING_TRANSCRIPT_INTRON_VARIANT	EUR
185	Cancer of prostate	neoplasms	rs111837807	CCHCR1	6	31121232	T	C	C	0.922781	0.0140549	0.897708	0.948555	1.07909e-08	7.4979e-06	0.00122142	398880	40560	0.20363	2.152e-11	COVID-19 Critically ill,COVID-19 Hospitalized	CODING_TRANSCRIPT_INTRON_VARIANT	EUR
428.4	Heart failure with preserved EF [Diastolic heart failure]	circulatory system	rs61667602	CRHR1	17	43785349	T	C	C	1.07836	0.0131941	1.05083	1.10661	1.07974e-08	7.4979e-06	0.00122216	418082	16802	-0.093554	9.1279e-12	COVID-19 Hospitalized	FIVE_PRIME_UTR_INTRON_VARIANT	EUR
510.2	Lung transplant	respiratory	rs35705950	MUC5B	11	1241221	G	T	T	1.99607	0.12091	1.57491	2.52985	1.08769e-08	7.50705e-06	0.00123116	445405	218	-0.11177	1.2224e-08	COVID-19 Hospitalized,COVID-19 Critically ill	UPSTREAM_GENE_VARIANT	EUR
332	Parkinson's disease	neurological	rs8080583	KANSL1	17	44162597	C	A	A	0.892481	0.0199303	0.858291	0.928034	1.14735e-08	7.87082e-06	0.00129869	435806	7871	-0.12662	2.0785e-08	COVID-19 Critically ill	CODING_TRANSCRIPT_INTRON_VARIANT	EUR
562.2	Diverticulitis	digestive	rs495828	ABO	9	136154867	G	T	T	0.905289	0.0174465	0.874856	0.936781	1.1759e-08	8.01808e-06	0.001331	424619	10506	-0.13432	6.5649e-10	COVID-19 Critically ill	UPSTREAM_GENE_VARIANT	EUR
427	Cardiac dysrhythmias	circulatory system	rs8080583	KANSL1	17	44162597	C	A	A	1.03361	0.00583792	1.02185	1.0455	1.49788e-08	1.01524e-05	0.00169545	253945	138772	-0.12662	2.0785e-08	COVID-19 Critically ill	CODING_TRANSCRIPT_INTRON_VARIANT	EUR
278	Overweight, obesity and other hyperalimentation	endocrine/metabolic	rs8080583	KANSL1	17	44162597	C	A	A	1.0314	0.00546181	1.02042	1.0425	1.50773e-08	1.01583e-05	0.0017066	221194	186855	-0.12662	2.0785e-08	COVID-19 Critically ill	CODING_TRANSCRIPT_INTRON_VARIANT	EUR
440	Atherosclerosis	circulatory system	rs8080583	KANSL1	17	44162597	C	A	A	1.07203	0.0122914	1.04651	1.09817	1.52657e-08	1.02244e-05	0.00172792	403825	19592	-0.12662	2.0785e-08	COVID-19 Critically ill	CODING_TRANSCRIPT_INTRON_VARIANT	EUR
443	Peripheral vascular disease	circulatory system	rs495828	ABO	9	136154867	G	T	T	1.0528	0.00910424	1.03418	1.07176	1.58926e-08	1.05817e-05	0.00179888	382898	39404	-0.13432	6.5649e-10	COVID-19 Critically ill	UPSTREAM_GENE_VARIANT	EUR
531.4	Peptic ulcer, site unspecified	digestive	rs495828	ABO	9	136154867	G	T	T	0.898221	0.0189981	0.865391	0.932298	1.60483e-08	1.06228e-05	0.00181651	429362	8875	-0.13432	6.5649e-10	COVID-19 Critically ill	UPSTREAM_GENE_VARIANT	EUR
365.11	Primary open angle glaucoma	sense organs	rs11234800	ME3	11	86479407	G	C	C	1.08691	0.0147542	1.05593	1.1188	1.61925e-08	1.0656e-05	0.00183283	420689	18922	-0.077173	3.0702e-06	COVID-19 Hospitalized	INTERGENIC_VARIANT	EUR
250	Diabetes mellitus	endocrine/metabolic	rs9896243	NSF	17	44826056	C	G	G	1.0332	0.00578559	1.02155	1.04498	1.65272e-08	1.08078e-05	0.00187071	278599	148675	-0.13155	3.2234e-08	COVID-19 Critically ill	CODING_TRANSCRIPT_INTRON_VARIANT	EUR
426	Cardiac conduction disorders	circulatory system	rs61667602	CRHR1	17	43785349	T	C	C	1.04337	0.00752204	1.0281	1.05886	1.66141e-08	1.08078e-05	0.00188055	339932	61619	-0.093554	9.1279e-12	COVID-19 Hospitalized	FIVE_PRIME_UTR_INTRON_VARIANT	EUR
561.1	NA	NA	rs9896243	NSF	17	44826056	C	G	G	1.0511	0.00886081	1.03301	1.06952	1.8587e-08	1.20221e-05	0.00210386	361461	43183	-0.13155	3.2234e-08	COVID-19 Critically ill	CODING_TRANSCRIPT_INTRON_VARIANT	EUR
702	Degenerative skin conditions and other dermatoses	dermatologic	rs9577395	ATP11A	13	113534984	C	G	G	0.965622	0.00625982	0.953847	0.977542	2.29036e-08	1.47299e-05	0.00259246	267600	131702	0.064829	8.6068e-07	COVID-19 Hospitalized,COVID-19 Critically ill	CODING_TRANSCRIPT_INTRON_VARIANT	EUR
008.52	Intestinal infection due to C. difficile	infectious diseases	rs111837807	CCHCR1	6	31121232	T	C	C	1.22048	0.0357515	1.13788	1.30907	2.50423e-08	1.59605e-05	0.00283454	437817	4452	0.20363	2.152e-11	COVID-19 Critically ill,COVID-19 Hospitalized	CODING_TRANSCRIPT_INTRON_VARIANT	EUR
332	Parkinson's disease	neurological	rs61667602	CRHR1	17	43785349	T	C	C	0.894755	0.0199557	0.860435	0.930445	2.50991e-08	1.59605e-05	0.00284097	435806	7871	-0.093554	9.1279e-12	COVID-19 Hospitalized	FIVE_PRIME_UTR_INTRON_VARIANT	EUR
250.2	Type 2 diabetes	endocrine/metabolic	rs9896243	NSF	17	44826056	C	G	G	1.03274	0.00578994	1.02109	1.04453	2.6342e-08	1.66573e-05	0.00298165	280540	147739	-0.13155	3.2234e-08	COVID-19 Critically ill	CODING_TRANSCRIPT_INTRON_VARIANT	EUR
428.4	Heart failure with preserved EF [Diastolic heart failure]	circulatory system	rs8080583	KANSL1	17	44162597	C	A	A	1.07609	0.0131918	1.04862	1.10427	2.7171e-08	1.7086e-05	0.00307549	418082	16802	-0.12662	2.0785e-08	COVID-19 Critically ill	CODING_TRANSCRIPT_INTRON_VARIANT	EUR
504.1	Idiopathic fibrosing alveolitis	respiratory	rs8080583	KANSL1	17	44162597	C	A	A	0.802708	0.0395531	0.742831	0.867411	2.75721e-08	1.72425e-05	0.00312089	442021	2083	-0.12662	2.0785e-08	COVID-19 Critically ill	CODING_TRANSCRIPT_INTRON_VARIANT	EUR
274	Gout and other crystal arthropathies	endocrine/metabolic	rs495828	ABO	9	136154867	G	T	T	0.951221	0.00902153	0.934549	0.96819	2.96797e-08	1.84585e-05	0.00335945	391768	41652	-0.13432	6.5649e-10	COVID-19 Critically ill	UPSTREAM_GENE_VARIANT	EUR
444	Arterial embolism and thrombosis	circulatory system	rs495828	ABO	9	136154867	G	T	T	1.1589	0.0267126	1.09979	1.22119	3.37683e-08	2.08865e-05	0.00382223	437500	3852	-0.13432	6.5649e-10	COVID-19 Critically ill	UPSTREAM_GENE_VARIANT	EUR
250.6	Polyneuropathy in diabetes	endocrine/metabolic	rs8080583	KANSL1	17	44162597	C	A	A	1.07264	0.012713	1.04624	1.0997	3.47117e-08	2.12959e-05	0.00392902	416664	18063	-0.12662	2.0785e-08	COVID-19 Critically ill	CODING_TRANSCRIPT_INTRON_VARIANT	EUR
561.1	NA	NA	rs8080583	KANSL1	17	44162597	C	A	A	1.04859	0.00860318	1.03106	1.06642	3.48064e-08	2.12959e-05	0.00393974	361461	43183	-0.12662	2.0785e-08	COVID-19 Critically ill	CODING_TRANSCRIPT_INTRON_VARIANT	EUR
703.1	Ingrowing nail	dermatologic	rs9896243	NSF	17	44826056	C	G	G	1.06476	0.0114076	1.04122	1.08883	3.7843e-08	2.30293e-05	0.00428345	405667	24267	-0.13155	3.2234e-08	COVID-19 Critically ill	CODING_TRANSCRIPT_INTRON_VARIANT	EUR
562	Diverticulosis and diverticulitis	digestive	rs495828	ABO	9	136154867	G	T	T	0.957207	0.00795982	0.94239	0.972258	3.91744e-08	2.3712e-05	0.00443415	332013	57260	-0.13432	6.5649e-10	COVID-19 Critically ill	UPSTREAM_GENE_VARIANT	EUR
244	Hypothyroidism	endocrine/metabolic	rs505922	ABO	9	136149229	T	C	C	1.03752	0.00670669	1.02397	1.05125	3.9679e-08	2.38897e-05	0.00449127	376809	59132	-0.099884	2.0889e-20	COVID-19 Hospitalized	CODING_TRANSCRIPT_INTRON_VARIANT	EUR
366	Cataract	sense organs	rs61667602	CRHR1	17	43785349	T	C	C	1.03419	0.00616404	1.02177	1.04676	4.9424e-08	2.95995e-05	0.0055943	181119	223705	-0.093554	9.1279e-12	COVID-19 Hospitalized	FIVE_PRIME_UTR_INTRON_VARIANT	EUR
561	Symptoms involving digestive system	digestive	rs61667602	CRHR1	17	43785349	T	C	C	1.04317	0.00776615	1.02741	1.05917	5.26005e-08	3.13361e-05	0.00595385	341178	55423	-0.093554	9.1279e-12	COVID-19 Hospitalized	FIVE_PRIME_UTR_INTRON_VARIANT	EUR
509.1	Respiratory failure	respiratory	rs35705950	MUC5B	11	1241221	G	T	T	1.08774	0.0154577	1.05528	1.1212	5.30727e-08	3.14518e-05	0.0060073	411909	21655	-0.11177	1.2224e-08	COVID-19 Hospitalized,COVID-19 Critically ill	UPSTREAM_GENE_VARIANT	EUR
504.1	Idiopathic fibrosing alveolitis	respiratory	rs61667602	CRHR1	17	43785349	T	C	C	0.806544	0.0395899	0.746327	0.871619	5.61637e-08	3.31103e-05	0.00635717	442021	2083	-0.093554	9.1279e-12	COVID-19 Hospitalized	FIVE_PRIME_UTR_INTRON_VARIANT	EUR
250.24	Type 2 diabetes with neurological manifestations	endocrine/metabolic	rs495828	ABO	9	136154867	G	T	T	1.04382	0.00790624	1.02777	1.06012	5.81089e-08	3.40795e-05	0.00657735	375236	54642	-0.13432	6.5649e-10	COVID-19 Critically ill	UPSTREAM_GENE_VARIANT	EUR
427	Cardiac dysrhythmias	circulatory system	rs61667602	CRHR1	17	43785349	T	C	C	1.0321	0.00584506	1.02035	1.044	6.43464e-08	3.75431e-05	0.00728337	253945	138772	-0.093554	9.1279e-12	COVID-19 Hospitalized	FIVE_PRIME_UTR_INTRON_VARIANT	EUR
172.2	Other non-epithelial cancer of skin	neoplasms	rs7605877	FOXI3	2	88559025	T	C	C	0.946699	0.0101366	0.928076	0.965695	6.53222e-08	3.7917e-05	0.00739382	360737	64695	-0.071053	3.3369e-06	COVID-19 Hospitalized	INTERGENIC_VARIANT	EUR
208	Benign neoplasm of colon	neoplasms	rs62200027	CASC20	20	6469515	G	A	A	0.970481	0.00555951	0.959964	0.981114	7.06457e-08	4.07799e-05	0.00799639	274065	123481	-0.053006	3.3456e-06	COVID-19 Hospitalized,COVID-19 Critically ill	NON_CODING_TRANSCRIPT_INTRON_VARIANT	EUR
440	Atherosclerosis	circulatory system	rs61667602	CRHR1	17	43785349	T	C	C	1.06857	0.0123075	1.0431	1.09466	7.09749e-08	4.07799e-05	0.00803365	403825	19592	-0.093554	9.1279e-12	COVID-19 Hospitalized	FIVE_PRIME_UTR_INTRON_VARIANT	EUR
366	Cataract	sense organs	rs8080583	KANSL1	17	44162597	C	A	A	1.03347	0.0061565	1.02108	1.04602	8.90057e-08	5.08816e-05	0.0100746	181119	223705	-0.12662	2.0785e-08	COVID-19 Critically ill	CODING_TRANSCRIPT_INTRON_VARIANT	EUR
454.11	Varicose veins of lower extremity, symptomtic	circulatory system	rs505922	ABO	9	136149229	T	C	C	1.08632	0.015534	1.05375	1.1199	9.81575e-08	5.58314e-05	0.0111104	428463	9315	-0.099884	2.0889e-20	COVID-19 Hospitalized	CODING_TRANSCRIPT_INTRON_VARIANT	EUR
455	Hemorrhoids	circulatory system	rs505922	ABO	9	136149229	T	C	C	0.963753	0.00694092	0.950731	0.976954	1.04248e-07	5.89992e-05	0.0117998	326151	55951	-0.099884	2.0889e-20	COVID-19 Hospitalized	CODING_TRANSCRIPT_INTRON_VARIANT	EUR
278.1	Obesity	endocrine/metabolic	rs9896243	NSF	17	44826056	C	G	G	1.03049	0.00566084	1.01912	1.04199	1.1188e-07	6.30035e-05	0.0126637	245913	167485	-0.13155	3.2234e-08	COVID-19 Critically ill	CODING_TRANSCRIPT_INTRON_VARIANT	EUR
561	Symptoms involving digestive system	digestive	rs9896243	NSF	17	44826056	C	G	G	1.0432	0.00799563	1.02698	1.05967	1.22955e-07	6.86734e-05	0.0139173	341178	55423	-0.13155	3.2234e-08	COVID-19 Critically ill	CODING_TRANSCRIPT_INTRON_VARIANT	EUR
377.3	Optic neuritis/neuropathy	sense organs	rs62200027	CASC20	20	6469515	G	A	A	1.13508	0.0239564	1.08301	1.18964	1.23162e-07	6.86734e-05	0.0139407	437419	4113	-0.053006	3.3456e-06	COVID-19 Hospitalized,COVID-19 Critically ill	NON_CODING_TRANSCRIPT_INTRON_VARIANT	EUR
172.2	Other non-epithelial cancer of skin	neoplasms	rs9577395	ATP11A	13	113534984	C	G	G	0.959543	0.00781297	0.944961	0.97435	1.25145e-07	6.94371e-05	0.0141652	360737	64695	0.064829	8.6068e-07	COVID-19 Hospitalized,COVID-19 Critically ill	CODING_TRANSCRIPT_INTRON_VARIANT	EUR
365.11	Primary open angle glaucoma	sense organs	rs9896243	NSF	17	44826056	C	G	G	1.07054	0.0128999	1.04381	1.09795	1.26609e-07	6.99067e-05	0.0143309	420689	18922	-0.13155	3.2234e-08	COVID-19 Critically ill	CODING_TRANSCRIPT_INTRON_VARIANT	EUR
594	Urinary calculus	genitourinary	rs505922	ABO	9	136149229	T	C	C	0.957471	0.00823019	0.94215	0.973041	1.28792e-07	7.07668e-05	0.014578	392316	37014	-0.099884	2.0889e-20	COVID-19 Hospitalized	CODING_TRANSCRIPT_INTRON_VARIANT	EUR
110	Dermatophytosis / Dermatomycosis	infectious diseases	rs9896243	NSF	17	44826056	C	G	G	1.0355	0.0066084	1.02217	1.049	1.30291e-07	7.12446e-05	0.0147476	305160	93246	-0.13155	3.2234e-08	COVID-19 Critically ill	CODING_TRANSCRIPT_INTRON_VARIANT	EUR
504	Other alveolar and parietoalveolar pneumonopathy	respiratory	rs9896243	NSF	17	44826056	C	G	G	0.858546	0.0289954	0.811115	0.90875	1.44068e-07	7.83993e-05	0.0163071	438702	3991	-0.13155	3.2234e-08	COVID-19 Critically ill	CODING_TRANSCRIPT_INTRON_VARIANT	EUR
594	Urinary calculus	genitourinary	rs9268576	HLA-DRA	6	32395641	T	C	C	1.0891	0.0162545	1.05495	1.12435	1.51442e-07	8.20178e-05	0.0171417	392316	37014	0.095134	9.9752e-07	COVID-19 Hospitalized	INTERGENIC_VARIANT	EUR
714.1	Rheumatoid arthritis	musculoskeletal	rs9268576	HLA-DRA	6	32395641	T	C	C	0.837077	0.0339821	0.783141	0.894728	1.66477e-07	8.97311e-05	0.0188435	431500	9933	0.095134	9.9752e-07	COVID-19 Hospitalized	INTERGENIC_VARIANT	EUR
272.12	Hyperglyceridemia	endocrine/metabolic	rs495828	ABO	9	136154867	G	T	T	0.930991	0.0137579	0.906222	0.956437	2.02057e-07	0.00010829	0.0228708	415020	16812	-0.13432	6.5649e-10	COVID-19 Critically ill	UPSTREAM_GENE_VARIANT	EUR
561	Symptoms involving digestive system	digestive	rs8080583	KANSL1	17	44162597	C	A	A	1.04115	0.00776054	1.02544	1.05711	2.02823e-07	0.00010829	0.0229575	341178	55423	-0.12662	2.0785e-08	COVID-19 Critically ill	CODING_TRANSCRIPT_INTRON_VARIANT	EUR
244.4	Hypothyroidism NOS	endocrine/metabolic	rs111837807	CCHCR1	6	31121232	T	C	C	1.06148	0.0114934	1.03783	1.08566	2.09154e-07	0.000111146	0.0236741	378980	57033	0.20363	2.152e-11	COVID-19 Critically ill,COVID-19 Hospitalized	CODING_TRANSCRIPT_INTRON_VARIANT	EUR
296.2	Depression	mental disorders	rs8080583	KANSL1	17	44162597	C	A	A	1.02908	0.00554383	1.01796	1.04033	2.32312e-07	0.000122876	0.0262954	245050	173995	-0.12662	2.0785e-08	COVID-19 Critically ill	CODING_TRANSCRIPT_INTRON_VARIANT	EUR
594.1	Calculus of kidney	genitourinary	rs9268576	HLA-DRA	6	32395641	T	C	C	1.09503	0.0175774	1.05795	1.13342	2.40599e-07	0.000126667	0.0272334	399709	30895	0.095134	9.9752e-07	COVID-19 Hospitalized	INTERGENIC_VARIANT	EUR
008.5	Bacterial enteritis	infectious diseases	rs111837807	CCHCR1	6	31121232	T	C	C	1.1895	0.0336658	1.11355	1.27064	2.54066e-07	0.000133138	0.0287577	435593	5136	0.20363	2.152e-11	COVID-19 Critically ill,COVID-19 Hospitalized	CODING_TRANSCRIPT_INTRON_VARIANT	EUR
274.1	Gout	endocrine/metabolic	rs495828	ABO	9	136154867	G	T	T	0.95366	0.00922169	0.936578	0.971053	2.67083e-07	0.000139314	0.0302311	395592	39545	-0.13432	6.5649e-10	COVID-19 Critically ill	UPSTREAM_GENE_VARIANT	EUR
531.3	Duodenal ulcer	digestive	rs505922	ABO	9	136149229	T	C	C	0.845645	0.0325951	0.79331	0.901432	2.69518e-07	0.000139939	0.0305067	440025	2270	-0.099884	2.0889e-20	COVID-19 Hospitalized	CODING_TRANSCRIPT_INTRON_VARIANT	EUR
244	Hypothyroidism	endocrine/metabolic	rs111837807	CCHCR1	6	31121232	T	C	C	1.05993	0.0113278	1.03666	1.08372	2.77799e-07	0.00014358	0.0314441	376809	59132	0.20363	2.152e-11	COVID-19 Critically ill,COVID-19 Hospitalized	CODING_TRANSCRIPT_INTRON_VARIANT	EUR
1013	NA	NA	rs35705950	MUC5B	11	1241221	G	T	T	1.10439	0.0193293	1.06333	1.14703	2.79387e-07	0.000143745	0.0316238	417950	13409	-0.11177	1.2224e-08	COVID-19 Hospitalized,COVID-19 Critically ill	UPSTREAM_GENE_VARIANT	EUR
250.23	Type 2 diabetes with ophthalmic manifestations	endocrine/metabolic	rs505922	ABO	9	136149229	T	C	C	1.04962	0.00944838	1.03036	1.06924	2.96417e-07	0.000151816	0.0335514	400916	26974	-0.099884	2.0889e-20	COVID-19 Hospitalized	CODING_TRANSCRIPT_INTRON_VARIANT	EUR
351	Other peripheral nerve disorders	neurological	rs8080583	KANSL1	17	44162597	C	A	A	1.03527	0.00677617	1.02161	1.04911	3.1293e-07	0.000159126	0.0354205	333092	77494	-0.12662	2.0785e-08	COVID-19 Critically ill	CODING_TRANSCRIPT_INTRON_VARIANT	EUR
496.21	Obstructive chronic bronchitis	respiratory	rs8080583	KANSL1	17	44162597	C	A	A	1.06095	0.0115665	1.03717	1.08528	3.13501e-07	0.000159126	0.0354852	407654	22262	-0.12662	2.0785e-08	COVID-19 Critically ill	CODING_TRANSCRIPT_INTRON_VARIANT	EUR
512	Other symptoms of respiratory system	respiratory	rs8080583	KANSL1	17	44162597	C	A	A	1.02936	0.00568395	1.01795	1.04089	3.56534e-07	0.000180161	0.0403561	210618	162365	-0.12662	2.0785e-08	COVID-19 Critically ill	CODING_TRANSCRIPT_INTRON_VARIANT	EUR
250.24	Type 2 diabetes with neurological manifestations	endocrine/metabolic	rs9896243	NSF	17	44826056	C	G	G	1.04186	0.00805754	1.02554	1.05845	3.5837e-07	0.000180284	0.0405639	375236	54642	-0.13155	3.2234e-08	COVID-19 Critically ill	CODING_TRANSCRIPT_INTRON_VARIANT	EUR
715.2	Ankylosing spondylitis	musculoskeletal	rs111837807	CCHCR1	6	31121232	T	C	C	0.67601	0.0770444	0.581264	0.786201	3.73302e-07	0.000186965	0.0422541	443621	1580	0.20363	2.152e-11	COVID-19 Critically ill,COVID-19 Hospitalized	CODING_TRANSCRIPT_INTRON_VARIANT	EUR
250.22	Type 2 diabetes with renal manifestations	endocrine/metabolic	rs61667602	CRHR1	17	43785349	T	C	C	1.06095	0.0116518	1.037	1.08546	3.8198e-07	0.000190468	0.0432363	412844	21959	-0.093554	9.1279e-12	COVID-19 Hospitalized	FIVE_PRIME_UTR_INTRON_VARIANT	EUR
296	Mood disorders	mental disorders	rs8080583	KANSL1	17	44162597	C	A	A	1.02839	0.00551587	1.01734	1.03957	3.8549e-07	0.000191375	0.0436336	236060	184597	-0.12662	2.0785e-08	COVID-19 Critically ill	CODING_TRANSCRIPT_INTRON_VARIANT	EUR
440.2	Atherosclerosis of the extremities	circulatory system	rs8080583	KANSL1	17	44162597	C	A	A	1.07537	0.0143367	1.04557	1.10601	4.01573e-07	0.000198489	0.045454	419620	14098	-0.12662	2.0785e-08	COVID-19 Critically ill	CODING_TRANSCRIPT_INTRON_VARIANT	EUR
276.13	Hyperpotassemia	endocrine/metabolic	rs9501257	HLA-DPB1	6	33055355	A	G	G	1.10288	0.0194258	1.06168	1.14568	4.6288e-07	0.000227797	0.0523934	412938	15495	0.17269	4.1339e-08	COVID-19 Critically ill	THREE_PRIME_UTR_EXON_VARIANT	EUR
773	NA	NA	rs9896243	NSF	17	44826056	C	G	G	1.03203	0.00625861	1.01945	1.04477	4.70405e-07	0.000230498	0.0532451	255383	116077	-0.13155	3.2234e-08	COVID-19 Critically ill	CODING_TRANSCRIPT_INTRON_VARIANT	EUR
411.8	Other chronic ischemic heart disease, unspecified	circulatory system	rs505922	ABO	9	136149229	T	C	C	1.0329	0.00642846	1.01997	1.046	4.77011e-07	0.000232728	0.0539929	356205	69082	-0.099884	2.0889e-20	COVID-19 Hospitalized	CODING_TRANSCRIPT_INTRON_VARIANT	EUR
496.21	Obstructive chronic bronchitis	respiratory	rs61667602	CRHR1	17	43785349	T	C	C	1.05997	0.011575	1.03619	1.08429	4.87063e-07	0.000236612	0.0551307	407654	22262	-0.093554	9.1279e-12	COVID-19 Hospitalized	FIVE_PRIME_UTR_INTRON_VARIANT	EUR
172.21	Basal cell carcinoma	neoplasms	rs61667602	CRHR1	17	43785349	T	C	C	1.05335	0.0103448	1.03221	1.07492	5.05475e-07	0.000244507	0.0572147	402688	28923	-0.093554	9.1279e-12	COVID-19 Hospitalized	FIVE_PRIME_UTR_INTRON_VARIANT	EUR
531.1	Hemorrhage from gastrointestinal ulcer	digestive	rs495828	ABO	9	136154867	G	T	T	0.816378	0.0404609	0.754138	0.883755	5.3263e-07	0.000256546	0.0602884	441120	2036	-0.13432	6.5649e-10	COVID-19 Critically ill	UPSTREAM_GENE_VARIANT	EUR
428.1	Congestive heart failure (CHF) NOS	circulatory system	rs495828	ABO	9	136154867	G	T	T	1.04727	0.00921321	1.02852	1.06635	5.36873e-07	0.000257494	0.0607687	388835	38759	-0.13432	6.5649e-10	COVID-19 Critically ill	UPSTREAM_GENE_VARIANT	EUR
332	Parkinson's disease	neurological	rs9896243	NSF	17	44826056	C	G	G	0.902417	0.0205249	0.866835	0.939459	5.65484e-07	0.000270072	0.0640071	435806	7871	-0.13155	3.2234e-08	COVID-19 Critically ill	CODING_TRANSCRIPT_INTRON_VARIANT	EUR
681	Superficial cellulitis and abscess	dermatologic	rs8080583	KANSL1	17	44162597	C	A	A	1.03603	0.00707778	1.02176	1.0505	5.70725e-07	0.00027143	0.0646004	330378	69347	-0.12662	2.0785e-08	COVID-19 Critically ill	CODING_TRANSCRIPT_INTRON_VARIANT	EUR
296.22	Major depressive disorder	mental disorders	rs8080583	KANSL1	17	44162597	C	A	A	1.02989	0.00589925	1.01805	1.04187	5.96692e-07	0.000282592	0.0675396	288067	131097	-0.12662	2.0785e-08	COVID-19 Critically ill	CODING_TRANSCRIPT_INTRON_VARIANT	EUR
512	Other symptoms of respiratory system	respiratory	rs61667602	CRHR1	17	43785349	T	C	C	1.02878	0.00569007	1.01737	1.04031	6.1747e-07	0.000291214	0.0698914	210618	162365	-0.093554	9.1279e-12	COVID-19 Hospitalized	FIVE_PRIME_UTR_INTRON_VARIANT	EUR
428	Congestive heart failure; nonhypertensive	circulatory system	rs495828	ABO	9	136154867	G	T	T	1.04097	0.00805961	1.02465	1.05754	6.31105e-07	0.00029641	0.0714348	372662	53454	-0.13432	6.5649e-10	COVID-19 Critically ill	UPSTREAM_GENE_VARIANT	EUR
593	Hematuria	genitourinary	rs111837807	CCHCR1	6	31121232	T	C	C	1.07061	0.0137287	1.04219	1.09981	6.69196e-07	0.000313001	0.0757463	384706	36834	0.20363	2.152e-11	COVID-19 Critically ill,COVID-19 Hospitalized	CODING_TRANSCRIPT_INTRON_VARIANT	EUR
703	Diseases of nail, NOS	dermatologic	rs8080583	KANSL1	17	44162597	C	A	A	1.04648	0.00914323	1.02789	1.0654	6.74069e-07	0.000313983	0.0762979	382215	38080	-0.12662	2.0785e-08	COVID-19 Critically ill	CODING_TRANSCRIPT_INTRON_VARIANT	EUR
735.2	Acquired toe deformities	musculoskeletal	rs9896243	NSF	17	44826056	C	G	G	1.05067	0.00996393	1.03035	1.07139	7.02764e-07	0.000326008	0.0795459	392923	33040	-0.13155	3.2234e-08	COVID-19 Critically ill	CODING_TRANSCRIPT_INTRON_VARIANT	EUR
604.3	Peyronie's disease	genitourinary	rs62200027	CASC20	20	6469515	G	A	A	1.16898	0.0315397	1.0989	1.24352	7.41381e-07	0.000342518	0.0839169	442176	2340	-0.053006	3.3456e-06	COVID-19 Hospitalized,COVID-19 Critically ill	NON_CODING_TRANSCRIPT_INTRON_VARIANT	EUR
172.21	Basal cell carcinoma	neoplasms	rs8080583	KANSL1	17	44162597	C	A	A	1.05242	0.0103414	1.0313	1.07397	7.79743e-07	0.000358777	0.0882591	402688	28923	-0.12662	2.0785e-08	COVID-19 Critically ill	CODING_TRANSCRIPT_INTRON_VARIANT	EUR
110.11	Dermatophytosis of nail	infectious diseases	rs9896243	NSF	17	44826056	C	G	G	1.03704	0.0073637	1.02218	1.05212	7.8381e-07	0.000359188	0.0887195	344222	69498	-0.13155	3.2234e-08	COVID-19 Critically ill	CODING_TRANSCRIPT_INTRON_VARIANT	EUR
411	Ischemic Heart Disease	circulatory system	rs505922	ABO	9	136149229	T	C	C	1.02645	0.00528892	1.01587	1.03715	7.93864e-07	0.000362328	0.0898575	279861	134832	-0.099884	2.0889e-20	COVID-19 Hospitalized	CODING_TRANSCRIPT_INTRON_VARIANT	EUR
110.2	Dermatomycoses	infectious diseases	rs111837807	CCHCR1	6	31121232	T	C	C	1.26015	0.0468814	1.14952	1.38143	8.1267e-07	0.000369422	0.0919861	437309	2480	0.20363	2.152e-11	COVID-19 Critically ill,COVID-19 Hospitalized	CODING_TRANSCRIPT_INTRON_VARIANT	EUR
681	Superficial cellulitis and abscess	dermatologic	rs61667602	CRHR1	17	43785349	T	C	C	1.03545	0.00708534	1.02117	1.04993	8.81457e-07	0.000399088	0.0997721	330378	69347	-0.093554	9.1279e-12	COVID-19 Hospitalized	FIVE_PRIME_UTR_INTRON_VARIANT	EUR
426	Cardiac conduction disorders	circulatory system	rs9896243	NSF	17	44826056	C	G	G	1.03881	0.00775156	1.02315	1.05471	9.01348e-07	0.000406468	0.102024	339932	61619	-0.13155	3.2234e-08	COVID-19 Critically ill	CODING_TRANSCRIPT_INTRON_VARIANT	EUR
504	Other alveolar and parietoalveolar pneumonopathy	respiratory	rs61667602	CRHR1	17	43785349	T	C	C	0.871493	0.0280125	0.824935	0.920679	9.0975e-07	0.000408629	0.102975	438702	3991	-0.093554	9.1279e-12	COVID-19 Hospitalized	FIVE_PRIME_UTR_INTRON_VARIANT	EUR
444.1	Arterial embolism and thrombosis of lower extremity artery	circulatory system	rs505922	ABO	9	136149229	T	C	C	1.17644	0.0331121	1.10251	1.25532	9.23619e-07	0.000411895	0.104544	441472	1969	-0.099884	2.0889e-20	COVID-19 Hospitalized	CODING_TRANSCRIPT_INTRON_VARIANT	EUR
504	Other alveolar and parietoalveolar pneumonopathy	respiratory	rs8080583	KANSL1	17	44162597	C	A	A	0.871797	0.0279592	0.825309	0.920904	9.24298e-07	0.000411895	0.104621	438702	3991	-0.12662	2.0785e-08	COVID-19 Critically ill	CODING_TRANSCRIPT_INTRON_VARIANT	EUR
496.2	Chronic bronchitis	respiratory	rs8080583	KANSL1	17	44162597	C	A	A	1.05462	0.0108536	1.03242	1.07729	9.59699e-07	0.000425993	0.108628	400579	25603	-0.12662	2.0785e-08	COVID-19 Critically ill	CODING_TRANSCRIPT_INTRON_VARIANT	EUR
296.2	Depression	mental disorders	rs61667602	CRHR1	17	43785349	T	C	C	1.02754	0.00555005	1.01642	1.03877	9.86697e-07	0.000436262	0.111684	245050	173995	-0.093554	9.1279e-12	COVID-19 Hospitalized	FIVE_PRIME_UTR_INTRON_VARIANT	EUR
427	Cardiac dysrhythmias	circulatory system	rs9896243	NSF	17	44826056	C	G	G	1.0299	0.00602046	1.01782	1.04212	9.90542e-07	0.000436262	0.112119	253945	138772	-0.13155	3.2234e-08	COVID-19 Critically ill	CODING_TRANSCRIPT_INTRON_VARIANT	EUR
562.1	Diverticulosis	digestive	rs505922	ABO	9	136149229	T	C	C	0.964929	0.00732644	0.951172	0.978885	1.09961e-06	0.000482422	0.124465	338802	50239	-0.099884	2.0889e-20	COVID-19 Hospitalized	CODING_TRANSCRIPT_INTRON_VARIANT	EUR
703	Diseases of nail, NOS	dermatologic	rs61667602	CRHR1	17	43785349	T	C	C	1.04556	0.00915294	1.02697	1.06448	1.13076e-06	0.000494173	0.127991	382215	38080	-0.093554	9.1279e-12	COVID-19 Hospitalized	FIVE_PRIME_UTR_INTRON_VARIANT	EUR
351	Other peripheral nerve disorders	neurological	rs61667602	CRHR1	17	43785349	T	C	C	1.03356	0.0067848	1.01991	1.0474	1.14245e-06	0.000497361	0.129314	333092	77494	-0.093554	9.1279e-12	COVID-19 Hospitalized	FIVE_PRIME_UTR_INTRON_VARIANT	EUR
272.1	Hyperlipidemia	endocrine/metabolic	rs111837807	CCHCR1	6	31121232	T	C	C	1.05122	0.010315	1.03018	1.07269	1.28046e-06	0.000553922	0.144935	96215	323851	0.20363	2.152e-11	COVID-19 Critically ill,COVID-19 Hospitalized	CODING_TRANSCRIPT_INTRON_VARIANT	EUR
428.4	Heart failure with preserved EF [Diastolic heart failure]	circulatory system	rs9896243	NSF	17	44826056	C	G	G	1.0681	0.013605	1.04	1.09697	1.28216e-06	0.000553922	0.145128	418082	16802	-0.13155	3.2234e-08	COVID-19 Critically ill	CODING_TRANSCRIPT_INTRON_VARIANT	EUR
365	Glaucoma	sense organs	rs61667602	CRHR1	17	43785349	T	C	C	1.03359	0.00682335	1.01986	1.0475	1.28867e-06	0.000554618	0.145865	348824	77649	-0.093554	9.1279e-12	COVID-19 Hospitalized	FIVE_PRIME_UTR_INTRON_VARIANT	EUR
796	Elevated prostate specific antigen [PSA]	genitourinary	rs9501257	HLA-DPB1	6	33055355	A	G	G	0.943493	0.0120474	0.921475	0.966036	1.37784e-06	0.000590749	0.155958	379128	51273	0.17269	4.1339e-08	COVID-19 Critically ill	THREE_PRIME_UTR_EXON_VARIANT	EUR
110.1	Dermatophytosis	infectious diseases	rs9896243	NSF	17	44826056	C	G	G	1.03276	0.00667747	1.01933	1.04636	1.38409e-06	0.000591189	0.156665	308765	90811	-0.13155	3.2234e-08	COVID-19 Critically ill	CODING_TRANSCRIPT_INTRON_VARIANT	EUR
510	Other diseases of lung	respiratory	rs35705950	MUC5B	11	1241221	G	T	T	1.08098	0.0162417	1.04711	1.11595	1.6309e-06	0.000693991	0.184602	403579	19586	-0.11177	1.2224e-08	COVID-19 Hospitalized,COVID-19 Critically ill	UPSTREAM_GENE_VARIANT	EUR
771.1	Swelling of limb	symptoms	rs495828	ABO	9	136154867	G	T	T	1.0884	0.0176982	1.05129	1.12682	1.6994e-06	0.000720431	0.192355	410182	9165	-0.13432	6.5649e-10	COVID-19 Critically ill	UPSTREAM_GENE_VARIANT	EUR
272	Disorders of lipoid metabolism	endocrine/metabolic	rs111837807	CCHCR1	6	31121232	T	C	C	1.05061	0.0103244	1.02956	1.07208	1.73719e-06	0.000733703	0.196633	95917	324125	0.20363	2.152e-11	COVID-19 Critically ill,COVID-19 Hospitalized	CODING_TRANSCRIPT_INTRON_VARIANT	EUR
250.22	Type 2 diabetes with renal manifestations	endocrine/metabolic	rs8080583	KANSL1	17	44162597	C	A	A	1.0572	0.0116495	1.03334	1.08162	1.79747e-06	0.000756341	0.203456	412844	21959	-0.12662	2.0785e-08	COVID-19 Critically ill	CODING_TRANSCRIPT_INTRON_VARIANT	EUR
296.22	Major depressive disorder	mental disorders	rs61667602	CRHR1	17	43785349	T	C	C	1.02858	0.00590638	1.01674	1.04055	1.83763e-06	0.000770375	0.208001	288067	131097	-0.093554	9.1279e-12	COVID-19 Hospitalized	FIVE_PRIME_UTR_INTRON_VARIANT	EUR
735.21	Hammer toe (acquired)	musculoskeletal	rs61667602	CRHR1	17	43785349	T	C	C	1.05953	0.0121474	1.0346	1.08506	1.93146e-06	0.000806723	0.218622	414463	20143	-0.093554	9.1279e-12	COVID-19 Hospitalized	FIVE_PRIME_UTR_INTRON_VARIANT	EUR
173	Neoplasm of uncertain behavior of skin	neoplasms	rs9577395	ATP11A	13	113534984	C	G	G	0.961167	0.00832848	0.945605	0.976985	1.9784e-06	0.000823291	0.223935	341373	53740	0.064829	8.6068e-07	COVID-19 Hospitalized,COVID-19 Critically ill	CODING_TRANSCRIPT_INTRON_VARIANT	EUR
427.2	Atrial fibrillation and flutter	circulatory system	rs495828	ABO	9	136154867	G	T	T	1.03586	0.00741006	1.02092	1.05101	1.99461e-06	0.000826996	0.22577	365020	68323	-0.13432	6.5649e-10	COVID-19 Critically ill	UPSTREAM_GENE_VARIANT	EUR
365	Glaucoma	sense organs	rs505922	ABO	9	136149229	T	C	C	1.02912	0.00604408	1.017	1.04138	2.04849e-06	0.000846236	0.231869	348824	77649	-0.099884	2.0889e-20	COVID-19 Hospitalized	CODING_TRANSCRIPT_INTRON_VARIANT	EUR
275	Disorders of mineral metabolism	endocrine/metabolic	rs505922	ABO	9	136149229	T	C	C	0.951727	0.0104226	0.932482	0.971368	2.06317e-06	0.000849201	0.23353	402833	22365	-0.099884	2.0889e-20	COVID-19 Hospitalized	CODING_TRANSCRIPT_INTRON_VARIANT	EUR
365	Glaucoma	sense organs	rs8080583	KANSL1	17	44162597	C	A	A	1.03287	0.00681652	1.01916	1.04676	2.089e-06	0.000856717	0.236454	348824	77649	-0.12662	2.0785e-08	COVID-19 Critically ill	CODING_TRANSCRIPT_INTRON_VARIANT	EUR
275	Disorders of mineral metabolism	endocrine/metabolic	rs495828	ABO	9	136154867	G	T	T	0.944826	0.0119853	0.92289	0.967283	2.18663e-06	0.000893519	0.247505	402833	22365	-0.13432	6.5649e-10	COVID-19 Critically ill	UPSTREAM_GENE_VARIANT	EUR
496.2	Chronic bronchitis	respiratory	rs61667602	CRHR1	17	43785349	T	C	C	1.05277	0.0108642	1.03059	1.07543	2.20319e-06	0.000897047	0.249379	400579	25603	-0.093554	9.1279e-12	COVID-19 Hospitalized	FIVE_PRIME_UTR_INTRON_VARIANT	EUR
735	Acquired foot deformities	musculoskeletal	rs9896243	NSF	17	44826056	C	G	G	1.03663	0.00762037	1.02126	1.05223	2.3447e-06	0.000951242	0.265397	355316	61887	-0.13155	3.2234e-08	COVID-19 Critically ill	CODING_TRANSCRIPT_INTRON_VARIANT	EUR
296	Mood disorders	mental disorders	rs61667602	CRHR1	17	43785349	T	C	C	1.02636	0.00552203	1.01531	1.03753	2.45958e-06	0.000994285	0.2784	236060	184597	-0.093554	9.1279e-12	COVID-19 Hospitalized	FIVE_PRIME_UTR_INTRON_VARIANT	EUR
443	Peripheral vascular disease	circulatory system	rs61667602	CRHR1	17	43785349	T	C	C	1.04344	0.00902849	1.02514	1.06207	2.47899e-06	0.000998565	0.280597	382898	39404	-0.093554	9.1279e-12	COVID-19 Hospitalized	FIVE_PRIME_UTR_INTRON_VARIANT	EUR
440.2	Atherosclerosis of the extremities	circulatory system	rs61667602	CRHR1	17	43785349	T	C	C	1.06994	0.0143607	1.04025	1.10049	2.5045e-06	0.00100526	0.283484	419620	14098	-0.093554	9.1279e-12	COVID-19 Hospitalized	FIVE_PRIME_UTR_INTRON_VARIANT	EUR
172.21	Basal cell carcinoma	neoplasms	rs9896243	NSF	17	44826056	C	G	G	1.05131	0.0106397	1.02961	1.07346	2.56678e-06	0.00102428	0.290534	402688	28923	-0.13155	3.2234e-08	COVID-19 Critically ill	CODING_TRANSCRIPT_INTRON_VARIANT	EUR
500.1	Extrinsic allergic alveolitis	respiratory	rs35705950	MUC5B	11	1241221	G	T	T	1.56898	0.0957848	1.30043	1.893	2.56998e-06	0.00102428	0.290896	445031	405	-0.11177	1.2224e-08	COVID-19 Hospitalized,COVID-19 Critically ill	UPSTREAM_GENE_VARIANT	EUR
480	Pneumonia	respiratory	rs35705950	MUC5B	11	1241221	G	T	T	1.05738	0.0118664	1.03307	1.08226	2.57972e-06	0.00102456	0.291999	380109	39686	-0.11177	1.2224e-08	COVID-19 Hospitalized,COVID-19 Critically ill	UPSTREAM_GENE_VARIANT	EUR
443.9	Peripheral vascular disease, unspecified	circulatory system	rs61667602	CRHR1	17	43785349	T	C	C	1.04476	0.00934021	1.02581	1.06406	2.75871e-06	0.00109181	0.312258	387129	36566	-0.093554	9.1279e-12	COVID-19 Hospitalized	FIVE_PRIME_UTR_INTRON_VARIANT	EUR
278	Overweight, obesity and other hyperalimentation	endocrine/metabolic	rs9896243	NSF	17	44826056	C	G	G	1.02666	0.00563057	1.01539	1.03805	2.98283e-06	0.0011764	0.337627	221194	186855	-0.13155	3.2234e-08	COVID-19 Critically ill	CODING_TRANSCRIPT_INTRON_VARIANT	EUR
504.1	Idiopathic fibrosing alveolitis	respiratory	rs2277732	DPP9	19	4723670	C	A	A	1.17391	0.0343509	1.09748	1.25567	3.0453e-06	0.00119687	0.344698	442021	2083	0.11697	6.1912e-22	COVID-19 Hospitalized,COVID-19 Critically ill	FIVE_PRIME_UTR_INTRON_VARIANT	EUR
172	Skin cancer	neoplasms	rs7605877	FOXI3	2	88559025	T	C	C	0.957299	0.00935934	0.939898	0.975022	3.12127e-06	0.00122248	0.353297	348477	78683	-0.071053	3.3369e-06	COVID-19 Hospitalized	INTERGENIC_VARIANT	EUR
276.14	Hypopotassemia	endocrine/metabolic	rs505922	ABO	9	136149229	T	C	C	0.951369	0.0107024	0.931621	0.971536	3.19155e-06	0.00124569	0.361252	401228	21147	-0.099884	2.0889e-20	COVID-19 Hospitalized	CODING_TRANSCRIPT_INTRON_VARIANT	EUR
426.92	Cardiac defibrillator in situ	circulatory system	rs495828	ABO	9	136154867	G	T	T	1.08491	0.0174983	1.04833	1.12276	3.20458e-06	0.00124648	0.362726	433895	9457	-0.13432	6.5649e-10	COVID-19 Critically ill	UPSTREAM_GENE_VARIANT	EUR
286.2	Encounter for long-term (current) use of anticoagulants	hematopoietic	rs9896243	NSF	17	44826056	C	G	G	1.04361	0.00917427	1.02502	1.06255	3.2666e-06	0.00126625	0.369746	396180	40524	-0.13155	3.2234e-08	COVID-19 Critically ill	CODING_TRANSCRIPT_INTRON_VARIANT	EUR
443.9	Peripheral vascular disease, unspecified	circulatory system	rs8080583	KANSL1	17	44162597	C	A	A	1.04434	0.00933216	1.02541	1.06361	3.34077e-06	0.00129059	0.378142	387129	36566	-0.12662	2.0785e-08	COVID-19 Critically ill	CODING_TRANSCRIPT_INTRON_VARIANT	EUR
735.21	Hammer toe (acquired)	musculoskeletal	rs8080583	KANSL1	17	44162597	C	A	A	1.05786	0.0121401	1.03299	1.08334	3.596e-06	0.00138446	0.407031	414463	20143	-0.12662	2.0785e-08	COVID-19 Critically ill	CODING_TRANSCRIPT_INTRON_VARIANT	EUR
443	Peripheral vascular disease	circulatory system	rs8080583	KANSL1	17	44162597	C	A	A	1.04256	0.00902121	1.02429	1.06116	3.83223e-06	0.00147041	0.43377	382898	39404	-0.12662	2.0785e-08	COVID-19 Critically ill	CODING_TRANSCRIPT_INTRON_VARIANT	EUR
428	Congestive heart failure; nonhypertensive	circulatory system	rs61667602	CRHR1	17	43785349	T	C	C	1.03743	0.00797261	1.02135	1.05377	4.03592e-06	0.00154333	0.456826	372662	53454	-0.093554	9.1279e-12	COVID-19 Hospitalized	FIVE_PRIME_UTR_INTRON_VARIANT	EUR
735.21	Hammer toe (acquired)	musculoskeletal	rs35154152	THBS3	1	155172725	T	C	C	1.07639	0.015994	1.04317	1.11067	4.17475e-06	0.00159104	0.47254	414463	20143	-0.20528	2.3574e-11	COVID-19 Critically ill	SYNONYMOUS_VARIANT	EUR
428	Congestive heart failure; nonhypertensive	circulatory system	rs8080583	KANSL1	17	44162597	C	A	A	1.03732	0.00796541	1.02125	1.05364	4.23626e-06	0.00160907	0.479502	372662	53454	-0.12662	2.0785e-08	COVID-19 Critically ill	CODING_TRANSCRIPT_INTRON_VARIANT	EUR
278.11	Morbid obesity	endocrine/metabolic	rs61667602	CRHR1	17	43785349	T	C	C	1.03978	0.00850187	1.02259	1.05725	4.47775e-06	0.00169511	0.506837	383247	44883	-0.093554	9.1279e-12	COVID-19 Hospitalized	FIVE_PRIME_UTR_INTRON_VARIANT	EUR
735.21	Hammer toe (acquired)	musculoskeletal	rs67579710	THBS3	1	155173527	G	A	A	1.07628	0.0160264	1.043	1.11063	4.49405e-06	0.00169561	0.508682	414463	20143	-0.10348	1.0252e-09	COVID-19 Hospitalized	CODING_TRANSCRIPT_INTRON_VARIANT	EUR
327.32	Obstructive sleep apnea	neurological	rs8080583	KANSL1	17	44162597	C	A	A	1.02747	0.00592249	1.01561	1.03946	4.76305e-06	0.00179113	0.53913	307594	116979	-0.12662	2.0785e-08	COVID-19 Critically ill	CODING_TRANSCRIPT_INTRON_VARIANT	EUR
411.2	Myocardial infarction	circulatory system	rs8080583	KANSL1	17	44162597	C	A	A	1.04341	0.00929262	1.02458	1.06259	4.8063e-06	0.00180141	0.544025	392016	36312	-0.12662	2.0785e-08	COVID-19 Critically ill	CODING_TRANSCRIPT_INTRON_VARIANT	EUR
172.1	Melanomas of skin, dx or hx	neoplasms	rs9577395	ATP11A	13	113534984	C	G	G	0.957907	0.00941502	0.940393	0.975747	4.93207e-06	0.00184109	0.558261	389984	40147	0.064829	8.6068e-07	COVID-19 Hospitalized,COVID-19 Critically ill	CODING_TRANSCRIPT_INTRON_VARIANT	EUR
250.7	Diabetic retinopathy	endocrine/metabolic	rs505922	ABO	9	136149229	T	C	C	1.04324	0.0092678	1.02446	1.06236	4.94472e-06	0.00184109	0.559693	400717	28187	-0.099884	2.0889e-20	COVID-19 Hospitalized	CODING_TRANSCRIPT_INTRON_VARIANT	EUR
695.2	Bullous dermatoses	dermatologic	rs9501257	HLA-DPB1	6	33055355	A	G	G	1.37889	0.0706687	1.20054	1.58374	5.45958e-06	0.00202613	0.61797	443880	953	0.17269	4.1339e-08	COVID-19 Critically ill	THREE_PRIME_UTR_EXON_VARIANT	EUR
562.1	Diverticulosis	digestive	rs495828	ABO	9	136154867	G	T	T	0.962926	0.00839904	0.947204	0.978908	6.8582e-06	0.00253686	0.77628	338802	50239	-0.13432	6.5649e-10	COVID-19 Critically ill	UPSTREAM_GENE_VARIANT	EUR
411.4	Coronary atherosclerosis	circulatory system	rs505922	ABO	9	136149229	T	C	C	1.02481	0.00544927	1.01392	1.03581	6.90951e-06	0.00254752	0.782087	303120	117872	-0.099884	2.0889e-20	COVID-19 Hospitalized	CODING_TRANSCRIPT_INTRON_VARIANT	EUR
594.3	Calculus of ureter	genitourinary	rs61667602	CRHR1	17	43785349	T	C	C	1.08283	0.0177666	1.04577	1.1212	7.50188e-06	0.00275647	0.849138	431125	8950	-0.093554	9.1279e-12	COVID-19 Hospitalized	FIVE_PRIME_UTR_INTRON_VARIANT	EUR
427.22	Atrial flutter	circulatory system	rs61667602	CRHR1	17	43785349	T	C	C	1.0544	0.011829	1.03024	1.07913	7.52495e-06	0.00275647	0.851749	414638	21494	-0.093554	9.1279e-12	COVID-19 Hospitalized	FIVE_PRIME_UTR_INTRON_VARIANT	EUR
415.2	Chronic pulmonary heart disease	circulatory system	rs505922	ABO	9	136149229	T	C	C	1.06855	0.0148144	1.03797	1.10004	7.61284e-06	0.00277967	0.861697	424430	10361	-0.099884	2.0889e-20	COVID-19 Hospitalized	CODING_TRANSCRIPT_INTRON_VARIANT	EUR
411.2	Myocardial infarction	circulatory system	rs61667602	CRHR1	17	43785349	T	C	C	1.04247	0.00930336	1.02363	1.06165	7.80676e-06	0.00284131	0.883647	392016	36312	-0.093554	9.1279e-12	COVID-19 Hospitalized	FIVE_PRIME_UTR_INTRON_VARIANT	EUR
172.2	Other non-epithelial cancer of skin	neoplasms	rs11085727	TYK2	19	10466123	C	T	T	1.03139	0.006918	1.0175	1.04547	7.92147e-06	0.00287382	0.896631	360737	64695	0.17253	2.3333e-18	COVID-19 Critically ill,COVID-19 Hospitalized	CODING_TRANSCRIPT_INTRON_VARIANT	EUR
483	Acute bronchitis and bronchiolitis	respiratory	rs9896243	NSF	17	44826056	C	G	G	1.04558	0.00999125	1.02531	1.06626	8.14679e-06	0.00294612	0.922135	361560	33012	-0.13155	3.2234e-08	COVID-19 Critically ill	CODING_TRANSCRIPT_INTRON_VARIANT	EUR
327.32	Obstructive sleep apnea	neurological	rs61667602	CRHR1	17	43785349	T	C	C	1.02676	0.00592926	1.01489	1.03876	8.45398e-06	0.00304747	0.956906	307594	116979	-0.093554	9.1279e-12	COVID-19 Hospitalized	FIVE_PRIME_UTR_INTRON_VARIANT	EUR
761	Cervicalgia	symptoms	rs61667602	CRHR1	17	43785349	T	C	C	0.969742	0.00690095	0.956714	0.982948	8.49522e-06	0.00305262	0.961574	328929	77959	-0.093554	9.1279e-12	COVID-19 Hospitalized	FIVE_PRIME_UTR_INTRON_VARIANT	EUR
008	Intestinal infection	infectious diseases	rs111837807	CCHCR1	6	31121232	T	C	C	1.12519	0.0265254	1.06818	1.18523	8.72194e-06	0.00312417	0.987236	422476	8767	0.20363	2.152e-11	COVID-19 Critically ill,COVID-19 Hospitalized	CODING_TRANSCRIPT_INTRON_VARIANT	EUR
411.2	Myocardial infarction	circulatory system	rs495828	ABO	9	136154867	G	T	T	1.04266	0.00941504	1.02359	1.06208	9.12454e-06	0.00325807	1	392016	36312	-0.13432	6.5649e-10	COVID-19 Critically ill	UPSTREAM_GENE_VARIANT	EUR
433	Cerebrovascular disease	circulatory system	rs505922	ABO	9	136149229	T	C	C	1.02932	0.00652694	1.01623	1.04257	9.55149e-06	0.00339979	1	351419	65368	-0.099884	2.0889e-20	COVID-19 Hospitalized	CODING_TRANSCRIPT_INTRON_VARIANT	EUR
513.31	Apnea	respiratory	rs9461128	TMEM14B	6	10753875	T	C	C	1.96965	0.153288	1.45851	2.65991	9.77515e-06	0.00346849	1	440600	1331	0.13046	3.4269e-06	COVID-19 Hospitalized	CODING_TRANSCRIPT_INTRON_VARIANT	EUR
172.21	Basal cell carcinoma	neoplasms	rs9577395	ATP11A	13	113534984	C	G	G	0.952856	0.0109246	0.93267	0.973478	9.84978e-06	0.00348405	1	402688	28923	0.064829	8.6068e-07	COVID-19 Hospitalized,COVID-19 Critically ill	CODING_TRANSCRIPT_INTRON_VARIANT	EUR
250.7	Diabetic retinopathy	endocrine/metabolic	rs61667602	CRHR1	17	43785349	T	C	C	1.04707	0.0104071	1.02592	1.06864	9.90698e-06	0.00348657	1	400717	28187	-0.093554	9.1279e-12	COVID-19 Hospitalized	FIVE_PRIME_UTR_INTRON_VARIANT	EUR
550.1	Inguinal hernia	digestive	rs495828	ABO	9	136154867	G	T	T	0.953848	0.0106933	0.934065	0.97405	9.92782e-06	0.00348657	1	407215	28437	-0.13432	6.5649e-10	COVID-19 Critically ill	UPSTREAM_GENE_VARIANT	EUR
272.11	Hypercholesterolemia	endocrine/metabolic	rs505922	ABO	9	136149229	T	C	C	1.0293	0.0065361	1.0162	1.04257	9.94931e-06	0.00348657	1	349470	63395	-0.099884	2.0889e-20	COVID-19 Hospitalized	CODING_TRANSCRIPT_INTRON_VARIANT	EUR
427.21	Atrial fibrillation	circulatory system	rs495828	ABO	9	136154867	G	T	T	1.03373	0.00752589	1.01859	1.04909	1.0464e-05	0.00365562	1	367507	65638	-0.13432	6.5649e-10	COVID-19 Critically ill	UPSTREAM_GENE_VARIANT	EUR
772.3	Muscle weakness	symptoms	rs67579710	THBS3	1	155173527	G	A	A	1.0589	0.0129958	1.03227	1.08621	1.065e-05	0.00370915	1	386125	32169	-0.10348	1.0252e-09	COVID-19 Hospitalized	CODING_TRANSCRIPT_INTRON_VARIANT	EUR
366	Cataract	sense organs	rs9896243	NSF	17	44826056	C	G	G	1.02831	0.0063454	1.0156	1.04117	1.0879e-05	0.00377728	1	181119	223705	-0.13155	3.2234e-08	COVID-19 Critically ill	CODING_TRANSCRIPT_INTRON_VARIANT	EUR
427.22	Atrial flutter	circulatory system	rs8080583	KANSL1	17	44162597	C	A	A	1.0533	0.0118242	1.02917	1.078	1.12379e-05	0.00388697	1	414638	21494	-0.12662	2.0785e-08	COVID-19 Critically ill	CODING_TRANSCRIPT_INTRON_VARIANT	EUR
772.3	Muscle weakness	symptoms	rs35154152	THBS3	1	155172725	T	C	C	1.05862	0.0129712	1.03204	1.08587	1.12636e-05	0.00388697	1	386125	32169	-0.20528	2.3574e-11	COVID-19 Critically ill	SYNONYMOUS_VARIANT	EUR
713.5	Arthropathy associated with neurological disorders	musculoskeletal	rs8080583	KANSL1	17	44162597	C	A	A	1.19019	0.0397721	1.10093	1.28667	1.1995e-05	0.00412679	1	443542	1683	-0.12662	2.0785e-08	COVID-19 Critically ill	CODING_TRANSCRIPT_INTRON_VARIANT	EUR
459	Other disorders of circulatory system	circulatory system	rs495828	ABO	9	136154867	G	T	T	1.06381	0.0141544	1.03471	1.09374	1.24078e-05	0.00425588	1	405171	14890	-0.13432	6.5649e-10	COVID-19 Critically ill	UPSTREAM_GENE_VARIANT	EUR
411.2	Myocardial infarction	circulatory system	rs505922	ABO	9	136149229	T	C	C	1.0368	0.00827516	1.02012	1.05375	1.25932e-05	0.00430642	1	392016	36312	-0.099884	2.0889e-20	COVID-19 Hospitalized	CODING_TRANSCRIPT_INTRON_VARIANT	EUR
278.11	Morbid obesity	endocrine/metabolic	rs8080583	KANSL1	17	44162597	C	A	A	1.03771	0.00849769	1.02057	1.05514	1.32241e-05	0.00449891	1	383247	44883	-0.12662	2.0785e-08	COVID-19 Critically ill	CODING_TRANSCRIPT_INTRON_VARIANT	EUR
250.6	Polyneuropathy in diabetes	endocrine/metabolic	rs9896243	NSF	17	44826056	C	G	G	1.05887	0.0131312	1.03197	1.08647	1.32356e-05	0.00449891	1	416664	18063	-0.13155	3.2234e-08	COVID-19 Critically ill	CODING_TRANSCRIPT_INTRON_VARIANT	EUR
272.13	Mixed hyperlipidemia	endocrine/metabolic	rs495828	ABO	9	136154867	G	T	T	1.02874	0.0065157	1.01569	1.04196	1.36808e-05	0.00463632	1	318693	90221	-0.13432	6.5649e-10	COVID-19 Critically ill	UPSTREAM_GENE_VARIANT	EUR
208	Benign neoplasm of colon	neoplasms	rs8080583	KANSL1	17	44162597	C	A	A	1.02666	0.00605809	1.01455	1.03893	1.40111e-05	0.00473408	1	274065	123481	-0.12662	2.0785e-08	COVID-19 Critically ill	CODING_TRANSCRIPT_INTRON_VARIANT	EUR
594.1	Calculus of kidney	genitourinary	rs505922	ABO	9	136149229	T	C	C	0.961963	0.00893107	0.945271	0.97895	1.41133e-05	0.00475442	1	399709	30895	-0.099884	2.0889e-20	COVID-19 Hospitalized	CODING_TRANSCRIPT_INTRON_VARIANT	EUR
433.2	Occlusion of cerebral arteries	circulatory system	rs8080583	KANSL1	17	44162597	C	A	A	1.05552	0.0124533	1.03007	1.0816	1.43126e-05	0.00480725	1	416981	19093	-0.12662	2.0785e-08	COVID-19 Critically ill	CODING_TRANSCRIPT_INTRON_VARIANT	EUR
276.11	Hyperosmolality and/or hypernatremia	endocrine/metabolic	rs9461128	TMEM14B	6	10753875	T	C	C	1.94142	0.152984	1.43846	2.62023	1.44763e-05	0.00484785	1	440920	1356	0.13046	3.4269e-06	COVID-19 Hospitalized	CODING_TRANSCRIPT_INTRON_VARIANT	EUR
550.1	Inguinal hernia	digestive	rs8080583	KANSL1	17	44162597	C	A	A	1.04587	0.0103451	1.02488	1.0673	1.4528e-05	0.00485081	1	407215	28437	-0.12662	2.0785e-08	COVID-19 Critically ill	CODING_TRANSCRIPT_INTRON_VARIANT	EUR
368.1	Amblyopia	sense organs	rs61667602	CRHR1	17	43785349	T	C	C	1.09719	0.021491	1.05194	1.14439	1.58951e-05	0.00529167	1	436041	6052	-0.093554	9.1279e-12	COVID-19 Hospitalized	FIVE_PRIME_UTR_INTRON_VARIANT	EUR
261.2	Vitamin B-complex deficiencies	endocrine/metabolic	rs505922	ABO	9	136149229	T	C	C	0.954086	0.0109187	0.933886	0.974724	1.67273e-05	0.00555008	1	413043	20333	-0.099884	2.0889e-20	COVID-19 Hospitalized	CODING_TRANSCRIPT_INTRON_VARIANT	EUR
681.5	Cellulitis and abscess of leg, except foot	dermatologic	rs8080583	KANSL1	17	44162597	C	A	A	1.05534	0.0125149	1.02977	1.08155	1.67694e-05	0.00555008	1	410068	18837	-0.12662	2.0785e-08	COVID-19 Critically ill	CODING_TRANSCRIPT_INTRON_VARIANT	EUR
276.14	Hypopotassemia	endocrine/metabolic	rs495828	ABO	9	136154867	G	T	T	0.948497	0.0122948	0.925914	0.971631	1.7022e-05	0.00561005	1	401228	21147	-0.13432	6.5649e-10	COVID-19 Critically ill	UPSTREAM_GENE_VARIANT	EUR
401.2	Hypertensive heart and/or renal disease	circulatory system	rs67579710	THBS3	1	155173527	G	A	A	1.04658	0.0105862	1.02509	1.06852	1.70497e-05	0.00561005	1	362792	53713	-0.10348	1.0252e-09	COVID-19 Hospitalized	CODING_TRANSCRIPT_INTRON_VARIANT	EUR
702.2	Seborrheic keratosis	dermatologic	rs9577395	ATP11A	13	113534984	C	G	G	0.969944	0.00709797	0.956544	0.983532	1.71253e-05	0.00561859	1	306820	83377	0.064829	8.6068e-07	COVID-19 Hospitalized,COVID-19 Critically ill	CODING_TRANSCRIPT_INTRON_VARIANT	EUR
695.41	Cutaneous lupus erythematosus	dermatologic	rs11085727	TYK2	19	10466123	C	T	T	0.766562	0.0619432	0.678924	0.865513	1.77342e-05	0.00580154	1	444935	726	0.17253	2.3333e-18	COVID-19 Critically ill,COVID-19 Hospitalized	CODING_TRANSCRIPT_INTRON_VARIANT	EUR
695.4	Lupus (localized and systemic)	dermatologic	rs11085727	TYK2	19	10466123	C	T	T	0.823322	0.045319	0.753346	0.899799	1.78868e-05	0.0058346	1	444049	1317	0.17253	2.3333e-18	COVID-19 Critically ill,COVID-19 Hospitalized	CODING_TRANSCRIPT_INTRON_VARIANT	EUR
803.3	Fracture of clavicle or scapula	injuries & poisonings	rs5023077	FBRSL1	12	133141973	T	C	C	1.12216	0.0269283	1.06447	1.18298	1.868e-05	0.00607583	1	441295	2969	-0.090901	1.5172e-06	COVID-19 Critically ill	CODING_TRANSCRIPT_INTRON_VARIANT	EUR
401.2	Hypertensive heart and/or renal disease	circulatory system	rs35154152	THBS3	1	155172725	T	C	C	1.04622	0.0105663	1.02477	1.06811	1.90349e-05	0.00617353	1	362792	53713	-0.20528	2.3574e-11	COVID-19 Critically ill	SYNONYMOUS_VARIANT	EUR
1010.5	NA	NA	rs8080583	KANSL1	17	44162597	C	A	A	1.02525	0.00583392	1.01359	1.03704	1.91678e-05	0.00619887	1	152752	210731	-0.12662	2.0785e-08	COVID-19 Critically ill	CODING_TRANSCRIPT_INTRON_VARIANT	EUR
512	Other symptoms of respiratory system	respiratory	rs9896243	NSF	17	44826056	C	G	G	1.02536	0.00586147	1.01365	1.03721	1.9333e-05	0.00623448	1	210618	162365	-0.13155	3.2234e-08	COVID-19 Critically ill	CODING_TRANSCRIPT_INTRON_VARIANT	EUR
696	Psoriasis and related disorders	dermatologic	rs9268576	HLA-DRA	6	32395641	T	C	C	1.10763	0.0239416	1.05686	1.16085	1.95655e-05	0.00629153	1	422713	15958	0.095134	9.9752e-07	COVID-19 Hospitalized	INTERGENIC_VARIANT	EUR
433.21	Cerebral artery occlusion, with cerebral infarction	circulatory system	rs8080583	KANSL1	17	44162597	C	A	A	1.05517	0.0125853	1.02946	1.08152	1.97939e-05	0.00634694	1	417837	18671	-0.12662	2.0785e-08	COVID-19 Critically ill	CODING_TRANSCRIPT_INTRON_VARIANT	EUR
448	Disease of capillaries	circulatory system	rs13179014	SPEF2	5	35693227	A	C	C	0.765845	0.0625292	0.677511	0.865697	1.98641e-05	0.00635146	1	442918	678	-0.061249	6.1057e-07	COVID-19 Hospitalized	CODING_TRANSCRIPT_INTRON_VARIANT	EUR
740	Osteoarthrosis	musculoskeletal	rs62200027	CASC20	20	6469515	G	A	A	0.9785	0.00509736	0.968773	0.988325	2.00953e-05	0.00640729	1	221007	177068	-0.053006	3.3456e-06	COVID-19 Hospitalized,COVID-19 Critically ill	NON_CODING_TRANSCRIPT_INTRON_VARIANT	EUR
785	Abdominal pain	symptoms	rs35508621	LZTFL1	3	45880481	T	C	C	0.954812	0.0108579	0.934707	0.975349	2.05578e-05	0.00653634	1	302682	85581	0.38931	6.0917e-89	COVID-19 Hospitalized	CODING_TRANSCRIPT_INTRON_VARIANT	EUR
250.22	Type 2 diabetes with renal manifestations	endocrine/metabolic	rs9896243	NSF	17	44826056	C	G	G	1.05248	0.0120176	1.02798	1.07756	2.0792e-05	0.0065868	1	412844	21959	-0.13155	3.2234e-08	COVID-19 Critically ill	CODING_TRANSCRIPT_INTRON_VARIANT	EUR
411.8	Other chronic ischemic heart disease, unspecified	circulatory system	rs8080583	KANSL1	17	44162597	C	A	A	1.03127	0.00723625	1.01675	1.04601	2.08329e-05	0.0065868	1	356205	69082	-0.12662	2.0785e-08	COVID-19 Critically ill	CODING_TRANSCRIPT_INTRON_VARIANT	EUR
702.1	Actinic keratosis	dermatologic	rs8052423	SLC22A31	16	89269178	G	T	T	0.965555	0.00824129	0.950084	0.981278	2.10667e-05	0.00662982	1	316288	91436	0.13037	1.0019e-06	COVID-19 Critically ill	UPSTREAM_GENE_VARIANT	EUR
440	Atherosclerosis	circulatory system	rs9896243	NSF	17	44826056	C	G	G	1.05551	0.0127015	1.02955	1.08211	2.10861e-05	0.00662982	1	403825	19592	-0.13155	3.2234e-08	COVID-19 Critically ill	CODING_TRANSCRIPT_INTRON_VARIANT	EUR
327.3	Sleep apnea	neurological	rs8080583	KANSL1	17	44162597	C	A	A	1.02411	0.00560194	1.01292	1.03541	2.11712e-05	0.00663814	1	281691	143378	-0.12662	2.0785e-08	COVID-19 Critically ill	CODING_TRANSCRIPT_INTRON_VARIANT	EUR
594.3	Calculus of ureter	genitourinary	rs8080583	KANSL1	17	44162597	C	A	A	1.0784	0.0177716	1.04149	1.11663	2.16261e-05	0.00676204	1	431125	8950	-0.12662	2.0785e-08	COVID-19 Critically ill	CODING_TRANSCRIPT_INTRON_VARIANT	EUR
681.5	Cellulitis and abscess of leg, except foot	dermatologic	rs61667602	CRHR1	17	43785349	T	C	C	1.05462	0.0125255	1.02904	1.08083	2.17988e-05	0.00679726	1	410068	18837	-0.093554	9.1279e-12	COVID-19 Hospitalized	FIVE_PRIME_UTR_INTRON_VARIANT	EUR
452	Other venous embolism and thrombosis	circulatory system	rs8080583	KANSL1	17	44162597	C	A	A	1.04838	0.0111349	1.02575	1.07151	2.20633e-05	0.00686084	1	410087	24262	-0.12662	2.0785e-08	COVID-19 Critically ill	CODING_TRANSCRIPT_INTRON_VARIANT	EUR
695.3	Rosacea	dermatologic	rs8080583	KANSL1	17	44162597	C	A	A	0.938796	0.0149129	0.911754	0.966641	2.28518e-05	0.00708656	1	423262	13928	-0.12662	2.0785e-08	COVID-19 Critically ill	CODING_TRANSCRIPT_INTRON_VARIANT	EUR
433	Cerebrovascular disease	circulatory system	rs495828	ABO	9	136154867	G	T	T	1.03201	0.0074422	1.01707	1.04718	2.29238e-05	0.00708947	1	351419	65368	-0.13432	6.5649e-10	COVID-19 Critically ill	UPSTREAM_GENE_VARIANT	EUR
735	Acquired foot deformities	musculoskeletal	rs67579710	THBS3	1	155173527	G	A	A	1.0424	0.00981422	1.02254	1.06265	2.32182e-05	0.00716095	1	355316	61887	-0.10348	1.0252e-09	COVID-19 Hospitalized	CODING_TRANSCRIPT_INTRON_VARIANT	EUR
735	Acquired foot deformities	musculoskeletal	rs35154152	THBS3	1	155172725	T	C	C	1.04225	0.00979536	1.02244	1.06246	2.38912e-05	0.00734849	1	355316	61887	-0.20528	2.3574e-11	COVID-19 Critically ill	SYNONYMOUS_VARIANT	EUR
785	Abdominal pain	symptoms	rs67959919	LZTFL1	3	45871908	G	A	A	0.955683	0.0107452	0.935767	0.976024	2.4591e-05	0.00754324	1	302682	85581	0.59355	1.6043e-80	COVID-19 Critically ill	CODING_TRANSCRIPT_INTRON_VARIANT	EUR
433.2	Occlusion of cerebral arteries	circulatory system	rs61667602	CRHR1	17	43785349	T	C	C	1.05381	0.0124651	1.02838	1.07987	2.61312e-05	0.00799403	1	416981	19093	-0.093554	9.1279e-12	COVID-19 Hospitalized	FIVE_PRIME_UTR_INTRON_VARIANT	EUR
782.3	Edema	symptoms	rs61667602	CRHR1	17	43785349	T	C	C	1.03247	0.00760357	1.0172	1.04797	2.63841e-05	0.00804964	1	343528	59597	-0.093554	9.1279e-12	COVID-19 Hospitalized	FIVE_PRIME_UTR_INTRON_VARIANT	EUR
327.32	Obstructive sleep apnea	neurological	rs9896243	NSF	17	44826056	C	G	G	1.02598	0.00610347	1.01378	1.03832	2.64983e-05	0.00806275	1	307594	116979	-0.13155	3.2234e-08	COVID-19 Critically ill	CODING_TRANSCRIPT_INTRON_VARIANT	EUR
250.7	Diabetic retinopathy	endocrine/metabolic	rs8080583	KANSL1	17	44162597	C	A	A	1.04466	0.0104033	1.02357	1.06617	2.67626e-05	0.00812134	1	400717	28187	-0.12662	2.0785e-08	COVID-19 Critically ill	CODING_TRANSCRIPT_INTRON_VARIANT	EUR
585.3	Chronic renal failure [CKD]	genitourinary	rs67579710	THBS3	1	155173527	G	A	A	1.0445	0.0103705	1.02349	1.06595	2.6849e-05	0.00812577	1	371111	57327	-0.10348	1.0252e-09	COVID-19 Hospitalized	CODING_TRANSCRIPT_INTRON_VARIANT	EUR
550.6	Incisional hernia	digestive	rs467843	TRAPPC13	5	64945715	A	G	G	1.09828	0.0223408	1.05123	1.14744	2.71531e-05	0.00819589	1	437961	5155	-0.089724	1.7259e-06	COVID-19 Critically ill	CODING_TRANSCRIPT_INTRON_VARIANT	EUR
208	Benign neoplasm of colon	neoplasms	rs61667602	CRHR1	17	43785349	T	C	C	1.02575	0.0060649	1.01363	1.03802	2.76372e-05	0.00831983	1	274065	123481	-0.093554	9.1279e-12	COVID-19 Hospitalized	FIVE_PRIME_UTR_INTRON_VARIANT	EUR
275.11	Hereditary hemochromatosis	hematopoietic	rs111837807	CCHCR1	6	31121232	T	C	C	0.671998	0.0948585	0.557987	0.809304	2.78394e-05	0.00835847	1	444591	1113	0.20363	2.152e-11	COVID-19 Critically ill,COVID-19 Hospitalized	CODING_TRANSCRIPT_INTRON_VARIANT	EUR
585.3	Chronic renal failure [CKD]	genitourinary	rs35154152	THBS3	1	155172725	T	C	C	1.04427	0.0103506	1.02329	1.06567	2.856e-05	0.00853217	1	371111	57327	-0.20528	2.3574e-11	COVID-19 Critically ill	SYNONYMOUS_VARIANT	EUR
172.11	Melanomas of skin	neoplasms	rs9577395	ATP11A	13	113534984	C	G	G	0.925968	0.0183807	0.893203	0.959935	2.85687e-05	0.00853217	1	431864	9748	0.064829	8.6068e-07	COVID-19 Hospitalized,COVID-19 Critically ill	CODING_TRANSCRIPT_INTRON_VARIANT	EUR
761	Cervicalgia	symptoms	rs8080583	KANSL1	17	44162597	C	A	A	0.971592	0.00689007	0.95856	0.984802	2.88117e-05	0.00856221	1	328929	77959	-0.12662	2.0785e-08	COVID-19 Critically ill	CODING_TRANSCRIPT_INTRON_VARIANT	EUR
368.1	Amblyopia	sense organs	rs8080583	KANSL1	17	44162597	C	A	A	1.09407	0.0214956	1.04894	1.14115	2.88206e-05	0.00856221	1	436041	6052	-0.12662	2.0785e-08	COVID-19 Critically ill	CODING_TRANSCRIPT_INTRON_VARIANT	EUR
695	Erythematous conditions	dermatologic	rs8080583	KANSL1	17	44162597	C	A	A	0.957231	0.0104615	0.937804	0.977061	2.93789e-05	0.00870523	1	388794	29173	-0.12662	2.0785e-08	COVID-19 Critically ill	CODING_TRANSCRIPT_INTRON_VARIANT	EUR
440.22	Atherosclerosis of native arteries of the extremities with intermittent claudication	circulatory system	rs8080583	KANSL1	17	44162597	C	A	A	1.07563	0.0174585	1.03945	1.11307	2.96744e-05	0.00876983	1	428090	9361	-0.12662	2.0785e-08	COVID-19 Critically ill	CODING_TRANSCRIPT_INTRON_VARIANT	EUR
250.14	Type 1 diabetes with neurological manifestations	endocrine/metabolic	rs111837807	CCHCR1	6	31121232	T	C	C	0.820565	0.047429	0.747724	0.900502	3.05071e-05	0.00899204	1	438799	3550	0.20363	2.152e-11	COVID-19 Critically ill,COVID-19 Hospitalized	CODING_TRANSCRIPT_INTRON_VARIANT	EUR
556.1	Ulceration of intestine	digestive	rs9367106	LOC100505711	6	41483390	G	C	C	1.7573	0.135234	1.34814	2.29064	3.06057e-05	0.00899204	1	441034	1135	0.20225	3.4038e-11	COVID-19 Hospitalized	INTERGENIC_VARIANT	EUR
550.1	Inguinal hernia	digestive	rs61667602	CRHR1	17	43785349	T	C	C	1.04412	0.0103578	1.02314	1.06554	3.06646e-05	0.00899204	1	407215	28437	-0.093554	9.1279e-12	COVID-19 Hospitalized	FIVE_PRIME_UTR_INTRON_VARIANT	EUR
377	Disorders of optic nerve and visual pathways	sense organs	rs35508621	LZTFL1	3	45880481	T	C	C	0.888889	0.0282608	0.840992	0.939514	3.07662e-05	0.00899852	1	425807	10485	0.38931	6.0917e-89	COVID-19 Hospitalized	CODING_TRANSCRIPT_INTRON_VARIANT	EUR
443	Peripheral vascular disease	circulatory system	rs9896243	NSF	17	44826056	C	G	G	1.03952	0.00930096	1.02074	1.05864	3.08645e-05	0.009004	1	382898	39404	-0.13155	3.2234e-08	COVID-19 Critically ill	CODING_TRANSCRIPT_INTRON_VARIANT	EUR
452.2	Deep vein thrombosis [DVT]	circulatory system	rs8080583	KANSL1	17	44162597	C	A	A	1.06276	0.0146208	1.03274	1.09366	3.13509e-05	0.00912239	1	425877	13567	-0.12662	2.0785e-08	COVID-19 Critically ill	CODING_TRANSCRIPT_INTRON_VARIANT	EUR
714	Rheumatoid arthritis and other inflammatory polyarthropathies	musculoskeletal	rs9268576	HLA-DRA	6	32395641	T	C	C	0.885529	0.0292054	0.836263	0.937696	3.1464e-05	0.00913182	1	425586	12826	0.095134	9.9752e-07	COVID-19 Hospitalized	INTERGENIC_VARIANT	EUR
427.22	Atrial flutter	circulatory system	rs9896243	NSF	17	44826056	C	G	G	1.05199	0.0121777	1.02718	1.0774	3.15792e-05	0.00914181	1	414638	21494	-0.13155	3.2234e-08	COVID-19 Critically ill	CODING_TRANSCRIPT_INTRON_VARIANT	EUR
695.3	Rosacea	dermatologic	rs61667602	CRHR1	17	43785349	T	C	C	0.939815	0.0149319	0.912708	0.967726	3.22391e-05	0.00930904	1	423262	13928	-0.093554	9.1279e-12	COVID-19 Hospitalized	FIVE_PRIME_UTR_INTRON_VARIANT	EUR
496.21	Obstructive chronic bronchitis	respiratory	rs9896243	NSF	17	44826056	C	G	G	1.05076	0.0119258	1.02649	1.07561	3.29368e-05	0.00947145	1	407654	22262	-0.13155	3.2234e-08	COVID-19 Critically ill	CODING_TRANSCRIPT_INTRON_VARIANT	EUR
796	Elevated prostate specific antigen [PSA]	genitourinary	rs732990	CIB4	2	26842146	C	G	G	1.02955	0.00701373	1.01549	1.0438	3.29986e-05	0.00947145	1	379128	51273	0.056389	5.6358e-07	COVID-19 Hospitalized	CODING_TRANSCRIPT_INTRON_VARIANT	EUR
782.3	Edema	symptoms	rs8080583	KANSL1	17	44162597	C	A	A	1.03203	0.0075952	1.01678	1.04751	3.30526e-05	0.00947145	1	343528	59597	-0.12662	2.0785e-08	COVID-19 Critically ill	CODING_TRANSCRIPT_INTRON_VARIANT	EUR
411.8	Other chronic ischemic heart disease, unspecified	circulatory system	rs61667602	CRHR1	17	43785349	T	C	C	1.03052	0.00724479	1.01599	1.04526	3.32625e-05	0.00950753	1	356205	69082	-0.093554	9.1279e-12	COVID-19 Hospitalized	FIVE_PRIME_UTR_INTRON_VARIANT	EUR
214.1	Lipoma of skin and subcutaneous tissue	neoplasms	rs495828	ABO	9	136154867	G	T	T	1.08752	0.0202329	1.04523	1.13151	3.37504e-05	0.00962269	1	429395	6976	-0.13432	6.5649e-10	COVID-19 Critically ill	UPSTREAM_GENE_VARIANT	EUR
465	Acute upper respiratory infections of multiple or unspecified sites	respiratory	rs1405655	NR1H2	19	50882619	T	C	C	1.02761	0.00657416	1.01445	1.04094	3.42836e-05	0.00975015	1	301665	71248	0.075181	1.1208e-11	COVID-19 Hospitalized,COVID-19 Critically ill	CODING_TRANSCRIPT_INTRON_VARIANT	EUR
244.4	Hypothyroidism NOS	endocrine/metabolic	rs495828	ABO	9	136154867	G	T	T	1.03264	0.00776224	1.01705	1.04847	3.50136e-05	0.00993281	1	378980	57033	-0.13432	6.5649e-10	COVID-19 Critically ill	UPSTREAM_GENE_VARIANT	EUR
530.11	GERD	digestive	rs67959919	LZTFL1	3	45871908	G	A	A	0.964553	0.00873153	0.948187	0.981202	3.57526e-05	0.0101171	1	241626	166254	0.59355	1.6043e-80	COVID-19 Critically ill	CODING_TRANSCRIPT_INTRON_VARIANT	EUR
707.2	Chronic ulcer of leg or foot	dermatologic	rs61667602	CRHR1	17	43785349	T	C	C	1.05576	0.0131466	1.0289	1.08332	3.66863e-05	0.0103554	1	420294	17075	-0.093554	9.1279e-12	COVID-19 Hospitalized	FIVE_PRIME_UTR_INTRON_VARIANT	EUR
695	Erythematous conditions	dermatologic	rs61667602	CRHR1	17	43785349	T	C	C	0.957693	0.0104754	0.93823	0.977559	3.68078e-05	0.0103639	1	388794	29173	-0.093554	9.1279e-12	COVID-19 Hospitalized	FIVE_PRIME_UTR_INTRON_VARIANT	EUR
530.11	GERD	digestive	rs35508621	LZTFL1	3	45880481	T	C	C	0.964256	0.0088227	0.947726	0.981076	3.69939e-05	0.0103904	1	241626	166254	0.38931	6.0917e-89	COVID-19 Hospitalized	CODING_TRANSCRIPT_INTRON_VARIANT	EUR
796	Elevated prostate specific antigen [PSA]	genitourinary	rs35705950	MUC5B	11	1241221	G	T	T	0.955373	0.0110811	0.934847	0.976349	3.78984e-05	0.0106181	1	379128	51273	-0.11177	1.2224e-08	COVID-19 Hospitalized,COVID-19 Critically ill	UPSTREAM_GENE_VARIANT	EUR
695.4	Lupus (localized and systemic)	dermatologic	rs9501257	HLA-DPB1	6	33055355	A	G	G	1.28629	0.0611541	1.141	1.45008	3.8408e-05	0.0107343	1	444049	1317	0.17269	4.1339e-08	COVID-19 Critically ill	THREE_PRIME_UTR_EXON_VARIANT	EUR
714.1	Rheumatoid arthritis	musculoskeletal	rs9501257	HLA-DPB1	6	33055355	A	G	G	0.898828	0.0259147	0.854315	0.945661	3.85613e-05	0.0107506	1	431500	9933	0.17269	4.1339e-08	COVID-19 Critically ill	THREE_PRIME_UTR_EXON_VARIANT	EUR
250.12	Type 1 diabetes with renal manifestations	endocrine/metabolic	rs9501257	HLA-DPB1	6	33055355	A	G	G	1.33023	0.0693607	1.16115	1.52394	3.88764e-05	0.0108118	1	443915	997	0.17269	4.1339e-08	COVID-19 Critically ill	THREE_PRIME_UTR_EXON_VARIANT	EUR
327.3	Sleep apnea	neurological	rs61667602	CRHR1	17	43785349	T	C	C	1.02333	0.00560844	1.01214	1.03464	3.92898e-05	0.0108802	1	281691	143378	-0.093554	9.1279e-12	COVID-19 Hospitalized	FIVE_PRIME_UTR_INTRON_VARIANT	EUR
365	Glaucoma	sense organs	rs9896243	NSF	17	44826056	C	G	G	1.02933	0.0070315	1.01524	1.04362	3.93146e-05	0.0108802	1	348824	77649	-0.13155	3.2234e-08	COVID-19 Critically ill	CODING_TRANSCRIPT_INTRON_VARIANT	EUR
560.4	Other intestinal obstruction	digestive	rs67579710	THBS3	1	155173527	G	A	A	1.12333	0.0283213	1.06268	1.18745	4.01861e-05	0.0110943	1	435151	5963	-0.10348	1.0252e-09	COVID-19 Hospitalized	CODING_TRANSCRIPT_INTRON_VARIANT	EUR
707.2	Chronic ulcer of leg or foot	dermatologic	rs8080583	KANSL1	17	44162597	C	A	A	1.05534	0.0131392	1.0285	1.08287	4.14803e-05	0.0113705	1	420294	17075	-0.12662	2.0785e-08	COVID-19 Critically ill	CODING_TRANSCRIPT_INTRON_VARIANT	EUR
172.21	Basal cell carcinoma	neoplasms	rs11085727	TYK2	19	10466123	C	T	T	1.04013	0.00959979	1.02075	1.05989	4.15104e-05	0.0113705	1	402688	28923	0.17253	2.3333e-18	COVID-19 Critically ill,COVID-19 Hospitalized	CODING_TRANSCRIPT_INTRON_VARIANT	EUR
377	Disorders of optic nerve and visual pathways	sense organs	rs67959919	LZTFL1	3	45871908	G	A	A	0.891791	0.0279448	0.844261	0.941998	4.16391e-05	0.0113705	1	425807	10485	0.59355	1.6043e-80	COVID-19 Critically ill	CODING_TRANSCRIPT_INTRON_VARIANT	EUR
296.22	Major depressive disorder	mental disorders	rs9896243	NSF	17	44826056	C	G	G	1.02524	0.00608312	1.01309	1.03754	4.17683e-05	0.0113705	1	288067	131097	-0.13155	3.2234e-08	COVID-19 Critically ill	CODING_TRANSCRIPT_INTRON_VARIANT	EUR
560.4	Other intestinal obstruction	digestive	rs35154152	THBS3	1	155172725	T	C	C	1.1228	0.0282692	1.06229	1.18677	4.17859e-05	0.0113705	1	435151	5963	-0.20528	2.3574e-11	COVID-19 Critically ill	SYNONYMOUS_VARIANT	EUR
585.3	Chronic renal failure [CKD]	genitourinary	rs35705950	MUC5B	11	1241221	G	T	T	0.957455	0.0106109	0.937748	0.977576	4.17893e-05	0.0113705	1	371111	57327	-0.11177	1.2224e-08	COVID-19 Hospitalized,COVID-19 Critically ill	UPSTREAM_GENE_VARIANT	EUR
713.5	Arthropathy associated with neurological disorders	musculoskeletal	rs61667602	CRHR1	17	43785349	T	C	C	1.17738	0.0398648	1.08889	1.27306	4.20237e-05	0.0114069	1	443542	1683	-0.093554	9.1279e-12	COVID-19 Hospitalized	FIVE_PRIME_UTR_INTRON_VARIANT	EUR
496.1	Emphysema	respiratory	rs35705950	MUC5B	11	1241221	G	T	T	1.09426	0.0220065	1.04807	1.1425	4.24989e-05	0.0115083	1	423804	10288	-0.11177	1.2224e-08	COVID-19 Hospitalized,COVID-19 Critically ill	UPSTREAM_GENE_VARIANT	EUR
433.21	Cerebral artery occlusion, with cerebral infarction	circulatory system	rs61667602	CRHR1	17	43785349	T	C	C	1.0529	0.0125988	1.02721	1.07922	4.29252e-05	0.011596	1	417837	18671	-0.093554	9.1279e-12	COVID-19 Hospitalized	FIVE_PRIME_UTR_INTRON_VARIANT	EUR
702	Degenerative skin conditions and other dermatoses	dermatologic	rs67579710	THBS3	1	155173527	G	A	A	1.03351	0.00806533	1.0173	1.04998	4.38007e-05	0.0118043	1	267600	131702	-0.10348	1.0252e-09	COVID-19 Hospitalized	CODING_TRANSCRIPT_INTRON_VARIANT	EUR
702	Degenerative skin conditions and other dermatoses	dermatologic	rs35154152	THBS3	1	155172725	T	C	C	1.03339	0.00804978	1.01721	1.04982	4.50613e-05	0.0121152	1	267600	131702	-0.20528	2.3574e-11	COVID-19 Critically ill	SYNONYMOUS_VARIANT	EUR
443.9	Peripheral vascular disease, unspecified	circulatory system	rs9896243	NSF	17	44826056	C	G	G	1.03995	0.00962334	1.02052	1.05975	4.69276e-05	0.012568	1	387129	36566	-0.13155	3.2234e-08	COVID-19 Critically ill	CODING_TRANSCRIPT_INTRON_VARIANT	EUR
695	Erythematous conditions	dermatologic	rs9501257	HLA-DPB1	6	33055355	A	G	G	0.939745	0.0152685	0.912039	0.968293	4.69676e-05	0.012568	1	388794	29173	0.17269	4.1339e-08	COVID-19 Critically ill	THREE_PRIME_UTR_EXON_VARIANT	EUR
696.4	Psoriasis	dermatologic	rs9268576	HLA-DRA	6	32395641	T	C	C	1.10389	0.0242885	1.05258	1.15772	4.70917e-05	0.0125715	1	424019	15547	0.095134	9.9752e-07	COVID-19 Hospitalized	INTERGENIC_VARIANT	EUR
337.1	Peripheral autonomic neuropathy	neurological	rs11702230	LOC101928126	21	35377591	C	T	T	0.914861	0.0218906	0.876439	0.954967	4.80523e-05	0.0127977	1	421110	11633	0.099731	3.223e-09	COVID-19 Hospitalized	INTERGENIC_VARIANT	EUR
250.23	Type 2 diabetes with ophthalmic manifestations	endocrine/metabolic	rs61667602	CRHR1	17	43785349	T	C	C	1.04406	0.0106307	1.02254	1.06605	4.98526e-05	0.013246	1	400916	26974	-0.093554	9.1279e-12	COVID-19 Hospitalized	FIVE_PRIME_UTR_INTRON_VARIANT	EUR
214	Lipoma	neoplasms	rs495828	ABO	9	136154867	G	T	T	1.06049	0.0144842	1.03081	1.09103	5.01625e-05	0.0132827	1	415430	14063	-0.13432	6.5649e-10	COVID-19 Critically ill	UPSTREAM_GENE_VARIANT	EUR
803.3	Fracture of clavicle or scapula	injuries & poisonings	rs12809318	FBRSL1	12	133140840	T	C	C	1.11551	0.026962	1.05809	1.17604	5.03128e-05	0.0132827	1	441295	2969	-0.062781	9.5289e-09	COVID-19 Hospitalized	CODING_TRANSCRIPT_INTRON_VARIANT	EUR
444.1	Arterial embolism and thrombosis of lower extremity artery	circulatory system	rs495828	ABO	9	136154867	G	T	T	1.16283	0.0372125	1.08104	1.25082	5.03427e-05	0.0132827	1	441472	1969	-0.13432	6.5649e-10	COVID-19 Critically ill	UPSTREAM_GENE_VARIANT	EUR
796	Elevated prostate specific antigen [PSA]	genitourinary	rs111837807	CCHCR1	6	31121232	T	C	C	0.950648	0.012503	0.927635	0.974231	5.16615e-05	0.013599	1	379128	51273	0.20363	2.152e-11	COVID-19 Critically ill,COVID-19 Hospitalized	CODING_TRANSCRIPT_INTRON_VARIANT	EUR
564.1	Irritable Bowel Syndrome	digestive	rs9896243	NSF	17	44826056	C	G	G	1.06331	0.0151834	1.03214	1.09543	5.27085e-05	0.0138248	1	423464	13755	-0.13155	3.2234e-08	COVID-19 Critically ill	CODING_TRANSCRIPT_INTRON_VARIANT	EUR
696.41	Psoriasis vulgaris	dermatologic	rs9268576	HLA-DRA	6	32395641	T	C	C	1.10527	0.0247565	1.05292	1.16022	5.27637e-05	0.0138248	1	424764	14912	0.095134	9.9752e-07	COVID-19 Hospitalized	INTERGENIC_VARIANT	EUR
713	Arthropathy associated with other disorders classified elsewhere	musculoskeletal	rs8080583	KANSL1	17	44162597	C	A	A	1.15617	0.0359138	1.07758	1.24048	5.3336e-05	0.0139425	1	442252	2093	-0.12662	2.0785e-08	COVID-19 Critically ill	CODING_TRANSCRIPT_INTRON_VARIANT	EUR
317.1	Alcoholism	mental disorders	rs9896243	NSF	17	44826056	C	G	G	0.967243	0.00824887	0.951731	0.983008	5.40134e-05	0.014087	1	368963	54912	-0.13155	3.2234e-08	COVID-19 Critically ill	CODING_TRANSCRIPT_INTRON_VARIANT	EUR
395	Heart valve disorders	circulatory system	rs10129899	LINC00637	14	104330432	C	A	A	0.965006	0.00882353	0.948461	0.98184	5.41389e-05	0.0140873	1	393587	32243	-0.057002	2.1916e-06	COVID-19 Hospitalized	INTERGENIC_VARIANT	EUR
790.6	Other abnormal blood chemistry	symptoms	rs10129899	LINC00637	14	104330432	C	A	A	0.960983	0.00987734	0.942558	0.979768	5.59399e-05	0.0145226	1	380757	24540	-0.057002	2.1916e-06	COVID-19 Hospitalized	INTERGENIC_VARIANT	EUR
440.2	Atherosclerosis of the extremities	circulatory system	rs505922	ABO	9	136149229	T	C	C	1.05295	0.0128166	1.02683	1.07974	5.67513e-05	0.0146995	1	419620	14098	-0.099884	2.0889e-20	COVID-19 Hospitalized	CODING_TRANSCRIPT_INTRON_VARIANT	EUR
172.22	Squamous cell carcinoma	neoplasms	rs111837807	CCHCR1	6	31121232	T	C	C	1.08339	0.019903	1.04194	1.12649	5.71288e-05	0.0147635	1	417422	17372	0.20363	2.152e-11	COVID-19 Critically ill,COVID-19 Hospitalized	CODING_TRANSCRIPT_INTRON_VARIANT	EUR
276.12	Hyposmolality and/or hyponatremia	endocrine/metabolic	rs10129899	LINC00637	14	104330432	C	A	A	0.951415	0.0123831	0.928602	0.974789	5.77133e-05	0.0148806	1	414228	15182	-0.057002	2.1916e-06	COVID-19 Hospitalized	INTERGENIC_VARIANT	EUR
550.1	Inguinal hernia	digestive	rs9896243	NSF	17	44826056	C	G	G	1.04382	0.0106662	1.02222	1.06587	5.80131e-05	0.0149239	1	407215	28437	-0.13155	3.2234e-08	COVID-19 Critically ill	CODING_TRANSCRIPT_INTRON_VARIANT	EUR
1010.5	NA	NA	rs61667602	CRHR1	17	43785349	T	C	C	1.02373	0.00584065	1.01208	1.03551	5.94254e-05	0.0152525	1	152752	210731	-0.093554	9.1279e-12	COVID-19 Hospitalized	FIVE_PRIME_UTR_INTRON_VARIANT	EUR
433	Cerebrovascular disease	circulatory system	rs61667602	CRHR1	17	43785349	T	C	C	1.02997	0.00736358	1.01521	1.04494	6.06205e-05	0.0155241	1	351419	65368	-0.093554	9.1279e-12	COVID-19 Hospitalized	FIVE_PRIME_UTR_INTRON_VARIANT	EUR
208	Benign neoplasm of colon	neoplasms	rs9896243	NSF	17	44826056	C	G	G	1.02535	0.00624468	1.01288	1.03797	6.10867e-05	0.0156081	1	274065	123481	-0.13155	3.2234e-08	COVID-19 Critically ill	CODING_TRANSCRIPT_INTRON_VARIANT	EUR
605	Erectile dysfunction [ED]	genitourinary	rs8080583	KANSL1	17	44162597	C	A	A	1.02526	0.0062267	1.01282	1.03785	6.1702e-05	0.0157298	1	306593	104921	-0.12662	2.0785e-08	COVID-19 Critically ill	CODING_TRANSCRIPT_INTRON_VARIANT	EUR
564.1	Irritable Bowel Syndrome	digestive	rs61667602	CRHR1	17	43785349	T	C	C	1.06074	0.0147581	1.0305	1.09187	6.45399e-05	0.0164163	1	423464	13755	-0.093554	9.1279e-12	COVID-19 Hospitalized	FIVE_PRIME_UTR_INTRON_VARIANT	EUR
455	Hemorrhoids	circulatory system	rs495828	ABO	9	136154867	G	T	T	0.968771	0.00795044	0.953792	0.983985	6.59057e-05	0.0167262	1	326151	55951	-0.13432	6.5649e-10	COVID-19 Critically ill	UPSTREAM_GENE_VARIANT	EUR
367.8	Hypermetropia	sense organs	rs61667602	CRHR1	17	43785349	T	C	C	1.02881	0.00711965	1.01456	1.04327	6.6093e-05	0.0167362	1	321621	70953	-0.093554	9.1279e-12	COVID-19 Hospitalized	FIVE_PRIME_UTR_INTRON_VARIANT	EUR
577.3	Cyst and pseudocyst of pancreas	digestive	rs495828	ABO	9	136154867	G	T	T	1.14602	0.0342198	1.07168	1.22552	6.80909e-05	0.0172036	1	442111	2351	-0.13432	6.5649e-10	COVID-19 Critically ill	UPSTREAM_GENE_VARIANT	EUR
578.2	Blood in stool	digestive	rs505922	ABO	9	136149229	T	C	C	0.95705	0.0110265	0.936589	0.977959	6.85542e-05	0.0172821	1	397752	19776	-0.099884	2.0889e-20	COVID-19 Hospitalized	CODING_TRANSCRIPT_INTRON_VARIANT	EUR
702.1	Actinic keratosis	dermatologic	rs117169628	SLC22A31	16	89262657	G	A	A	0.967449	0.0083244	0.951793	0.983363	7.0274e-05	0.0176763	1	316288	91436	0.081201	5.77e-07	COVID-19 Hospitalized	SYNONYMOUS_VARIANT	EUR
585.33	Chronic Kidney Disease, Stage III	genitourinary	rs35705950	MUC5B	11	1241221	G	T	T	0.950953	0.0126588	0.92765	0.974842	7.10435e-05	0.017827	1	395896	37558	-0.11177	1.2224e-08	COVID-19 Hospitalized,COVID-19 Critically ill	UPSTREAM_GENE_VARIANT	EUR
556.1	Ulceration of intestine	digestive	rs12660421	FOXP4-AS1	6	41488378	G	A	A	1.72092	0.136661	1.31654	2.2495	7.11883e-05	0.017827	1	441034	1135	0.35506	1.1424e-09	COVID-19 Critically ill	DOWNSTREAM_GENE_VARIANT	EUR
395.1	Nonrheumatic mitral valve disorders	circulatory system	rs9896243	NSF	17	44826056	C	G	G	0.933771	0.0172557	0.902718	0.965891	7.15383e-05	0.0178424	1	420725	11013	-0.13155	3.2234e-08	COVID-19 Critically ill	CODING_TRANSCRIPT_INTRON_VARIANT	EUR
337	Disorders of the autonomic nervous system	neurological	rs11702230	LOC101928126	21	35377591	C	T	T	0.920282	0.0209202	0.883311	0.958801	7.15651e-05	0.0178424	1	419036	12717	0.099731	3.223e-09	COVID-19 Hospitalized	INTERGENIC_VARIANT	EUR
172.2	Other non-epithelial cancer of skin	neoplasms	rs721917	SFTPD	10	81706324	A	G	G	0.975099	0.00636971	0.963001	0.987349	7.53218e-05	0.0187377	1	360737	64695	0.055247	2.0819e-07	COVID-19 Hospitalized	SYNONYMOUS_VARIANT	EUR
285.21	Anemia in chronic kidney disease	hematopoietic	rs12259804	PLEKHS1	10	115573378	T	C	C	0.833936	0.0459337	0.762139	0.912497	7.702e-05	0.0191182	1	433638	7327	-0.27547	4.8674e-08	COVID-19 Critically ill	INTERGENIC_VARIANT	EUR
577.3	Cyst and pseudocyst of pancreas	digestive	rs505922	ABO	9	136149229	T	C	C	1.12809	0.0304931	1.06265	1.19757	7.72969e-05	0.0191449	1	442111	2351	-0.099884	2.0889e-20	COVID-19 Hospitalized	CODING_TRANSCRIPT_INTRON_VARIANT	EUR
172.2	Other non-epithelial cancer of skin	neoplasms	rs61667602	CRHR1	17	43785349	T	C	C	1.02999	0.00748363	1.01499	1.04521	7.85823e-05	0.0194208	1	360737	64695	-0.093554	9.1279e-12	COVID-19 Hospitalized	FIVE_PRIME_UTR_INTRON_VARIANT	EUR
246.7	Abnormal results of function study of thyroid	endocrine/metabolic	rs721917	SFTPD	10	81706324	A	G	G	1.09771	0.0236123	1.04806	1.1497	7.87813e-05	0.0194276	1	434616	3704	0.055247	2.0819e-07	COVID-19 Hospitalized	SYNONYMOUS_VARIANT	EUR
440.2	Atherosclerosis of the extremities	circulatory system	rs9896243	NSF	17	44826056	C	G	G	1.06016	0.0148083	1.02983	1.09138	7.97566e-05	0.0196007	1	419620	14098	-0.13155	3.2234e-08	COVID-19 Critically ill	CODING_TRANSCRIPT_INTRON_VARIANT	EUR
433	Cerebrovascular disease	circulatory system	rs9896243	NSF	17	44826056	C	G	G	1.03035	0.00757826	1.01516	1.04576	7.98295e-05	0.0196007	1	351419	65368	-0.13155	3.2234e-08	COVID-19 Critically ill	CODING_TRANSCRIPT_INTRON_VARIANT	EUR
761	Cervicalgia	symptoms	rs9896243	NSF	17	44826056	C	G	G	0.972389	0.00710302	0.958946	0.986021	8.08644e-05	0.0198118	1	328929	77959	-0.13155	3.2234e-08	COVID-19 Critically ill	CODING_TRANSCRIPT_INTRON_VARIANT	EUR
694.1	Vitiligo	dermatologic	rs111837807	CCHCR1	6	31121232	T	C	C	0.718473	0.0839108	0.609517	0.846907	8.14082e-05	0.0199019	1	444051	1206	0.20363	2.152e-11	COVID-19 Critically ill,COVID-19 Hospitalized	CODING_TRANSCRIPT_INTRON_VARIANT	EUR
426.92	Cardiac defibrillator in situ	circulatory system	rs505922	ABO	9	136149229	T	C	C	1.06296	0.0154994	1.03116	1.09575	8.16533e-05	0.0199188	1	433895	9457	-0.099884	2.0889e-20	COVID-19 Hospitalized	CODING_TRANSCRIPT_INTRON_VARIANT	EUR
459.9	Circulatory disease NEC	circulatory system	rs495828	ABO	9	136154867	G	T	T	1.06467	0.0159141	1.03197	1.0984	8.23163e-05	0.0200374	1	412041	11662	-0.13432	6.5649e-10	COVID-19 Critically ill	UPSTREAM_GENE_VARIANT	EUR
809	Fracture of unspecified bones	injuries & poisonings	rs9896243	NSF	17	44826056	C	G	G	1.08412	0.0205634	1.04129	1.1287	8.57782e-05	0.0208353	1	428336	7048	-0.13155	3.2234e-08	COVID-19 Critically ill	CODING_TRANSCRIPT_INTRON_VARIANT	EUR
459	Other disorders of circulatory system	circulatory system	rs505922	ABO	9	136149229	T	C	C	1.05022	0.0124789	1.02485	1.07623	8.60471e-05	0.0208558	1	405171	14890	-0.099884	2.0889e-20	COVID-19 Hospitalized	CODING_TRANSCRIPT_INTRON_VARIANT	EUR
475	Chronic sinusitis	respiratory	rs495828	ABO	9	136154867	G	T	T	0.962918	0.0096241	0.944925	0.981254	8.62688e-05	0.0208649	1	373504	35688	-0.13432	6.5649e-10	COVID-19 Critically ill	UPSTREAM_GENE_VARIANT	EUR
455	Hemorrhoids	circulatory system	rs13050728	IFNAR2	21	34615210	T	C	C	1.02835	0.00712789	1.01409	1.04282	8.7596e-05	0.0211407	1	326151	55951	-0.10657	4.0686e-21	COVID-19 Hospitalized,COVID-19 Critically ill	CODING_TRANSCRIPT_INTRON_VARIANT	EUR
530.1	Esophagitis, GERD and related diseases	digestive	rs67959919	LZTFL1	3	45871908	G	A	A	0.966635	0.00865336	0.950379	0.983169	8.7986e-05	0.0211896	1	233178	175648	0.59355	1.6043e-80	COVID-19 Critically ill	CODING_TRANSCRIPT_INTRON_VARIANT	EUR
275.1	Disorders of iron metabolism	hematopoietic	rs495828	ABO	9	136154867	G	T	T	0.874466	0.0342183	0.817742	0.935125	8.8481e-05	0.0212068	1	441251	2784	-0.13432	6.5649e-10	COVID-19 Critically ill	UPSTREAM_GENE_VARIANT	EUR
703	Diseases of nail, NOS	dermatologic	rs9896243	NSF	17	44826056	C	G	G	1.03769	0.00943874	1.01867	1.05707	8.85269e-05	0.0212068	1	382215	38080	-0.13155	3.2234e-08	COVID-19 Critically ill	CODING_TRANSCRIPT_INTRON_VARIANT	EUR
452	Other venous embolism and thrombosis	circulatory system	rs61667602	CRHR1	17	43785349	T	C	C	1.04468	0.0111514	1.0221	1.06777	8.86191e-05	0.0212068	1	410087	24262	-0.093554	9.1279e-12	COVID-19 Hospitalized	FIVE_PRIME_UTR_INTRON_VARIANT	EUR
577	Diseases of pancreas	digestive	rs495828	ABO	9	136154867	G	T	T	1.06448	0.0159429	1.03173	1.09826	8.88513e-05	0.0212175	1	428205	11532	-0.13432	6.5649e-10	COVID-19 Critically ill	UPSTREAM_GENE_VARIANT	EUR
747.2	Congenital anomalies of peripheral vascular system	congenital anomalies	rs2924480	ELF5	11	34529831	T	C	C	1.22505	0.0518423	1.10669	1.35607	9.02648e-05	0.0215096	1	443120	941	-0.11648	2.817e-07	COVID-19 Critically ill	CODING_TRANSCRIPT_INTRON_VARIANT	EUR
605	Erectile dysfunction [ED]	genitourinary	rs61667602	CRHR1	17	43785349	T	C	C	1.0247	0.00623267	1.01226	1.03729	9.06391e-05	0.0215534	1	306593	104921	-0.093554	9.1279e-12	COVID-19 Hospitalized	FIVE_PRIME_UTR_INTRON_VARIANT	EUR
172.21	Basal cell carcinoma	neoplasms	rs1250993	LOC101929525	10	81399565	C	G	G	0.96085	0.0102154	0.941803	0.980282	9.2484e-05	0.021946	1	402688	28923	0.12403	5.3767e-08	COVID-19 Critically ill	INTERGENIC_VARIANT	EUR
574.3	Cholecystitis without cholelithiasis	digestive	rs495828	ABO	9	136154867	G	T	T	1.08673	0.0212819	1.04233	1.13302	9.30387e-05	0.0219792	1	434894	6327	-0.13432	6.5649e-10	COVID-19 Critically ill	UPSTREAM_GENE_VARIANT	EUR
585	Renal failure	genitourinary	rs67579710	THBS3	1	155173527	G	A	A	1.036	0.00904998	1.01779	1.05454	9.30708e-05	0.0219792	1	338642	81191	-0.10348	1.0252e-09	COVID-19 Hospitalized	CODING_TRANSCRIPT_INTRON_VARIANT	EUR
433	Cerebrovascular disease	circulatory system	rs8080583	KANSL1	17	44162597	C	A	A	1.02917	0.00735698	1.01443	1.04411	9.32064e-05	0.0219792	1	351419	65368	-0.12662	2.0785e-08	COVID-19 Critically ill	CODING_TRANSCRIPT_INTRON_VARIANT	EUR
440.2	Atherosclerosis of the extremities	circulatory system	rs495828	ABO	9	136154867	G	T	T	1.05847	0.0145492	1.02871	1.08908	9.40344e-05	0.0221284	1	419620	14098	-0.13432	6.5649e-10	COVID-19 Critically ill	UPSTREAM_GENE_VARIANT	EUR
070.3	Viral hepatitis C	infectious diseases	rs505922	ABO	9	136149229	T	C	C	0.956435	0.0114107	0.935282	0.978066	9.47902e-05	0.02226	1	423756	18968	-0.099884	2.0889e-20	COVID-19 Hospitalized	CODING_TRANSCRIPT_INTRON_VARIANT	EUR
530.1	Esophagitis, GERD and related diseases	digestive	rs35508621	LZTFL1	3	45880481	T	C	C	0.966456	0.00874349	0.950035	0.983161	9.5279e-05	0.0223284	1	233178	175648	0.38931	6.0917e-89	COVID-19 Hospitalized	CODING_TRANSCRIPT_INTRON_VARIANT	EUR
296.2	Depression	mental disorders	rs9896243	NSF	17	44826056	C	G	G	1.02254	0.00571607	1.01114	1.03406	9.66854e-05	0.0226112	1	245050	173995	-0.13155	3.2234e-08	COVID-19 Critically ill	CODING_TRANSCRIPT_INTRON_VARIANT	EUR
285.2	Anemia of chronic disease	hematopoietic	rs9501257	HLA-DPB1	6	33055355	A	G	G	1.08454	0.0208207	1.04117	1.12971	9.71012e-05	0.0226616	1	420590	13654	0.17269	4.1339e-08	COVID-19 Critically ill	THREE_PRIME_UTR_EXON_VARIANT	EUR
244.4	Hypothyroidism NOS	endocrine/metabolic	rs9501257	HLA-DPB1	6	33055355	A	G	G	0.956937	0.011299	0.935978	0.978365	9.78951e-05	0.0227999	1	378980	57033	0.17269	4.1339e-08	COVID-19 Critically ill	THREE_PRIME_UTR_EXON_VARIANT	EUR
172.2	Other non-epithelial cancer of skin	neoplasms	rs67579710	THBS3	1	155173527	G	A	A	1.03954	0.00995791	1.01945	1.06003	9.83987e-05	0.0228701	1	360737	64695	-0.10348	1.0252e-09	COVID-19 Hospitalized	CODING_TRANSCRIPT_INTRON_VARIANT	EUR
550	Abdominal hernia	digestive	rs467843	TRAPPC13	5	64945715	A	G	G	1.02638	0.00668937	1.01301	1.03993	9.92389e-05	0.0230181	1	346195	67175	-0.089724	1.7259e-06	COVID-19 Critically ill	CODING_TRANSCRIPT_INTRON_VARIANT	EUR
172.22	Squamous cell carcinoma	neoplasms	rs61667602	CRHR1	17	43785349	T	C	C	1.05239	0.0131326	1.02565	1.07983	0.000100915	0.023359	1	417422	17372	-0.093554	9.1279e-12	COVID-19 Hospitalized	FIVE_PRIME_UTR_INTRON_VARIANT	EUR
585	Renal failure	genitourinary	rs35154152	THBS3	1	155172725	T	C	C	1.03569	0.00903279	1.01752	1.05419	0.000103344	0.0238464	1	338642	81191	-0.20528	2.3574e-11	COVID-19 Critically ill	SYNONYMOUS_VARIANT	EUR
697	Sarcoidosis	dermatologic	rs111837807	CCHCR1	6	31121232	T	C	C	0.740824	0.0772703	0.636711	0.861961	0.000103442	0.0238464	1	444118	1427	0.20363	2.152e-11	COVID-19 Critically ill,COVID-19 Hospitalized	CODING_TRANSCRIPT_INTRON_VARIANT	EUR
172.2	Other non-epithelial cancer of skin	neoplasms	rs35154152	THBS3	1	155172725	T	C	C	1.03933	0.00993905	1.01928	1.05977	0.000103916	0.0238725	1	360737	64695	-0.20528	2.3574e-11	COVID-19 Critically ill	SYNONYMOUS_VARIANT	EUR
855	Complication of nervous system device, implant, and graft	injuries & poisonings	rs78313563	ESS2	22	19136365	G	A	A	3.23485	0.302486	1.78804	5.85235	0.000103977	0.0238725	1	445318	244	0.40873	6.5914e-07	COVID-19 Critically ill	UPSTREAM_GENE_VARIANT	EUR
573.2	Liver replaced by transplant	digestive	rs75505823	LRP1	12	57540956	G	T	T	1.46685	0.0987689	1.20869	1.78015	0.00010492	0.0240403	1	444826	905	-0.20852	3.0745e-06	COVID-19 Critically ill	CODING_TRANSCRIPT_INTRON_VARIANT	EUR
702.1	Actinic keratosis	dermatologic	rs505922	ABO	9	136149229	T	C	C	0.97708	0.00597882	0.965697	0.988597	0.00010528	0.0240736	1	316288	91436	-0.099884	2.0889e-20	COVID-19 Hospitalized	CODING_TRANSCRIPT_INTRON_VARIANT	EUR
172.21	Basal cell carcinoma	neoplasms	rs721917	SFTPD	10	81706324	A	G	G	0.966186	0.00887112	0.949532	0.983132	0.000105491	0.0240736	1	402688	28923	0.055247	2.0819e-07	COVID-19 Hospitalized	SYNONYMOUS_VARIANT	EUR
362.29	Macular degeneration (senile) of retina NOS	sense organs	rs6869036	MGAT1	5	180223327	C	T	T	1.1945	0.0458598	1.09182	1.30684	0.000106437	0.0242407	1	426251	10791	0.25536	1.7578e-06	COVID-19 Critically ill	FIVE_PRIME_UTR_INTRON_VARIANT	EUR
681	Superficial cellulitis and abscess	dermatologic	rs505922	ABO	9	136149229	T	C	C	1.02462	0.00628169	1.01208	1.03731	0.000108207	0.0245943	1	330378	69347	-0.099884	2.0889e-20	COVID-19 Hospitalized	CODING_TRANSCRIPT_INTRON_VARIANT	EUR
556.1	Ulceration of intestine	digestive	rs495828	ABO	9	136154867	G	T	T	0.810412	0.0543316	0.728549	0.901473	0.000109252	0.024782	1	441034	1135	-0.13432	6.5649e-10	COVID-19 Critically ill	UPSTREAM_GENE_VARIANT	EUR
745	Pain in joint	musculoskeletal	rs8080583	KANSL1	17	44162597	C	A	A	1.02274	0.00581229	1.01115	1.03445	0.00010969	0.0248316	1	134702	260755	-0.12662	2.0785e-08	COVID-19 Critically ill	CODING_TRANSCRIPT_INTRON_VARIANT	EUR
512.7	Shortness of breath	respiratory	rs35705950	MUC5B	11	1241221	G	T	T	1.03537	0.00899259	1.01729	1.05378	0.000110764	0.0250247	1	308471	81413	-0.11177	1.2224e-08	COVID-19 Hospitalized,COVID-19 Critically ill	UPSTREAM_GENE_VARIANT	EUR
564.1	Irritable Bowel Syndrome	digestive	rs8080583	KANSL1	17	44162597	C	A	A	1.05864	0.0147458	1.02848	1.08968	0.000111268	0.0250885	1	423464	13755	-0.12662	2.0785e-08	COVID-19 Critically ill	CODING_TRANSCRIPT_INTRON_VARIANT	EUR
735.21	Hammer toe (acquired)	musculoskeletal	rs9896243	NSF	17	44826056	C	G	G	1.04961	0.0125339	1.02414	1.07572	0.000111836	0.0251259	1	414463	20143	-0.13155	3.2234e-08	COVID-19 Critically ill	CODING_TRANSCRIPT_INTRON_VARIANT	EUR
695.21	Dermatitis herpetiformis	dermatologic	rs77534576	DLX4	17	47940666	C	T	T	2.2681	0.211981	1.497	3.43638	0.000111878	0.0251259	1	445220	321	0.20794	1.7585e-10	COVID-19 Hospitalized	INTERGENIC_VARIANT	EUR
272.12	Hyperglyceridemia	endocrine/metabolic	rs505922	ABO	9	136149229	T	C	C	0.955039	0.0119146	0.932995	0.977603	0.000112879	0.0253005	1	415020	16812	-0.099884	2.0889e-20	COVID-19 Hospitalized	CODING_TRANSCRIPT_INTRON_VARIANT	EUR
512.8	Cough	respiratory	rs7089827	TFAM	10	60157611	C	T	T	1.04347	0.0110242	1.02117	1.06627	0.000113295	0.0253436	1	311710	65510	-0.14471	2.0338e-06	COVID-19 Critically ill	THREE_PRIME_UTR_EXON_VARIANT	EUR
452.2	Deep vein thrombosis [DVT]	circulatory system	rs61667602	CRHR1	17	43785349	T	C	C	1.05813	0.0146454	1.02819	1.08895	0.000114149	0.0254843	1	425877	13567	-0.093554	9.1279e-12	COVID-19 Hospitalized	FIVE_PRIME_UTR_INTRON_VARIANT	EUR
452.1	Iatrogenic pulmonary embolism and infarction	circulatory system	rs505922	ABO	9	136149229	T	C	C	1.36532	0.0807279	1.16552	1.59938	0.000114651	0.025546	1	445195	318	-0.099884	2.0889e-20	COVID-19 Hospitalized	CODING_TRANSCRIPT_INTRON_VARIANT	EUR
415	Pulmonary heart disease	circulatory system	rs8080583	KANSL1	17	44162597	C	A	A	1.04727	0.0119785	1.02297	1.07215	0.0001153	0.0256401	1	412511	20817	-0.12662	2.0785e-08	COVID-19 Critically ill	CODING_TRANSCRIPT_INTRON_VARIANT	EUR
249	Secondary diabetes mellitus	endocrine/metabolic	rs721917	SFTPD	10	81706324	A	G	G	1.07429	0.0185902	1.03585	1.11415	0.000115895	0.0257219	1	431724	6012	0.055247	2.0819e-07	COVID-19 Hospitalized	SYNONYMOUS_VARIANT	EUR
244	Hypothyroidism	endocrine/metabolic	rs9501257	HLA-DPB1	6	33055355	A	G	G	0.958108	0.0111222	0.937448	0.979223	0.000119229	0.02641	1	376809	59132	0.17269	4.1339e-08	COVID-19 Critically ill	THREE_PRIME_UTR_EXON_VARIANT	EUR
296	Mood disorders	mental disorders	rs9896243	NSF	17	44826056	C	G	G	1.0221	0.00568734	1.01077	1.03356	0.000121275	0.0268108	1	236060	184597	-0.13155	3.2234e-08	COVID-19 Critically ill	CODING_TRANSCRIPT_INTRON_VARIANT	EUR
695.41	Cutaneous lupus erythematosus	dermatologic	rs9501257	HLA-DPB1	6	33055355	A	G	G	1.36115	0.0803224	1.16288	1.59322	0.00012373	0.0273002	1	444935	726	0.17269	4.1339e-08	COVID-19 Critically ill	THREE_PRIME_UTR_EXON_VARIANT	EUR
070	Viral hepatitis	infectious diseases	rs505922	ABO	9	136149229	T	C	C	0.959072	0.010889	0.93882	0.97976	0.000124157	0.0273411	1	420238	20872	-0.099884	2.0889e-20	COVID-19 Hospitalized	CODING_TRANSCRIPT_INTRON_VARIANT	EUR
681.5	Cellulitis and abscess of leg, except foot	dermatologic	rs505922	ABO	9	136149229	T	C	C	1.04365	0.0111385	1.02112	1.06669	0.000125056	0.0274856	1	410068	18837	-0.099884	2.0889e-20	COVID-19 Hospitalized	CODING_TRANSCRIPT_INTRON_VARIANT	EUR
495.1	Chronic obstructive asthma	respiratory	rs5023077	FBRSL1	12	133141973	T	C	C	1.09367	0.0233596	1.04473	1.14491	0.000126512	0.0277517	1	436853	3956	-0.090901	1.5172e-06	COVID-19 Critically ill	CODING_TRANSCRIPT_INTRON_VARIANT	EUR
362.21	Macular degeneration, dry	sense organs	rs9501257	HLA-DPB1	6	33055355	A	G	G	0.937781	0.0167736	0.907452	0.969124	0.000128279	0.0280849	1	409952	25181	0.17269	4.1339e-08	COVID-19 Critically ill	THREE_PRIME_UTR_EXON_VARIANT	EUR
440.22	Atherosclerosis of native arteries of the extremities with intermittent claudication	circulatory system	rs61667602	CRHR1	17	43785349	T	C	C	1.06927	0.0174924	1.03323	1.10656	0.000128758	0.0281354	1	428090	9361	-0.093554	9.1279e-12	COVID-19 Hospitalized	FIVE_PRIME_UTR_INTRON_VARIANT	EUR
367.8	Hypermetropia	sense organs	rs8080583	KANSL1	17	44162597	C	A	A	1.0276	0.0071128	1.01337	1.04202	0.000129552	0.0282543	1	321621	70953	-0.12662	2.0785e-08	COVID-19 Critically ill	CODING_TRANSCRIPT_INTRON_VARIANT	EUR
426.9	Cardiac pacemaker/device in situ	circulatory system	rs8080583	KANSL1	17	44162597	C	A	A	1.04554	0.0116389	1.02196	1.06967	0.000130089	0.0283169	1	418148	22488	-0.12662	2.0785e-08	COVID-19 Critically ill	CODING_TRANSCRIPT_INTRON_VARIANT	EUR
351	Other peripheral nerve disorders	neurological	rs67579710	THBS3	1	155173527	G	A	A	1.03508	0.00902016	1.01694	1.05354	0.000132358	0.0287555	1	333092	77494	-0.10348	1.0252e-09	COVID-19 Hospitalized	CODING_TRANSCRIPT_INTRON_VARIANT	EUR
366.2	Senile cataract	sense organs	rs61667602	CRHR1	17	43785349	T	C	C	1.02288	0.00592262	1.01107	1.03482	0.000134077	0.0290731	1	211763	192273	-0.093554	9.1279e-12	COVID-19 Hospitalized	FIVE_PRIME_UTR_INTRON_VARIANT	EUR
411.2	Myocardial infarction	circulatory system	rs9896243	NSF	17	44826056	C	G	G	1.03726	0.0095881	1.01795	1.05694	0.000135958	0.0294246	1	392016	36312	-0.13155	3.2234e-08	COVID-19 Critically ill	CODING_TRANSCRIPT_INTRON_VARIANT	EUR
513.8	Disorders of diaphragm	respiratory	rs7089827	TFAM	10	60157611	C	T	T	1.26202	0.0610315	1.11974	1.42239	0.000137262	0.0296502	1	441883	1501	-0.14471	2.0338e-06	COVID-19 Critically ill	THREE_PRIME_UTR_EXON_VARIANT	EUR
555	Inflammatory bowel disease and other gastroenteritis and colitis	digestive	rs9268576	HLA-DRA	6	32395641	T	C	C	0.864859	0.038094	0.802638	0.931904	0.000138224	0.0298011	1	434283	7499	0.095134	9.9752e-07	COVID-19 Hospitalized	INTERGENIC_VARIANT	EUR
496.2	Chronic bronchitis	respiratory	rs9896243	NSF	17	44826056	C	G	G	1.04359	0.0111961	1.02094	1.06674	0.000138563	0.0298174	1	400579	25603	-0.13155	3.2234e-08	COVID-19 Critically ill	CODING_TRANSCRIPT_INTRON_VARIANT	EUR
362	Other retinal disorders	sense organs	rs505922	ABO	9	136149229	T	C	C	1.02328	0.00604002	1.01123	1.03546	0.000139325	0.0298987	1	325863	83975	-0.099884	2.0889e-20	COVID-19 Hospitalized	CODING_TRANSCRIPT_INTRON_VARIANT	EUR
871	Open wounds of extremities	injuries & poisonings	rs111837807	CCHCR1	6	31121232	T	C	C	0.93687	0.0171198	0.905955	0.968839	0.000139469	0.0298987	1	388773	25315	0.20363	2.152e-11	COVID-19 Critically ill,COVID-19 Hospitalized	CODING_TRANSCRIPT_INTRON_VARIANT	EUR
415	Pulmonary heart disease	circulatory system	rs61667602	CRHR1	17	43785349	T	C	C	1.0467	0.0119898	1.02239	1.07159	0.000140872	0.0301423	1	412511	20817	-0.093554	9.1279e-12	COVID-19 Hospitalized	FIVE_PRIME_UTR_INTRON_VARIANT	EUR
440	Atherosclerosis	circulatory system	rs505922	ABO	9	136149229	T	C	C	1.0427	0.0109869	1.02049	1.0654	0.000141256	0.0301675	1	403825	19592	-0.099884	2.0889e-20	COVID-19 Hospitalized	CODING_TRANSCRIPT_INTRON_VARIANT	EUR
244	Hypothyroidism	endocrine/metabolic	rs495828	ABO	9	136154867	G	T	T	1.02949	0.00765069	1.01417	1.04504	0.000145545	0.0310196	1	376809	59132	-0.13432	6.5649e-10	COVID-19 Critically ill	UPSTREAM_GENE_VARIANT	EUR
459.9	Circulatory disease NEC	circulatory system	rs505922	ABO	9	136149229	T	C	C	1.05471	0.0140243	1.02611	1.0841	0.000145794	0.0310196	1	412041	11662	-0.099884	2.0889e-20	COVID-19 Hospitalized	CODING_TRANSCRIPT_INTRON_VARIANT	EUR
264.2	Failure to thrive (childhood)	endocrine/metabolic	rs78313563	ESS2	22	19136365	G	A	A	3.21123	0.30739	1.75801	5.86574	0.000147434	0.0313097	1	445042	247	0.40873	6.5914e-07	COVID-19 Critically ill	UPSTREAM_GENE_VARIANT	EUR
871	Open wounds of extremities	injuries & poisonings	rs8080583	KANSL1	17	44162597	C	A	A	1.04232	0.0109252	1.02024	1.06488	0.000148405	0.0314053	1	388773	25315	-0.12662	2.0785e-08	COVID-19 Critically ill	CODING_TRANSCRIPT_INTRON_VARIANT	EUR
351	Other peripheral nerve disorders	neurological	rs35154152	THBS3	1	155172725	T	C	C	1.03475	0.0090032	1.01665	1.05317	0.000148439	0.0314053	1	333092	77494	-0.20528	2.3574e-11	COVID-19 Critically ill	SYNONYMOUS_VARIANT	EUR
556.11	Angiodysplasia of intestine (without mention of hemorrhage)	digestive	rs9896243	NSF	17	44826056	C	G	G	1.28973	0.0671345	1.13071	1.4711	0.000150735	0.0318315	1	443447	595	-0.13155	3.2234e-08	COVID-19 Critically ill	CODING_TRANSCRIPT_INTRON_VARIANT	EUR
250.15	Diabetes type 1 with peripheral circulatory disorders	endocrine/metabolic	rs2924480	ELF5	11	34529831	T	C	C	1.32988	0.0753962	1.14719	1.54166	0.000156081	0.0328991	1	444784	439	-0.11648	2.817e-07	COVID-19 Critically ill	CODING_TRANSCRIPT_INTRON_VARIANT	EUR
250.7	Diabetic retinopathy	endocrine/metabolic	rs9896243	NSF	17	44826056	C	G	G	1.04137	0.0107224	1.01971	1.06348	0.00015664	0.0329555	1	400717	28187	-0.13155	3.2234e-08	COVID-19 Critically ill	CODING_TRANSCRIPT_INTRON_VARIANT	EUR
165.1	Cancer of bronchus; lung	neoplasms	rs35705950	MUC5B	11	1241221	G	T	T	1.08184	0.0208141	1.03859	1.12688	0.000157367	0.0329905	1	430884	11656	-0.11177	1.2224e-08	COVID-19 Hospitalized,COVID-19 Critically ill	UPSTREAM_GENE_VARIANT	EUR
707.2	Chronic ulcer of leg or foot	dermatologic	rs505922	ABO	9	136149229	T	C	C	1.0451	0.0116718	1.02146	1.06928	0.000157389	0.0329905	1	420294	17075	-0.099884	2.0889e-20	COVID-19 Hospitalized	CODING_TRANSCRIPT_INTRON_VARIANT	EUR
713	Arthropathy associated with other disorders classified elsewhere	musculoskeletal	rs61667602	CRHR1	17	43785349	T	C	C	1.14567	0.035995	1.06763	1.22942	0.000158073	0.0330726	1	442252	2093	-0.093554	9.1279e-12	COVID-19 Hospitalized	FIVE_PRIME_UTR_INTRON_VARIANT	EUR
681	Superficial cellulitis and abscess	dermatologic	rs9896243	NSF	17	44826056	C	G	G	1.02796	0.00730187	1.01335	1.04277	0.000159249	0.0332572	1	330378	69347	-0.13155	3.2234e-08	COVID-19 Critically ill	CODING_TRANSCRIPT_INTRON_VARIANT	EUR
681.5	Cellulitis and abscess of leg, except foot	dermatologic	rs495828	ABO	9	136154867	G	T	T	1.04891	0.0126496	1.02322	1.07524	0.000160042	0.0333612	1	410068	18837	-0.13432	6.5649e-10	COVID-19 Critically ill	UPSTREAM_GENE_VARIANT	EUR
327.4	Insomnia	neurological	rs60305836	CDH8	16	61709381	A	C	C	0.96646	0.00904549	0.949477	0.983747	0.00016223	0.0337552	1	332771	71748	0.086719	1.1846e-06	COVID-19 Hospitalized	CODING_TRANSCRIPT_INTRON_VARIANT	EUR
453	Chronic venous hypertension	circulatory system	rs505922	ABO	9	136149229	T	C	C	1.11893	0.0298087	1.05543	1.18625	0.00016331	0.0338884	1	441642	2467	-0.099884	2.0889e-20	COVID-19 Hospitalized	CODING_TRANSCRIPT_INTRON_VARIANT	EUR
366.2	Senile cataract	sense organs	rs8080583	KANSL1	17	44162597	C	A	A	1.02255	0.00591582	1.01076	1.03448	0.000163469	0.0338884	1	211763	192273	-0.12662	2.0785e-08	COVID-19 Critically ill	CODING_TRANSCRIPT_INTRON_VARIANT	EUR
695.21	Dermatitis herpetiformis	dermatologic	rs111837807	CCHCR1	6	31121232	T	C	C	0.469544	0.200623	0.316888	0.69574	0.00016441	0.0340211	1	445220	321	0.20363	2.152e-11	COVID-19 Critically ill,COVID-19 Hospitalized	CODING_TRANSCRIPT_INTRON_VARIANT	EUR
426.7	Abnormal electrocardiogram [ECG] [EKG]	circulatory system	rs8080583	KANSL1	17	44162597	C	A	A	1.04069	0.0105894	1.01931	1.06251	0.000165864	0.0342594	1	377804	27285	-0.12662	2.0785e-08	COVID-19 Critically ill	CODING_TRANSCRIPT_INTRON_VARIANT	EUR
433.2	Occlusion of cerebral arteries	circulatory system	rs9896243	NSF	17	44826056	C	G	G	1.04944	0.0128372	1.02337	1.07618	0.000170436	0.0351396	1	416981	19093	-0.13155	3.2234e-08	COVID-19 Critically ill	CODING_TRANSCRIPT_INTRON_VARIANT	EUR
480	Pneumonia	respiratory	rs35508621	LZTFL1	3	45880481	T	C	C	0.945835	0.0148157	0.918764	0.973703	0.000170805	0.0351517	1	380109	39686	0.38931	6.0917e-89	COVID-19 Hospitalized	CODING_TRANSCRIPT_INTRON_VARIANT	EUR
556.11	Angiodysplasia of intestine (without mention of hemorrhage)	digestive	rs12660421	FOXP4-AS1	6	41488378	G	A	A	1.96838	0.180198	1.38269	2.80217	0.000171174	0.0351637	1	443447	595	0.35506	1.1424e-09	COVID-19 Critically ill	DOWNSTREAM_GENE_VARIANT	EUR
964	Poisoning by agents primarily affecting blood constituents	injuries & poisonings	rs495828	ABO	9	136154867	G	T	T	1.19598	0.0476948	1.08924	1.31317	0.000175235	0.0359327	1	441680	1181	-0.13432	6.5649e-10	COVID-19 Critically ill	UPSTREAM_GENE_VARIANT	EUR
504	Other alveolar and parietoalveolar pneumonopathy	respiratory	rs2277732	DPP9	19	4723670	C	A	A	1.09897	0.0251615	1.04608	1.15452	0.000176453	0.036117	1	438702	3991	0.11697	6.1912e-22	COVID-19 Hospitalized,COVID-19 Critically ill	FIVE_PRIME_UTR_INTRON_VARIANT	EUR
480	Pneumonia	respiratory	rs67959919	LZTFL1	3	45871908	G	A	A	0.946512	0.0146616	0.9197	0.974106	0.000177281	0.0361947	1	380109	39686	0.59355	1.6043e-80	COVID-19 Critically ill	CODING_TRANSCRIPT_INTRON_VARIANT	EUR
070.1	Viral hepatitis A	infectious diseases	rs60305836	CDH8	16	61709381	A	C	C	0.566752	0.151459	0.421184	0.762632	0.000177472	0.0361947	1	444861	319	0.086719	1.1846e-06	COVID-19 Hospitalized	CODING_TRANSCRIPT_INTRON_VARIANT	EUR
447.1	Stricture of artery	circulatory system	rs13050728	IFNAR2	21	34615210	T	C	C	0.830592	0.0495365	0.753741	0.915279	0.000178916	0.0364037	1	441764	915	-0.10657	4.0686e-21	COVID-19 Hospitalized,COVID-19 Critically ill	CODING_TRANSCRIPT_INTRON_VARIANT	EUR
379	Other disorders of eye	sense organs	rs732990	CIB4	2	26842146	C	G	G	0.975451	0.00663376	0.962851	0.988217	0.00017914	0.0364037	1	344925	58119	0.056389	5.6358e-07	COVID-19 Hospitalized	CODING_TRANSCRIPT_INTRON_VARIANT	EUR
550.1	Inguinal hernia	digestive	rs505922	ABO	9	136149229	T	C	C	0.965785	0.00929321	0.948353	0.983538	0.000179568	0.0364253	1	407215	28437	-0.099884	2.0889e-20	COVID-19 Hospitalized	CODING_TRANSCRIPT_INTRON_VARIANT	EUR
796	Elevated prostate specific antigen [PSA]	genitourinary	rs915823	TMPRSS2	21	42851454	A	C	C	1.03363	0.00883857	1.01588	1.0517	0.000181934	0.0368392	1	379128	51273	-0.066039	1.6687e-06	COVID-19 Hospitalized	CODING_TRANSCRIPT_INTRON_VARIANT	EUR
433.21	Cerebral artery occlusion, with cerebral infarction	circulatory system	rs9896243	NSF	17	44826056	C	G	G	1.04973	0.0129718	1.02337	1.07676	0.000183183	0.0370259	1	417837	18671	-0.13155	3.2234e-08	COVID-19 Critically ill	CODING_TRANSCRIPT_INTRON_VARIANT	EUR
452.2	Deep vein thrombosis [DVT]	circulatory system	rs9896243	NSF	17	44826056	C	G	G	1.05794	0.0150697	1.02715	1.08965	0.000185839	0.0374958	1	425877	13567	-0.13155	3.2234e-08	COVID-19 Critically ill	CODING_TRANSCRIPT_INTRON_VARIANT	EUR
285.2	Anemia of chronic disease	hematopoietic	rs12259804	PLEKHS1	10	115573378	T	C	C	0.883544	0.0331481	0.827966	0.942853	0.000187583	0.0377803	1	420590	13654	-0.27547	4.8674e-08	COVID-19 Critically ill	INTERGENIC_VARIANT	EUR
362.8	Retinal hemorrhage/ischemia	sense organs	rs9268576	HLA-DRA	6	32395641	T	C	C	0.838459	0.047233	0.764323	0.919785	0.000191305	0.0383976	1	431874	4955	0.095134	9.9752e-07	COVID-19 Hospitalized	INTERGENIC_VARIANT	EUR
504	Other alveolar and parietoalveolar pneumonopathy	respiratory	rs9577395	ATP11A	13	113534984	C	G	G	0.898366	0.0287374	0.849164	0.950418	0.00019181	0.0383976	1	438702	3991	0.064829	8.6068e-07	COVID-19 Hospitalized,COVID-19 Critically ill	CODING_TRANSCRIPT_INTRON_VARIANT	EUR
172	Skin cancer	neoplasms	rs721917	SFTPD	10	81706324	A	G	G	0.978237	0.00589994	0.96699	0.989614	0.000191891	0.0383976	1	348477	78683	0.055247	2.0819e-07	COVID-19 Hospitalized	SYNONYMOUS_VARIANT	EUR
530	Diseases of esophagus	digestive	rs35508621	LZTFL1	3	45880481	T	C	C	0.968001	0.00872077	0.951596	0.984688	0.000192005	0.0383976	1	229100	179780	0.38931	6.0917e-89	COVID-19 Hospitalized	CODING_TRANSCRIPT_INTRON_VARIANT	EUR
275.1	Disorders of iron metabolism	hematopoietic	rs111837807	CCHCR1	6	31121232	T	C	C	0.817161	0.0541744	0.734842	0.908701	0.000193612	0.0386507	1	441251	2784	0.20363	2.152e-11	COVID-19 Critically ill,COVID-19 Hospitalized	CODING_TRANSCRIPT_INTRON_VARIANT	EUR
110.11	Dermatophytosis of nail	infectious diseases	rs505922	ABO	9	136149229	T	C	C	1.02389	0.00633617	1.01125	1.03669	0.000194415	0.0386671	1	344222	69498	-0.099884	2.0889e-20	COVID-19 Hospitalized	CODING_TRANSCRIPT_INTRON_VARIANT	EUR
530	Diseases of esophagus	digestive	rs67959919	LZTFL1	3	45871908	G	A	A	0.968353	0.00863083	0.95211	0.984873	0.000194487	0.0386671	1	229100	179780	0.59355	1.6043e-80	COVID-19 Critically ill	CODING_TRANSCRIPT_INTRON_VARIANT	EUR
365	Glaucoma	sense organs	rs10129899	LINC00637	14	104330432	C	A	A	0.977713	0.00604944	0.966189	0.989375	0.000194719	0.0386671	1	348824	77649	-0.057002	2.1916e-06	COVID-19 Hospitalized	INTERGENIC_VARIANT	EUR
365.1	Open-angle glaucoma	sense organs	rs10129899	LINC00637	14	104330432	C	A	A	0.974207	0.00701572	0.960903	0.987696	0.000195559	0.038748	1	376286	53388	-0.057002	2.1916e-06	COVID-19 Hospitalized	INTERGENIC_VARIANT	EUR
250.23	Type 2 diabetes with ophthalmic manifestations	endocrine/metabolic	rs8080583	KANSL1	17	44162597	C	A	A	1.04038	0.0106297	1.01893	1.06229	0.000195811	0.038748	1	400916	26974	-0.12662	2.0785e-08	COVID-19 Critically ill	CODING_TRANSCRIPT_INTRON_VARIANT	EUR
185	Cancer of prostate	neoplasms	rs9501257	HLA-DPB1	6	33055355	A	G	G	0.951529	0.013356	0.926944	0.976766	0.000199159	0.0393417	1	398880	40560	0.17269	4.1339e-08	COVID-19 Critically ill	THREE_PRIME_UTR_EXON_VARIANT	EUR
531.3	Duodenal ulcer	digestive	rs495828	ABO	9	136154867	G	T	T	0.869348	0.0376499	0.807507	0.935926	0.000200194	0.0394773	1	440025	2270	-0.13432	6.5649e-10	COVID-19 Critically ill	UPSTREAM_GENE_VARIANT	EUR
911	Blister	injuries & poisonings	rs7579014	BCL11A	2	60707894	G	A	A	0.885957	0.0326293	0.831072	0.944467	0.000206459	0.0406419	1	437735	2185	-0.05629	1.2614e-06	COVID-19 Hospitalized	CODING_TRANSCRIPT_INTRON_VARIANT	EUR
038.3	Bacteremia	infectious diseases	rs915823	TMPRSS2	21	42851454	A	C	C	0.920915	0.0222257	0.88166	0.961919	0.000209861	0.0412399	1	433715	7314	-0.066039	1.6687e-06	COVID-19 Hospitalized	CODING_TRANSCRIPT_INTRON_VARIANT	EUR
351	Other peripheral nerve disorders	neurological	rs9896243	NSF	17	44826056	C	G	G	1.02626	0.00699387	1.01229	1.04042	0.000210561	0.0413057	1	333092	77494	-0.13155	3.2234e-08	COVID-19 Critically ill	CODING_TRANSCRIPT_INTRON_VARIANT	EUR
702.1	Actinic keratosis	dermatologic	rs35154152	THBS3	1	155172725	T	C	C	1.03366	0.00894273	1.0157	1.05194	0.000213903	0.0418846	1	316288	91436	-0.20528	2.3574e-11	COVID-19 Critically ill	SYNONYMOUS_VARIANT	EUR
244.4	Hypothyroidism NOS	endocrine/metabolic	rs9268576	HLA-DRA	6	32395641	T	C	C	1.05277	0.0138929	1.02449	1.08183	0.000214252	0.0418846	1	378980	57033	0.095134	9.9752e-07	COVID-19 Hospitalized	INTERGENIC_VARIANT	EUR
395.2	Nonrheumatic aortic valve disorders	circulatory system	rs61667602	CRHR1	17	43785349	T	C	C	1.04861	0.0128363	1.02256	1.07533	0.000217593	0.0424644	1	416064	18250	-0.093554	9.1279e-12	COVID-19 Hospitalized	FIVE_PRIME_UTR_INTRON_VARIANT	EUR
333.1	Essential tremor	neurological	rs9896243	NSF	17	44826056	C	G	G	1.0596	0.0156661	1.02756	1.09264	0.000219376	0.0427387	1	426101	12482	-0.13155	3.2234e-08	COVID-19 Critically ill	CODING_TRANSCRIPT_INTRON_VARIANT	EUR
702.1	Actinic keratosis	dermatologic	rs67579710	THBS3	1	155173527	G	A	A	1.03365	0.00896019	1.01566	1.05197	0.000220578	0.042899	1	316288	91436	-0.10348	1.0252e-09	COVID-19 Hospitalized	CODING_TRANSCRIPT_INTRON_VARIANT	EUR
337.1	Peripheral autonomic neuropathy	neurological	rs111783124	LOC101928126	21	35362848	G	A	A	0.9267	0.0206236	0.889989	0.964926	0.000223234	0.0432774	1	421110	11633	0.13532	2.1558e-07	COVID-19 Critically ill	INTERGENIC_VARIANT	EUR
401.2	Hypertensive heart and/or renal disease	circulatory system	rs61667602	CRHR1	17	43785349	T	C	C	1.02983	0.00796273	1.01388	1.04602	0.000223492	0.0432774	1	362792	53713	-0.093554	9.1279e-12	COVID-19 Hospitalized	FIVE_PRIME_UTR_INTRON_VARIANT	EUR
317.1	Alcoholism	mental disorders	rs61667602	CRHR1	17	43785349	T	C	C	0.970874	0.00800985	0.955751	0.986236	0.000224025	0.0432774	1	368963	54912	-0.093554	9.1279e-12	COVID-19 Hospitalized	FIVE_PRIME_UTR_INTRON_VARIANT	EUR
117.1	Histoplasmosis	infectious diseases	rs9501257	HLA-DPB1	6	33055355	A	G	G	0.739446	0.0817984	0.629911	0.868027	0.000224053	0.0432774	1	444205	1122	0.17269	4.1339e-08	COVID-19 Critically ill	THREE_PRIME_UTR_EXON_VARIANT	EUR
577.1	Acute pancreatitis	digestive	rs505922	ABO	9	136149229	T	C	C	1.06779	0.0178135	1.03115	1.10573	0.000231486	0.044637	1	435003	7097	-0.099884	2.0889e-20	COVID-19 Hospitalized	CODING_TRANSCRIPT_INTRON_VARIANT	EUR
735.2	Acquired toe deformities	musculoskeletal	rs35154152	THBS3	1	155172725	T	C	C	1.04837	0.0128309	1.02233	1.07506	0.000232228	0.0447039	1	392923	33040	-0.20528	2.3574e-11	COVID-19 Critically ill	SYNONYMOUS_VARIANT	EUR
578	Gastrointestinal hemorrhage	digestive	rs495828	ABO	9	136154867	G	T	T	0.968958	0.00857769	0.952805	0.985386	0.000236708	0.0454889	1	365437	45735	-0.13432	6.5649e-10	COVID-19 Critically ill	UPSTREAM_GENE_VARIANT	EUR
172	Skin cancer	neoplasms	rs67579710	THBS3	1	155173527	G	A	A	1.03456	0.00924363	1.01598	1.05347	0.000237508	0.0455653	1	348477	78683	-0.10348	1.0252e-09	COVID-19 Hospitalized	CODING_TRANSCRIPT_INTRON_VARIANT	EUR
512.7	Shortness of breath	respiratory	rs495828	ABO	9	136154867	G	T	T	1.02537	0.00682274	1.01175	1.03917	0.000241039	0.0461645	1	308471	81413	-0.13432	6.5649e-10	COVID-19 Critically ill	UPSTREAM_GENE_VARIANT	EUR
735.2	Acquired toe deformities	musculoskeletal	rs67579710	THBS3	1	155173527	G	A	A	1.04832	0.0128564	1.02224	1.07508	0.000241841	0.0462398	1	392923	33040	-0.10348	1.0252e-09	COVID-19 Hospitalized	CODING_TRANSCRIPT_INTRON_VARIANT	EUR
365.11	Primary open angle glaucoma	sense organs	rs117169628	SLC22A31	16	89262657	G	A	A	1.05818	0.0154133	1.02669	1.09064	0.000243455	0.0464699	1	420689	18922	0.081201	5.77e-07	COVID-19 Hospitalized	SYNONYMOUS_VARIANT	EUR
368.1	Amblyopia	sense organs	rs9896243	NSF	17	44826056	C	G	G	1.08459	0.0221699	1.03847	1.13276	0.000249433	0.0475308	1	436041	6052	-0.13155	3.2234e-08	COVID-19 Critically ill	CODING_TRANSCRIPT_INTRON_VARIANT	EUR
595	Hydronephrosis	genitourinary	rs505922	ABO	9	136149229	T	C	C	0.933617	0.0187567	0.899919	0.968578	0.000250169	0.04757	1	432697	6659	-0.099884	2.0889e-20	COVID-19 Hospitalized	CODING_TRANSCRIPT_INTRON_VARIANT	EUR
172	Skin cancer	neoplasms	rs35154152	THBS3	1	155172725	T	C	C	1.03436	0.00922612	1.01582	1.05324	0.000250479	0.04757	1	348477	78683	-0.20528	2.3574e-11	COVID-19 Critically ill	SYNONYMOUS_VARIANT	EUR
512.7	Shortness of breath	respiratory	rs8080583	KANSL1	17	44162597	C	A	A	1.02503	0.0067535	1.01155	1.03869	0.000251612	0.0476286	1	308471	81413	-0.12662	2.0785e-08	COVID-19 Critically ill	CODING_TRANSCRIPT_INTRON_VARIANT	EUR
333.8	Other degenerative diseases of the basal ganglia	neurological	rs61667602	CRHR1	17	43785349	T	C	C	0.679107	0.105714	0.552019	0.835453	0.000251629	0.0476286	1	445082	324	-0.093554	9.1279e-12	COVID-19 Hospitalized	FIVE_PRIME_UTR_INTRON_VARIANT	EUR
172.2	Other non-epithelial cancer of skin	neoplasms	rs9896243	NSF	17	44826056	C	G	G	1.02857	0.0077007	1.01316	1.04421	0.000254289	0.0479805	1	360737	64695	-0.13155	3.2234e-08	COVID-19 Critically ill	CODING_TRANSCRIPT_INTRON_VARIANT	EUR
244	Hypothyroidism	endocrine/metabolic	rs9268576	HLA-DRA	6	32395641	T	C	C	1.05133	0.0136858	1.02351	1.07992	0.000254336	0.0479805	1	376809	59132	0.095134	9.9752e-07	COVID-19 Hospitalized	INTERGENIC_VARIANT	EUR
745	Pain in joint	musculoskeletal	rs61667602	CRHR1	17	43785349	T	C	C	1.02148	0.0058191	1.0099	1.0332	0.000260091	0.0489845	1	134702	260755	-0.093554	9.1279e-12	COVID-19 Hospitalized	FIVE_PRIME_UTR_INTRON_VARIANT	EUR
159.2	Malignant neoplasm of small intestine, including duodenum	neoplasms	rs77534576	DLX4	17	47940666	C	T	T	1.89816	0.175572	1.34551	2.67781	0.000261948	0.0492523	1	445087	543	0.20794	1.7585e-10	COVID-19 Hospitalized	INTERGENIC_VARIANT	EUR
260.1	Cachexia	endocrine/metabolic	rs10086829	COL14A1	8	121149129	G	A	A	0.804502	0.0596143	0.715786	0.904214	0.000263284	0.049407	1	443339	790	-0.097352	3.8599e-06	COVID-19 Critically ill	FIVE_PRIME_UTR_INTRON_VARIANT	EUR
364.9	Cornea replaced by transplant	sense organs	rs72711165	TMEM65	8	125336564	T	C	C	1.77719	0.15762	1.30487	2.42047	0.000264067	0.049407	1	444600	1110	0.18279	6.0907e-07	COVID-19 Hospitalized	CODING_TRANSCRIPT_INTRON_VARIANT	EUR
287.3	Thrombocytopenia	hematopoietic	rs9501257	HLA-DPB1	6	33055355	A	G	G	1.0695	0.0184174	1.03158	1.10881	0.00026408	0.049407	1	415311	17685	0.17269	4.1339e-08	COVID-19 Critically ill	THREE_PRIME_UTR_EXON_VARIANT	EUR
250.2	Type 2 diabetes	endocrine/metabolic	rs6869036	MGAT1	5	180223327	C	T	T	0.942134	0.0163657	0.912394	0.972844	0.000270305	0.0504882	1	280540	147739	0.25536	1.7578e-06	COVID-19 Critically ill	FIVE_PRIME_UTR_INTRON_VARIANT	EUR
702.2	Seborrheic keratosis	dermatologic	rs7560588	BCL11A	2	60727416	G	A	A	0.975125	0.00692025	0.961988	0.988441	0.000272662	0.0507868	1	306820	83377	-0.12371	2.3396e-07	COVID-19 Critically ill	CODING_TRANSCRIPT_INTRON_VARIANT	EUR
426.9	Cardiac pacemaker/device in situ	circulatory system	rs61667602	CRHR1	17	43785349	T	C	C	1.04334	0.0116559	1.01977	1.06745	0.000272801	0.0507868	1	418148	22488	-0.093554	9.1279e-12	COVID-19 Hospitalized	FIVE_PRIME_UTR_INTRON_VARIANT	EUR
250.4	Abnormal glucose	endocrine/metabolic	rs495828	ABO	9	136154867	G	T	T	1.02709	0.0073446	1.01241	1.04198	0.0002739	0.0509076	1	339689	65351	-0.13432	6.5649e-10	COVID-19 Critically ill	UPSTREAM_GENE_VARIANT	EUR
250.1	Type 1 diabetes	endocrine/metabolic	rs111837807	CCHCR1	6	31121232	T	C	C	0.925736	0.0212135	0.888035	0.965037	0.000275181	0.0510619	1	414851	16403	0.20363	2.152e-11	COVID-19 Critically ill,COVID-19 Hospitalized	CODING_TRANSCRIPT_INTRON_VARIANT	EUR
250.14	Type 1 diabetes with neurological manifestations	endocrine/metabolic	rs12809318	FBRSL1	12	133140840	T	C	C	0.914336	0.0246535	0.871205	0.959601	0.000280523	0.0519679	1	438799	3550	-0.062781	9.5289e-09	COVID-19 Hospitalized	CODING_TRANSCRIPT_INTRON_VARIANT	EUR
695.42	Systemic lupus erythematosus	dermatologic	rs11085727	TYK2	19	10466123	C	T	T	0.823849	0.0534205	0.741952	0.914785	0.000286484	0.0529855	1	444531	948	0.17253	2.3333e-18	COVID-19 Critically ill,COVID-19 Hospitalized	CODING_TRANSCRIPT_INTRON_VARIANT	EUR
612.1	Galactorrhea	genitourinary	rs6869036	MGAT1	5	180223327	C	T	T	2.32104	0.232229	1.47234	3.65894	0.000288079	0.0531756	1	445416	222	0.25536	1.7578e-06	COVID-19 Critically ill	FIVE_PRIME_UTR_INTRON_VARIANT	EUR
365.1	Open-angle glaucoma	sense organs	rs495828	ABO	9	136154867	G	T	T	1.0294	0.00799251	1.0134	1.04565	0.000288861	0.0531756	1	376286	53388	-0.13432	6.5649e-10	COVID-19 Critically ill	UPSTREAM_GENE_VARIANT	EUR
871	Open wounds of extremities	injuries & poisonings	rs61667602	CRHR1	17	43785349	T	C	C	1.04045	0.0109385	1.01838	1.063	0.000288921	0.0531756	1	388773	25315	-0.093554	9.1279e-12	COVID-19 Hospitalized	FIVE_PRIME_UTR_INTRON_VARIANT	EUR
371.3	Inflammation of eyelids	sense organs	rs55654108	PDCL3P4	3	101425703	A	G	G	0.971335	0.00802409	0.956178	0.986732	0.000289393	0.053176	1	368351	40905	-0.05662	1.0636e-06	COVID-19 Hospitalized	INTERGENIC_VARIANT	EUR
714	Rheumatoid arthritis and other inflammatory polyarthropathies	musculoskeletal	rs9501257	HLA-DPB1	6	33055355	A	G	G	0.921127	0.022675	0.881087	0.962987	0.000290911	0.0533551	1	425586	12826	0.17269	4.1339e-08	COVID-19 Critically ill	THREE_PRIME_UTR_EXON_VARIANT	EUR
727.1	Synovitis and tenosynovitis	musculoskeletal	rs111783124	LOC101928126	21	35362848	G	A	A	1.05431	0.0145999	1.02457	1.08492	0.000291585	0.0533551	1	405652	21795	0.13532	2.1558e-07	COVID-19 Critically ill	INTERGENIC_VARIANT	EUR
604	Disorders of penis	genitourinary	rs62200027	CASC20	20	6469515	G	A	A	1.06785	0.0181213	1.03059	1.10645	0.000291782	0.0533551	1	431999	7336	-0.053006	3.3456e-06	COVID-19 Hospitalized,COVID-19 Critically ill	NON_CODING_TRANSCRIPT_INTRON_VARIANT	EUR
317.1	Alcoholism	mental disorders	rs8080583	KANSL1	17	44162597	C	A	A	0.971439	0.00800075	0.956324	0.986792	0.000292543	0.053408	1	368963	54912	-0.12662	2.0785e-08	COVID-19 Critically ill	CODING_TRANSCRIPT_INTRON_VARIANT	EUR
726.4	Calcaneal spur; Exostosis NOS	musculoskeletal	rs35154152	THBS3	1	155172725	T	C	C	1.07848	0.0208744	1.03525	1.12352	0.000295272	0.0538194	1	417229	11442	-0.20528	2.3574e-11	COVID-19 Critically ill	SYNONYMOUS_VARIANT	EUR
726.4	Calcaneal spur; Exostosis NOS	musculoskeletal	rs67579710	THBS3	1	155173527	G	A	A	1.0786	0.0209154	1.03528	1.12374	0.00029725	0.0540928	1	417229	11442	-0.10348	1.0252e-09	COVID-19 Hospitalized	CODING_TRANSCRIPT_INTRON_VARIANT	EUR
425.1	Primary/intrinsic cardiomyopathies	circulatory system	rs495828	ABO	9	136154867	G	T	T	1.04777	0.0129112	1.02159	1.07463	0.000301025	0.0546621	1	416960	18108	-0.13432	6.5649e-10	COVID-19 Critically ill	UPSTREAM_GENE_VARIANT	EUR
809	Fracture of unspecified bones	injuries & poisonings	rs8080583	KANSL1	17	44162597	C	A	A	1.07506	0.0200256	1.03368	1.11809	0.000301344	0.0546621	1	428336	7048	-0.12662	2.0785e-08	COVID-19 Critically ill	CODING_TRANSCRIPT_INTRON_VARIANT	EUR
327.3	Sleep apnea	neurological	rs9896243	NSF	17	44826056	C	G	G	1.02108	0.00577473	1.00959	1.0327	0.000302969	0.0548689	1	281691	143378	-0.13155	3.2234e-08	COVID-19 Critically ill	CODING_TRANSCRIPT_INTRON_VARIANT	EUR
594.3	Calculus of ureter	genitourinary	rs9896243	NSF	17	44826056	C	G	G	1.06847	0.0183477	1.03073	1.1076	0.000306437	0.0554083	1	431125	8950	-0.13155	3.2234e-08	COVID-19 Critically ill	CODING_TRANSCRIPT_INTRON_VARIANT	EUR
512	Other symptoms of respiratory system	respiratory	rs35705950	MUC5B	11	1241221	G	T	T	1.02777	0.00758901	1.01259	1.04317	0.00030756	0.0555227	1	210618	162365	-0.11177	1.2224e-08	COVID-19 Hospitalized,COVID-19 Critically ill	UPSTREAM_GENE_VARIANT	EUR
695.2	Bullous dermatoses	dermatologic	rs76073397	MIR548H2	16	11386452	T	C	C	0.707379	0.0959857	0.586069	0.853798	0.00031015	0.0559011	1	443880	953	0.14454	9.6663e-07	COVID-19 Critically ill,COVID-19 Hospitalized	INTERGENIC_VARIANT	EUR
172.2	Other non-epithelial cancer of skin	neoplasms	rs9501257	HLA-DPB1	6	33055355	A	G	G	0.961385	0.0109236	0.941021	0.98219	0.000312064	0.0561566	1	360737	64695	0.17269	4.1339e-08	COVID-19 Critically ill	THREE_PRIME_UTR_EXON_VARIANT	EUR
053	Herpes zoster	infectious diseases	rs111837807	CCHCR1	6	31121232	T	C	C	0.911106	0.0258436	0.866105	0.958444	0.000315415	0.0566696	1	417805	10953	0.20363	2.152e-11	COVID-19 Critically ill,COVID-19 Hospitalized	CODING_TRANSCRIPT_INTRON_VARIANT	EUR
202.22	Reticulosarcoma	neoplasms	rs78313563	ESS2	22	19136365	G	A	A	1.93139	0.182809	1.34978	2.76362	0.000317339	0.0568993	1	444521	1039	0.40873	6.5914e-07	COVID-19 Critically ill	UPSTREAM_GENE_VARIANT	EUR
750.21	Congenital anomalies of intestine	congenital anomalies	rs7579014	BCL11A	2	60707894	G	A	A	1.38536	0.0905337	1.16011	1.65434	0.000317699	0.0568993	1	443687	307	-0.05629	1.2614e-06	COVID-19 Hospitalized	CODING_TRANSCRIPT_INTRON_VARIANT	EUR
250.2	Type 2 diabetes	endocrine/metabolic	rs7560588	BCL11A	2	60727416	G	A	A	1.0206	0.00566414	1.00933	1.03199	0.000319227	0.0570826	1	280540	147739	-0.12371	2.3396e-07	COVID-19 Critically ill	CODING_TRANSCRIPT_INTRON_VARIANT	EUR
710.11	Acute osteomyelitis	musculoskeletal	rs67579710	THBS3	1	155173527	G	A	A	1.12634	0.0330676	1.05565	1.20175	0.000320977	0.0572433	1	439243	4352	-0.10348	1.0252e-09	COVID-19 Hospitalized	CODING_TRANSCRIPT_INTRON_VARIANT	EUR
250	Diabetes mellitus	endocrine/metabolic	rs7560588	BCL11A	2	60727416	G	A	A	1.02057	0.00566052	1.00931	1.03196	0.000321137	0.0572433	1	278599	148675	-0.12371	2.3396e-07	COVID-19 Critically ill	CODING_TRANSCRIPT_INTRON_VARIANT	EUR
380.1	Otitis externa	sense organs	rs9268576	HLA-DRA	6	32395641	T	C	C	1.0961	0.0255098	1.04264	1.1523	0.000321946	0.0572973	1	412955	14162	0.095134	9.9752e-07	COVID-19 Hospitalized	INTERGENIC_VARIANT	EUR
286.1	Congenital coagulation defects	hematopoietic	rs495828	ABO	9	136154867	G	T	T	1.22324	0.0560592	1.09596	1.36531	0.00032498	0.0577464	1	444466	840	-0.13432	6.5649e-10	COVID-19 Critically ill	UPSTREAM_GENE_VARIANT	EUR
172	Skin cancer	neoplasms	rs61667602	CRHR1	17	43785349	T	C	C	1.02524	0.00694024	1.01139	1.03928	0.000328578	0.0582943	1	348477	78683	-0.093554	9.1279e-12	COVID-19 Hospitalized	FIVE_PRIME_UTR_INTRON_VARIANT	EUR
428.3	Heart failure with reduced EF [Systolic or combined heart failure]	circulatory system	rs495828	ABO	9	136154867	G	T	T	1.03921	0.0107141	1.01762	1.06127	0.000330541	0.0584879	1	406943	27385	-0.13432	6.5649e-10	COVID-19 Critically ill	UPSTREAM_GENE_VARIANT	EUR
556.11	Angiodysplasia of intestine (without mention of hemorrhage)	digestive	rs9367106	LOC100505711	6	41483390	G	C	C	1.92137	0.181906	1.34516	2.74441	0.000330703	0.0584879	1	443447	595	0.20225	3.4038e-11	COVID-19 Hospitalized	INTERGENIC_VARIANT	EUR
710.11	Acute osteomyelitis	musculoskeletal	rs35154152	THBS3	1	155172725	T	C	C	1.12568	0.0330085	1.05516	1.20091	0.000335057	0.0591655	1	439243	4352	-0.20528	2.3574e-11	COVID-19 Critically ill	SYNONYMOUS_VARIANT	EUR
333.8	Other degenerative diseases of the basal ganglia	neurological	rs9896243	NSF	17	44826056	C	G	G	0.675545	0.109446	0.545121	0.837172	0.000338604	0.0596782	1	445082	324	-0.13155	3.2234e-08	COVID-19 Critically ill	CODING_TRANSCRIPT_INTRON_VARIANT	EUR
426.91	Cardiac pacemaker in situ	circulatory system	rs8080583	KANSL1	17	44162597	C	A	A	1.04924	0.0134143	1.02202	1.0772	0.000339015	0.0596782	1	424178	16701	-0.12662	2.0785e-08	COVID-19 Critically ill	CODING_TRANSCRIPT_INTRON_VARIANT	EUR
681.5	Cellulitis and abscess of leg, except foot	dermatologic	rs9896243	NSF	17	44826056	C	G	G	1.04726	0.0129106	1.02109	1.0741	0.000347742	0.0611194	1	410068	18837	-0.13155	3.2234e-08	COVID-19 Critically ill	CODING_TRANSCRIPT_INTRON_VARIANT	EUR
250	Diabetes mellitus	endocrine/metabolic	rs6869036	MGAT1	5	180223327	C	T	T	0.943201	0.0163507	0.913454	0.973917	0.000348447	0.0611484	1	278599	148675	0.25536	1.7578e-06	COVID-19 Critically ill	FIVE_PRIME_UTR_INTRON_VARIANT	EUR
440.9	Atherosclerosis of aorta	circulatory system	rs12259804	PLEKHS1	10	115573378	T	C	C	1.32379	0.0784525	1.13511	1.54382	0.000349715	0.0612759	1	435461	1719	-0.27547	4.8674e-08	COVID-19 Critically ill	INTERGENIC_VARIANT	EUR
264	Lack of normal physiological development	endocrine/metabolic	rs78313563	ESS2	22	19136365	G	A	A	3.00069	0.307426	1.64263	5.48153	0.000351125	0.0614279	1	444988	261	0.40873	6.5914e-07	COVID-19 Critically ill	UPSTREAM_GENE_VARIANT	EUR
338	Pain	neurological	rs505922	ABO	9	136149229	T	C	C	0.976851	0.00655341	0.964384	0.989479	0.000351768	0.0614454	1	327235	64750	-0.099884	2.0889e-20	COVID-19 Hospitalized	CODING_TRANSCRIPT_INTRON_VARIANT	EUR
150	Cancer of esophagus	neoplasms	rs35705950	MUC5B	11	1241221	G	T	T	1.19271	0.0493386	1.08277	1.31381	0.00035455	0.0618359	1	443104	1867	-0.11177	1.2224e-08	COVID-19 Hospitalized,COVID-19 Critically ill	UPSTREAM_GENE_VARIANT	EUR
216	Benign neoplasm of skin	neoplasms	rs11234800	ME3	11	86479407	G	C	C	0.961662	0.0109526	0.941238	0.982529	0.000358018	0.0623447	1	359526	38501	-0.077173	3.0702e-06	COVID-19 Hospitalized	INTERGENIC_VARIANT	EUR
288	Diseases of white blood cells	hematopoietic	rs505922	ABO	9	136149229	T	C	C	0.95825	0.0119576	0.936053	0.980973	0.000361831	0.0629119	1	405134	16687	-0.099884	2.0889e-20	COVID-19 Hospitalized	CODING_TRANSCRIPT_INTRON_VARIANT	EUR
1010.3	NA	NA	rs61667602	CRHR1	17	43785349	T	C	C	1.02114	0.00586546	1.00946	1.03294	0.000362685	0.0629637	1	224337	142640	-0.093554	9.1279e-12	COVID-19 Hospitalized	FIVE_PRIME_UTR_INTRON_VARIANT	EUR
286.9	Abnormal coagulation profile	hematopoietic	rs505922	ABO	9	136149229	T	C	C	1.09293	0.0249255	1.04082	1.14765	0.000363794	0.0629655	1	435541	3558	-0.099884	2.0889e-20	COVID-19 Hospitalized	CODING_TRANSCRIPT_INTRON_VARIANT	EUR
575.2	Obstruction of bile duct	digestive	rs721917	SFTPD	10	81706324	A	G	G	1.16587	0.0430484	1.07154	1.26851	0.000363808	0.0629655	1	443528	1098	0.055247	2.0819e-07	COVID-19 Hospitalized	SYNONYMOUS_VARIANT	EUR
733.2	Cyst of bone	musculoskeletal	rs10774679	OAS3	12	113374748	C	T	T	0.796189	0.063948	0.702398	0.902503	0.000365057	0.0630852	1	443198	527	0.075824	4.6954e-12	COVID-19 Hospitalized	UPSTREAM_GENE_VARIANT	EUR
296	Mood disorders	mental disorders	rs5023077	FBRSL1	12	133141973	T	C	C	1.01706	0.00474984	1.00764	1.02657	0.00036896	0.0636625	1	236060	184597	-0.090901	1.5172e-06	COVID-19 Critically ill	CODING_TRANSCRIPT_INTRON_VARIANT	EUR
172.2	Other non-epithelial cancer of skin	neoplasms	rs8080583	KANSL1	17	44162597	C	A	A	1.02698	0.00748112	1.01203	1.04215	0.000372601	0.0641929	1	360737	64695	-0.12662	2.0785e-08	COVID-19 Critically ill	CODING_TRANSCRIPT_INTRON_VARIANT	EUR
428	Congestive heart failure; nonhypertensive	circulatory system	rs9896243	NSF	17	44826056	C	G	G	1.02965	0.00821583	1.0132	1.04637	0.000375559	0.0646041	1	372662	53454	-0.13155	3.2234e-08	COVID-19 Critically ill	CODING_TRANSCRIPT_INTRON_VARIANT	EUR
789	Nausea and vomiting	symptoms	rs35508621	LZTFL1	3	45880481	T	C	C	0.939501	0.0175507	0.907733	0.972381	0.000376838	0.0646293	1	381442	27997	0.38931	6.0917e-89	COVID-19 Hospitalized	CODING_TRANSCRIPT_INTRON_VARIANT	EUR
418	Nonspecific chest pain	circulatory system	rs495828	ABO	9	136154867	G	T	T	1.02153	0.0059913	1.00961	1.0336	0.000376868	0.0646293	1	266566	122414	-0.13432	6.5649e-10	COVID-19 Critically ill	UPSTREAM_GENE_VARIANT	EUR
224.1	Benign neoplasm of eye, uveal	neoplasms	rs721917	SFTPD	10	81706324	A	G	G	0.961158	0.0111425	0.940395	0.98238	0.000377418	0.0646293	1	419664	17491	0.055247	2.0819e-07	COVID-19 Hospitalized	SYNONYMOUS_VARIANT	EUR
585.31	Renal dialysis	genitourinary	rs9501257	HLA-DPB1	6	33055355	A	G	G	1.15972	0.0416914	1.06872	1.25846	0.000379199	0.064827	1	441874	3099	0.17269	4.1339e-08	COVID-19 Critically ill	THREE_PRIME_UTR_EXON_VARIANT	EUR
483	Acute bronchitis and bronchiolitis	respiratory	rs8080583	KANSL1	17	44162597	C	A	A	1.03515	0.00972192	1.01562	1.05507	0.000379718	0.064827	1	361560	33012	-0.12662	2.0785e-08	COVID-19 Critically ill	CODING_TRANSCRIPT_INTRON_VARIANT	EUR
697	Sarcoidosis	dermatologic	rs9501257	HLA-DPB1	6	33055355	A	G	G	1.23691	0.0598424	1.10002	1.39084	0.000380917	0.0649337	1	444118	1427	0.17269	4.1339e-08	COVID-19 Critically ill	THREE_PRIME_UTR_EXON_VARIANT	EUR
275	Disorders of mineral metabolism	endocrine/metabolic	rs61667602	CRHR1	17	43785349	T	C	C	1.04203	0.0115923	1.01862	1.06598	0.000382926	0.0650916	1	402833	22365	-0.093554	9.1279e-12	COVID-19 Hospitalized	FIVE_PRIME_UTR_INTRON_VARIANT	EUR
337.1	Peripheral autonomic neuropathy	neurological	rs8080583	KANSL1	17	44162597	C	A	A	1.05758	0.0157637	1.02541	1.09077	0.000382993	0.0650916	1	421110	11633	-0.12662	2.0785e-08	COVID-19 Critically ill	CODING_TRANSCRIPT_INTRON_VARIANT	EUR
440	Atherosclerosis	circulatory system	rs495828	ABO	9	136154867	G	T	T	1.04535	0.0124991	1.02005	1.07127	0.000387748	0.0658009	1	403825	19592	-0.13432	6.5649e-10	COVID-19 Critically ill	UPSTREAM_GENE_VARIANT	EUR
365.5	Pseudoexfoliation glaucoma	sense organs	rs8080583	KANSL1	17	44162597	C	A	A	1.19701	0.0506916	1.0838	1.32205	0.000388925	0.0659018	1	444441	1025	-0.12662	2.0785e-08	COVID-19 Critically ill	CODING_TRANSCRIPT_INTRON_VARIANT	EUR
250.23	Type 2 diabetes with ophthalmic manifestations	endocrine/metabolic	rs9501257	HLA-DPB1	6	33055355	A	G	G	1.05538	0.0151987	1.0244	1.08729	0.00039095	0.0660807	1	400916	26974	0.17269	4.1339e-08	COVID-19 Critically ill	THREE_PRIME_UTR_EXON_VARIANT	EUR
395.2	Nonrheumatic aortic valve disorders	circulatory system	rs8080583	KANSL1	17	44162597	C	A	A	1.04654	0.0128273	1.02055	1.07318	0.000391188	0.0660807	1	416064	18250	-0.12662	2.0785e-08	COVID-19 Critically ill	CODING_TRANSCRIPT_INTRON_VARIANT	EUR
278.1	Obesity	endocrine/metabolic	rs581342	LMNA	1	156095466	T	C	C	0.968661	0.00898034	0.951761	0.985861	0.000391732	0.0660807	1	245913	167485	0.090245	2.6355e-07	COVID-19 Hospitalized	CODING_TRANSCRIPT_INTRON_VARIANT	EUR
290.1	Dementias	mental disorders	rs61667602	CRHR1	17	43785349	T	C	C	0.953111	0.0135589	0.928116	0.97878	0.000397357	0.0669298	1	421224	17393	-0.093554	9.1279e-12	COVID-19 Hospitalized	FIVE_PRIME_UTR_INTRON_VARIANT	EUR
198.1	Secondary malignancy of lymph nodes	neoplasms	rs9896243	NSF	17	44826056	C	G	G	0.924664	0.0221207	0.885431	0.965635	0.000398892	0.0670332	1	436039	6663	-0.13155	3.2234e-08	COVID-19 Critically ill	CODING_TRANSCRIPT_INTRON_VARIANT	EUR
695.21	Dermatitis herpetiformis	dermatologic	rs76073397	MIR548H2	16	11386452	T	C	C	0.503977	0.193531	0.344887	0.736453	0.000399155	0.0670332	1	445220	321	0.14454	9.6663e-07	COVID-19 Critically ill,COVID-19 Hospitalized	INTERGENIC_VARIANT	EUR
528.11	Stomatitis and mucositis (ulcerative)	digestive	rs13179014	SPEF2	5	35693227	A	C	C	1.40679	0.0964952	1.16437	1.69967	0.000404601	0.0677754	1	444515	236	-0.061249	6.1057e-07	COVID-19 Hospitalized	CODING_TRANSCRIPT_INTRON_VARIANT	EUR
509	Respiratory failure, insufficiency, arrest	respiratory	rs2277732	DPP9	19	4723670	C	A	A	1.03535	0.00982324	1.01561	1.05548	0.000404879	0.0677754	1	400410	28731	0.11697	6.1912e-22	COVID-19 Hospitalized,COVID-19 Critically ill	FIVE_PRIME_UTR_INTRON_VARIANT	EUR
614.52	Vaginitis and vulvovaginitis	genitourinary	rs1453205	LOC101928196	2	19901073	C	T	T	0.906951	0.0276164	0.859165	0.957394	0.000405371	0.0677754	1	438615	3181	0.096992	3.6368e-06	COVID-19 Critically ill	INTERGENIC_VARIANT	EUR
695.21	Dermatitis herpetiformis	dermatologic	rs147812915	KAT7	17	47858295	C	T	T	1.89094	0.180171	1.32836	2.69178	0.000406338	0.0678369	1	445220	321	0.23438	1.0943e-07	COVID-19 Critically ill	INTERGENIC_VARIANT	EUR
483	Acute bronchitis and bronchiolitis	respiratory	rs61667602	CRHR1	17	43785349	T	C	C	1.03495	0.00973302	1.01539	1.05488	0.000417047	0.0695222	1	361560	33012	-0.093554	9.1279e-12	COVID-19 Hospitalized	FIVE_PRIME_UTR_INTRON_VARIANT	EUR
1010.7	NA	NA	rs8080583	KANSL1	17	44162597	C	A	A	1.027	0.00755109	1.01191	1.04231	0.000418296	0.0696278	1	62144	354176	-0.12662	2.0785e-08	COVID-19 Critically ill	CODING_TRANSCRIPT_INTRON_VARIANT	EUR
585	Renal failure	genitourinary	rs721917	SFTPD	10	81706324	A	G	G	1.02055	0.00577053	1.00908	1.03216	0.0004222	0.0700229	1	338642	81191	0.055247	2.0819e-07	COVID-19 Hospitalized	SYNONYMOUS_VARIANT	EUR
394.2	Mitral valve disease	circulatory system	rs11702230	LOC101928126	21	35377591	C	T	T	1.2731	0.0684828	1.11319	1.45597	0.000422327	0.0700229	1	443523	914	0.099731	3.223e-09	COVID-19 Hospitalized	INTERGENIC_VARIANT	EUR
338.2	Chronic pain	neurological	rs505922	ABO	9	136149229	T	C	C	0.974148	0.0074294	0.960066	0.988437	0.000422784	0.0700229	1	358858	47524	-0.099884	2.0889e-20	COVID-19 Hospitalized	CODING_TRANSCRIPT_INTRON_VARIANT	EUR
010	Tuberculosis	infectious diseases	rs76423999	SLC12A7	5	1098067	T	A	A	1.29845	0.0740868	1.12296	1.50137	0.000423144	0.0700229	1	441929	1481	0.18412	3.8813e-07	COVID-19 Critically ill	CODING_TRANSCRIPT_INTRON_VARIANT	EUR
738	Other acquired musculoskeletal deformity	musculoskeletal	rs9896243	NSF	17	44826056	C	G	G	0.935444	0.0189384	0.901358	0.970818	0.000425465	0.0703042	1	424649	9131	-0.13155	3.2234e-08	COVID-19 Critically ill	CODING_TRANSCRIPT_INTRON_VARIANT	EUR
250.14	Type 1 diabetes with neurological manifestations	endocrine/metabolic	rs5023077	FBRSL1	12	133141973	T	C	C	0.916793	0.0246615	0.873533	0.962195	0.000427251	0.0704964	1	438799	3550	-0.090901	1.5172e-06	COVID-19 Critically ill	CODING_TRANSCRIPT_INTRON_VARIANT	EUR
054	Herpes simplex	infectious diseases	rs11085727	TYK2	19	10466123	C	T	T	1.05887	0.0162463	1.02568	1.09313	0.000430075	0.0708591	1	427030	9430	0.17253	2.3333e-18	COVID-19 Critically ill,COVID-19 Hospitalized	CODING_TRANSCRIPT_INTRON_VARIANT	EUR
1089	NA	NA	rs8080583	KANSL1	17	44162597	C	A	A	1.0889	0.0242048	1.03845	1.1418	0.000433642	0.0713429	1	439727	4775	-0.12662	2.0785e-08	COVID-19 Critically ill	CODING_TRANSCRIPT_INTRON_VARIANT	EUR
415	Pulmonary heart disease	circulatory system	rs9896243	NSF	17	44826056	C	G	G	1.04432	0.0123454	1.01936	1.0699	0.000443197	0.0728091	1	412511	20817	-0.13155	3.2234e-08	COVID-19 Critically ill	CODING_TRANSCRIPT_INTRON_VARIANT	EUR
157	Pancreatic cancer	neoplasms	rs495828	ABO	9	136154867	G	T	T	1.1555	0.0411874	1.06588	1.25264	0.000449621	0.0737574	1	443633	1610	-0.13432	6.5649e-10	COVID-19 Critically ill	UPSTREAM_GENE_VARIANT	EUR
275	Disorders of mineral metabolism	endocrine/metabolic	rs9896243	NSF	17	44826056	C	G	G	1.04271	0.0119287	1.01862	1.06738	0.000454569	0.0744612	1	402833	22365	-0.13155	3.2234e-08	COVID-19 Critically ill	CODING_TRANSCRIPT_INTRON_VARIANT	EUR
561	Symptoms involving digestive system	digestive	rs11085727	TYK2	19	10466123	C	T	T	1.0255	0.00718721	1.01116	1.04005	0.00045808	0.0748333	1	341178	55423	0.17253	2.3333e-18	COVID-19 Critically ill,COVID-19 Hospitalized	CODING_TRANSCRIPT_INTRON_VARIANT	EUR
771.2	Cramp of limb	symptoms	rs505922	ABO	9	136149229	T	C	C	1.08424	0.0230821	1.03628	1.13442	0.000458163	0.0748333	1	431992	4162	-0.099884	2.0889e-20	COVID-19 Hospitalized	CODING_TRANSCRIPT_INTRON_VARIANT	EUR
540.11	Acute appendicitis	digestive	rs111837807	CCHCR1	6	31121232	T	C	C	0.837683	0.0505718	0.758635	0.924967	0.000461328	0.0751681	1	441951	3060	0.20363	2.152e-11	COVID-19 Critically ill,COVID-19 Hospitalized	CODING_TRANSCRIPT_INTRON_VARIANT	EUR
296	Mood disorders	mental disorders	rs12809318	FBRSL1	12	133140840	T	C	C	1.01678	0.00475196	1.00735	1.0263	0.000461718	0.0751681	1	236060	184597	-0.062781	9.5289e-09	COVID-19 Hospitalized	CODING_TRANSCRIPT_INTRON_VARIANT	EUR
555.2	Ulcerative colitis	digestive	rs9268576	HLA-DRA	6	32395641	T	C	C	0.848296	0.0469836	0.773669	0.930123	0.000462205	0.0751681	1	437345	4977	0.095134	9.9752e-07	COVID-19 Hospitalized	INTERGENIC_VARIANT	EUR
250.22	Type 2 diabetes with renal manifestations	endocrine/metabolic	rs12259804	PLEKHS1	10	115573378	T	C	C	0.912851	0.0260493	0.867415	0.960668	0.000464621	0.0754247	1	412844	21959	-0.27547	4.8674e-08	COVID-19 Critically ill	INTERGENIC_VARIANT	EUR
411.8	Other chronic ischemic heart disease, unspecified	circulatory system	rs9896243	NSF	17	44826056	C	G	G	1.02648	0.00746725	1.01157	1.04161	0.000465285	0.0754247	1	356205	69082	-0.13155	3.2234e-08	COVID-19 Critically ill	CODING_TRANSCRIPT_INTRON_VARIANT	EUR
172	Skin cancer	neoplasms	rs11085727	TYK2	19	10466123	C	T	T	1.0227	0.00641501	1.00993	1.03564	0.000465782	0.0754247	1	348477	78683	0.17253	2.3333e-18	COVID-19 Critically ill,COVID-19 Hospitalized	CODING_TRANSCRIPT_INTRON_VARIANT	EUR
574.3	Cholecystitis without cholelithiasis	digestive	rs467843	TRAPPC13	5	64945715	A	G	G	1.07298	0.0201354	1.03146	1.11618	0.000467885	0.075657	1	434894	6327	-0.089724	1.7259e-06	COVID-19 Critically ill	CODING_TRANSCRIPT_INTRON_VARIANT	EUR
721	Spondylosis and allied disorders	musculoskeletal	rs2277732	DPP9	19	4723670	C	A	A	0.975216	0.00718892	0.961571	0.989054	0.000481239	0.0777053	1	347024	60038	0.11697	6.1912e-22	COVID-19 Hospitalized,COVID-19 Critically ill	FIVE_PRIME_UTR_INTRON_VARIANT	EUR
270	Disorders of protein plasma/amino-acid transport and metabolism	endocrine/metabolic	rs10774671	OAS1	12	113357193	G	A	A	1.06278	0.0174525	1.02704	1.09976	0.000485036	0.0780976	1	430404	7471	0.12569	3.6032e-11	COVID-19 Critically ill	SPLICE_ACCEPTOR_VARIANT	EUR
767	Cervicocranial/Cervicobrachial syndrome	symptoms	rs60869999	MYO1C	17	1390948	A	T	T	1.27223	0.0690121	1.11128	1.4565	0.000485048	0.0780976	1	444714	569	0.059541	2.9039e-06	COVID-19 Hospitalized	CODING_TRANSCRIPT_INTRON_VARIANT	EUR
426.91	Cardiac pacemaker in situ	circulatory system	rs61667602	CRHR1	17	43785349	T	C	C	1.04795	0.0134312	1.02072	1.0759	0.000488289	0.0785077	1	424178	16701	-0.093554	9.1279e-12	COVID-19 Hospitalized	FIVE_PRIME_UTR_INTRON_VARIANT	EUR
365.11	Primary open angle glaucoma	sense organs	rs8052423	SLC22A31	16	89269178	G	T	T	1.05453	0.0152738	1.02343	1.08658	0.000508094	0.0815761	1	420689	18922	0.13037	1.0019e-06	COVID-19 Critically ill	UPSTREAM_GENE_VARIANT	EUR
512.9	Other dyspnea	respiratory	rs495828	ABO	9	136154867	G	T	T	1.0259	0.00736045	1.0112	1.0408	0.000513534	0.0822555	1	319830	65854	-0.13432	6.5649e-10	COVID-19 Critically ill	UPSTREAM_GENE_VARIANT	EUR
362.26	Macular puckering of retina	sense organs	rs7605877	FOXI3	2	88559025	T	C	C	0.940753	0.0175833	0.908884	0.973739	0.000513779	0.0822555	1	416154	18314	-0.071053	3.3369e-06	COVID-19 Hospitalized	INTERGENIC_VARIANT	EUR
315	Develomental delays and disorders	mental disorders	rs12660421	FOXP4-AS1	6	41488378	G	A	A	1.45704	0.108393	1.17817	1.80192	0.000515359	0.0823919	1	439078	2000	0.35506	1.1424e-09	COVID-19 Critically ill	DOWNSTREAM_GENE_VARIANT	EUR
743.4	Stress fracture	musculoskeletal	rs10129899	LINC00637	14	104330432	C	A	A	1.16643	0.044341	1.06934	1.27234	0.000516632	0.0824548	1	442385	1161	-0.057002	2.1916e-06	COVID-19 Hospitalized	INTERGENIC_VARIANT	EUR
277.5	Other disorders of lipoid metabolism	endocrine/metabolic	rs9497053	UTRN	6	145026256	G	A	A	1.0837	0.0231533	1.03562	1.13401	0.000517209	0.0824548	1	429749	6378	-0.064841	1.0064e-06	COVID-19 Hospitalized	CODING_TRANSCRIPT_INTRON_VARIANT	EUR
512.7	Shortness of breath	respiratory	rs61667602	CRHR1	17	43785349	T	C	C	1.02374	0.00676069	1.01027	1.0374	0.000518796	0.0825597	1	308471	81413	-0.093554	9.1279e-12	COVID-19 Hospitalized	FIVE_PRIME_UTR_INTRON_VARIANT	EUR
286.7	Other and unspecified coagulation defects	hematopoietic	rs8080583	KANSL1	17	44162597	C	A	A	1.08701	0.0240403	1.03698	1.13946	0.000519326	0.0825597	1	436086	4831	-0.12662	2.0785e-08	COVID-19 Critically ill	CODING_TRANSCRIPT_INTRON_VARIANT	EUR
367.9	Blindness and low vision	sense organs	rs9497053	UTRN	6	145026256	G	A	A	0.950596	0.0146012	0.923777	0.978193	0.00052042	0.0826176	1	404507	18211	-0.064841	1.0064e-06	COVID-19 Hospitalized	CODING_TRANSCRIPT_INTRON_VARIANT	EUR
274.1	Gout	endocrine/metabolic	rs35154152	THBS3	1	155172725	T	C	C	1.04215	0.0119041	1.01812	1.06675	0.000523357	0.0829675	1	395592	39545	-0.20528	2.3574e-11	COVID-19 Critically ill	SYNONYMOUS_VARIANT	EUR
180.1	Cervical cancer	neoplasms	rs34488998	NKAIN3	8	63408372	G	A	A	1.83073	0.174388	1.30072	2.5767	0.000525082	0.0830886	1	445438	300	0.1355	3.4644e-06	COVID-19 Hospitalized	CODING_TRANSCRIPT_INTRON_VARIANT	EUR
070	Viral hepatitis	infectious diseases	rs495828	ABO	9	136154867	G	T	T	0.957641	0.0124831	0.934495	0.98136	0.000525691	0.0830886	1	420238	20872	-0.13432	6.5649e-10	COVID-19 Critically ill	UPSTREAM_GENE_VARIANT	EUR
681.1	Cellulitis and abscess of fingers/toes	dermatologic	rs505922	ABO	9	136149229	T	C	C	1.05081	0.0142964	1.02178	1.08067	0.000526323	0.0830886	1	417778	11143	-0.099884	2.0889e-20	COVID-19 Hospitalized	CODING_TRANSCRIPT_INTRON_VARIANT	EUR
569	Other disorders of intestine	digestive	rs7605877	FOXI3	2	88559025	T	C	C	1.10427	0.0286194	1.04403	1.16798	0.000529125	0.0834146	1	424565	5911	-0.071053	3.3369e-06	COVID-19 Hospitalized	INTERGENIC_VARIANT	EUR
250.23	Type 2 diabetes with ophthalmic manifestations	endocrine/metabolic	rs9896243	NSF	17	44826056	C	G	G	1.03866	0.0109515	1.0166	1.06119	0.000533791	0.0839406	1	400916	26974	-0.13155	3.2234e-08	COVID-19 Critically ill	CODING_TRANSCRIPT_INTRON_VARIANT	EUR
711.2	Reiter's disease	musculoskeletal	rs9896243	NSF	17	44826056	C	G	G	0.725643	0.0926035	0.6052	0.870056	0.000533945	0.0839406	1	445287	435	-0.13155	3.2234e-08	COVID-19 Critically ill	CODING_TRANSCRIPT_INTRON_VARIANT	EUR
452.1	Iatrogenic pulmonary embolism and infarction	circulatory system	rs495828	ABO	9	136154867	G	T	T	1.35941	0.0887311	1.14241	1.61762	0.000539313	0.0846669	1	445195	318	-0.13432	6.5649e-10	COVID-19 Critically ill	UPSTREAM_GENE_VARIANT	EUR
401.22	Hypertensive chronic kidney disease	circulatory system	rs67579710	THBS3	1	155173527	G	A	A	1.04779	0.0134965	1.02044	1.07588	0.000542498	0.085049	1	398572	30591	-0.10348	1.0252e-09	COVID-19 Hospitalized	CODING_TRANSCRIPT_INTRON_VARIANT	EUR
335	Multiple sclerosis	neurological	rs11085727	TYK2	19	10466123	C	T	T	0.897751	0.0312076	0.844485	0.954377	0.000547669	0.0856704	1	442366	2674	0.17253	2.3333e-18	COVID-19 Critically ill,COVID-19 Hospitalized	CODING_TRANSCRIPT_INTRON_VARIANT	EUR
274.1	Gout	endocrine/metabolic	rs67579710	THBS3	1	155173527	G	A	A	1.04209	0.0119278	1.01801	1.06673	0.000547976	0.0856704	1	395592	39545	-0.10348	1.0252e-09	COVID-19 Hospitalized	CODING_TRANSCRIPT_INTRON_VARIANT	EUR
285.21	Anemia in chronic kidney disease	hematopoietic	rs9501257	HLA-DPB1	6	33055355	A	G	G	1.10134	0.0279568	1.04262	1.16337	0.000554719	0.086605	1	433638	7327	0.17269	4.1339e-08	COVID-19 Critically ill	THREE_PRIME_UTR_EXON_VARIANT	EUR
333.8	Other degenerative diseases of the basal ganglia	neurological	rs8080583	KANSL1	17	44162597	C	A	A	0.697534	0.104338	0.568529	0.855812	0.000555877	0.0866663	1	445082	324	-0.12662	2.0785e-08	COVID-19 Critically ill	CODING_TRANSCRIPT_INTRON_VARIANT	EUR
1010.3	NA	NA	rs8080583	KANSL1	17	44162597	C	A	A	1.02043	0.00586027	1.00878	1.03222	0.000558853	0.0870104	1	224337	142640	-0.12662	2.0785e-08	COVID-19 Critically ill	CODING_TRANSCRIPT_INTRON_VARIANT	EUR
401.22	Hypertensive chronic kidney disease	circulatory system	rs35154152	THBS3	1	155172725	T	C	C	1.04754	0.0134708	1.02024	1.07556	0.000565686	0.0879533	1	398572	30591	-0.20528	2.3574e-11	COVID-19 Critically ill	SYNONYMOUS_VARIANT	EUR
715.2	Ankylosing spondylitis	musculoskeletal	rs9501257	HLA-DPB1	6	33055355	A	G	G	0.79099	0.0680351	0.692244	0.903821	0.000568306	0.0882394	1	443621	1580	0.17269	4.1339e-08	COVID-19 Critically ill	THREE_PRIME_UTR_EXON_VARIANT	EUR
270	Disorders of protein plasma/amino-acid transport and metabolism	endocrine/metabolic	rs10774679	OAS3	12	113374748	C	T	T	1.06281	0.0176785	1.02661	1.10028	0.000569864	0.0883601	1	430404	7471	0.075824	4.6954e-12	COVID-19 Hospitalized	UPSTREAM_GENE_VARIANT	EUR
433.1	Occlusion and stenosis of precerebral arteries	circulatory system	rs9896243	NSF	17	44826056	C	G	G	1.04001	0.0113896	1.01705	1.06349	0.000572016	0.0885725	1	400518	25177	-0.13155	3.2234e-08	COVID-19 Critically ill	CODING_TRANSCRIPT_INTRON_VARIANT	EUR
365.5	Pseudoexfoliation glaucoma	sense organs	rs61667602	CRHR1	17	43785349	T	C	C	1.19114	0.0507881	1.07828	1.31581	0.000573481	0.088678	1	444441	1025	-0.093554	9.1279e-12	COVID-19 Hospitalized	FIVE_PRIME_UTR_INTRON_VARIANT	EUR
251.1	Hypoglycemia	endocrine/metabolic	rs111837807	CCHCR1	6	31121232	T	C	C	0.876926	0.0381418	0.81376	0.944994	0.000574692	0.088744	1	432073	5144	0.20363	2.152e-11	COVID-19 Critically ill,COVID-19 Hospitalized	CODING_TRANSCRIPT_INTRON_VARIANT	EUR
596	Other disorders of bladder	genitourinary	rs10086829	COL14A1	8	121149129	G	A	A	1.04048	0.0115258	1.01724	1.06425	0.000576207	0.0887576	1	401223	25524	-0.097352	3.8599e-06	COVID-19 Critically ill	FIVE_PRIME_UTR_INTRON_VARIANT	EUR
250.24	Type 2 diabetes with neurological manifestations	endocrine/metabolic	rs67579710	THBS3	1	155173527	G	A	A	1.03657	0.0104331	1.01559	1.05798	0.000576348	0.0887576	1	375236	54642	-0.10348	1.0252e-09	COVID-19 Hospitalized	CODING_TRANSCRIPT_INTRON_VARIANT	EUR
592.12	Chronic cystitis	genitourinary	rs12660421	FOXP4-AS1	6	41488378	G	A	A	1.75227	0.163085	1.27287	2.41224	0.000583033	0.0896073	1	443146	789	0.35506	1.1424e-09	COVID-19 Critically ill	DOWNSTREAM_GENE_VARIANT	EUR
145.5	Cancer of the mouth floor	neoplasms	rs467843	TRAPPC13	5	64945715	A	G	G	1.39464	0.0967253	1.1538	1.68576	0.000583908	0.0896073	1	445464	295	-0.089724	1.7259e-06	COVID-19 Critically ill	CODING_TRANSCRIPT_INTRON_VARIANT	EUR
145.5	Cancer of the mouth floor	neoplasms	rs2284028	NCF4	22	37265172	A	C	C	3.05365	0.324653	1.61612	5.76984	0.000584839	0.0896073	1	445464	295	0.31271	4.1737e-06	COVID-19 Critically ill	CODING_TRANSCRIPT_INTRON_VARIANT	EUR
507	Pleurisy; pleural effusion	respiratory	rs8052423	SLC22A31	16	89269178	G	T	T	0.9424	0.0172535	0.911065	0.974813	0.000585032	0.0896073	1	413843	15536	0.13037	1.0019e-06	COVID-19 Critically ill	UPSTREAM_GENE_VARIANT	EUR
495	Asthma	respiratory	rs9268576	HLA-DRA	6	32395641	T	C	C	0.940706	0.0177832	0.908483	0.974072	0.00058778	0.0899065	1	395312	34963	0.095134	9.9752e-07	COVID-19 Hospitalized	INTERGENIC_VARIANT	EUR
257.1	Testicular hypofunction	endocrine/metabolic	rs67579710	THBS3	1	155173527	G	A	A	1.05335	0.0151346	1.02256	1.08506	0.000594537	0.0908173	1	414941	23062	-0.10348	1.0252e-09	COVID-19 Hospitalized	CODING_TRANSCRIPT_INTRON_VARIANT	EUR
429.2	Abnormal function study of cardiovascular system	circulatory system	rs1453205	LOC101928196	2	19901073	C	T	T	0.929876	0.0211901	0.892047	0.969308	0.000601212	0.0917132	1	427999	4759	0.096992	3.6368e-06	COVID-19 Critically ill	INTERGENIC_VARIANT	EUR
453	Chronic venous hypertension	circulatory system	rs495828	ABO	9	136154867	G	T	T	1.12204	0.033573	1.05058	1.19835	0.000604299	0.09206	1	441642	2467	-0.13432	6.5649e-10	COVID-19 Critically ill	UPSTREAM_GENE_VARIANT	EUR
561.1	NA	NA	rs10129899	LINC00637	14	104330432	C	A	A	0.974094	0.00765596	0.959586	0.988821	0.000607222	0.092381	1	361461	43183	-0.057002	2.1916e-06	COVID-19 Hospitalized	INTERGENIC_VARIANT	EUR
257.1	Testicular hypofunction	endocrine/metabolic	rs35154152	THBS3	1	155172725	T	C	C	1.05312	0.0151058	1.02239	1.08476	0.00061221	0.0930148	1	414941	23062	-0.20528	2.3574e-11	COVID-19 Critically ill	SYNONYMOUS_VARIANT	EUR
789	Nausea and vomiting	symptoms	rs67959919	LZTFL1	3	45871908	G	A	A	0.942289	0.017357	0.910773	0.974897	0.000615464	0.0933839	1	381442	27997	0.59355	1.6043e-80	COVID-19 Critically ill	CODING_TRANSCRIPT_INTRON_VARIANT	EUR
259.3	Delay in sexual development and puberty NEC	endocrine/metabolic	rs1250993	LOC101929525	10	81399565	C	G	G	1.16399	0.044358	1.06706	1.26971	0.000618628	0.0936354	1	444032	1334	0.12403	5.3767e-08	COVID-19 Critically ill	INTERGENIC_VARIANT	EUR
224.1	Benign neoplasm of eye, uveal	neoplasms	rs11702230	LOC101928126	21	35377591	C	T	T	0.940962	0.0177762	0.908743	0.974324	0.000618776	0.0936354	1	419664	17491	0.099731	3.223e-09	COVID-19 Hospitalized	INTERGENIC_VARIANT	EUR
714.1	Rheumatoid arthritis	musculoskeletal	rs77534576	DLX4	17	47940666	C	T	T	1.19078	0.0510356	1.07743	1.31605	0.000623246	0.0941285	1	431500	9933	0.20794	1.7585e-10	COVID-19 Hospitalized	INTERGENIC_VARIANT	EUR
395.3	Nonrheumatic tricuspid valve disorders	circulatory system	rs9268576	HLA-DRA	6	32395641	T	C	C	1.28784	0.0739514	1.11407	1.48871	0.0006246	0.0941285	1	438203	1392	0.095134	9.9752e-07	COVID-19 Hospitalized	INTERGENIC_VARIANT	EUR
381	Otitis media and Eustachian tube disorders	sense organs	rs505922	ABO	9	136149229	T	C	C	1.03529	0.0101396	1.01492	1.05607	0.0006246	0.0941285	1	392219	23101	-0.099884	2.0889e-20	COVID-19 Hospitalized	CODING_TRANSCRIPT_INTRON_VARIANT	EUR
380.1	Otitis externa	sense organs	rs111837807	CCHCR1	6	31121232	T	C	C	1.0759	0.021389	1.03173	1.12196	0.000625361	0.0941285	1	412955	14162	0.20363	2.152e-11	COVID-19 Critically ill,COVID-19 Hospitalized	CODING_TRANSCRIPT_INTRON_VARIANT	EUR
165	Cancer within the respiratory system	neoplasms	rs10129899	LINC00637	14	104330432	C	A	A	0.95438	0.013661	0.929166	0.980279	0.00063087	0.0948316	1	429516	12464	-0.057002	2.1916e-06	COVID-19 Hospitalized	INTERGENIC_VARIANT	EUR
495.1	Chronic obstructive asthma	respiratory	rs12809318	FBRSL1	12	133140840	T	C	C	1.08315	0.0233872	1.03462	1.13395	0.000637293	0.0956694	1	436853	3956	-0.062781	9.5289e-09	COVID-19 Hospitalized	CODING_TRANSCRIPT_INTRON_VARIANT	EUR
502	Postinflammatory pulmonary fibrosis	respiratory	rs9577395	ATP11A	13	113534984	C	G	G	0.918146	0.0250078	0.874229	0.96427	0.000638134	0.0956694	1	433955	5225	0.064829	8.6068e-07	COVID-19 Hospitalized,COVID-19 Critically ill	CODING_TRANSCRIPT_INTRON_VARIANT	EUR
411.1	Unstable angina (intermediate coronary syndrome)	circulatory system	rs67579710	THBS3	1	155173527	G	A	A	1.06401	0.0181754	1.02678	1.1026	0.000640694	0.0959144	1	414996	15541	-0.10348	1.0252e-09	COVID-19 Hospitalized	CODING_TRANSCRIPT_INTRON_VARIANT	EUR
250.24	Type 2 diabetes with neurological manifestations	endocrine/metabolic	rs35154152	THBS3	1	155172725	T	C	C	1.03618	0.0104136	1.01524	1.05755	0.000642847	0.0959144	1	375236	54642	-0.20528	2.3574e-11	COVID-19 Critically ill	SYNONYMOUS_VARIANT	EUR
599.5	Frequency of urination and polyuria	genitourinary	rs72655853	SBSPON	8	73985608	A	G	G	0.938822	0.0184989	0.905393	0.973486	0.000643474	0.0959144	1	381884	31187	0.22523	8.3915e-07	COVID-19 Critically ill	CODING_TRANSCRIPT_INTRON_VARIANT	EUR
871	Open wounds of extremities	injuries & poisonings	rs9896243	NSF	17	44826056	C	G	G	1.03917	0.0112601	1.01649	1.06236	0.000643964	0.0959144	1	388773	25315	-0.13155	3.2234e-08	COVID-19 Critically ill	CODING_TRANSCRIPT_INTRON_VARIANT	EUR
426.31	Right bundle branch block	circulatory system	rs8080583	KANSL1	17	44162597	C	A	A	1.07476	0.0211292	1.03116	1.12021	0.000644005	0.0959144	1	430538	6329	-0.12662	2.0785e-08	COVID-19 Critically ill	CODING_TRANSCRIPT_INTRON_VARIANT	EUR
818.2	Subarachnoid hemorrhage (injury)	injuries & poisonings	rs2284028	NCF4	22	37265172	A	C	C	3.40689	0.359412	1.68432	6.89112	0.000648278	0.0963131	1	445505	220	0.31271	4.1737e-06	COVID-19 Critically ill	CODING_TRANSCRIPT_INTRON_VARIANT	EUR
290.1	Dementias	mental disorders	rs8080583	KANSL1	17	44162597	C	A	A	0.954897	0.0135322	0.929903	0.980562	0.000648384	0.0963131	1	421224	17393	-0.12662	2.0785e-08	COVID-19 Critically ill	CODING_TRANSCRIPT_INTRON_VARIANT	EUR
272.9	Unspecified disorder of lipoid metabolism	endocrine/metabolic	rs581342	LMNA	1	156095466	T	C	C	1.20631	0.0550128	1.08301	1.34365	0.000650817	0.0965478	1	436670	2171	0.090245	2.6355e-07	COVID-19 Hospitalized	CODING_TRANSCRIPT_INTRON_VARIANT	EUR
702.2	Seborrheic keratosis	dermatologic	rs35154152	THBS3	1	155172725	T	C	C	1.03147	0.009091	1.01325	1.05001	0.000654424	0.0969558	1	306820	83377	-0.20528	2.3574e-11	COVID-19 Critically ill	SYNONYMOUS_VARIANT	EUR
331.1	Hydrocephalus	neurological	rs111783124	LOC101928126	21	35362848	G	A	A	1.24229	0.0636856	1.09652	1.40745	0.000657457	0.0971869	1	444387	963	0.13532	2.1558e-07	COVID-19 Critically ill	INTERGENIC_VARIANT	EUR
275.6	Hypercalcemia	endocrine/metabolic	rs9896243	NSF	17	44826056	C	G	G	1.08558	0.0241056	1.03549	1.13811	0.000657701	0.0971869	1	436094	5120	-0.13155	3.2234e-08	COVID-19 Critically ill	CODING_TRANSCRIPT_INTRON_VARIANT	EUR
702.2	Seborrheic keratosis	dermatologic	rs67579710	THBS3	1	155173527	G	A	A	1.0315	0.00910863	1.01325	1.05008	0.000662555	0.0977765	1	306820	83377	-0.10348	1.0252e-09	COVID-19 Hospitalized	CODING_TRANSCRIPT_INTRON_VARIANT	EUR
526.8	Exostosis of jaw	digestive	rs13050728	IFNAR2	21	34615210	T	C	C	0.783533	0.0716584	0.680866	0.901682	0.000663514	0.0977906	1	443510	431	-0.10657	4.0686e-21	COVID-19 Hospitalized,COVID-19 Critically ill	CODING_TRANSCRIPT_INTRON_VARIANT	EUR
562.2	Diverticulitis	digestive	rs467843	TRAPPC13	5	64945715	A	G	G	1.05474	0.0156589	1.02286	1.08761	0.00066509	0.0978954	1	424619	10506	-0.089724	1.7259e-06	COVID-19 Critically ill	CODING_TRANSCRIPT_INTRON_VARIANT	EUR
717	Polymyalgia Rheumatica	musculoskeletal	rs467843	TRAPPC13	5	64945715	A	G	G	1.11544	0.0321033	1.04742	1.18788	0.000666573	0.0979862	1	442690	2498	-0.089724	1.7259e-06	COVID-19 Critically ill	CODING_TRANSCRIPT_INTRON_VARIANT	EUR
365.2	Primary angle-closure glaucoma	sense organs	rs2284028	NCF4	22	37265172	A	C	C	1.36123	0.0906392	1.13967	1.62586	0.000668023	0.098072	1	435044	6698	0.31271	4.1737e-06	COVID-19 Critically ill	CODING_TRANSCRIPT_INTRON_VARIANT	EUR
411.1	Unstable angina (intermediate coronary syndrome)	circulatory system	rs35154152	THBS3	1	155172725	T	C	C	1.06364	0.0181417	1.02648	1.10214	0.00067213	0.0985471	1	414996	15541	-0.20528	2.3574e-11	COVID-19 Critically ill	SYNONYMOUS_VARIANT	EUR
426.3	Bundle branch block	circulatory system	rs8080583	KANSL1	17	44162597	C	A	A	1.05418	0.0155175	1.0226	1.08673	0.000673328	0.0985951	1	420060	12071	-0.12662	2.0785e-08	COVID-19 Critically ill	CODING_TRANSCRIPT_INTRON_VARIANT	EUR
809	Fracture of unspecified bones	injuries & poisonings	rs61667602	CRHR1	17	43785349	T	C	C	1.07047	0.0200597	1.0292	1.1134	0.000686728	0.100427	1	428336	7048	-0.093554	9.1279e-12	COVID-19 Hospitalized	FIVE_PRIME_UTR_INTRON_VARIANT	EUR
327.31	Central/nonobstroctive sleep apnea	neurological	rs11085727	TYK2	19	10466123	C	T	T	1.0764	0.0216916	1.03159	1.12315	0.000688867	0.10061	1	434656	5137	0.17253	2.3333e-18	COVID-19 Critically ill,COVID-19 Hospitalized	CODING_TRANSCRIPT_INTRON_VARIANT	EUR
440.22	Atherosclerosis of native arteries of the extremities with intermittent claudication	circulatory system	rs35705950	MUC5B	11	1241221	G	T	T	0.920184	0.0245252	0.876999	0.965497	0.000694696	0.101331	1	428090	9361	-0.11177	1.2224e-08	COVID-19 Hospitalized,COVID-19 Critically ill	UPSTREAM_GENE_VARIANT	EUR
270.2	Disorders of amino-acid metabolism	endocrine/metabolic	rs10774671	OAS1	12	113357193	G	A	A	1.11301	0.0315841	1.0462	1.18408	0.000699425	0.101889	1	439545	2287	0.12569	3.6032e-11	COVID-19 Critically ill	SPLICE_ACCEPTOR_VARIANT	EUR
574	Cholelithiasis and cholecystitis	digestive	rs495828	ABO	9	136154867	G	T	T	1.04116	0.0119051	1.01715	1.06574	0.000703619	0.102368	1	414004	21477	-0.13432	6.5649e-10	COVID-19 Critically ill	UPSTREAM_GENE_VARIANT	EUR
290.1	Dementias	mental disorders	rs9896243	NSF	17	44826056	C	G	G	0.95378	0.0139684	0.928022	0.980253	0.000704524	0.102369	1	421224	17393	-0.13155	3.2234e-08	COVID-19 Critically ill	CODING_TRANSCRIPT_INTRON_VARIANT	EUR
401.2	Hypertensive heart and/or renal disease	circulatory system	rs8080583	KANSL1	17	44162597	C	A	A	1.02732	0.00795804	1.01142	1.04347	0.000706351	0.10247	1	362792	53713	-0.12662	2.0785e-08	COVID-19 Critically ill	CODING_TRANSCRIPT_INTRON_VARIANT	EUR
592.13	Chronic interstitial cystitis	genitourinary	rs9367106	LOC100505711	6	41483390	G	C	C	1.92023	0.192642	1.31637	2.80112	0.00070703	0.10247	1	444902	532	0.20225	3.4038e-11	COVID-19 Hospitalized	INTERGENIC_VARIANT	EUR
172.22	Squamous cell carcinoma	neoplasms	rs9896243	NSF	17	44826056	C	G	G	1.04683	0.013514	1.01946	1.07493	0.000708062	0.102488	1	417422	17372	-0.13155	3.2234e-08	COVID-19 Critically ill	CODING_TRANSCRIPT_INTRON_VARIANT	EUR
761	Cervicalgia	symptoms	rs622568	SEC61G	7	54647894	A	C	C	1.02648	0.00772459	1.01106	1.04214	0.000716105	0.10352	1	328929	77959	0.11965	2.6006e-06	COVID-19 Critically ill	INTERGENIC_VARIANT	EUR
180.3	Cervical intraepithelial neoplasia [CIN] [Cervical dysplasia]	neoplasms	rs76423999	SLC12A7	5	1098067	T	A	A	1.29563	0.0765874	1.11504	1.50548	0.000720219	0.103982	1	443510	1480	0.18412	3.8813e-07	COVID-19 Critically ill	CODING_TRANSCRIPT_INTRON_VARIANT	EUR
1089	NA	NA	rs61667602	CRHR1	17	43785349	T	C	C	1.08536	0.0242316	1.03501	1.13815	0.000724223	0.104426	1	439727	4775	-0.093554	9.1279e-12	COVID-19 Hospitalized	FIVE_PRIME_UTR_INTRON_VARIANT	EUR
766	Neuralgia, neuritis, and radiculitis NOS	symptoms	rs2284028	NCF4	22	37265172	A	C	C	1.27321	0.0714853	1.10676	1.4647	0.000727735	0.104799	1	415626	11536	0.31271	4.1737e-06	COVID-19 Critically ill	CODING_TRANSCRIPT_INTRON_VARIANT	EUR
287	Purpura and other hemorrhagic conditions	hematopoietic	rs9501257	HLA-DPB1	6	33055355	A	G	G	1.06195	0.0177952	1.02555	1.09964	0.000731043	0.105142	1	410586	19146	0.17269	4.1339e-08	COVID-19 Critically ill	THREE_PRIME_UTR_EXON_VARIANT	EUR
286.1	Congenital coagulation defects	hematopoietic	rs505922	ABO	9	136149229	T	C	C	1.1861	0.0505512	1.07422	1.30964	0.000734934	0.105567	1	444466	840	-0.099884	2.0889e-20	COVID-19 Hospitalized	CODING_TRANSCRIPT_INTRON_VARIANT	EUR
275	Disorders of mineral metabolism	endocrine/metabolic	rs8080583	KANSL1	17	44162597	C	A	A	1.03987	0.0115879	1.01652	1.06376	0.00074046	0.106078	1	402833	22365	-0.12662	2.0785e-08	COVID-19 Critically ill	CODING_TRANSCRIPT_INTRON_VARIANT	EUR
947	Urticaria	dermatologic	rs7089827	TFAM	10	60157611	C	T	T	1.12404	0.0346541	1.05022	1.20303	0.000740691	0.106078	1	431292	5119	-0.14471	2.0338e-06	COVID-19 Critically ill	THREE_PRIME_UTR_EXON_VARIANT	EUR
444.2	Embolism and thrombosis of abdominal aorta	circulatory system	rs505922	ABO	9	136149229	T	C	C	1.2876	0.0749262	1.11174	1.49128	0.00074156	0.106078	1	444783	376	-0.099884	2.0889e-20	COVID-19 Hospitalized	CODING_TRANSCRIPT_INTRON_VARIANT	EUR
714.1	Rheumatoid arthritis	musculoskeletal	rs11702230	LOC101928126	21	35377591	C	T	T	0.923536	0.0235798	0.881825	0.967219	0.000742236	0.106078	1	431500	9933	0.099731	3.223e-09	COVID-19 Hospitalized	INTERGENIC_VARIANT	EUR
707.2	Chronic ulcer of leg or foot	dermatologic	rs9896243	NSF	17	44826056	C	G	G	1.04678	0.0135544	1.01934	1.07496	0.000743801	0.106119	1	420294	17075	-0.13155	3.2234e-08	COVID-19 Critically ill	CODING_TRANSCRIPT_INTRON_VARIANT	EUR
401.21	Hypertensive heart disease	circulatory system	rs8080583	KANSL1	17	44162597	C	A	A	1.03996	0.011617	1.01655	1.06391	0.0007444	0.106119	1	402686	22301	-0.12662	2.0785e-08	COVID-19 Critically ill	CODING_TRANSCRIPT_INTRON_VARIANT	EUR
365.1	Open-angle glaucoma	sense organs	rs8080583	KANSL1	17	44162597	C	A	A	1.02701	0.00790417	1.01122	1.04304	0.00074802	0.10641	1	376286	53388	-0.12662	2.0785e-08	COVID-19 Critically ill	CODING_TRANSCRIPT_INTRON_VARIANT	EUR
727.6	Rupture of tendon, nontraumatic	musculoskeletal	rs11085727	TYK2	19	10466123	C	T	T	1.04775	0.0138348	1.01972	1.07654	0.000748317	0.10641	1	423395	13049	0.17253	2.3333e-18	COVID-19 Critically ill,COVID-19 Hospitalized	CODING_TRANSCRIPT_INTRON_VARIANT	EUR
426.7	Abnormal electrocardiogram [ECG] [EKG]	circulatory system	rs61667602	CRHR1	17	43785349	T	C	C	1.03639	0.0106106	1.01506	1.05817	0.00075525	0.107261	1	377804	27285	-0.093554	9.1279e-12	COVID-19 Hospitalized	FIVE_PRIME_UTR_INTRON_VARIANT	EUR
172.1	Melanomas of skin, dx or hx	neoplasms	rs8052423	SLC22A31	16	89269178	G	T	T	0.963297	0.0111032	0.94256	0.984489	0.000757544	0.107452	1	389984	40147	0.13037	1.0019e-06	COVID-19 Critically ill	UPSTREAM_GENE_VARIANT	EUR
512.8	Cough	respiratory	rs11234800	ME3	11	86479407	G	C	C	0.970938	0.00876583	0.954399	0.987763	0.000766706	0.108615	1	311710	65510	-0.077173	3.0702e-06	COVID-19 Hospitalized	INTERGENIC_VARIANT	EUR
070.3	Viral hepatitis C	infectious diseases	rs495828	ABO	9	136154867	G	T	T	0.956963	0.0130769	0.932747	0.981807	0.000768181	0.108688	1	423756	18968	-0.13432	6.5649e-10	COVID-19 Critically ill	UPSTREAM_GENE_VARIANT	EUR
550.5	Ventral hernia	digestive	rs467843	TRAPPC13	5	64945715	A	G	G	1.05905	0.0170643	1.02421	1.09507	0.000773689	0.109331	1	429188	8817	-0.089724	1.7259e-06	COVID-19 Critically ill	CODING_TRANSCRIPT_INTRON_VARIANT	EUR
425	Cardiomyopathy	circulatory system	rs495828	ABO	9	136154867	G	T	T	1.04331	0.0126176	1.01782	1.06943	0.000779232	0.109977	1	415481	19052	-0.13432	6.5649e-10	COVID-19 Critically ill	UPSTREAM_GENE_VARIANT	EUR
362	Other retinal disorders	sense organs	rs495828	ABO	9	136154867	G	T	T	1.02344	0.00689734	1.0097	1.03737	0.000780924	0.110078	1	325863	83975	-0.13432	6.5649e-10	COVID-19 Critically ill	UPSTREAM_GENE_VARIANT	EUR
711.2	Reiter's disease	musculoskeletal	rs61667602	CRHR1	17	43785349	T	C	C	0.741368	0.0891014	0.622574	0.88283	0.00078333	0.11028	1	445287	435	-0.093554	9.1279e-12	COVID-19 Hospitalized	FIVE_PRIME_UTR_INTRON_VARIANT	EUR
571.5	Other chronic nonalcoholic liver disease	digestive	rs77534576	DLX4	17	47940666	C	T	T	1.11803	0.0332266	1.04754	1.19326	0.00078565	0.110469	1	402429	26311	0.20794	1.7585e-10	COVID-19 Hospitalized	INTERGENIC_VARIANT	EUR
531.2	Gastric ulcer	digestive	rs505922	ABO	9	136149229	T	C	C	0.915807	0.0262221	0.869929	0.964105	0.000796452	0.111604	1	437255	3406	-0.099884	2.0889e-20	COVID-19 Hospitalized	CODING_TRANSCRIPT_INTRON_VARIANT	EUR
250.14	Type 1 diabetes with neurological manifestations	endocrine/metabolic	rs10129899	LINC00637	14	104330432	C	A	A	0.918865	0.0252319	0.874529	0.965449	0.000797862	0.111604	1	438799	3550	-0.057002	2.1916e-06	COVID-19 Hospitalized	INTERGENIC_VARIANT	EUR
250.15	Diabetes type 1 with peripheral circulatory disorders	endocrine/metabolic	rs766826	ELF5	11	34528766	C	T	T	1.28903	0.0757087	1.11127	1.49522	0.000798049	0.111604	1	444784	439	-0.082134	1.155e-11	COVID-19 Hospitalized	CODING_TRANSCRIPT_INTRON_VARIANT	EUR
727.1	Synovitis and tenosynovitis	musculoskeletal	rs11702230	LOC101928126	21	35377591	C	T	T	1.05314	0.0154411	1.02175	1.0855	0.000798338	0.111604	1	405652	21795	0.099731	3.223e-09	COVID-19 Hospitalized	INTERGENIC_VARIANT	EUR
401.21	Hypertensive heart disease	circulatory system	rs61667602	CRHR1	17	43785349	T	C	C	1.03976	0.0116265	1.01633	1.06372	0.00079865	0.111604	1	402686	22301	-0.093554	9.1279e-12	COVID-19 Hospitalized	FIVE_PRIME_UTR_INTRON_VARIANT	EUR
702.1	Actinic keratosis	dermatologic	rs7560588	BCL11A	2	60727416	G	A	A	0.977482	0.00679946	0.964542	0.990596	0.000809362	0.112961	1	316288	91436	-0.12371	2.3396e-07	COVID-19 Critically ill	CODING_TRANSCRIPT_INTRON_VARIANT	EUR
172.22	Squamous cell carcinoma	neoplasms	rs8080583	KANSL1	17	44162597	C	A	A	1.045	0.0131478	1.01842	1.07228	0.000814137	0.113419	1	417422	17372	-0.12662	2.0785e-08	COVID-19 Critically ill	CODING_TRANSCRIPT_INTRON_VARIANT	EUR
270.2	Disorders of amino-acid metabolism	endocrine/metabolic	rs10774679	OAS3	12	113374748	C	T	T	1.11289	0.03195	1.04534	1.18481	0.000814645	0.113419	1	439545	2287	0.075824	4.6954e-12	COVID-19 Hospitalized	UPSTREAM_GENE_VARIANT	EUR
224	Benign neoplasm of eye	neoplasms	rs721917	SFTPD	10	81706324	A	G	G	0.964248	0.0108798	0.943904	0.98503	0.000818994	0.113884	1	417778	18379	0.055247	2.0819e-07	COVID-19 Hospitalized	SYNONYMOUS_VARIANT	EUR
244	Hypothyroidism	endocrine/metabolic	rs11085727	TYK2	19	10466123	C	T	T	0.976659	0.00705923	0.96324	0.990266	0.000821044	0.114029	1	376809	59132	0.17253	2.3333e-18	COVID-19 Critically ill,COVID-19 Hospitalized	CODING_TRANSCRIPT_INTRON_VARIANT	EUR
366.3	Traumatic cataract	sense organs	rs78313563	ESS2	22	19136365	G	A	A	2.15863	0.230109	1.37502	3.38881	0.00082595	0.11457	1	444378	601	0.40873	6.5914e-07	COVID-19 Critically ill	UPSTREAM_GENE_VARIANT	EUR
593	Hematuria	genitourinary	rs9268576	HLA-DRA	6	32395641	T	C	C	1.05678	0.0165215	1.02311	1.09156	0.000829908	0.11485	1	384706	36834	0.095134	9.9752e-07	COVID-19 Hospitalized	INTERGENIC_VARIANT	EUR
395.2	Nonrheumatic aortic valve disorders	circulatory system	rs9896243	NSF	17	44826056	C	G	G	1.04523	0.0132353	1.01847	1.0727	0.000830157	0.11485	1	416064	18250	-0.13155	3.2234e-08	COVID-19 Critically ill	CODING_TRANSCRIPT_INTRON_VARIANT	EUR
556	Ulceration of the lower GI tract	digestive	rs495828	ABO	9	136154867	G	T	T	0.854349	0.0470985	0.779014	0.93697	0.000831008	0.11485	1	440180	1462	-0.13432	6.5649e-10	COVID-19 Critically ill	UPSTREAM_GENE_VARIANT	EUR
740.11	Osteoarthrosis, localized, primary	musculoskeletal	rs2284028	NCF4	22	37265172	A	C	C	0.887808	0.0356242	0.827934	0.952012	0.000836497	0.115467	1	342013	68587	0.31271	4.1737e-06	COVID-19 Critically ill	CODING_TRANSCRIPT_INTRON_VARIANT	EUR
454.11	Varicose veins of lower extremity, symptomtic	circulatory system	rs10129899	LINC00637	14	104330432	C	A	A	1.05398	0.0157425	1.02195	1.08701	0.000839335	0.115718	1	428463	9315	-0.057002	2.1916e-06	COVID-19 Hospitalized	INTERGENIC_VARIANT	EUR
278	Overweight, obesity and other hyperalimentation	endocrine/metabolic	rs78313563	ESS2	22	19136365	G	A	A	1.08492	0.0244218	1.03421	1.13811	0.000845747	0.116411	1	221194	186855	0.40873	6.5914e-07	COVID-19 Critically ill	UPSTREAM_GENE_VARIANT	EUR
165.1	Cancer of bronchus; lung	neoplasms	rs111783124	LOC101928126	21	35362848	G	A	A	0.933491	0.0206234	0.896511	0.971997	0.000846423	0.116411	1	430884	11656	0.13532	2.1558e-07	COVID-19 Critically ill	INTERGENIC_VARIANT	EUR
428.1	Congestive heart failure (CHF) NOS	circulatory system	rs61667602	CRHR1	17	43785349	T	C	C	1.03095	0.00913751	1.01265	1.04958	0.000851074	0.116909	1	388835	38759	-0.093554	9.1279e-12	COVID-19 Hospitalized	FIVE_PRIME_UTR_INTRON_VARIANT	EUR
711.2	Reiter's disease	musculoskeletal	rs8080583	KANSL1	17	44162597	C	A	A	0.743934	0.0887222	0.625193	0.885228	0.000855966	0.117425	1	445287	435	-0.12662	2.0785e-08	COVID-19 Critically ill	CODING_TRANSCRIPT_INTRON_VARIANT	EUR
327.1	Hypersomnia	neurological	rs60305836	CDH8	16	61709381	A	C	C	1.13042	0.0367719	1.05181	1.2149	0.000856904	0.117425	1	432882	3189	0.086719	1.1846e-06	COVID-19 Hospitalized	CODING_TRANSCRIPT_INTRON_VARIANT	EUR
379.2	Disorders of vitreous body	sense organs	rs732990	CIB4	2	26842146	C	G	G	0.975287	0.00750736	0.961041	0.989743	0.000858385	0.117436	1	369914	42913	0.056389	5.6358e-07	COVID-19 Hospitalized	CODING_TRANSCRIPT_INTRON_VARIANT	EUR
394.2	Mitral valve disease	circulatory system	rs111783124	LOC101928126	21	35362848	G	A	A	1.24332	0.0653418	1.09387	1.4132	0.000859061	0.117436	1	443523	914	0.13532	2.1558e-07	COVID-19 Critically ill	INTERGENIC_VARIANT	EUR
415.2	Chronic pulmonary heart disease	circulatory system	rs9896243	NSF	17	44826056	C	G	G	1.05892	0.0171826	1.02385	1.09519	0.000863194	0.117859	1	424430	10361	-0.13155	3.2234e-08	COVID-19 Critically ill	CODING_TRANSCRIPT_INTRON_VARIANT	EUR
333.1	Essential tremor	neurological	rs61667602	CRHR1	17	43785349	T	C	C	1.05211	0.0152536	1.02112	1.08404	0.000867892	0.118356	1	426101	12482	-0.093554	9.1279e-12	COVID-19 Hospitalized	FIVE_PRIME_UTR_INTRON_VARIANT	EUR
244.4	Hypothyroidism NOS	endocrine/metabolic	rs11085727	TYK2	19	10466123	C	T	T	0.976413	0.00716872	0.96279	0.990229	0.000869488	0.118356	1	378980	57033	0.17253	2.3333e-18	COVID-19 Critically ill,COVID-19 Hospitalized	CODING_TRANSCRIPT_INTRON_VARIANT	EUR
602	Other disorders of prostate	genitourinary	rs3746539	PTPRT	20	40702071	G	A	A	1.06053	0.0176504	1.02447	1.09786	0.000870019	0.118356	1	428400	7204	0.05405	1.7723e-06	COVID-19 Hospitalized	THREE_PRIME_UTR_EXON_VARIANT	EUR
411.3	Angina pectoris	circulatory system	rs10774679	OAS3	12	113374748	C	T	T	1.02882	0.00853397	1.01175	1.04617	0.000871566	0.118356	1	385306	34559	0.075824	4.6954e-12	COVID-19 Hospitalized	UPSTREAM_GENE_VARIANT	EUR
964	Poisoning by agents primarily affecting blood constituents	injuries & poisonings	rs505922	ABO	9	136149229	T	C	C	1.1532	0.0428205	1.06037	1.25416	0.000872062	0.118356	1	441680	1181	-0.099884	2.0889e-20	COVID-19 Hospitalized	CODING_TRANSCRIPT_INTRON_VARIANT	EUR
646	Other complications of pregnancy NEC	pregnancy complications	rs62200027	CASC20	20	6469515	G	A	A	1.30366	0.0796809	1.11517	1.52402	0.000874708	0.11846	1	445171	375	-0.053006	3.3456e-06	COVID-19 Hospitalized,COVID-19 Critically ill	NON_CODING_TRANSCRIPT_INTRON_VARIANT	EUR
578.8	Hemorrhage of rectum and anus	digestive	rs505922	ABO	9	136149229	T	C	C	0.956654	0.0133155	0.932011	0.98195	0.000874925	0.11846	1	411709	13322	-0.099884	2.0889e-20	COVID-19 Hospitalized	CODING_TRANSCRIPT_INTRON_VARIANT	EUR
165	Cancer within the respiratory system	neoplasms	rs111783124	LOC101928126	21	35362848	G	A	A	0.935773	0.0199493	0.899891	0.973087	0.000876173	0.118487	1	429516	12464	0.13532	2.1558e-07	COVID-19 Critically ill	INTERGENIC_VARIANT	EUR
707	Chronic ulcer of skin	dermatologic	rs61667602	CRHR1	17	43785349	T	C	C	1.03768	0.0111182	1.01531	1.06054	0.000878318	0.118636	1	407073	24606	-0.093554	9.1279e-12	COVID-19 Hospitalized	FIVE_PRIME_UTR_INTRON_VARIANT	EUR
803.21	Colles' fracture	injuries & poisonings	rs1250993	LOC101929525	10	81399565	C	G	G	0.793812	0.0694309	0.692816	0.909531	0.000881877	0.118975	1	444818	604	0.12403	5.3767e-08	COVID-19 Critically ill	INTERGENIC_VARIANT	EUR
871.3	Open wound of foot except toe(s) alone	injuries & poisonings	rs61667602	CRHR1	17	43785349	T	C	C	1.08905	0.0256587	1.03563	1.14521	0.000885845	0.119312	1	435118	4260	-0.093554	9.1279e-12	COVID-19 Hospitalized	FIVE_PRIME_UTR_INTRON_VARIANT	EUR
426.3	Bundle branch block	circulatory system	rs61667602	CRHR1	17	43785349	T	C	C	1.053	0.0155358	1.02142	1.08556	0.00088649	0.119312	1	420060	12071	-0.093554	9.1279e-12	COVID-19 Hospitalized	FIVE_PRIME_UTR_INTRON_VARIANT	EUR
747.2	Congenital anomalies of peripheral vascular system	congenital anomalies	rs766826	ELF5	11	34528766	C	T	T	1.1898	0.0523043	1.07388	1.31825	0.000891668	0.119867	1	443120	941	-0.082134	1.155e-11	COVID-19 Hospitalized	CODING_TRANSCRIPT_INTRON_VARIANT	EUR
580.4	Renal sclerosis, NOS	genitourinary	rs60305836	CDH8	16	61709381	A	C	C	1.37738	0.0964086	1.14023	1.66387	0.00089651	0.120375	1	444587	397	0.086719	1.1846e-06	COVID-19 Hospitalized	CODING_TRANSCRIPT_INTRON_VARIANT	EUR
428.1	Congestive heart failure (CHF) NOS	circulatory system	rs8080583	KANSL1	17	44162597	C	A	A	1.03077	0.00912985	1.01249	1.04938	0.000900755	0.120761	1	388835	38759	-0.12662	2.0785e-08	COVID-19 Critically ill	CODING_TRANSCRIPT_INTRON_VARIANT	EUR
250.7	Diabetic retinopathy	endocrine/metabolic	rs76423999	SLC12A7	5	1098067	T	A	A	1.06603	0.0192608	1.02653	1.10704	0.000901522	0.120761	1	400717	28187	0.18412	3.8813e-07	COVID-19 Critically ill	CODING_TRANSCRIPT_INTRON_VARIANT	EUR
172	Skin cancer	neoplasms	rs111837807	CCHCR1	6	31121232	T	C	C	1.03563	0.0105481	1.01444	1.05726	0.000903876	0.120933	1	348477	78683	0.20363	2.152e-11	COVID-19 Critically ill,COVID-19 Hospitalized	CODING_TRANSCRIPT_INTRON_VARIANT	EUR
365.1	Open-angle glaucoma	sense organs	rs61667602	CRHR1	17	43785349	T	C	C	1.0266	0.0079139	1.0108	1.04265	0.000909004	0.121476	1	376286	53388	-0.093554	9.1279e-12	COVID-19 Hospitalized	FIVE_PRIME_UTR_INTRON_VARIANT	EUR
261.2	Vitamin B-complex deficiencies	endocrine/metabolic	rs9461128	TMEM14B	6	10753875	T	C	C	1.17643	0.0489893	1.06872	1.29498	0.000910989	0.121598	1	413043	20333	0.13046	3.4269e-06	COVID-19 Hospitalized	CODING_TRANSCRIPT_INTRON_VARIANT	EUR
452	Other venous embolism and thrombosis	circulatory system	rs9896243	NSF	17	44826056	C	G	G	1.03882	0.0114929	1.01568	1.06248	0.000921475	0.122852	1	410087	24262	-0.13155	3.2234e-08	COVID-19 Critically ill	CODING_TRANSCRIPT_INTRON_VARIANT	EUR
426.9	Cardiac pacemaker/device in situ	circulatory system	rs9896243	NSF	17	44826056	C	G	G	1.04059	0.0120092	1.01638	1.06537	0.000923908	0.123032	1	418148	22488	-0.13155	3.2234e-08	COVID-19 Critically ill	CODING_TRANSCRIPT_INTRON_VARIANT	EUR
871.3	Open wound of foot except toe(s) alone	injuries & poisonings	rs8080583	KANSL1	17	44162597	C	A	A	1.08867	0.0256534	1.03529	1.14481	0.000927289	0.123337	1	435118	4260	-0.12662	2.0785e-08	COVID-19 Critically ill	CODING_TRANSCRIPT_INTRON_VARIANT	EUR
420.2	Pericarditis	circulatory system	rs111837807	CCHCR1	6	31121232	T	C	C	0.856161	0.0469179	0.780942	0.938625	0.000933072	0.123961	1	438256	3429	0.20363	2.152e-11	COVID-19 Critically ill,COVID-19 Hospitalized	CODING_TRANSCRIPT_INTRON_VARIANT	EUR
204.12	Lymphoid leukemia, chronic	neoplasms	rs111783124	LOC101928126	21	35362848	G	A	A	1.13978	0.0395523	1.05476	1.23165	0.000940025	0.12455	1	442816	2656	0.13532	2.1558e-07	COVID-19 Critically ill	INTERGENIC_VARIANT	EUR
250.7	Diabetic retinopathy	endocrine/metabolic	rs9501257	HLA-DPB1	6	33055355	A	G	G	1.05057	0.0149137	1.0203	1.08173	0.000940555	0.12455	1	400717	28187	0.17269	4.1339e-08	COVID-19 Critically ill	THREE_PRIME_UTR_EXON_VARIANT	EUR
796	Elevated prostate specific antigen [PSA]	genitourinary	rs505922	ABO	9	136149229	T	C	C	1.02415	0.00721396	1.00977	1.03873	0.000940812	0.12455	1	379128	51273	-0.099884	2.0889e-20	COVID-19 Hospitalized	CODING_TRANSCRIPT_INTRON_VARIANT	EUR
277.1	Disorders of porphyrin metabolism	endocrine/metabolic	rs622568	SEC61G	7	54647894	A	C	C	1.33566	0.0875477	1.12506	1.58568	0.000946757	0.125081	1	445381	400	0.11965	2.6006e-06	COVID-19 Critically ill	INTERGENIC_VARIANT	EUR
250.23	Type 2 diabetes with ophthalmic manifestations	endocrine/metabolic	rs76423999	SLC12A7	5	1098067	T	A	A	1.06712	0.0196525	1.0268	1.10903	0.000947034	0.125081	1	400916	26974	0.18412	3.8813e-07	COVID-19 Critically ill	CODING_TRANSCRIPT_INTRON_VARIANT	EUR
818.1	Subdural hemorrhage (injury)	injuries & poisonings	rs9497053	UTRN	6	145026256	G	A	A	1.27677	0.0739514	1.1045	1.47591	0.00095327	0.125758	1	444906	561	-0.064841	1.0064e-06	COVID-19 Hospitalized	CODING_TRANSCRIPT_INTRON_VARIANT	EUR
374.1	Ectropion or entropion	sense organs	rs2284028	NCF4	22	37265172	A	C	C	0.699528	0.10817	0.565888	0.864729	0.000954611	0.125789	1	432533	7637	0.31271	4.1737e-06	COVID-19 Critically ill	CODING_TRANSCRIPT_INTRON_VARIANT	EUR
585.33	Chronic Kidney Disease, Stage III	genitourinary	rs67579710	THBS3	1	155173527	G	A	A	1.04146	0.0123115	1.01663	1.0669	0.000966913	0.127261	1	395896	37558	-0.10348	1.0252e-09	COVID-19 Hospitalized	CODING_TRANSCRIPT_INTRON_VARIANT	EUR
749	Congenital anomalies of face and neck	congenital anomalies	rs7560588	BCL11A	2	60727416	G	A	A	1.26621	0.071541	1.10055	1.4568	0.000969625	0.127377	1	443718	524	-0.12371	2.3396e-07	COVID-19 Critically ill	CODING_TRANSCRIPT_INTRON_VARIANT	EUR
149.5	Hx of malignant neoplasm of oral cavity and pharynx	neoplasms	rs9268576	HLA-DRA	6	32395641	T	C	C	0.641881	0.134387	0.493247	0.835304	0.000970038	0.127377	1	444449	815	0.095134	9.9752e-07	COVID-19 Hospitalized	INTERGENIC_VARIANT	EUR
368.91	Psychophysical visual disturbances	sense organs	rs581342	LMNA	1	156095466	T	C	C	1.38684	0.099196	1.1418	1.68447	0.000977908	0.128261	1	443763	604	0.090245	2.6355e-07	COVID-19 Hospitalized	CODING_TRANSCRIPT_INTRON_VARIANT	EUR
585.33	Chronic Kidney Disease, Stage III	genitourinary	rs35154152	THBS3	1	155172725	T	C	C	1.04134	0.0122877	1.01656	1.06672	0.000979608	0.128335	1	395896	37558	-0.20528	2.3574e-11	COVID-19 Critically ill	SYNONYMOUS_VARIANT	EUR
300.11	Generalized anxiety disorder	mental disorders	rs9577395	ATP11A	13	113534984	C	G	G	1.03494	0.0104293	1.014	1.05631	0.000991227	0.129707	1	398538	31032	0.064829	8.6068e-07	COVID-19 Hospitalized,COVID-19 Critically ill	CODING_TRANSCRIPT_INTRON_VARIANT	EUR
939	Atopic/contact dermatitis due to other or unspecified	dermatologic	rs505922	ABO	9	136149229	T	C	C	1.02192	0.00658493	1.00881	1.03519	0.000993257	0.129823	1	327017	62067	-0.099884	2.0889e-20	COVID-19 Hospitalized	CODING_TRANSCRIPT_INTRON_VARIANT	EUR
317.11	Alcoholic liver damage	mental disorders	rs9268576	HLA-DRA	6	32395641	T	C	C	1.12004	0.0344606	1.04689	1.1983	0.00100288	0.13093	1	433510	7645	0.095134	9.9752e-07	COVID-19 Hospitalized	INTERGENIC_VARIANT	EUR
333.1	Essential tremor	neurological	rs8080583	KANSL1	17	44162597	C	A	A	1.05142	0.0152443	1.02047	1.08331	0.00100469	0.131015	1	426101	12482	-0.12662	2.0785e-08	COVID-19 Critically ill	CODING_TRANSCRIPT_INTRON_VARIANT	EUR
736.2	Acquired deformities of finger	musculoskeletal	rs7579014	BCL11A	2	60707894	G	A	A	1.14085	0.0400821	1.05466	1.23409	0.00101015	0.131502	1	442527	1532	-0.05629	1.2614e-06	COVID-19 Hospitalized	CODING_TRANSCRIPT_INTRON_VARIANT	EUR
740.1	Osteoarthritis; localized	musculoskeletal	rs11085727	TYK2	19	10466123	C	T	T	1.01904	0.00573809	1.00765	1.03057	0.00101075	0.131502	1	299518	102766	0.17253	2.3333e-18	COVID-19 Critically ill,COVID-19 Hospitalized	CODING_TRANSCRIPT_INTRON_VARIANT	EUR
202.24	Large cell lymphoma	neoplasms	rs111783124	LOC101928126	21	35362848	G	A	A	0.589836	0.160643	0.430518	0.80811	0.00101532	0.131886	1	445555	264	0.13532	2.1558e-07	COVID-19 Critically ill	INTERGENIC_VARIANT	EUR
560	Intestinal obstruction without mention of hernia	digestive	rs67579710	THBS3	1	155173527	G	A	A	1.07937	0.0232429	1.0313	1.12968	0.00101635	0.131886	1	426346	9194	-0.10348	1.0252e-09	COVID-19 Hospitalized	CODING_TRANSCRIPT_INTRON_VARIANT	EUR
681	Superficial cellulitis and abscess	dermatologic	rs495828	ABO	9	136154867	G	T	T	1.02381	0.00716315	1.00954	1.03829	0.00101745	0.131886	1	330378	69347	-0.13432	6.5649e-10	COVID-19 Critically ill	UPSTREAM_GENE_VARIANT	EUR
724	Other and unspecified disorders of back	musculoskeletal	rs5023077	FBRSL1	12	133141973	T	C	C	0.957127	0.0133374	0.932432	0.982477	0.00101836	0.131886	1	415281	12434	-0.090901	1.5172e-06	COVID-19 Critically ill	CODING_TRANSCRIPT_INTRON_VARIANT	EUR
172.1	Melanomas of skin, dx or hx	neoplasms	rs117169628	SLC22A31	16	89262657	G	A	A	0.96383	0.0112158	0.942874	0.985252	0.00102107	0.132086	1	389984	40147	0.081201	5.77e-07	COVID-19 Hospitalized	SYNONYMOUS_VARIANT	EUR
473.4	Voice disturbance	respiratory	rs76073397	MIR548H2	16	11386452	T	C	C	1.07378	0.0216935	1.02908	1.12042	0.0010326	0.133425	1	421065	14397	0.14454	9.6663e-07	COVID-19 Critically ill,COVID-19 Hospitalized	INTERGENIC_VARIANT	EUR
381.11	Suppurative and unspecified otitis media	sense organs	rs12259804	PLEKHS1	10	115573378	T	C	C	0.885784	0.0369685	0.823873	0.952348	0.00103556	0.133655	1	413228	10750	-0.27547	4.8674e-08	COVID-19 Critically ill	INTERGENIC_VARIANT	EUR
502	Postinflammatory pulmonary fibrosis	respiratory	rs111837807	CCHCR1	6	31121232	T	C	C	0.883139	0.0379091	0.8199	0.951256	0.00104486	0.134701	1	433955	5225	0.20363	2.152e-11	COVID-19 Critically ill,COVID-19 Hospitalized	CODING_TRANSCRIPT_INTRON_VARIANT	EUR
250.6	Polyneuropathy in diabetes	endocrine/metabolic	rs67579710	THBS3	1	155173527	G	A	A	1.05722	0.0169782	1.02262	1.093	0.00104726	0.134857	1	416664	18063	-0.10348	1.0252e-09	COVID-19 Hospitalized	CODING_TRANSCRIPT_INTRON_VARIANT	EUR
560	Intestinal obstruction without mention of hernia	digestive	rs35154152	THBS3	1	155172725	T	C	C	1.07898	0.0231996	1.03102	1.12918	0.00105001	0.135058	1	426346	9194	-0.20528	2.3574e-11	COVID-19 Critically ill	SYNONYMOUS_VARIANT	EUR
286.4	Acquired coagulation factor deficiency	hematopoietic	rs7671107	LOC101929161	4	25449225	G	A	A	0.723139	0.0989595	0.595645	0.877923	0.00105431	0.135457	1	444580	299	-0.064456	1.0803e-06	COVID-19 Hospitalized	INTERGENIC_VARIANT	EUR
280.2	Iron deficiency anemia secondary to blood loss (chronic)	hematopoietic	rs9461128	TMEM14B	6	10753875	T	C	C	1.37943	0.0982311	1.13785	1.6723	0.00105802	0.135769	1	434209	4325	0.13046	3.4269e-06	COVID-19 Hospitalized	CODING_TRANSCRIPT_INTRON_VARIANT	EUR
411.8	Other chronic ischemic heart disease, unspecified	circulatory system	rs9268576	HLA-DRA	6	32395641	T	C	C	0.957002	0.0134228	0.932153	0.982513	0.00105943	0.135769	1	356205	69082	0.095134	9.9752e-07	COVID-19 Hospitalized	INTERGENIC_VARIANT	EUR
840	Sprains and strains	injuries & poisonings	rs35705950	MUC5B	11	1241221	G	T	T	0.964306	0.0111016	0.94355	0.985518	0.00106034	0.135769	1	346405	49574	-0.11177	1.2224e-08	COVID-19 Hospitalized,COVID-19 Critically ill	UPSTREAM_GENE_VARIANT	EUR
331.1	Hydrocephalus	neurological	rs11702230	LOC101928126	21	35377591	C	T	T	1.24583	0.0671554	1.09219	1.42109	0.00106384	0.136063	1	444387	963	0.099731	3.223e-09	COVID-19 Hospitalized	INTERGENIC_VARIANT	EUR
250.12	Type 1 diabetes with renal manifestations	endocrine/metabolic	rs111837807	CCHCR1	6	31121232	T	C	C	0.736677	0.0933791	0.613469	0.88463	0.00106509	0.136069	1	443915	997	0.20363	2.152e-11	COVID-19 Critically ill,COVID-19 Hospitalized	CODING_TRANSCRIPT_INTRON_VARIANT	EUR
789	Nausea and vomiting	symptoms	rs622568	SEC61G	7	54647894	A	C	C	1.03952	0.0118472	1.01566	1.06394	0.0010682	0.136184	1	381442	27997	0.11965	2.6006e-06	COVID-19 Critically ill	INTERGENIC_VARIANT	EUR
286.7	Other and unspecified coagulation defects	hematopoietic	rs9896243	NSF	17	44826056	C	G	G	1.08438	0.0247598	1.03302	1.1383	0.00106839	0.136184	1	436086	4831	-0.13155	3.2234e-08	COVID-19 Critically ill	CODING_TRANSCRIPT_INTRON_VARIANT	EUR
278	Overweight, obesity and other hyperalimentation	endocrine/metabolic	rs11085727	TYK2	19	10466123	C	T	T	1.01664	0.00504368	1.00664	1.02674	0.00106964	0.13619	1	221194	186855	0.17253	2.3333e-18	COVID-19 Critically ill,COVID-19 Hospitalized	CODING_TRANSCRIPT_INTRON_VARIANT	EUR
337	Disorders of the autonomic nervous system	neurological	rs111783124	LOC101928126	21	35362848	G	A	A	0.937687	0.0196705	0.902224	0.974544	0.00107233	0.136315	1	419036	12717	0.13532	2.1558e-07	COVID-19 Critically ill	INTERGENIC_VARIANT	EUR
367.9	Blindness and low vision	sense organs	rs55654108	PDCL3P4	3	101425703	A	G	G	0.962407	0.0117157	0.94056	0.984762	0.00107303	0.136315	1	404507	18211	-0.05662	1.0636e-06	COVID-19 Hospitalized	INTERGENIC_VARIANT	EUR
740.12	Osteoarthrosis, localized, secondary	musculoskeletal	rs7089827	TFAM	10	60157611	C	T	T	1.09371	0.0273956	1.03653	1.15404	0.00107635	0.13658	1	426038	8483	-0.14471	2.0338e-06	COVID-19 Critically ill	THREE_PRIME_UTR_EXON_VARIANT	EUR
261.41	Rickets or osteomalacia	endocrine/metabolic	rs7579014	BCL11A	2	60707894	G	A	A	0.798863	0.0686859	0.698243	0.913982	0.00107753	0.13658	1	444881	482	-0.05629	1.2614e-06	COVID-19 Hospitalized	CODING_TRANSCRIPT_INTRON_VARIANT	EUR
250.12	Type 1 diabetes with renal manifestations	endocrine/metabolic	rs55654108	PDCL3P4	3	101425703	A	G	G	1.16635	0.047117	1.06346	1.27919	0.00109124	0.138163	1	443915	997	-0.05662	1.0636e-06	COVID-19 Hospitalized	INTERGENIC_VARIANT	EUR
519	Other diseases of respiratory system, not elsewhere classified	respiratory	rs10129899	LINC00637	14	104330432	C	A	A	0.961137	0.0121403	0.938537	0.984281	0.00109458	0.138431	1	405104	15850	-0.057002	2.1916e-06	COVID-19 Hospitalized	INTERGENIC_VARIANT	EUR
706.1	Acne	dermatologic	rs9501257	HLA-DPB1	6	33055355	A	G	G	0.892058	0.0350008	0.832915	0.955402	0.00110061	0.139038	1	432316	5604	0.17269	4.1339e-08	COVID-19 Critically ill	THREE_PRIME_UTR_EXON_VARIANT	EUR
250.6	Polyneuropathy in diabetes	endocrine/metabolic	rs35154152	THBS3	1	155172725	T	C	C	1.05686	0.0169466	1.02233	1.09255	0.00110184	0.139038	1	416664	18063	-0.20528	2.3574e-11	COVID-19 Critically ill	SYNONYMOUS_VARIANT	EUR
281	Other deficiency anemia	hematopoietic	rs9461128	TMEM14B	6	10753875	T	C	C	1.20133	0.0562267	1.07598	1.34129	0.00110503	0.139285	1	416925	15056	0.13046	3.4269e-06	COVID-19 Hospitalized	CODING_TRANSCRIPT_INTRON_VARIANT	EUR
371	Inflammation of the eye	sense organs	rs55654108	PDCL3P4	3	101425703	A	G	G	0.976875	0.00717336	0.963237	0.990706	0.00110786	0.139487	1	350293	52871	-0.05662	1.0636e-06	COVID-19 Hospitalized	INTERGENIC_VARIANT	EUR
278.11	Morbid obesity	endocrine/metabolic	rs9896243	NSF	17	44826056	C	G	G	1.02898	0.0087668	1.01145	1.04681	0.00111992	0.140849	1	383247	44883	-0.13155	3.2234e-08	COVID-19 Critically ill	CODING_TRANSCRIPT_INTRON_VARIANT	EUR
655	Known or suspected fetal abnormality affecting management of mother	pregnancy complications	rs732990	CIB4	2	26842146	C	G	G	0.825033	0.059035	0.734887	0.926237	0.00112228	0.140875	1	444896	666	0.056389	5.6358e-07	COVID-19 Hospitalized	CODING_TRANSCRIPT_INTRON_VARIANT	EUR
476	Allergic rhinitis	respiratory	rs3746539	PTPRT	20	40702071	G	A	A	1.01895	0.00576322	1.00751	1.03053	0.00112262	0.140875	1	314012	86037	0.05405	1.7723e-06	COVID-19 Hospitalized	THREE_PRIME_UTR_EXON_VARIANT	EUR
782.3	Edema	symptoms	rs9896243	NSF	17	44826056	C	G	G	1.02584	0.00783399	1.01021	1.04172	0.0011265	0.141103	1	343528	59597	-0.13155	3.2234e-08	COVID-19 Critically ill	CODING_TRANSCRIPT_INTRON_VARIANT	EUR
521.2	Dental abrasion, erosion and attrition	digestive	rs12259804	PLEKHS1	10	115573378	T	C	C	0.8726	0.0418447	0.803891	0.947182	0.00112693	0.141103	1	425579	8461	-0.27547	4.8674e-08	COVID-19 Critically ill	INTERGENIC_VARIANT	EUR
244.2	Acquired hypothyroidism	endocrine/metabolic	rs8080583	KANSL1	17	44162597	C	A	A	1.08661	0.0255189	1.0336	1.14234	0.00113432	0.141871	1	436526	4311	-0.12662	2.0785e-08	COVID-19 Critically ill	CODING_TRANSCRIPT_INTRON_VARIANT	EUR
244.2	Acquired hypothyroidism	endocrine/metabolic	rs9896243	NSF	17	44826056	C	G	G	1.08917	0.0262497	1.03455	1.14667	0.00113868	0.14226	1	436526	4311	-0.13155	3.2234e-08	COVID-19 Critically ill	CODING_TRANSCRIPT_INTRON_VARIANT	EUR
727.4	Ganglion and cyst of synovium, tendon, and bursa	musculoskeletal	rs1250993	LOC101929525	10	81399565	C	G	G	1.06338	0.0188956	1.02471	1.1035	0.0011459	0.143004	1	429276	7643	0.12403	5.3767e-08	COVID-19 Critically ill	INTERGENIC_VARIANT	EUR
788	Syncope and collapse	symptoms	rs10774679	OAS3	12	113374748	C	T	T	1.02875	0.00871588	1.01132	1.04647	0.00114781	0.143084	1	388155	32503	0.075824	4.6954e-12	COVID-19 Hospitalized	UPSTREAM_GENE_VARIANT	EUR
681.3	Cellulitis and abscess of arm/hand	dermatologic	rs76423999	SLC12A7	5	1098067	T	A	A	1.12685	0.036738	1.04857	1.21099	0.00115059	0.143249	1	427979	6860	0.18412	3.8813e-07	COVID-19 Critically ill	CODING_TRANSCRIPT_INTRON_VARIANT	EUR
202.24	Large cell lymphoma	neoplasms	rs10774679	OAS3	12	113374748	C	T	T	1.37212	0.097332	1.13382	1.66051	0.00115285	0.143249	1	445555	264	0.075824	4.6954e-12	COVID-19 Hospitalized	UPSTREAM_GENE_VARIANT	EUR
496.21	Obstructive chronic bronchitis	respiratory	rs9268576	HLA-DRA	6	32395641	T	C	C	0.930126	0.022286	0.890373	0.971654	0.00115293	0.143249	1	407654	22262	0.095134	9.9752e-07	COVID-19 Hospitalized	INTERGENIC_VARIANT	EUR
228.1	Hemangioma of skin and subcutaneous tissue	neoplasms	rs147812915	KAT7	17	47858295	C	T	T	1.19522	0.0548895	1.07331	1.33097	0.00115862	0.143798	1	426992	5054	0.23438	1.0943e-07	COVID-19 Critically ill	INTERGENIC_VARIANT	EUR
556.11	Angiodysplasia of intestine (without mention of hemorrhage)	digestive	rs61667602	CRHR1	17	43785349	T	C	C	1.23919	0.0660263	1.08877	1.41039	0.00116189	0.144046	1	443447	595	-0.093554	9.1279e-12	COVID-19 Hospitalized	FIVE_PRIME_UTR_INTRON_VARIANT	EUR
395.2	Nonrheumatic aortic valve disorders	circulatory system	rs67579710	THBS3	1	155173527	G	A	A	1.05701	0.0170763	1.02222	1.09298	0.00116747	0.14458	1	416064	18250	-0.10348	1.0252e-09	COVID-19 Hospitalized	CODING_TRANSCRIPT_INTRON_VARIANT	EUR
695.3	Rosacea	dermatologic	rs9896243	NSF	17	44826056	C	G	G	0.951492	0.0153253	0.923337	0.980506	0.0011764	0.145399	1	423262	13928	-0.13155	3.2234e-08	COVID-19 Critically ill	CODING_TRANSCRIPT_INTRON_VARIANT	EUR
170.1	Bone cancer	neoplasms	rs9461128	TMEM14B	6	10753875	T	C	C	2.11771	0.231282	1.34586	3.33222	0.00117765	0.145399	1	444387	556	0.13046	3.4269e-06	COVID-19 Hospitalized	CODING_TRANSCRIPT_INTRON_VARIANT	EUR
172	Skin cancer	neoplasms	rs8080583	KANSL1	17	44162597	C	A	A	1.02276	0.00693714	1.00895	1.03676	0.00117794	0.145399	1	348477	78683	-0.12662	2.0785e-08	COVID-19 Critically ill	CODING_TRANSCRIPT_INTRON_VARIANT	EUR
165	Cancer within the respiratory system	neoplasms	rs11702230	LOC101928126	21	35377591	C	T	T	0.933902	0.0210906	0.896084	0.973315	0.00118533	0.146152	1	429516	12464	0.099731	3.223e-09	COVID-19 Hospitalized	INTERGENIC_VARIANT	EUR
618.2	Uterine/Uterovaginal prolapse	genitourinary	rs117169628	SLC22A31	16	89262657	G	A	A	0.664214	0.126229	0.518635	0.850657	0.00118971	0.146532	1	445275	365	0.081201	5.77e-07	COVID-19 Hospitalized	SYNONYMOUS_VARIANT	EUR
591	Urinary tract infection	genitourinary	rs1405655	NR1H2	19	50882619	T	C	C	1.02705	0.00823599	1.01061	1.04377	0.00119127	0.146536	1	368969	42159	0.075181	1.1208e-11	COVID-19 Hospitalized,COVID-19 Critically ill	CODING_TRANSCRIPT_INTRON_VARIANT	EUR
707	Chronic ulcer of skin	dermatologic	rs8080583	KANSL1	17	44162597	C	A	A	1.03666	0.0111113	1.01433	1.05949	0.00119233	0.146536	1	407073	24606	-0.12662	2.0785e-08	COVID-19 Critically ill	CODING_TRANSCRIPT_INTRON_VARIANT	EUR
550.2	Diaphragmatic hernia	digestive	rs9461128	TMEM14B	6	10753875	T	C	C	1.18026	0.0511811	1.0676	1.30479	0.0012032	0.147712	1	404033	18504	0.13046	3.4269e-06	COVID-19 Hospitalized	CODING_TRANSCRIPT_INTRON_VARIANT	EUR
395.2	Nonrheumatic aortic valve disorders	circulatory system	rs35154152	THBS3	1	155172725	T	C	C	1.05671	0.017044	1.02199	1.09261	0.00121054	0.148416	1	416064	18250	-0.20528	2.3574e-11	COVID-19 Critically ill	SYNONYMOUS_VARIANT	EUR
256	Ovarian dysfunction	endocrine/metabolic	rs35154152	THBS3	1	155172725	T	C	C	0.730276	0.0971318	0.603682	0.883417	0.00121156	0.148416	1	444862	703	-0.20528	2.3574e-11	COVID-19 Critically ill	SYNONYMOUS_VARIANT	EUR
365	Glaucoma	sense organs	rs495828	ABO	9	136154867	G	T	T	1.0226	0.00690572	1.00885	1.03653	0.00121345	0.148487	1	348824	77649	-0.13432	6.5649e-10	COVID-19 Critically ill	UPSTREAM_GENE_VARIANT	EUR
278.1	Obesity	endocrine/metabolic	rs11085727	TYK2	19	10466123	C	T	T	1.01654	0.00507045	1.00649	1.02669	0.00121512	0.148531	1	245913	167485	0.17253	2.3333e-18	COVID-19 Critically ill,COVID-19 Hospitalized	CODING_TRANSCRIPT_INTRON_VARIANT	EUR
433.1	Occlusion and stenosis of precerebral arteries	circulatory system	rs61667602	CRHR1	17	43785349	T	C	C	1.03646	0.011071	1.01421	1.05919	0.00121829	0.148758	1	400518	25177	-0.093554	9.1279e-12	COVID-19 Hospitalized	FIVE_PRIME_UTR_INTRON_VARIANT	EUR
296.2	Depression	mental disorders	rs5023077	FBRSL1	12	133141973	T	C	C	1.01557	0.00477639	1.0061	1.02512	0.00122104	0.148802	1	245050	173995	-0.090901	1.5172e-06	COVID-19 Critically ill	CODING_TRANSCRIPT_INTRON_VARIANT	EUR
224	Benign neoplasm of eye	neoplasms	rs1405655	NR1H2	19	50882619	T	C	C	0.962222	0.0119082	0.940025	0.984945	0.00122128	0.148802	1	417778	18379	0.075181	1.1208e-11	COVID-19 Hospitalized,COVID-19 Critically ill	CODING_TRANSCRIPT_INTRON_VARIANT	EUR
365.5	Pseudoexfoliation glaucoma	sense organs	rs9896243	NSF	17	44826056	C	G	G	1.18438	0.0523746	1.06884	1.31242	0.0012335	0.149762	1	444441	1025	-0.13155	3.2234e-08	COVID-19 Critically ill	CODING_TRANSCRIPT_INTRON_VARIANT	EUR
788	Syncope and collapse	symptoms	rs10774671	OAS1	12	113357193	G	A	A	1.02818	0.00860171	1.01099	1.04566	0.0012355	0.149762	1	388155	32503	0.12569	3.6032e-11	COVID-19 Critically ill	SPLICE_ACCEPTOR_VARIANT	EUR
288.2	Elevated white blood cell count	hematopoietic	rs505922	ABO	9	136149229	T	C	C	0.955139	0.0142081	0.928908	0.982111	0.00123605	0.149762	1	414052	11696	-0.099884	2.0889e-20	COVID-19 Hospitalized	CODING_TRANSCRIPT_INTRON_VARIANT	EUR
440.22	Atherosclerosis of native arteries of the extremities with intermittent claudication	circulatory system	rs60869999	MYO1C	17	1390948	A	T	T	1.05826	0.0175304	1.02252	1.09526	0.00123626	0.149762	1	428090	9361	0.059541	2.9039e-06	COVID-19 Hospitalized	CODING_TRANSCRIPT_INTRON_VARIANT	EUR
256	Ovarian dysfunction	endocrine/metabolic	rs67579710	THBS3	1	155173527	G	A	A	0.730291	0.0973023	0.603493	0.88373	0.00123674	0.149762	1	444862	703	-0.10348	1.0252e-09	COVID-19 Hospitalized	CODING_TRANSCRIPT_INTRON_VARIANT	EUR
556	Ulceration of the lower GI tract	digestive	rs9367106	LOC100505711	6	41483390	G	C	C	1.50636	0.126833	1.17481	1.93147	0.0012371	0.149762	1	440180	1462	0.20225	3.4038e-11	COVID-19 Hospitalized	INTERGENIC_VARIANT	EUR
280	Iron deficiency anemias	hematopoietic	rs12567716	FOXD2	1	48197570	T	C	C	0.956113	0.0139002	0.930416	0.982519	0.0012436	0.150339	1	395606	31392	-0.090753	1.4878e-06	COVID-19 Hospitalized	INTERGENIC_VARIANT	EUR
337	Disorders of the autonomic nervous system	neurological	rs8080583	KANSL1	17	44162597	C	A	A	1.05004	0.0151244	1.01937	1.08163	0.00124452	0.150339	1	419036	12717	-0.12662	2.0785e-08	COVID-19 Critically ill	CODING_TRANSCRIPT_INTRON_VARIANT	EUR
189.11	Malignant neoplasm of kidney, except pelvis	neoplasms	rs111837807	CCHCR1	6	31121232	T	C	C	0.888364	0.0366717	0.826753	0.954566	0.00124691	0.150371	1	439039	5406	0.20363	2.152e-11	COVID-19 Critically ill,COVID-19 Hospitalized	CODING_TRANSCRIPT_INTRON_VARIANT	EUR
375	Disorders of lacrimal system	sense organs	rs9896243	NSF	17	44826056	C	G	G	1.1226	0.0358311	1.04647	1.20427	0.00124847	0.150371	1	440568	2246	-0.13155	3.2234e-08	COVID-19 Critically ill	CODING_TRANSCRIPT_INTRON_VARIANT	EUR
804	Fracture of hand or wrist	injuries & poisonings	rs61667602	CRHR1	17	43785349	T	C	C	1.05629	0.0169688	1.02174	1.09201	0.00124965	0.150371	1	428805	10038	-0.093554	9.1279e-12	COVID-19 Hospitalized	FIVE_PRIME_UTR_INTRON_VARIANT	EUR
281.12	Other vitamin B12 deficiency anemia	hematopoietic	rs9461128	TMEM14B	6	10753875	T	C	C	1.23873	0.0663384	1.0877	1.41073	0.0012501	0.150371	1	427345	10365	0.13046	3.4269e-06	COVID-19 Hospitalized	CODING_TRANSCRIPT_INTRON_VARIANT	EUR
317	Alcohol-related disorders	mental disorders	rs9896243	NSF	17	44826056	C	G	G	0.977014	0.00720652	0.963311	0.990912	0.00125175	0.150409	1	346550	77165	-0.13155	3.2234e-08	COVID-19 Critically ill	CODING_TRANSCRIPT_INTRON_VARIANT	EUR
724	Other and unspecified disorders of back	musculoskeletal	rs12809318	FBRSL1	12	133140840	T	C	C	0.957884	0.0133391	0.933166	0.983257	0.00125638	0.150806	1	415281	12434	-0.062781	9.5289e-09	COVID-19 Hospitalized	CODING_TRANSCRIPT_INTRON_VARIANT	EUR
275.11	Hereditary hemochromatosis	hematopoietic	rs495828	ABO	9	136154867	G	T	T	0.837195	0.0551013	0.751492	0.932672	0.00125999	0.151079	1	444591	1113	-0.13432	6.5649e-10	COVID-19 Critically ill	UPSTREAM_GENE_VARIANT	EUR
353.2	Nerve root lesions	neurological	rs55654108	PDCL3P4	3	101425703	A	G	G	1.08823	0.0262295	1.0337	1.14563	0.00126668	0.151699	1	436599	3303	-0.05662	1.0636e-06	COVID-19 Hospitalized	INTERGENIC_VARIANT	EUR
278	Overweight, obesity and other hyperalimentation	endocrine/metabolic	rs581342	LMNA	1	156095466	T	C	C	0.971674	0.00891504	0.954844	0.988802	0.00126784	0.151699	1	221194	186855	0.090245	2.6355e-07	COVID-19 Hospitalized	CODING_TRANSCRIPT_INTRON_VARIANT	EUR
313.1	Attention deficit hyperactivity disorder	mental disorders	rs7089827	TFAM	10	60157611	C	T	T	1.08336	0.024875	1.03181	1.13749	0.00128722	0.153822	1	432123	10962	-0.14471	2.0338e-06	COVID-19 Critically ill	THREE_PRIME_UTR_EXON_VARIANT	EUR
276	Disorders of fluid, electrolyte, and acid-base balance	endocrine/metabolic	rs10774671	OAS1	12	113357193	G	A	A	1.02028	0.00624016	1.00788	1.03284	0.00129031	0.153822	1	328463	69784	0.12569	3.6032e-11	COVID-19 Critically ill	SPLICE_ACCEPTOR_VARIANT	EUR
415.2	Chronic pulmonary heart disease	circulatory system	rs61667602	CRHR1	17	43785349	T	C	C	1.05524	0.0167105	1.02124	1.09037	0.00129236	0.153822	1	424430	10361	-0.093554	9.1279e-12	COVID-19 Hospitalized	FIVE_PRIME_UTR_INTRON_VARIANT	EUR
550	Abdominal hernia	digestive	rs8080583	KANSL1	17	44162597	C	A	A	1.02333	0.00716842	1.00906	1.03781	0.00129321	0.153822	1	346195	67175	-0.12662	2.0785e-08	COVID-19 Critically ill	CODING_TRANSCRIPT_INTRON_VARIANT	EUR
797	Shock	symptoms	rs9461128	TMEM14B	6	10753875	T	C	C	1.59428	0.144967	1.19997	2.11817	0.0012934	0.153822	1	441051	1777	0.13046	3.4269e-06	COVID-19 Hospitalized	CODING_TRANSCRIPT_INTRON_VARIANT	EUR
571	Chronic liver disease and cirrhosis	digestive	rs77534576	DLX4	17	47940666	C	T	T	1.11022	0.0325011	1.0417	1.18324	0.00129493	0.153822	1	400428	27714	0.20794	1.7585e-10	COVID-19 Hospitalized	INTERGENIC_VARIANT	EUR
871.3	Open wound of foot except toe(s) alone	injuries & poisonings	rs9896243	NSF	17	44826056	C	G	G	1.08861	0.0263897	1.03373	1.14639	0.0012951	0.153822	1	435118	4260	-0.13155	3.2234e-08	COVID-19 Critically ill	CODING_TRANSCRIPT_INTRON_VARIANT	EUR
596	Other disorders of bladder	genitourinary	rs495828	ABO	9	136154867	G	T	T	0.964524	0.0112308	0.943525	0.98599	0.001299	0.154111	1	401223	25524	-0.13432	6.5649e-10	COVID-19 Critically ill	UPSTREAM_GENE_VARIANT	EUR
714.1	Rheumatoid arthritis	musculoskeletal	rs111783124	LOC101928126	21	35362848	G	A	A	0.930929	0.0222558	0.891194	0.972435	0.00130026	0.154111	1	431500	9933	0.13532	2.1558e-07	COVID-19 Critically ill	INTERGENIC_VARIANT	EUR
172	Skin cancer	neoplasms	rs9501257	HLA-DPB1	6	33055355	A	G	G	0.968042	0.0101019	0.949064	0.9874	0.00130348	0.154331	1	348477	78683	0.17269	4.1339e-08	COVID-19 Critically ill	THREE_PRIME_UTR_EXON_VARIANT	EUR
427	Cardiac dysrhythmias	circulatory system	rs495828	ABO	9	136154867	G	T	T	1.01917	0.00590988	1.00743	1.03104	0.00131355	0.155361	1	253945	138772	-0.13432	6.5649e-10	COVID-19 Critically ill	UPSTREAM_GENE_VARIANT	EUR
495	Asthma	respiratory	rs111837807	CCHCR1	6	31121232	T	C	C	0.953926	0.0146855	0.92686	0.981782	0.00131824	0.155753	1	395312	34963	0.20363	2.152e-11	COVID-19 Critically ill,COVID-19 Hospitalized	CODING_TRANSCRIPT_INTRON_VARIANT	EUR
586.2	Cyst of kidney, acquired	genitourinary	rs505922	ABO	9	136149229	T	C	C	0.949591	0.0161124	0.920071	0.980057	0.00132633	0.156546	1	423230	9035	-0.099884	2.0889e-20	COVID-19 Hospitalized	CODING_TRANSCRIPT_INTRON_VARIANT	EUR
564	Functional digestive disorders	digestive	rs8080583	KANSL1	17	44162597	C	A	A	1.03621	0.0110825	1.01394	1.05896	0.00132995	0.156809	1	391779	24992	-0.12662	2.0785e-08	COVID-19 Critically ill	CODING_TRANSCRIPT_INTRON_VARIANT	EUR
411.4	Coronary atherosclerosis	circulatory system	rs11234800	ME3	11	86479407	G	C	C	0.976733	0.00733821	0.962786	0.990883	0.00133612	0.157373	1	303120	117872	-0.077173	3.0702e-06	COVID-19 Hospitalized	INTERGENIC_VARIANT	EUR
204.12	Lymphoid leukemia, chronic	neoplasms	rs11702230	LOC101928126	21	35377591	C	T	T	1.14329	0.0417507	1.05346	1.24078	0.00133963	0.157622	1	442816	2656	0.099731	3.223e-09	COVID-19 Hospitalized	INTERGENIC_VARIANT	EUR
427.3	Other specified cardiac dysrhythmias	circulatory system	rs8080583	KANSL1	17	44162597	C	A	A	1.02978	0.00915319	1.01147	1.04842	0.00134552	0.158003	1	365340	38291	-0.12662	2.0785e-08	COVID-19 Critically ill	CODING_TRANSCRIPT_INTRON_VARIANT	EUR
411.3	Angina pectoris	circulatory system	rs10774671	OAS1	12	113357193	G	A	A	1.02737	0.00842164	1.01055	1.04447	0.00134566	0.158003	1	385306	34559	0.12569	3.6032e-11	COVID-19 Critically ill	SPLICE_ACCEPTOR_VARIANT	EUR
764	Sciatica	symptoms	rs4830964	.	23	15515319	C	G	G	0.974653	0.00800969	0.959472	0.990075	0.00134924	0.15826	1	400294	21906	0.046578	2.9701e-06	COVID-19 Hospitalized	SEQUENCE_VARIANT	EUR
296.2	Depression	mental disorders	rs12809318	FBRSL1	12	133140840	T	C	C	1.01543	0.00477833	1.00596	1.02498	0.00135253	0.158481	1	245050	173995	-0.062781	9.5289e-09	COVID-19 Hospitalized	CODING_TRANSCRIPT_INTRON_VARIANT	EUR
401	Hypertension	circulatory system	rs75505823	LRP1	12	57540956	G	T	T	0.958071	0.0133681	0.933295	0.983505	0.00135469	0.15857	1	110924	311166	-0.20852	3.0745e-06	COVID-19 Critically ill	CODING_TRANSCRIPT_INTRON_VARIANT	EUR
854	Complications of cardiac/vascular device, implant, and graft	injuries & poisonings	rs9501257	HLA-DPB1	6	33055355	A	G	G	1.10292	0.0305843	1.03875	1.17106	0.00135942	0.158959	1	432610	6001	0.17269	4.1339e-08	COVID-19 Critically ill	THREE_PRIME_UTR_EXON_VARIANT	EUR
359	Muscular dystrophies and other myopathies	neurological	rs9501257	HLA-DPB1	6	33055355	A	G	G	1.20445	0.0580902	1.07484	1.34969	0.00136334	0.159152	1	442019	1555	0.17269	4.1339e-08	COVID-19 Critically ill	THREE_PRIME_UTR_EXON_VARIANT	EUR
799	NA	NA	rs67959919	LZTFL1	3	45871908	G	A	A	0.924196	0.0246181	0.880661	0.969882	0.00136388	0.159152	1	422720	13215	0.59355	1.6043e-80	COVID-19 Critically ill	CODING_TRANSCRIPT_INTRON_VARIANT	EUR
433.1	Occlusion and stenosis of precerebral arteries	circulatory system	rs8080583	KANSL1	17	44162597	C	A	A	1.03603	0.0110623	1.01381	1.05874	0.00137377	0.160141	1	400518	25177	-0.12662	2.0785e-08	COVID-19 Critically ill	CODING_TRANSCRIPT_INTRON_VARIANT	EUR
504	Other alveolar and parietoalveolar pneumonopathy	respiratory	rs111837807	CCHCR1	6	31121232	T	C	C	0.869962	0.0435381	0.798805	0.947458	0.00137607	0.160237	1	438702	3991	0.20363	2.152e-11	COVID-19 Critically ill,COVID-19 Hospitalized	CODING_TRANSCRIPT_INTRON_VARIANT	EUR
295.1	Schizophrenia	mental disorders	rs34488998	NKAIN3	8	63408372	G	A	A	1.13366	0.0392144	1.04979	1.22422	0.00137881	0.160237	1	433330	9001	0.1355	3.4644e-06	COVID-19 Hospitalized	CODING_TRANSCRIPT_INTRON_VARIANT	EUR
291	Other specified nonpsychotic and/or transient mental disorders	mental disorders	rs78313563	ESS2	22	19136365	G	A	A	1.29264	0.0802385	1.10453	1.51278	0.00137898	0.160237	1	424518	7512	0.40873	6.5914e-07	COVID-19 Critically ill	UPSTREAM_GENE_VARIANT	EUR
871	Open wounds of extremities	injuries & poisonings	rs67579710	THBS3	1	155173527	G	A	A	1.04741	0.0144821	1.0181	1.07757	0.00138053	0.160237	1	388773	25315	-0.10348	1.0252e-09	COVID-19 Hospitalized	CODING_TRANSCRIPT_INTRON_VARIANT	EUR
430.3	Subdural hemorrhage	circulatory system	rs35154152	THBS3	1	155172725	T	C	C	0.825962	0.0597832	0.734637	0.92864	0.00138224	0.160237	1	443289	1674	-0.20528	2.3574e-11	COVID-19 Critically ill	SYNONYMOUS_VARIANT	EUR
1010.5	NA	NA	rs9896243	NSF	17	44826056	C	G	G	1.01942	0.00601427	1.00747	1.03151	0.00138309	0.160237	1	152752	210731	-0.13155	3.2234e-08	COVID-19 Critically ill	CODING_TRANSCRIPT_INTRON_VARIANT	EUR
366	Cataract	sense organs	rs505922	ABO	9	136149229	T	C	C	1.01753	0.00543694	1.00675	1.02844	0.00138781	0.16062	1	181119	223705	-0.099884	2.0889e-20	COVID-19 Hospitalized	CODING_TRANSCRIPT_INTRON_VARIANT	EUR
1005	NA	NA	rs622568	SEC61G	7	54647894	A	C	C	1.02628	0.0081155	1.01008	1.04273	0.00139253	0.161002	1	314103	68210	0.11965	2.6006e-06	COVID-19 Critically ill	INTERGENIC_VARIANT	EUR
276.41	Acidosis	endocrine/metabolic	rs6869036	MGAT1	5	180223327	C	T	T	0.819556	0.0622676	0.725398	0.925936	0.0013946	0.161037	1	425841	7433	0.25536	1.7578e-06	COVID-19 Critically ill	FIVE_PRIME_UTR_INTRON_VARIANT	EUR
242	Thyrotoxicosis with or without goiter	endocrine/metabolic	rs8080583	KANSL1	17	44162597	C	A	A	0.92614	0.0240116	0.883564	0.970768	0.00139568	0.161037	1	436453	5291	-0.12662	2.0785e-08	COVID-19 Critically ill	CODING_TRANSCRIPT_INTRON_VARIANT	EUR
334	Degenerative disease of the spinal cord	neurological	rs495828	ABO	9	136154867	G	T	T	1.0954	0.0285255	1.03584	1.15839	0.00140144	0.161323	1	437774	3488	-0.13432	6.5649e-10	COVID-19 Critically ill	UPSTREAM_GENE_VARIANT	EUR
242	Thyrotoxicosis with or without goiter	endocrine/metabolic	rs61667602	CRHR1	17	43785349	T	C	C	0.926031	0.0240609	0.883374	0.970747	0.00140366	0.161323	1	436453	5291	-0.093554	9.1279e-12	COVID-19 Hospitalized	FIVE_PRIME_UTR_INTRON_VARIANT	EUR
415.2	Chronic pulmonary heart disease	circulatory system	rs8080583	KANSL1	17	44162597	C	A	A	1.05478	0.0166991	1.02082	1.08988	0.00140395	0.161323	1	424430	10361	-0.12662	2.0785e-08	COVID-19 Critically ill	CODING_TRANSCRIPT_INTRON_VARIANT	EUR
799	NA	NA	rs35508621	LZTFL1	3	45880481	T	C	C	0.92364	0.024872	0.879694	0.969781	0.00140481	0.161323	1	422720	13215	0.38931	6.0917e-89	COVID-19 Hospitalized	CODING_TRANSCRIPT_INTRON_VARIANT	EUR
283.1	Autoimmune hemolytic anemias	hematopoietic	rs10774671	OAS1	12	113357193	G	A	A	0.750714	0.089784	0.629579	0.895156	0.00140529	0.161323	1	445559	256	0.12569	3.6032e-11	COVID-19 Critically ill	SPLICE_ACCEPTOR_VARIANT	EUR
367.8	Hypermetropia	sense organs	rs9896243	NSF	17	44826056	C	G	G	1.02371	0.00733822	1.00909	1.03854	0.00140876	0.161558	1	321621	70953	-0.13155	3.2234e-08	COVID-19 Critically ill	CODING_TRANSCRIPT_INTRON_VARIANT	EUR
564	Functional digestive disorders	digestive	rs61667602	CRHR1	17	43785349	T	C	C	1.03605	0.0110964	1.01376	1.05883	0.00141429	0.162028	1	391779	24992	-0.093554	9.1279e-12	COVID-19 Hospitalized	FIVE_PRIME_UTR_INTRON_VARIANT	EUR
433.2	Occlusion of cerebral arteries	circulatory system	rs505922	ABO	9	136149229	T	C	C	1.03609	0.0111097	1.01377	1.0589	0.0014165	0.162117	1	416981	19093	-0.099884	2.0889e-20	COVID-19 Hospitalized	CODING_TRANSCRIPT_INTRON_VARIANT	EUR
172.2	Other non-epithelial cancer of skin	neoplasms	rs111837807	CCHCR1	6	31121232	T	C	C	1.03701	0.0113911	1.01411	1.06042	0.00142151	0.162526	1	360737	64695	0.20363	2.152e-11	COVID-19 Critically ill,COVID-19 Hospitalized	CODING_TRANSCRIPT_INTRON_VARIANT	EUR
386.9	Dizziness and giddiness (Light-headedness and vertigo)	sense organs	rs7671107	LOC101929161	4	25449225	G	A	A	0.973724	0.00834806	0.957922	0.989787	0.00142442	0.162694	1	340138	56538	-0.064456	1.0803e-06	COVID-19 Hospitalized	INTERGENIC_VARIANT	EUR
430.3	Subdural hemorrhage	circulatory system	rs67579710	THBS3	1	155173527	G	A	A	0.82623	0.0598849	0.734728	0.929127	0.00143515	0.163755	1	443289	1674	-0.10348	1.0252e-09	COVID-19 Hospitalized	CODING_TRANSCRIPT_INTRON_VARIANT	EUR
333	Extrapyramidal disease and abnormal movement disorders	neurological	rs622568	SEC61G	7	54647894	A	C	C	1.04366	0.0134082	1.01659	1.07145	0.00143684	0.163782	1	410690	21115	0.11965	2.6006e-06	COVID-19 Critically ill	INTERGENIC_VARIANT	EUR
286.7	Other and unspecified coagulation defects	hematopoietic	rs61667602	CRHR1	17	43785349	T	C	C	1.07979	0.0240947	1.02999	1.13201	0.00144172	0.164173	1	436086	4831	-0.093554	9.1279e-12	COVID-19 Hospitalized	FIVE_PRIME_UTR_INTRON_VARIANT	EUR
840.2	Rotator cuff (capsule) sprain	injuries & poisonings	rs76073397	MIR548H2	16	11386452	T	C	C	1.08773	0.0264028	1.03287	1.1455	0.00144761	0.164538	1	426899	9496	0.14454	9.6663e-07	COVID-19 Critically ill,COVID-19 Hospitalized	INTERGENIC_VARIANT	EUR
875	Non-healing surgical wound	injuries & poisonings	rs4830964	.	23	15515319	C	G	G	0.938075	0.0200728	0.901886	0.975716	0.00144906	0.164538	1	438718	3316	0.046578	2.9701e-06	COVID-19 Hospitalized	SEQUENCE_VARIANT	EUR
507	Pleurisy; pleural effusion	respiratory	rs117169628	SLC22A31	16	89262657	G	A	A	0.946046	0.0174159	0.914299	0.978897	0.00144928	0.164538	1	413843	15536	0.081201	5.77e-07	COVID-19 Hospitalized	SYNONYMOUS_VARIANT	EUR
427.2	Atrial fibrillation and flutter	circulatory system	rs505922	ABO	9	136149229	T	C	C	1.02091	0.00649987	1.00799	1.034	0.00145171	0.164648	1	365020	68323	-0.099884	2.0889e-20	COVID-19 Hospitalized	CODING_TRANSCRIPT_INTRON_VARIANT	EUR
280.1	Iron deficiency anemias, unspecified or not due to blood loss	hematopoietic	rs9461128	TMEM14B	6	10753875	T	C	C	1.14346	0.0421049	1.05288	1.24182	0.00145336	0.16467	1	400062	28679	0.13046	3.4269e-06	COVID-19 Hospitalized	CODING_TRANSCRIPT_INTRON_VARIANT	EUR
1010.2	NA	NA	rs13050728	IFNAR2	21	34615210	T	C	C	1.02441	0.00757832	1.0093	1.03974	0.00146197	0.16548	1	326666	52561	-0.10657	4.0686e-21	COVID-19 Hospitalized,COVID-19 Critically ill	CODING_TRANSCRIPT_INTRON_VARIANT	EUR
292.5	Transient alteration of awareness	mental disorders	rs622568	SEC61G	7	54647894	A	C	C	0.837022	0.0559357	0.750109	0.934006	0.00147009	0.166233	1	440047	1337	0.11965	2.6006e-06	COVID-19 Critically ill	INTERGENIC_VARIANT	EUR
286	Coagulation defects	hematopoietic	rs8080583	KANSL1	17	44162597	C	A	A	1.05194	0.0159221	1.01962	1.08528	0.00147235	0.16629	1	423684	11435	-0.12662	2.0785e-08	COVID-19 Critically ill	CODING_TRANSCRIPT_INTRON_VARIANT	EUR
1019	NA	NA	rs10129899	LINC00637	14	104330432	C	A	A	0.96739	0.0104261	0.947822	0.987362	0.00147353	0.16629	1	389597	21882	-0.057002	2.1916e-06	COVID-19 Hospitalized	INTERGENIC_VARIANT	EUR
939	Atopic/contact dermatitis due to other or unspecified	dermatologic	rs9577395	ATP11A	13	113534984	C	G	G	0.975729	0.00772849	0.961061	0.990622	0.00147711	0.166528	1	327017	62067	0.064829	8.6068e-07	COVID-19 Hospitalized,COVID-19 Critically ill	CODING_TRANSCRIPT_INTRON_VARIANT	EUR
275.3	Disorders of magnesium metabolism	endocrine/metabolic	rs505922	ABO	9	136149229	T	C	C	0.94804	0.0167893	0.917351	0.979756	0.00148248	0.166967	1	426787	8313	-0.099884	2.0889e-20	COVID-19 Hospitalized	CODING_TRANSCRIPT_INTRON_VARIANT	EUR
1002	NA	NA	rs61667602	CRHR1	17	43785349	T	C	C	0.962203	0.0121276	0.939602	0.985349	0.00148805	0.167366	1	401669	21167	-0.093554	9.1279e-12	COVID-19 Hospitalized	FIVE_PRIME_UTR_INTRON_VARIANT	EUR
367	Disorders of refraction and accommodation; blindness and low vision	sense organs	rs505922	ABO	9	136149229	T	C	C	1.01654	0.00516492	1.0063	1.02689	0.0014894	0.167366	1	136415	274397	-0.099884	2.0889e-20	COVID-19 Hospitalized	CODING_TRANSCRIPT_INTRON_VARIANT	EUR
740.1	Osteoarthritis; localized	musculoskeletal	rs62200027	CASC20	20	6469515	G	A	A	0.982071	0.0056954	0.971169	0.993095	0.00149046	0.167366	1	299518	102766	-0.053006	3.3456e-06	COVID-19 Hospitalized,COVID-19 Critically ill	NON_CODING_TRANSCRIPT_INTRON_VARIANT	EUR
446.4	Wegener's granulomatosis	circulatory system	rs9501257	HLA-DPB1	6	33055355	A	G	G	0.491041	0.223941	0.316591	0.761617	0.0014934	0.167376	1	445677	219	0.17269	4.1339e-08	COVID-19 Critically ill	THREE_PRIME_UTR_EXON_VARIANT	EUR
440.22	Atherosclerosis of native arteries of the extremities with intermittent claudication	circulatory system	rs9896243	NSF	17	44826056	C	G	G	1.05898	0.0180437	1.02218	1.0971	0.0014935	0.167376	1	428090	9361	-0.13155	3.2234e-08	COVID-19 Critically ill	CODING_TRANSCRIPT_INTRON_VARIANT	EUR
871	Open wounds of extremities	injuries & poisonings	rs35154152	THBS3	1	155172725	T	C	C	1.04697	0.0144556	1.01772	1.07706	0.00149652	0.167548	1	388773	25315	-0.20528	2.3574e-11	COVID-19 Critically ill	SYNONYMOUS_VARIANT	EUR
395	Heart valve disorders	circulatory system	rs67579710	THBS3	1	155173527	G	A	A	1.04278	0.0132003	1.01614	1.07011	0.00150742	0.168442	1	393587	32243	-0.10348	1.0252e-09	COVID-19 Hospitalized	CODING_TRANSCRIPT_INTRON_VARIANT	EUR
444.2	Embolism and thrombosis of abdominal aorta	circulatory system	rs495828	ABO	9	136154867	G	T	T	1.29999	0.0826781	1.10552	1.52868	0.00150748	0.168442	1	444783	376	-0.13432	6.5649e-10	COVID-19 Critically ill	UPSTREAM_GENE_VARIANT	EUR
224	Benign neoplasm of eye	neoplasms	rs11702230	LOC101928126	21	35377591	C	T	T	0.946557	0.017326	0.914954	0.979253	0.00152427	0.17015	1	417778	18379	0.099731	3.223e-09	COVID-19 Hospitalized	INTERGENIC_VARIANT	EUR
290.1	Dementias	mental disorders	rs622568	SEC61G	7	54647894	A	C	C	1.04894	0.015074	1.0184	1.08039	0.00152736	0.170213	1	421224	17393	0.11965	2.6006e-06	COVID-19 Critically ill	INTERGENIC_VARIANT	EUR
523	Gingival and periodontal diseases	digestive	rs62200027	CASC20	20	6469515	G	A	A	0.979316	0.00659469	0.96674	0.992056	0.00152784	0.170213	1	357807	66945	-0.053006	3.3456e-06	COVID-19 Hospitalized,COVID-19 Critically ill	NON_CODING_TRANSCRIPT_INTRON_VARIANT	EUR
714	Rheumatoid arthritis and other inflammatory polyarthropathies	musculoskeletal	rs11085727	TYK2	19	10466123	C	T	T	0.955972	0.0142111	0.929713	0.982973	0.00153276	0.170328	1	425586	12826	0.17253	2.3333e-18	COVID-19 Critically ill,COVID-19 Hospitalized	CODING_TRANSCRIPT_INTRON_VARIANT	EUR
428.1	Congestive heart failure (CHF) NOS	circulatory system	rs505922	ABO	9	136149229	T	C	C	1.02603	0.00811193	1.00985	1.04248	0.00153296	0.170328	1	388835	38759	-0.099884	2.0889e-20	COVID-19 Hospitalized	CODING_TRANSCRIPT_INTRON_VARIANT	EUR
173	Neoplasm of uncertain behavior of skin	neoplasms	rs67579710	THBS3	1	155173527	G	A	A	1.03414	0.0105971	1.01288	1.05584	0.00153541	0.170328	1	341373	53740	-0.10348	1.0252e-09	COVID-19 Hospitalized	CODING_TRANSCRIPT_INTRON_VARIANT	EUR
411.8	Other chronic ischemic heart disease, unspecified	circulatory system	rs581342	LMNA	1	156095466	T	C	C	0.962855	0.0119491	0.940567	0.985671	0.00153586	0.170328	1	356205	69082	0.090245	2.6355e-07	COVID-19 Hospitalized	CODING_TRANSCRIPT_INTRON_VARIANT	EUR
395	Heart valve disorders	circulatory system	rs35154152	THBS3	1	155172725	T	C	C	1.04262	0.0131747	1.01604	1.06989	0.0015364	0.170328	1	393587	32243	-0.20528	2.3574e-11	COVID-19 Critically ill	SYNONYMOUS_VARIANT	EUR
173	Neoplasm of uncertain behavior of skin	neoplasms	rs35154152	THBS3	1	155172725	T	C	C	1.03407	0.0105767	1.01285	1.05573	0.00153834	0.170376	1	341373	53740	-0.20528	2.3574e-11	COVID-19 Critically ill	SYNONYMOUS_VARIANT	EUR
796	Elevated prostate specific antigen [PSA]	genitourinary	rs495828	ABO	9	136154867	G	T	T	1.02641	0.00823147	1.00998	1.0431	0.00154207	0.170623	1	379128	51273	-0.13432	6.5649e-10	COVID-19 Critically ill	UPSTREAM_GENE_VARIANT	EUR
110.2	Dermatomycoses	infectious diseases	rs61667602	CRHR1	17	43785349	T	C	C	1.11115	0.033318	1.04091	1.18614	0.00155912	0.172341	1	437309	2480	-0.093554	9.1279e-12	COVID-19 Hospitalized	FIVE_PRIME_UTR_INTRON_VARIANT	EUR
426.25	Other heart block	circulatory system	rs8080583	KANSL1	17	44162597	C	A	A	1.14375	0.042512	1.05231	1.24313	0.00158142	0.174635	1	442245	1490	-0.12662	2.0785e-08	COVID-19 Critically ill	CODING_TRANSCRIPT_INTRON_VARIANT	EUR
280	Iron deficiency anemias	hematopoietic	rs9461128	TMEM14B	6	10753875	T	C	C	1.13664	0.0405488	1.0498	1.23066	0.00158556	0.174922	1	395606	31392	0.13046	3.4269e-06	COVID-19 Hospitalized	CODING_TRANSCRIPT_INTRON_VARIANT	EUR
427.7	Tachycardia NOS	circulatory system	rs60869999	MYO1C	17	1390948	A	T	T	1.04784	0.0147959	1.01789	1.07867	0.00158733	0.174929	1	408533	13267	0.059541	2.9039e-06	COVID-19 Hospitalized	CODING_TRANSCRIPT_INTRON_VARIANT	EUR
364.1	Corneal opacity	sense organs	rs505922	ABO	9	136149229	T	C	C	1.05551	0.0171063	1.0207	1.0915	0.00158872	0.174929	1	429680	7713	-0.099884	2.0889e-20	COVID-19 Hospitalized	CODING_TRANSCRIPT_INTRON_VARIANT	EUR
592.13	Chronic interstitial cystitis	genitourinary	rs12660421	FOXP4-AS1	6	41488378	G	A	A	1.85536	0.195931	1.26372	2.72399	0.00160734	0.176807	1	444902	532	0.35506	1.1424e-09	COVID-19 Critically ill	DOWNSTREAM_GENE_VARIANT	EUR
750.11	Esophageal atresia/tracheoesophageal fistula	congenital anomalies	rs7605877	FOXI3	2	88559025	T	C	C	1.34402	0.0937472	1.11843	1.61511	0.0016114	0.177082	1	444018	470	-0.071053	3.3369e-06	COVID-19 Hospitalized	INTERGENIC_VARIANT	EUR
741.3	Difficulty in walking	musculoskeletal	rs721917	SFTPD	10	81706324	A	G	G	1.03235	0.0100991	1.01212	1.05299	0.00161797	0.177631	1	403553	21334	0.055247	2.0819e-07	COVID-19 Hospitalized	SYNONYMOUS_VARIANT	EUR
224.1	Benign neoplasm of eye, uveal	neoplasms	rs111783124	LOC101928126	21	35362848	G	A	A	0.948531	0.0167634	0.917873	0.980213	0.00162076	0.177765	1	419664	17491	0.13532	2.1558e-07	COVID-19 Critically ill	INTERGENIC_VARIANT	EUR
585.34	Chronic Kidney Disease, Stage IV	genitourinary	rs9501257	HLA-DPB1	6	33055355	A	G	G	1.08395	0.0255799	1.03094	1.13968	0.0016253	0.178091	1	433643	8905	0.17269	4.1339e-08	COVID-19 Critically ill	THREE_PRIME_UTR_EXON_VARIANT	EUR
250.6	Polyneuropathy in diabetes	endocrine/metabolic	rs505922	ABO	9	136149229	T	C	C	1.03655	0.0113936	1.01366	1.05996	0.00162913	0.178338	1	416664	18063	-0.099884	2.0889e-20	COVID-19 Hospitalized	CODING_TRANSCRIPT_INTRON_VARIANT	EUR
689	Disorder of skin and subcutaneous tissue NOS	dermatologic	rs67579710	THBS3	1	155173527	G	A	A	1.0389	0.0121133	1.01452	1.06386	0.00163138	0.178411	1	347632	38624	-0.10348	1.0252e-09	COVID-19 Hospitalized	CODING_TRANSCRIPT_INTRON_VARIANT	EUR
250.13	Type 1 diabetes with ophthalmic manifestations	endocrine/metabolic	rs111837807	CCHCR1	6	31121232	T	C	C	0.839345	0.0556085	0.752673	0.935997	0.00163603	0.17874	1	440176	2531	0.20363	2.152e-11	COVID-19 Critically ill,COVID-19 Hospitalized	CODING_TRANSCRIPT_INTRON_VARIANT	EUR
580.3	Nephritis and nephropathy without mention of glomerulonephritis	genitourinary	rs147812915	KAT7	17	47858295	C	T	T	1.2102	0.060583	1.0747	1.36278	0.00163754	0.17874	1	437538	4112	0.23438	1.0943e-07	COVID-19 Critically ill	INTERGENIC_VARIANT	EUR
288.1	Decreased white blood cell count	hematopoietic	rs9501257	HLA-DPB1	6	33055355	A	G	G	1.09862	0.0298833	1.03613	1.16489	0.00164649	0.179544	1	433491	6341	0.17269	4.1339e-08	COVID-19 Critically ill	THREE_PRIME_UTR_EXON_VARIANT	EUR
257	Testicular dysfunction	endocrine/metabolic	rs67579710	THBS3	1	155173527	G	A	A	1.048	0.0149006	1.01784	1.07906	0.00165129	0.179894	1	412313	23938	-0.10348	1.0252e-09	COVID-19 Hospitalized	CODING_TRANSCRIPT_INTRON_VARIANT	EUR
257.1	Testicular hypofunction	endocrine/metabolic	rs1250993	LOC101929525	10	81399565	C	G	G	1.0358	0.0111792	1.01335	1.05874	0.00165393	0.179918	1	414941	23062	0.12403	5.3767e-08	COVID-19 Critically ill	INTERGENIC_VARIANT	EUR
535	Gastritis and duodenitis	digestive	rs915823	TMPRSS2	21	42851454	A	C	C	0.960534	0.0127989	0.936738	0.984934	0.00165496	0.179918	1	393193	22473	-0.066039	1.6687e-06	COVID-19 Hospitalized	CODING_TRANSCRIPT_INTRON_VARIANT	EUR
286	Coagulation defects	hematopoietic	rs61667602	CRHR1	17	43785349	T	C	C	1.05141	0.0159353	1.01908	1.08476	0.00165628	0.179918	1	423684	11435	-0.093554	9.1279e-12	COVID-19 Hospitalized	FIVE_PRIME_UTR_INTRON_VARIANT	EUR
375	Disorders of lacrimal system	sense organs	rs61667602	CRHR1	17	43785349	T	C	C	1.11598	0.03489	1.04222	1.19497	0.00165979	0.180098	1	440568	2246	-0.093554	9.1279e-12	COVID-19 Hospitalized	FIVE_PRIME_UTR_INTRON_VARIANT	EUR
117.1	Histoplasmosis	infectious diseases	rs9268576	HLA-DRA	6	32395641	T	C	C	0.703844	0.11167	0.565487	0.876053	0.00166112	0.180098	1	444205	1122	0.095134	9.9752e-07	COVID-19 Hospitalized	INTERGENIC_VARIANT	EUR
713.5	Arthropathy associated with neurological disorders	musculoskeletal	rs9896243	NSF	17	44826056	C	G	G	1.13871	0.0413251	1.05012	1.23478	0.00167065	0.180945	1	443542	1683	-0.13155	3.2234e-08	COVID-19 Critically ill	CODING_TRANSCRIPT_INTRON_VARIANT	EUR
362.27	Drusen (degenerative) of retina	sense organs	rs9501257	HLA-DPB1	6	33055355	A	G	G	0.912656	0.029079	0.862095	0.966183	0.00167213	0.180945	1	426446	7850	0.17269	4.1339e-08	COVID-19 Critically ill	THREE_PRIME_UTR_EXON_VARIANT	EUR
618.2	Uterine/Uterovaginal prolapse	genitourinary	rs8052423	SLC22A31	16	89269178	G	T	T	0.677379	0.124007	0.531223	0.863748	0.0016829	0.181936	1	445275	365	0.13037	1.0019e-06	COVID-19 Critically ill	UPSTREAM_GENE_VARIANT	EUR
1010.7	NA	NA	rs61667602	CRHR1	17	43785349	T	C	C	1.02401	0.00755777	1.00895	1.03929	0.00169455	0.183021	1	62144	354176	-0.093554	9.1279e-12	COVID-19 Hospitalized	FIVE_PRIME_UTR_INTRON_VARIANT	EUR
257	Testicular dysfunction	endocrine/metabolic	rs35154152	THBS3	1	155172725	T	C	C	1.04777	0.0148724	1.01767	1.07877	0.00170142	0.183588	1	412313	23938	-0.20528	2.3574e-11	COVID-19 Critically ill	SYNONYMOUS_VARIANT	EUR
250.3	Insulin pump user	endocrine/metabolic	rs67579710	THBS3	1	155173527	G	A	A	1.06945	0.0214035	1.02551	1.11527	0.0017067	0.183791	1	425923	10951	-0.10348	1.0252e-09	COVID-19 Hospitalized	CODING_TRANSCRIPT_INTRON_VARIANT	EUR
358	Myoneural disorders	neurological	rs9501257	HLA-DPB1	6	33055355	A	G	G	0.777784	0.0801105	0.664766	0.910016	0.00170683	0.183791	1	444251	1161	0.17269	4.1339e-08	COVID-19 Critically ill	THREE_PRIME_UTR_EXON_VARIANT	EUR
180	Cervical cancer and dysplasia	neoplasms	rs76423999	SLC12A7	5	1098067	T	A	A	1.25389	0.0721277	1.08859	1.44429	0.00170817	0.183791	1	443139	1715	0.18412	3.8813e-07	COVID-19 Critically ill	CODING_TRANSCRIPT_INTRON_VARIANT	EUR
450	Noninfectious disorders of lymphatic channels	circulatory system	rs495828	ABO	9	136154867	G	T	T	1.08176	0.0250585	1.02991	1.13621	0.00171218	0.184047	1	437245	4535	-0.13432	6.5649e-10	COVID-19 Critically ill	UPSTREAM_GENE_VARIANT	EUR
721.1	Spondylosis without myelopathy	musculoskeletal	rs2277732	DPP9	19	4723670	C	A	A	0.97697	0.00743325	0.96284	0.991308	0.00172172	0.184897	1	352320	55314	0.11697	6.1912e-22	COVID-19 Hospitalized,COVID-19 Critically ill	FIVE_PRIME_UTR_INTRON_VARIANT	EUR
112	Candidiasis	infectious diseases	rs7579014	BCL11A	2	60707894	G	A	A	0.94626	0.0176303	0.914121	0.97953	0.00172964	0.185572	1	422272	7774	-0.05629	1.2614e-06	COVID-19 Hospitalized	CODING_TRANSCRIPT_INTRON_VARIANT	EUR
418	Nonspecific chest pain	circulatory system	rs8080583	KANSL1	17	44162597	C	A	A	1.01876	0.00593439	1.00698	1.03068	0.00173445	0.185777	1	266566	122414	-0.12662	2.0785e-08	COVID-19 Critically ill	CODING_TRANSCRIPT_INTRON_VARIANT	EUR
165.1	Cancer of bronchus; lung	neoplasms	rs10129899	LINC00637	14	104330432	C	A	A	0.956766	0.0141102	0.930669	0.983595	0.00173484	0.185777	1	430884	11656	-0.057002	2.1916e-06	COVID-19 Hospitalized	INTERGENIC_VARIANT	EUR
599.5	Frequency of urination and polyuria	genitourinary	rs8080583	KANSL1	17	44162597	C	A	A	1.03179	0.0099924	1.01177	1.05219	0.00173963	0.185947	1	381884	31187	-0.12662	2.0785e-08	COVID-19 Critically ill	CODING_TRANSCRIPT_INTRON_VARIANT	EUR
296.1	Bipolar	mental disorders	rs4830964	.	23	15515319	C	G	G	0.976776	0.00750387	0.962516	0.991248	0.00173971	0.185947	1	412229	26656	0.046578	2.9701e-06	COVID-19 Hospitalized	SEQUENCE_VARIANT	EUR
599.2	Retention of urine	genitourinary	rs10086829	COL14A1	8	121149129	G	A	A	1.03784	0.0118648	1.01399	1.06226	0.00174403	0.186233	1	400468	24032	-0.097352	3.8599e-06	COVID-19 Critically ill	FIVE_PRIME_UTR_INTRON_VARIANT	EUR
172.21	Basal cell carcinoma	neoplasms	rs9501257	HLA-DPB1	6	33055355	A	G	G	0.953342	0.0152657	0.925241	0.982298	0.00174827	0.18651	1	402688	28923	0.17269	4.1339e-08	COVID-19 Critically ill	THREE_PRIME_UTR_EXON_VARIANT	EUR
689	Disorder of skin and subcutaneous tissue NOS	dermatologic	rs35154152	THBS3	1	155172725	T	C	C	1.03854	0.0120908	1.01422	1.06345	0.0017598	0.187563	1	347632	38624	-0.20528	2.3574e-11	COVID-19 Critically ill	SYNONYMOUS_VARIANT	EUR
695.9	Unspecified erythematous condition	dermatologic	rs75505823	LRP1	12	57540956	G	T	T	1.41034	0.109942	1.13695	1.74946	0.0017638	0.187624	1	439681	743	-0.20852	3.0745e-06	COVID-19 Critically ill	CODING_TRANSCRIPT_INTRON_VARIANT	EUR
819	Skull and face fracture and other intercranial injury	injuries & poisonings	rs76073397	MIR548H2	16	11386452	T	C	C	1.06827	0.0211207	1.02495	1.11342	0.00176602	0.187624	1	418025	16280	0.14454	9.6663e-07	COVID-19 Critically ill,COVID-19 Hospitalized	INTERGENIC_VARIANT	EUR
526.1	Cysts of the jaws	digestive	rs505922	ABO	9	136149229	T	C	C	1.34523	0.0948404	1.11704	1.62003	0.00176618	0.187624	1	444997	232	-0.099884	2.0889e-20	COVID-19 Hospitalized	CODING_TRANSCRIPT_INTRON_VARIANT	EUR
555	Inflammatory bowel disease and other gastroenteritis and colitis	digestive	rs732990	CIB4	2	26842146	C	G	G	0.948457	0.0169241	0.917512	0.980445	0.001767	0.187624	1	434283	7499	0.056389	5.6358e-07	COVID-19 Hospitalized	CODING_TRANSCRIPT_INTRON_VARIANT	EUR
425.1	Primary/intrinsic cardiomyopathies	circulatory system	rs78313563	ESS2	22	19136365	G	A	A	1.18693	0.0548184	1.06602	1.32156	0.00177076	0.187847	1	416960	18108	0.40873	6.5914e-07	COVID-19 Critically ill	UPSTREAM_GENE_VARIANT	EUR
512.7	Shortness of breath	respiratory	rs9896243	NSF	17	44826056	C	G	G	1.02199	0.00696043	1.00815	1.03603	0.00177359	0.187971	1	308471	81413	-0.13155	3.2234e-08	COVID-19 Critically ill	CODING_TRANSCRIPT_INTRON_VARIANT	EUR
257	Testicular dysfunction	endocrine/metabolic	rs1250993	LOC101929525	10	81399565	C	G	G	1.03494	0.0109884	1.01289	1.05747	0.00177681	0.188136	1	412313	23938	0.12403	5.3767e-08	COVID-19 Critically ill	INTERGENIC_VARIANT	EUR
375	Disorders of lacrimal system	sense organs	rs8080583	KANSL1	17	44162597	C	A	A	1.11517	0.034885	1.04147	1.19409	0.00177901	0.188193	1	440568	2246	-0.12662	2.0785e-08	COVID-19 Critically ill	CODING_TRANSCRIPT_INTRON_VARIANT	EUR
426.31	Right bundle branch block	circulatory system	rs61667602	CRHR1	17	43785349	T	C	C	1.06841	0.0211797	1.02496	1.11369	0.00178311	0.18845	1	430538	6329	-0.093554	9.1279e-12	COVID-19 Hospitalized	FIVE_PRIME_UTR_INTRON_VARIANT	EUR
250.25	Diabetes type 2 with peripheral circulatory disorders	endocrine/metabolic	rs60869999	MYO1C	17	1390948	A	T	T	1.05938	0.0184689	1.02172	1.09843	0.00178768	0.188757	1	429898	8439	0.059541	2.9039e-06	COVID-19 Hospitalized	CODING_TRANSCRIPT_INTRON_VARIANT	EUR
433.31	Transient cerebral ischemia	circulatory system	rs495828	ABO	9	136154867	G	T	T	1.0337	0.0106151	1.01242	1.05543	0.00179348	0.189146	1	401491	28079	-0.13432	6.5649e-10	COVID-19 Critically ill	UPSTREAM_GENE_VARIANT	EUR
269	Proteinuria	endocrine/metabolic	rs12259804	PLEKHS1	10	115573378	T	C	C	0.882087	0.0401841	0.81528	0.954368	0.00179471	0.189146	1	428259	9127	-0.27547	4.8674e-08	COVID-19 Critically ill	INTERGENIC_VARIANT	EUR
250.3	Insulin pump user	endocrine/metabolic	rs35154152	THBS3	1	155172725	T	C	C	1.06896	0.0213644	1.02512	1.11467	0.0017997	0.189496	1	425923	10951	-0.20528	2.3574e-11	COVID-19 Critically ill	SYNONYMOUS_VARIANT	EUR
249	Secondary diabetes mellitus	endocrine/metabolic	rs9896243	NSF	17	44826056	C	G	G	1.07218	0.0223326	1.02627	1.12016	0.001803	0.189667	1	431724	6012	-0.13155	3.2234e-08	COVID-19 Critically ill	CODING_TRANSCRIPT_INTRON_VARIANT	EUR
595	Hydronephrosis	genitourinary	rs1405655	NR1H2	19	50882619	T	C	C	1.06163	0.0191699	1.02248	1.10228	0.0018095	0.190174	1	432697	6659	0.075181	1.1208e-11	COVID-19 Hospitalized,COVID-19 Critically ill	CODING_TRANSCRIPT_INTRON_VARIANT	EUR
362.22	Macular degeneration, wet	sense organs	rs9501257	HLA-DPB1	6	33055355	A	G	G	0.906046	0.0316288	0.851584	0.96399	0.00181169	0.190218	1	436055	6805	0.17269	4.1339e-08	COVID-19 Critically ill	THREE_PRIME_UTR_EXON_VARIANT	EUR
244.2	Acquired hypothyroidism	endocrine/metabolic	rs61667602	CRHR1	17	43785349	T	C	C	1.08298	0.0255569	1.03007	1.13861	0.00181328	0.190218	1	436526	4311	-0.093554	9.1279e-12	COVID-19 Hospitalized	FIVE_PRIME_UTR_INTRON_VARIANT	EUR
609.1	Infertility, male	genitourinary	rs147812915	KAT7	17	47858295	C	T	T	0.558428	0.186942	0.387117	0.80555	0.00182929	0.191626	1	443981	827	0.23438	1.0943e-07	COVID-19 Critically ill	INTERGENIC_VARIANT	EUR
375.2	Epiphora	sense organs	rs12259804	PLEKHS1	10	115573378	T	C	C	0.734711	0.098918	0.605226	0.891899	0.00183009	0.191626	1	441721	1719	-0.27547	4.8674e-08	COVID-19 Critically ill	INTERGENIC_VARIANT	EUR
981	Toxic effect of (non-ethyl) alcohol and petroleum and other solvents	injuries & poisonings	rs12567716	FOXD2	1	48197570	T	C	C	1.49683	0.129458	1.16139	1.92916	0.00183521	0.191772	1	445052	240	-0.090753	1.4878e-06	COVID-19 Hospitalized	INTERGENIC_VARIANT	EUR
395.1	Nonrheumatic mitral valve disorders	circulatory system	rs10129899	LINC00637	14	104330432	C	A	A	0.955798	0.014511	0.928997	0.983372	0.0018362	0.191772	1	420725	11013	-0.057002	2.1916e-06	COVID-19 Hospitalized	INTERGENIC_VARIANT	EUR
804	Fracture of hand or wrist	injuries & poisonings	rs8080583	KANSL1	17	44162597	C	A	A	1.05426	0.0169628	1.01979	1.0899	0.00183912	0.191772	1	428805	10038	-0.12662	2.0785e-08	COVID-19 Critically ill	CODING_TRANSCRIPT_INTRON_VARIANT	EUR
275.6	Hypercalcemia	endocrine/metabolic	rs61667602	CRHR1	17	43785349	T	C	C	1.07588	0.0234806	1.02749	1.12655	0.00183992	0.191772	1	436094	5120	-0.093554	9.1279e-12	COVID-19 Hospitalized	FIVE_PRIME_UTR_INTRON_VARIANT	EUR
250.41	Impaired fasting glucose	endocrine/metabolic	rs495828	ABO	9	136154867	G	T	T	1.0289	0.0091476	1.01062	1.04752	0.00183995	0.191772	1	386207	38409	-0.13432	6.5649e-10	COVID-19 Critically ill	UPSTREAM_GENE_VARIANT	EUR
337.1	Peripheral autonomic neuropathy	neurological	rs61667602	CRHR1	17	43785349	T	C	C	1.05044	0.0158012	1.01841	1.08348	0.00184374	0.19199	1	421110	11633	-0.093554	9.1279e-12	COVID-19 Hospitalized	FIVE_PRIME_UTR_INTRON_VARIANT	EUR
841	Sprains and strains of back and neck	injuries & poisonings	rs495828	ABO	9	136154867	G	T	T	0.946152	0.0177815	0.913745	0.979707	0.00185246	0.192559	1	417576	9845	-0.13432	6.5649e-10	COVID-19 Critically ill	UPSTREAM_GENE_VARIANT	EUR
1002	NA	NA	rs8080583	KANSL1	17	44162597	C	A	A	0.963011	0.0121079	0.940427	0.986137	0.00185261	0.192559	1	401669	21167	-0.12662	2.0785e-08	COVID-19 Critically ill	CODING_TRANSCRIPT_INTRON_VARIANT	EUR
433	Cerebrovascular disease	circulatory system	rs7089827	TFAM	10	60157611	C	T	T	0.96529	0.0113532	0.944048	0.987011	0.00186088	0.193211	1	351419	65368	-0.14471	2.0338e-06	COVID-19 Critically ill	THREE_PRIME_UTR_EXON_VARIANT	EUR
362.3	Other nondiabetic retinopathy	sense organs	rs67579710	THBS3	1	155173527	G	A	A	1.06565	0.020435	1.02381	1.10919	0.0018623	0.193211	1	419615	12107	-0.10348	1.0252e-09	COVID-19 Hospitalized	CODING_TRANSCRIPT_INTRON_VARIANT	EUR
250.11	Type 1 diabetes with ketoacidosis	endocrine/metabolic	rs35705950	MUC5B	11	1241221	G	T	T	1.32311	0.0899977	1.10915	1.57834	0.00186453	0.193266	1	444957	519	-0.11177	1.2224e-08	COVID-19 Hospitalized,COVID-19 Critically ill	UPSTREAM_GENE_VARIANT	EUR
556	Ulceration of the lower GI tract	digestive	rs12660421	FOXP4-AS1	6	41488378	G	A	A	1.48857	0.127908	1.15849	1.91269	0.00186978	0.193633	1	440180	1462	0.35506	1.1424e-09	COVID-19 Critically ill	DOWNSTREAM_GENE_VARIANT	EUR
296.22	Major depressive disorder	mental disorders	rs35508621	LZTFL1	3	45880481	T	C	C	0.970681	0.00956891	0.952645	0.989057	0.00187186	0.193671	1	288067	131097	0.38931	6.0917e-89	COVID-19 Hospitalized	CODING_TRANSCRIPT_INTRON_VARIANT	EUR
198.1	Secondary malignancy of lymph nodes	neoplasms	rs12809318	FBRSL1	12	133140840	T	C	C	1.05788	0.0181009	1.021	1.09608	0.00188132	0.194313	1	436039	6663	-0.062781	9.5289e-09	COVID-19 Hospitalized	CODING_TRANSCRIPT_INTRON_VARIANT	EUR
594	Urinary calculus	genitourinary	rs12259804	PLEKHS1	10	115573378	T	C	C	0.93943	0.0201029	0.903135	0.977183	0.00188289	0.194313	1	392316	37014	-0.27547	4.8674e-08	COVID-19 Critically ill	INTERGENIC_VARIANT	EUR
198.6	Secondary malignancy of bone	neoplasms	rs581342	LMNA	1	156095466	T	C	C	1.12962	0.0392168	1.04604	1.21987	0.00188487	0.194313	1	439778	4600	0.090245	2.6355e-07	COVID-19 Hospitalized	CODING_TRANSCRIPT_INTRON_VARIANT	EUR
695	Erythematous conditions	dermatologic	rs9896243	NSF	17	44826056	C	G	G	0.967094	0.0107664	0.9469	0.987718	0.00188498	0.194313	1	388794	29173	-0.13155	3.2234e-08	COVID-19 Critically ill	CODING_TRANSCRIPT_INTRON_VARIANT	EUR
726	Peripheral enthesopathies and allied syndromes	musculoskeletal	rs62200027	CASC20	20	6469515	G	A	A	0.982426	0.00570568	0.971501	0.993474	0.00188684	0.194313	1	289040	102871	-0.053006	3.3456e-06	COVID-19 Hospitalized,COVID-19 Critically ill	NON_CODING_TRANSCRIPT_INTRON_VARIANT	EUR
250.1	Type 1 diabetes	endocrine/metabolic	rs8052423	SLC22A31	16	89269178	G	T	T	0.949226	0.0167698	0.918534	0.980944	0.00188837	0.194313	1	414851	16403	0.13037	1.0019e-06	COVID-19 Critically ill	UPSTREAM_GENE_VARIANT	EUR
377.1	Optic atrophy	sense organs	rs111837807	CCHCR1	6	31121232	T	C	C	0.883447	0.039891	0.817006	0.955291	0.00189277	0.194463	1	436033	4608	0.20363	2.152e-11	COVID-19 Critically ill,COVID-19 Hospitalized	CODING_TRANSCRIPT_INTRON_VARIANT	EUR
395.1	Nonrheumatic mitral valve disorders	circulatory system	rs61667602	CRHR1	17	43785349	T	C	C	0.949564	0.0166618	0.919055	0.981085	0.00189609	0.194463	1	420725	11013	-0.093554	9.1279e-12	COVID-19 Hospitalized	FIVE_PRIME_UTR_INTRON_VARIANT	EUR
525	Other diseases of the teeth and supporting structures	digestive	rs35508621	LZTFL1	3	45880481	T	C	C	0.966657	0.0109182	0.94619	0.987565	0.00189638	0.194463	1	337727	80221	0.38931	6.0917e-89	COVID-19 Hospitalized	CODING_TRANSCRIPT_INTRON_VARIANT	EUR
530.6	Diverticulum of esophagus, acquired	digestive	rs11085727	TYK2	19	10466123	C	T	T	1.21437	0.0625376	1.07428	1.37272	0.00189803	0.194463	1	444800	585	0.17253	2.3333e-18	COVID-19 Critically ill,COVID-19 Hospitalized	CODING_TRANSCRIPT_INTRON_VARIANT	EUR
173	Neoplasm of uncertain behavior of skin	neoplasms	rs61667602	CRHR1	17	43785349	T	C	C	1.02505	0.00796774	1.00917	1.04119	0.00189985	0.194463	1	341373	53740	-0.093554	9.1279e-12	COVID-19 Hospitalized	FIVE_PRIME_UTR_INTRON_VARIANT	EUR
245	Thyroiditis	endocrine/metabolic	rs111837807	CCHCR1	6	31121232	T	C	C	1.19431	0.0571807	1.06769	1.33595	0.00190013	0.194463	1	442598	1742	0.20363	2.152e-11	COVID-19 Critically ill,COVID-19 Hospitalized	CODING_TRANSCRIPT_INTRON_VARIANT	EUR
598.9	NA	NA	rs9268576	HLA-DRA	6	32395641	T	C	C	1.13514	0.0408545	1.04779	1.22977	0.00191835	0.19615	1	427381	5103	0.095134	9.9752e-07	COVID-19 Hospitalized	INTERGENIC_VARIANT	EUR
041.9	Infection with drug-resistant microorganisms	infectious diseases	rs7671107	LOC101929161	4	25449225	G	A	A	0.862658	0.0476363	0.785761	0.94708	0.00192637	0.196792	1	441552	1380	-0.064456	1.0803e-06	COVID-19 Hospitalized	INTERGENIC_VARIANT	EUR
700	Corns and callosities	dermatologic	rs8080583	KANSL1	17	44162597	C	A	A	1.03332	0.0105686	1.01213	1.05494	0.00192917	0.196901	1	398426	27430	-0.12662	2.0785e-08	COVID-19 Critically ill	CODING_TRANSCRIPT_INTRON_VARIANT	EUR
726.3	Bursitis	musculoskeletal	rs2284028	NCF4	22	37265172	A	C	C	0.785406	0.0779222	0.674166	0.915002	0.00193562	0.197277	1	416826	13180	0.31271	4.1737e-06	COVID-19 Critically ill	CODING_TRANSCRIPT_INTRON_VARIANT	EUR
356	Hereditary and idiopathic peripheral neuropathy	neurological	rs67579710	THBS3	1	155173527	G	A	A	1.03979	0.0125889	1.01445	1.06577	0.00193634	0.197277	1	384129	34869	-0.10348	1.0252e-09	COVID-19 Hospitalized	CODING_TRANSCRIPT_INTRON_VARIANT	EUR
802	Fracture of pelvis	injuries & poisonings	rs62200027	CASC20	20	6469515	G	A	A	0.880214	0.0411741	0.811971	0.954191	0.00194298	0.197775	1	443608	1480	-0.053006	3.3456e-06	COVID-19 Hospitalized,COVID-19 Critically ill	NON_CODING_TRANSCRIPT_INTRON_VARIANT	EUR
288.2	Elevated white blood cell count	hematopoietic	rs76423999	SLC12A7	5	1098067	T	A	A	1.09316	0.0287493	1.03327	1.15653	0.00194672	0.197978	1	414052	11696	0.18412	3.8813e-07	COVID-19 Critically ill	CODING_TRANSCRIPT_INTRON_VARIANT	EUR
593.1	Gross hematuria	genitourinary	rs4830964	.	23	15515319	C	G	G	1.03139	0.00997876	1.01142	1.05176	0.00195074	0.198208	1	422859	13070	0.046578	2.9701e-06	COVID-19 Hospitalized	SEQUENCE_VARIANT	EUR
366.2	Senile cataract	sense organs	rs1250993	LOC101929525	10	81399565	C	G	G	1.01795	0.00574443	1.00655	1.02948	0.0019551	0.198473	1	211763	192273	0.12403	5.3767e-08	COVID-19 Critically ill	INTERGENIC_VARIANT	EUR
697	Sarcoidosis	dermatologic	rs11085727	TYK2	19	10466123	C	T	T	0.875706	0.0428653	0.805139	0.952456	0.0019593	0.198721	1	444118	1427	0.17253	2.3333e-18	COVID-19 Critically ill,COVID-19 Hospitalized	CODING_TRANSCRIPT_INTRON_VARIANT	EUR
525	Other diseases of the teeth and supporting structures	digestive	rs67959919	LZTFL1	3	45871908	G	A	A	0.967105	0.0108052	0.946839	0.987804	0.00196427	0.19891	1	337727	80221	0.59355	1.6043e-80	COVID-19 Critically ill	CODING_TRANSCRIPT_INTRON_VARIANT	EUR
242	Thyrotoxicosis with or without goiter	endocrine/metabolic	rs495828	ABO	9	136154867	G	T	T	0.927646	0.0242625	0.884565	0.972825	0.00196467	0.19891	1	436453	5291	-0.13432	6.5649e-10	COVID-19 Critically ill	UPSTREAM_GENE_VARIANT	EUR
362.3	Other nondiabetic retinopathy	sense organs	rs35154152	THBS3	1	155172725	T	C	C	1.06517	0.0203973	1.02342	1.10861	0.00196718	0.198986	1	419615	12107	-0.20528	2.3574e-11	COVID-19 Critically ill	SYNONYMOUS_VARIANT	EUR
760	Back pain	symptoms	rs62200027	CASC20	20	6469515	G	A	A	0.984649	0.00499911	0.975048	0.994344	0.00197061	0.199099	1	190528	208084	-0.053006	3.3456e-06	COVID-19 Hospitalized,COVID-19 Critically ill	NON_CODING_TRANSCRIPT_INTRON_VARIANT	EUR
728.71	Contracture of palmar fascia [Dupuytren's disease]	musculoskeletal	rs8080583	KANSL1	17	44162597	C	A	A	0.935348	0.021599	0.896578	0.975794	0.00197182	0.199099	1	435580	6544	-0.12662	2.0785e-08	COVID-19 Critically ill	CODING_TRANSCRIPT_INTRON_VARIANT	EUR
788	Syncope and collapse	symptoms	rs495828	ABO	9	136154867	G	T	T	1.03097	0.009859	1.01124	1.05109	0.00197676	0.19942	1	388155	32503	-0.13432	6.5649e-10	COVID-19 Critically ill	UPSTREAM_GENE_VARIANT	EUR
165	Cancer within the respiratory system	neoplasms	rs35705950	MUC5B	11	1241221	G	T	T	1.0647	0.0202709	1.02323	1.10785	0.0019832	0.19978	1	429516	12464	-0.11177	1.2224e-08	COVID-19 Hospitalized,COVID-19 Critically ill	UPSTREAM_GENE_VARIANT	EUR
540.1	Appendicitis	digestive	rs111837807	CCHCR1	6	31121232	T	C	C	0.866581	0.0463035	0.791399	0.948905	0.00198386	0.19978	1	441311	3543	0.20363	2.152e-11	COVID-19 Critically ill,COVID-19 Hospitalized	CODING_TRANSCRIPT_INTRON_VARIANT	EUR
1010.3	NA	NA	rs9896243	NSF	17	44826056	C	G	G	1.01886	0.00604346	1.00686	1.031	0.00199328	0.200551	1	224337	142640	-0.13155	3.2234e-08	COVID-19 Critically ill	CODING_TRANSCRIPT_INTRON_VARIANT	EUR
509.2	Respiratory insufficiency	respiratory	rs11234800	ME3	11	86479407	G	C	C	0.85304	0.0514546	0.771207	0.943556	0.00200762	0.201632	1	440597	1718	-0.077173	3.0702e-06	COVID-19 Hospitalized	INTERGENIC_VARIANT	EUR
716.9	Arthropathy NOS	musculoskeletal	rs67959919	LZTFL1	3	45871908	G	A	A	0.952919	0.0156117	0.924203	0.982527	0.00200781	0.201632	1	377301	34012	0.59355	1.6043e-80	COVID-19 Critically ill	CODING_TRANSCRIPT_INTRON_VARIANT	EUR
430.3	Subdural hemorrhage	circulatory system	rs9497053	UTRN	6	145026256	G	A	A	1.14636	0.044222	1.05119	1.25016	0.00200937	0.201632	1	443289	1674	-0.064841	1.0064e-06	COVID-19 Hospitalized	CODING_TRANSCRIPT_INTRON_VARIANT	EUR
172	Skin cancer	neoplasms	rs9896243	NSF	17	44826056	C	G	G	1.02228	0.00714294	1.00807	1.0367	0.0020319	0.203649	1	348477	78683	-0.13155	3.2234e-08	COVID-19 Critically ill	CODING_TRANSCRIPT_INTRON_VARIANT	EUR
288.3	Eosinophilia	hematopoietic	rs62200027	CASC20	20	6469515	G	A	A	0.85289	0.051574	0.770892	0.943611	0.00203307	0.203649	1	443560	952	-0.053006	3.3456e-06	COVID-19 Hospitalized,COVID-19 Critically ill	NON_CODING_TRANSCRIPT_INTRON_VARIANT	EUR
555	Inflammatory bowel disease and other gastroenteritis and colitis	digestive	rs1405655	NR1H2	19	50882619	T	C	C	0.94468	0.0184466	0.911135	0.979459	0.00203504	0.203666	1	434283	7499	0.075181	1.1208e-11	COVID-19 Hospitalized,COVID-19 Critically ill	CODING_TRANSCRIPT_INTRON_VARIANT	EUR
427.3	Other specified cardiac dysrhythmias	circulatory system	rs9896243	NSF	17	44826056	C	G	G	1.02952	0.00943314	1.01067	1.04874	0.00203846	0.203828	1	365340	38291	-0.13155	3.2234e-08	COVID-19 Critically ill	CODING_TRANSCRIPT_INTRON_VARIANT	EUR
165.1	Cancer of bronchus; lung	neoplasms	rs11702230	LOC101928126	21	35377591	C	T	T	0.935057	0.0217749	0.89599	0.975827	0.00204425	0.203938	1	430884	11656	0.099731	3.223e-09	COVID-19 Hospitalized	INTERGENIC_VARIANT	EUR
250.13	Type 1 diabetes with ophthalmic manifestations	endocrine/metabolic	rs9501257	HLA-DPB1	6	33055355	A	G	G	1.15221	0.0459457	1.05298	1.26078	0.00204486	0.203938	1	440176	2531	0.17269	4.1339e-08	COVID-19 Critically ill	THREE_PRIME_UTR_EXON_VARIANT	EUR
285	Other anemias	hematopoietic	rs9501257	HLA-DPB1	6	33055355	A	G	G	1.03123	0.00997123	1.01127	1.05158	0.00204497	0.203938	1	330115	76908	0.17269	4.1339e-08	COVID-19 Critically ill	THREE_PRIME_UTR_EXON_VARIANT	EUR
504.1	Idiopathic fibrosing alveolitis	respiratory	rs111837807	CCHCR1	6	31121232	T	C	C	0.827547	0.0614042	0.733711	0.933383	0.00205145	0.204405	1	442021	2083	0.20363	2.152e-11	COVID-19 Critically ill,COVID-19 Hospitalized	CODING_TRANSCRIPT_INTRON_VARIANT	EUR
612.1	Galactorrhea	genitourinary	rs9501257	HLA-DPB1	6	33055355	A	G	G	1.53349	0.138709	1.16845	2.01257	0.00205388	0.204467	1	445416	222	0.17269	4.1339e-08	COVID-19 Critically ill	THREE_PRIME_UTR_EXON_VARIANT	EUR
250.7	Diabetic retinopathy	endocrine/metabolic	rs7579014	BCL11A	2	60707894	G	A	A	0.971048	0.00953344	0.953072	0.989363	0.00205808	0.204705	1	400717	28187	-0.05629	1.2614e-06	COVID-19 Hospitalized	CODING_TRANSCRIPT_INTRON_VARIANT	EUR
593.2	Microscopic hematuria	genitourinary	rs9268576	HLA-DRA	6	32395641	T	C	C	1.07275	0.0227951	1.02588	1.12177	0.00206458	0.205171	1	413338	17777	0.095134	9.9752e-07	COVID-19 Hospitalized	INTERGENIC_VARIANT	EUR
250.4	Abnormal glucose	endocrine/metabolic	rs505922	ABO	9	136149229	T	C	C	1.02005	0.00644536	1.00725	1.03302	0.00207002	0.205531	1	339689	65351	-0.099884	2.0889e-20	COVID-19 Hospitalized	CODING_TRANSCRIPT_INTRON_VARIANT	EUR
350.1	Abnormal involuntary movements	neurological	rs11085727	TYK2	19	10466123	C	T	T	1.03716	0.0118498	1.01335	1.06153	0.00207593	0.205937	1	408714	18081	0.17253	2.3333e-18	COVID-19 Critically ill,COVID-19 Hospitalized	CODING_TRANSCRIPT_INTRON_VARIANT	EUR
740.1	Osteoarthritis; localized	musculoskeletal	rs67579710	THBS3	1	155173527	G	A	A	1.02579	0.0082715	1.0093	1.04256	0.0020779	0.205952	1	299518	102766	-0.10348	1.0252e-09	COVID-19 Hospitalized	CODING_TRANSCRIPT_INTRON_VARIANT	EUR
686.2	Impetigo	dermatologic	rs915823	TMPRSS2	21	42851454	A	C	C	0.796003	0.0741098	0.688387	0.920444	0.00208002	0.205982	1	441946	714	-0.066039	1.6687e-06	COVID-19 Hospitalized	CODING_TRANSCRIPT_INTRON_VARIANT	EUR
263	Other nutritional deficiency	endocrine/metabolic	rs10774679	OAS3	12	113374748	C	T	T	0.846757	0.0540414	0.761655	0.941366	0.00208359	0.206094	1	442340	746	0.075824	4.6954e-12	COVID-19 Hospitalized	UPSTREAM_GENE_VARIANT	EUR
274	Gout and other crystal arthropathies	endocrine/metabolic	rs35154152	THBS3	1	155172725	T	C	C	1.03655	0.0116625	1.01312	1.06051	0.00208479	0.206094	1	391768	41652	-0.20528	2.3574e-11	COVID-19 Critically ill	SYNONYMOUS_VARIANT	EUR
702	Degenerative skin conditions and other dermatoses	dermatologic	rs505922	ABO	9	136149229	T	C	C	0.98364	0.00536031	0.97336	0.994029	0.00208898	0.206328	1	267600	131702	-0.099884	2.0889e-20	COVID-19 Hospitalized	CODING_TRANSCRIPT_INTRON_VARIANT	EUR
371.21	Allergic conjunctivitis	sense organs	rs10129899	LINC00637	14	104330432	C	A	A	0.948534	0.0171731	0.917139	0.981004	0.00209256	0.206501	1	425780	7760	-0.057002	2.1916e-06	COVID-19 Hospitalized	INTERGENIC_VARIANT	EUR
395.1	Nonrheumatic mitral valve disorders	circulatory system	rs8080583	KANSL1	17	44162597	C	A	A	0.950137	0.0166293	0.919669	0.981615	0.00209912	0.206968	1	420725	11013	-0.12662	2.0785e-08	COVID-19 Critically ill	CODING_TRANSCRIPT_INTRON_VARIANT	EUR
395.4	Nonrheumatic pulmonary valve disorders	circulatory system	rs11085727	TYK2	19	10466123	C	T	T	0.711517	0.110693	0.572748	0.883908	0.00210659	0.207524	1	443621	236	0.17253	2.3333e-18	COVID-19 Critically ill,COVID-19 Hospitalized	CODING_TRANSCRIPT_INTRON_VARIANT	EUR
743.21	Pathologic fracture of vertebrae	musculoskeletal	rs6869036	MGAT1	5	180223327	C	T	T	1.45478	0.121924	1.14555	1.84748	0.0021087	0.207551	1	442034	1187	0.25536	1.7578e-06	COVID-19 Critically ill	FIVE_PRIME_UTR_INTRON_VARIANT	EUR
512	Other symptoms of respiratory system	respiratory	rs67579710	THBS3	1	155173527	G	A	A	1.02357	0.00757932	1.00848	1.03889	0.00211237	0.207732	1	210618	162365	-0.10348	1.0252e-09	COVID-19 Hospitalized	CODING_TRANSCRIPT_INTRON_VARIANT	EUR
714.1	Rheumatoid arthritis	musculoskeletal	rs111837807	CCHCR1	6	31121232	T	C	C	0.920185	0.0270628	0.872648	0.970311	0.00211484	0.207761	1	431500	9933	0.20363	2.152e-11	COVID-19 Critically ill,COVID-19 Hospitalized	CODING_TRANSCRIPT_INTRON_VARIANT	EUR
356	Hereditary and idiopathic peripheral neuropathy	neurological	rs35154152	THBS3	1	155172725	T	C	C	1.03937	0.0125656	1.01409	1.06529	0.00211805	0.207761	1	384129	34869	-0.20528	2.3574e-11	COVID-19 Critically ill	SYNONYMOUS_VARIANT	EUR
871.2	Open wound of finger(s)	injuries & poisonings	rs35154152	THBS3	1	155172725	T	C	C	1.10268	0.0318062	1.03604	1.17361	0.00211817	0.207761	1	428916	4745	-0.20528	2.3574e-11	COVID-19 Critically ill	SYNONYMOUS_VARIANT	EUR
367.4	NA	NA	rs8080583	KANSL1	17	44162597	C	A	A	1.01814	0.00585065	1.00653	1.02988	0.00212447	0.208095	1	184147	199367	-0.12662	2.0785e-08	COVID-19 Critically ill	CODING_TRANSCRIPT_INTRON_VARIANT	EUR
871.2	Open wound of finger(s)	injuries & poisonings	rs67579710	THBS3	1	155173527	G	A	A	1.10286	0.0318682	1.03608	1.17394	0.00212526	0.208095	1	428916	4745	-0.10348	1.0252e-09	COVID-19 Hospitalized	CODING_TRANSCRIPT_INTRON_VARIANT	EUR
333.3	Tics and choreas	neurological	rs1405655	NR1H2	19	50882619	T	C	C	1.29683	0.0846191	1.09864	1.53077	0.00212875	0.208196	1	445326	320	0.075181	1.1208e-11	COVID-19 Hospitalized,COVID-19 Critically ill	CODING_TRANSCRIPT_INTRON_VARIANT	EUR
556.11	Angiodysplasia of intestine (without mention of hemorrhage)	digestive	rs8080583	KANSL1	17	44162597	C	A	A	1.22556	0.0662247	1.07638	1.39542	0.00213089	0.208196	1	443447	595	-0.12662	2.0785e-08	COVID-19 Critically ill	CODING_TRANSCRIPT_INTRON_VARIANT	EUR
947	Urticaria	dermatologic	rs111837807	CCHCR1	6	31121232	T	C	C	0.891023	0.03757	0.82777	0.959111	0.00213206	0.208196	1	431292	5119	0.20363	2.152e-11	COVID-19 Critically ill,COVID-19 Hospitalized	CODING_TRANSCRIPT_INTRON_VARIANT	EUR
414	Other forms of chronic heart disease	circulatory system	rs72711165	TMEM65	8	125336564	T	C	C	1.1854	0.0553847	1.06346	1.32133	0.00213386	0.208196	1	416041	12954	0.18279	6.0907e-07	COVID-19 Hospitalized	CODING_TRANSCRIPT_INTRON_VARIANT	EUR
594.1	Calculus of kidney	genitourinary	rs9497053	UTRN	6	145026256	G	A	A	1.03436	0.0110023	1.0123	1.05691	0.00213548	0.208196	1	399709	30895	-0.064841	1.0064e-06	COVID-19 Hospitalized	CODING_TRANSCRIPT_INTRON_VARIANT	EUR
568	Other disorders of peritoneum	digestive	rs7605877	FOXI3	2	88559025	T	C	C	1.15331	0.0464632	1.05292	1.26327	0.00214151	0.208498	1	439425	2150	-0.071053	3.3369e-06	COVID-19 Hospitalized	INTERGENIC_VARIANT	EUR
198.1	Secondary malignancy of lymph nodes	neoplasms	rs5023077	FBRSL1	12	133141973	T	C	C	1.05708	0.0180835	1.02027	1.09522	0.0021428	0.208498	1	436039	6663	-0.090901	1.5172e-06	COVID-19 Critically ill	CODING_TRANSCRIPT_INTRON_VARIANT	EUR
281.1	Megaloblastic anemia	hematopoietic	rs9461128	TMEM14B	6	10753875	T	C	C	1.21102	0.0623752	1.07166	1.3685	0.00214411	0.208498	1	424509	12012	0.13046	3.4269e-06	COVID-19 Hospitalized	CODING_TRANSCRIPT_INTRON_VARIANT	EUR
411	Ischemic Heart Disease	circulatory system	rs11234800	ME3	11	86479407	G	C	C	0.978386	0.00712011	0.964827	0.992135	0.0021483	0.208656	1	279861	134832	-0.077173	3.0702e-06	COVID-19 Hospitalized	INTERGENIC_VARIANT	EUR
295	Schizophrenia and other psychotic disorders	mental disorders	rs7560588	BCL11A	2	60727416	G	A	A	0.958443	0.0138323	0.932808	0.984783	0.0021511	0.208656	1	419116	16254	-0.12371	2.3396e-07	COVID-19 Critically ill	CODING_TRANSCRIPT_INTRON_VARIANT	EUR
274	Gout and other crystal arthropathies	endocrine/metabolic	rs67579710	THBS3	1	155173527	G	A	A	1.03651	0.0116857	1.01304	1.06052	0.00215231	0.208656	1	391768	41652	-0.10348	1.0252e-09	COVID-19 Hospitalized	CODING_TRANSCRIPT_INTRON_VARIANT	EUR
860	Bone marrow or stem cell transplant	neoplasms	rs10774679	OAS3	12	113374748	C	T	T	1.24252	0.0707694	1.08159	1.42738	0.00215311	0.208656	1	445328	487	0.075824	4.6954e-12	COVID-19 Hospitalized	UPSTREAM_GENE_VARIANT	EUR
731.1	Osteitis deformans [Paget's disease of bone]	musculoskeletal	rs1250993	LOC101929525	10	81399565	C	G	G	1.25465	0.0739692	1.08533	1.45039	0.00216286	0.209353	1	445243	473	0.12403	5.3767e-08	COVID-19 Critically ill	INTERGENIC_VARIANT	EUR
315	Develomental delays and disorders	mental disorders	rs9367106	LOC100505711	6	41483390	G	C	C	1.39963	0.109642	1.12898	1.73516	0.00216643	0.209353	1	439078	2000	0.20225	3.4038e-11	COVID-19 Hospitalized	INTERGENIC_VARIANT	EUR
496.21	Obstructive chronic bronchitis	respiratory	rs75505823	LRP1	12	57540956	G	T	T	0.928268	0.0242747	0.885138	0.9735	0.00216687	0.209353	1	407654	22262	-0.20852	3.0745e-06	COVID-19 Critically ill	CODING_TRANSCRIPT_INTRON_VARIANT	EUR
530.6	Diverticulum of esophagus, acquired	digestive	rs9268576	HLA-DRA	6	32395641	T	C	C	1.40312	0.110461	1.12998	1.74228	0.00216791	0.209353	1	444800	585	0.095134	9.9752e-07	COVID-19 Hospitalized	INTERGENIC_VARIANT	EUR
172.2	Other non-epithelial cancer of skin	neoplasms	rs1250993	LOC101929525	10	81399565	C	G	G	0.97781	0.00731903	0.963883	0.991938	0.00216955	0.209353	1	360737	64695	0.12403	5.3767e-08	COVID-19 Critically ill	INTERGENIC_VARIANT	EUR
225	Benign neoplasm of brain and other parts of nervous system	neoplasms	rs12809318	FBRSL1	12	133140840	T	C	C	0.91671	0.0283678	0.867132	0.969123	0.00217254	0.209463	1	441598	2686	-0.062781	9.5289e-09	COVID-19 Hospitalized	CODING_TRANSCRIPT_INTRON_VARIANT	EUR
263	Other nutritional deficiency	endocrine/metabolic	rs10774671	OAS1	12	113357193	G	A	A	0.849505	0.053214	0.765368	0.942892	0.00217666	0.209682	1	442340	746	0.12569	3.6032e-11	COVID-19 Critically ill	SPLICE_ACCEPTOR_VARIANT	EUR
740.1	Osteoarthritis; localized	musculoskeletal	rs35154152	THBS3	1	155172725	T	C	C	1.02562	0.00825563	1.00915	1.04235	0.0021856	0.210364	1	299518	102766	-0.20528	2.3574e-11	COVID-19 Critically ill	SYNONYMOUS_VARIANT	EUR
700	Corns and callosities	dermatologic	rs61667602	CRHR1	17	43785349	T	C	C	1.03294	0.0105792	1.01174	1.05458	0.00218901	0.210513	1	398426	27430	-0.093554	9.1279e-12	COVID-19 Hospitalized	FIVE_PRIME_UTR_INTRON_VARIANT	EUR
530.13	Barrett's esophagus	digestive	rs55654108	PDCL3P4	3	101425703	A	G	G	1.04126	0.0132005	1.01467	1.06855	0.00219094	0.21052	1	427943	13556	-0.05662	1.0636e-06	COVID-19 Hospitalized	INTERGENIC_VARIANT	EUR
446.4	Wegener's granulomatosis	circulatory system	rs35705950	MUC5B	11	1241221	G	T	T	1.4999	0.132385	1.15711	1.94423	0.00219657	0.210882	1	445677	219	-0.11177	1.2224e-08	COVID-19 Hospitalized,COVID-19 Critically ill	UPSTREAM_GENE_VARIANT	EUR
204.1	Lymphoid leukemia	neoplasms	rs10774679	OAS3	12	113374748	C	T	T	0.919322	0.0274757	0.871124	0.970186	0.00220171	0.211194	1	442294	2960	0.075824	4.6954e-12	COVID-19 Hospitalized	UPSTREAM_GENE_VARIANT	EUR
281	Other deficiency anemia	hematopoietic	rs10129899	LINC00637	14	104330432	C	A	A	0.962574	0.01246	0.939352	0.986371	0.00220355	0.211194	1	416925	15056	-0.057002	2.1916e-06	COVID-19 Hospitalized	INTERGENIC_VARIANT	EUR
366	Cataract	sense organs	rs495828	ABO	9	136154867	G	T	T	1.01921	0.00621731	1.00687	1.03171	0.00220662	0.211264	1	181119	223705	-0.13432	6.5649e-10	COVID-19 Critically ill	UPSTREAM_GENE_VARIANT	EUR
425	Cardiomyopathy	circulatory system	rs78313563	ESS2	22	19136365	G	A	A	1.17848	0.0536552	1.06084	1.30916	0.00220802	0.211264	1	415481	19052	0.40873	6.5914e-07	COVID-19 Critically ill	UPSTREAM_GENE_VARIANT	EUR
501	Pneumonitis due to inhalation of food or vomitus	respiratory	rs8080583	KANSL1	17	44162597	C	A	A	0.906922	0.0319249	0.851914	0.965483	0.00221151	0.211327	1	437364	2994	-0.12662	2.0785e-08	COVID-19 Critically ill	CODING_TRANSCRIPT_INTRON_VARIANT	EUR
327.4	Insomnia	neurological	rs622568	SEC61G	7	54647894	A	C	C	1.02468	0.00796794	1.0088	1.04081	0.00221241	0.211327	1	332771	71748	0.11965	2.6006e-06	COVID-19 Critically ill	INTERGENIC_VARIANT	EUR
716.9	Arthropathy NOS	musculoskeletal	rs35508621	LZTFL1	3	45880481	T	C	C	0.952885	0.0157722	0.92388	0.982802	0.00221441	0.21134	1	377301	34012	0.38931	6.0917e-89	COVID-19 Hospitalized	CODING_TRANSCRIPT_INTRON_VARIANT	EUR
477	Epistaxis or throat hemorrhage	respiratory	rs4830964	.	23	15515319	C	G	G	0.962332	0.01255	0.93895	0.986296	0.0022174	0.211447	1	427423	8471	0.046578	2.9701e-06	COVID-19 Hospitalized	SEQUENCE_VARIANT	EUR
110.13	Dermatophytosis of the body	infectious diseases	rs1405655	NR1H2	19	50882619	T	C	C	1.06211	0.0197025	1.02188	1.10393	0.00222469	0.211836	1	423244	6300	0.075181	1.1208e-11	COVID-19 Hospitalized,COVID-19 Critically ill	CODING_TRANSCRIPT_INTRON_VARIANT	EUR
041.8	H. pylori	infectious diseases	rs34488998	NKAIN3	8	63408372	G	A	A	1.24574	0.0718436	1.08211	1.4341	0.00222522	0.211836	1	439640	2394	0.1355	3.4644e-06	COVID-19 Hospitalized	CODING_TRANSCRIPT_INTRON_VARIANT	EUR
442.11	Abdominal aortic aneurysm	circulatory system	rs1250993	LOC101929525	10	81399565	C	G	G	0.958508	0.0138576	0.932825	0.984898	0.00222761	0.211885	1	423278	15061	0.12403	5.3767e-08	COVID-19 Critically ill	INTERGENIC_VARIANT	EUR
495	Asthma	respiratory	rs622568	SEC61G	7	54647894	A	C	C	1.03334	0.0107266	1.01184	1.05529	0.00223214	0.212119	1	395312	34963	0.11965	2.6006e-06	COVID-19 Critically ill	INTERGENIC_VARIANT	EUR
530	Diseases of esophagus	digestive	rs9501257	HLA-DPB1	6	33055355	A	G	G	1.0241	0.00778818	1.00858	1.03985	0.00223432	0.212119	1	229100	179780	0.17269	4.1339e-08	COVID-19 Critically ill	THREE_PRIME_UTR_EXON_VARIANT	EUR
620	Dysplasia of female genital organs	genitourinary	rs75505823	LRP1	12	57540956	G	T	T	1.53107	0.139357	1.16513	2.01194	0.00223837	0.212119	1	445024	431	-0.20852	3.0745e-06	COVID-19 Critically ill	CODING_TRANSCRIPT_INTRON_VARIANT	EUR
575.7	Other disorders of gallbladder	digestive	rs60305836	CDH8	16	61709381	A	C	C	1.12589	0.0387913	1.04346	1.21482	0.00223862	0.212119	1	437652	2849	0.086719	1.1846e-06	COVID-19 Hospitalized	CODING_TRANSCRIPT_INTRON_VARIANT	EUR
296.22	Major depressive disorder	mental disorders	rs67959919	LZTFL1	3	45871908	G	A	A	0.97147	0.00947	0.953605	0.98967	0.00223944	0.212119	1	288067	131097	0.59355	1.6043e-80	COVID-19 Critically ill	CODING_TRANSCRIPT_INTRON_VARIANT	EUR
227.3	Benign neoplasm of pituitary gland and craniopharyngeal duct (pouch)	neoplasms	rs72655853	SBSPON	8	73985608	A	G	G	1.22105	0.0653617	1.07423	1.38794	0.00224695	0.212652	1	443630	1851	0.22523	8.3915e-07	COVID-19 Critically ill	CODING_TRANSCRIPT_INTRON_VARIANT	EUR
415.2	Chronic pulmonary heart disease	circulatory system	rs35705950	MUC5B	11	1241221	G	T	T	1.07002	0.022154	1.02455	1.11751	0.00225103	0.212861	1	424430	10361	-0.11177	1.2224e-08	COVID-19 Hospitalized,COVID-19 Critically ill	UPSTREAM_GENE_VARIANT	EUR
473.1	Chronic laryngitis	respiratory	rs6869036	MGAT1	5	180223327	C	T	T	0.502808	0.225125	0.323427	0.781679	0.00225759	0.212931	1	442589	841	0.25536	1.7578e-06	COVID-19 Critically ill	FIVE_PRIME_UTR_INTRON_VARIANT	EUR
250.1	Type 1 diabetes	endocrine/metabolic	rs117169628	SLC22A31	16	89262657	G	A	A	0.949562	0.0169463	0.918541	0.98163	0.00225787	0.212931	1	414851	16403	0.081201	5.77e-07	COVID-19 Hospitalized	SYNONYMOUS_VARIANT	EUR
840.1	Muscle/tendon sprain	injuries & poisonings	rs61667602	CRHR1	17	43785349	T	C	C	0.840769	0.0567908	0.752206	0.939761	0.0022583	0.212931	1	442625	987	-0.093554	9.1279e-12	COVID-19 Hospitalized	FIVE_PRIME_UTR_INTRON_VARIANT	EUR
281.9	Deficiency anemias	hematopoietic	rs9501257	HLA-DPB1	6	33055355	A	G	G	1.13961	0.0427931	1.04792	1.23931	0.0022593	0.212931	1	437310	2969	0.17269	4.1339e-08	COVID-19 Critically ill	THREE_PRIME_UTR_EXON_VARIANT	EUR
031	Diseases due to other mycobacteria	infectious diseases	rs505922	ABO	9	136149229	T	C	C	0.838645	0.0576754	0.749005	0.939013	0.00228076	0.214775	1	444732	725	-0.099884	2.0889e-20	COVID-19 Hospitalized	CODING_TRANSCRIPT_INTRON_VARIANT	EUR
994	Sepsis and SIRS	injuries & poisonings	rs7605877	FOXI3	2	88559025	T	C	C	1.05599	0.0178639	1.01966	1.09362	0.00229089	0.215549	1	417983	16111	-0.071053	3.3369e-06	COVID-19 Hospitalized	INTERGENIC_VARIANT	EUR
224.1	Benign neoplasm of eye, uveal	neoplasms	rs1405655	NR1H2	19	50882619	T	C	C	0.963522	0.0121897	0.940775	0.986819	0.00230038	0.216262	1	419664	17491	0.075181	1.1208e-11	COVID-19 Hospitalized,COVID-19 Critically ill	CODING_TRANSCRIPT_INTRON_VARIANT	EUR
133	Arthropod-borne diseases	infectious diseases	rs467843	TRAPPC13	5	64945715	A	G	G	0.778037	0.0823458	0.662076	0.91431	0.00230457	0.216477	1	444898	345	-0.089724	1.7259e-06	COVID-19 Critically ill	CODING_TRANSCRIPT_INTRON_VARIANT	EUR
804	Fracture of hand or wrist	injuries & poisonings	rs9896243	NSF	17	44826056	C	G	G	1.05468	0.0174703	1.01918	1.09142	0.00230802	0.216621	1	428805	10038	-0.13155	3.2234e-08	COVID-19 Critically ill	CODING_TRANSCRIPT_INTRON_VARIANT	EUR
525	Other diseases of the teeth and supporting structures	digestive	rs62200027	CASC20	20	6469515	G	A	A	0.981439	0.00614874	0.969683	0.993338	0.00231138	0.216757	1	337727	80221	-0.053006	3.3456e-06	COVID-19 Hospitalized,COVID-19 Critically ill	NON_CODING_TRANSCRIPT_INTRON_VARIANT	EUR
216.1	Screening for malignant neoplasms of the skin	neoplasms	rs11702230	LOC101928126	21	35377591	C	T	T	1.0628	0.0200015	1.02195	1.1053	0.00232453	0.217809	1	411629	12641	0.099731	3.223e-09	COVID-19 Hospitalized	INTERGENIC_VARIANT	EUR
333.2	Myoclonus	neurological	rs76423999	SLC12A7	5	1098067	T	A	A	1.28206	0.0816088	1.09256	1.50444	0.00232953	0.218032	1	442898	1243	0.18412	3.8813e-07	COVID-19 Critically ill	CODING_TRANSCRIPT_INTRON_VARIANT	EUR
272.13	Mixed hyperlipidemia	endocrine/metabolic	rs111837807	CCHCR1	6	31121232	T	C	C	1.03012	0.00974643	1.01063	1.04998	0.00233076	0.218032	1	318693	90221	0.20363	2.152e-11	COVID-19 Critically ill,COVID-19 Hospitalized	CODING_TRANSCRIPT_INTRON_VARIANT	EUR
735.3	Hallux valgus (Bunion)	musculoskeletal	rs61667602	CRHR1	17	43785349	T	C	C	1.04269	0.0137369	1.01499	1.07114	0.00234108	0.218817	1	419202	15738	-0.093554	9.1279e-12	COVID-19 Hospitalized	FIVE_PRIME_UTR_INTRON_VARIANT	EUR
425.12	Other hypertrophic cardiomyopathy	circulatory system	rs76073397	MIR548H2	16	11386452	T	C	C	1.37765	0.10531	1.12072	1.69347	0.00234814	0.219293	1	445010	487	0.14454	9.6663e-07	COVID-19 Critically ill,COVID-19 Hospitalized	INTERGENIC_VARIANT	EUR
249	Secondary diabetes mellitus	endocrine/metabolic	rs111837807	CCHCR1	6	31121232	T	C	C	0.899298	0.0348917	0.839854	0.962949	0.00235005	0.219293	1	431724	6012	0.20363	2.152e-11	COVID-19 Critically ill,COVID-19 Hospitalized	CODING_TRANSCRIPT_INTRON_VARIANT	EUR
592.13	Chronic interstitial cystitis	genitourinary	rs10129899	LINC00637	14	104330432	C	A	A	0.820427	0.0650743	0.722186	0.932033	0.00235327	0.219412	1	444902	532	-0.057002	2.1916e-06	COVID-19 Hospitalized	INTERGENIC_VARIANT	EUR
507	Pleurisy; pleural effusion	respiratory	rs10129899	LINC00637	14	104330432	C	A	A	0.963356	0.0122777	0.940451	0.98682	0.00236103	0.219688	1	413843	15536	-0.057002	2.1916e-06	COVID-19 Hospitalized	INTERGENIC_VARIANT	EUR
512	Other symptoms of respiratory system	respiratory	rs35154152	THBS3	1	155172725	T	C	C	1.02327	0.00756462	1.00821	1.03855	0.00236199	0.219688	1	210618	162365	-0.20528	2.3574e-11	COVID-19 Critically ill	SYNONYMOUS_VARIANT	EUR
285	Other anemias	hematopoietic	rs495828	ABO	9	136154867	G	T	T	1.02155	0.00701162	1.0076	1.03568	0.00236205	0.219688	1	330115	76908	-0.13432	6.5649e-10	COVID-19 Critically ill	UPSTREAM_GENE_VARIANT	EUR
627.5	Premature menopause and other ovarian failure	genitourinary	rs78313563	ESS2	22	19136365	G	A	A	2.26313	0.268653	1.3367	3.83167	0.00236444	0.21973	1	444702	419	0.40873	6.5914e-07	COVID-19 Critically ill	UPSTREAM_GENE_VARIANT	EUR
433.2	Occlusion of cerebral arteries	circulatory system	rs495828	ABO	9	136154867	G	T	T	1.03915	0.0126344	1.01373	1.0652	0.00237211	0.220262	1	416981	19093	-0.13432	6.5649e-10	COVID-19 Critically ill	UPSTREAM_GENE_VARIANT	EUR
740	Osteoarthrosis	musculoskeletal	rs67579710	THBS3	1	155173527	G	A	A	1.02284	0.00743601	1.00804	1.03786	0.00238535	0.22131	1	221007	177068	-0.10348	1.0252e-09	COVID-19 Hospitalized	CODING_TRANSCRIPT_INTRON_VARIANT	EUR
317	Alcohol-related disorders	mental disorders	rs61667602	CRHR1	17	43785349	T	C	C	0.978987	0.00700044	0.965647	0.992512	0.00241654	0.22402	1	346550	77165	-0.093554	9.1279e-12	COVID-19 Hospitalized	FIVE_PRIME_UTR_INTRON_VARIANT	EUR
568.1	Peritoneal adhesions (postoperative) (postinfection)	digestive	rs7605877	FOXI3	2	88559025	T	C	C	1.17415	0.0529446	1.05842	1.30254	0.00242661	0.224618	1	440847	1631	-0.071053	3.3369e-06	COVID-19 Hospitalized	INTERGENIC_VARIANT	EUR
690	Erythematosquamous dermatosis	dermatologic	rs766826	ELF5	11	34528766	C	T	T	0.96996	0.0100585	0.951025	0.989272	0.00242704	0.224618	1	392229	28814	-0.082134	1.155e-11	COVID-19 Hospitalized	CODING_TRANSCRIPT_INTRON_VARIANT	EUR
202.24	Large cell lymphoma	neoplasms	rs11702230	LOC101928126	21	35377591	C	T	T	0.59988	0.168554	0.431113	0.834713	0.00243077	0.224618	1	445555	264	0.099731	3.223e-09	COVID-19 Hospitalized	INTERGENIC_VARIANT	EUR
964.1	Anticoagulants causing adverse effects	injuries & poisonings	rs505922	ABO	9	136149229	T	C	C	1.14832	0.0456164	1.05011	1.25572	0.00243093	0.224618	1	442073	1041	-0.099884	2.0889e-20	COVID-19 Hospitalized	CODING_TRANSCRIPT_INTRON_VARIANT	EUR
180.3	Cervical intraepithelial neoplasia [CIN] [Cervical dysplasia]	neoplasms	rs75505823	LRP1	12	57540956	G	T	T	1.2889	0.0837343	1.09382	1.51878	0.00243821	0.225075	1	443510	1480	-0.20852	3.0745e-06	COVID-19 Critically ill	CODING_TRANSCRIPT_INTRON_VARIANT	EUR
426.9	Cardiac pacemaker/device in situ	circulatory system	rs60305836	CDH8	16	61709381	A	C	C	0.954921	0.0152197	0.926857	0.983836	0.00243985	0.225075	1	418148	22488	0.086719	1.1846e-06	COVID-19 Hospitalized	CODING_TRANSCRIPT_INTRON_VARIANT	EUR
698	Pruritus and related conditions	dermatologic	rs4830964	.	23	15515319	C	G	G	1.03465	0.0112429	1.0121	1.0577	0.00244724	0.225573	1	414190	10641	0.046578	2.9701e-06	COVID-19 Hospitalized	SEQUENCE_VARIANT	EUR
198.1	Secondary malignancy of lymph nodes	neoplasms	rs8080583	KANSL1	17	44162597	C	A	A	0.937328	0.0213705	0.898879	0.977423	0.00245728	0.226314	1	436039	6663	-0.12662	2.0785e-08	COVID-19 Critically ill	CODING_TRANSCRIPT_INTRON_VARIANT	EUR
371.21	Allergic conjunctivitis	sense organs	rs12259804	PLEKHS1	10	115573378	T	C	C	1.12745	0.0396164	1.04322	1.21848	0.0024612	0.22649	1	425780	7760	-0.27547	4.8674e-08	COVID-19 Critically ill	INTERGENIC_VARIANT	EUR
276	Disorders of fluid, electrolyte, and acid-base balance	endocrine/metabolic	rs10774679	OAS3	12	113374748	C	T	T	1.01932	0.00632229	1.00677	1.03203	0.0024747	0.227419	1	328463	69784	0.075824	4.6954e-12	COVID-19 Hospitalized	UPSTREAM_GENE_VARIANT	EUR
495.2	Asthma with exacerbation	respiratory	rs1453205	LOC101928196	2	19901073	C	T	T	1.07343	0.0234145	1.02528	1.12384	0.00247531	0.227419	1	436877	3974	0.096992	3.6368e-06	COVID-19 Critically ill	INTERGENIC_VARIANT	EUR
596	Other disorders of bladder	genitourinary	rs9501257	HLA-DPB1	6	33055355	A	G	G	0.95216	0.0162014	0.9224	0.98288	0.00247981	0.227648	1	401223	25524	0.17269	4.1339e-08	COVID-19 Critically ill	THREE_PRIME_UTR_EXON_VARIANT	EUR
939	Atopic/contact dermatitis due to other or unspecified	dermatologic	rs77534576	DLX4	17	47940666	C	T	T	1.07255	0.0231536	1.02497	1.12235	0.00248613	0.227906	1	327017	62067	0.20794	1.7585e-10	COVID-19 Hospitalized	INTERGENIC_VARIANT	EUR
372	Disorders of conjunctiva	sense organs	rs9896243	NSF	17	44826056	C	G	G	1.05525	0.0177784	1.01911	1.09267	0.00248689	0.227906	1	419555	9621	-0.13155	3.2234e-08	COVID-19 Critically ill	CODING_TRANSCRIPT_INTRON_VARIANT	EUR
574.12	Cholelithiasis with other cholecystitis	digestive	rs732990	CIB4	2	26842146	C	G	G	0.919547	0.0277319	0.8709	0.970911	0.00249066	0.227906	1	437717	2739	0.056389	5.6358e-07	COVID-19 Hospitalized	CODING_TRANSCRIPT_INTRON_VARIANT	EUR
740	Osteoarthrosis	musculoskeletal	rs35154152	THBS3	1	155172725	T	C	C	1.0227	0.0074216	1.00793	1.03768	0.00249108	0.227906	1	221007	177068	-0.20528	2.3574e-11	COVID-19 Critically ill	SYNONYMOUS_VARIANT	EUR
110.2	Dermatomycoses	infectious diseases	rs8080583	KANSL1	17	44162597	C	A	A	1.10604	0.0333287	1.0361	1.1807	0.00249404	0.227906	1	437309	2480	-0.12662	2.0785e-08	COVID-19 Critically ill	CODING_TRANSCRIPT_INTRON_VARIANT	EUR
872	Traumatic amputation	injuries & poisonings	rs10129899	LINC00637	14	104330432	C	A	A	0.931352	0.0235183	0.889396	0.975287	0.00249501	0.227906	1	439671	4094	-0.057002	2.1916e-06	COVID-19 Hospitalized	INTERGENIC_VARIANT	EUR
654.1	Abnormality of organs and soft tissues of pelvis complicating pregnancy, childbirth, or the puerperium	pregnancy complications	rs5023077	FBRSL1	12	133141973	T	C	C	0.74723	0.096365	0.618626	0.902568	0.00249672	0.227906	1	445605	242	-0.090901	1.5172e-06	COVID-19 Critically ill	CODING_TRANSCRIPT_INTRON_VARIANT	EUR
464	Acute sinusitis	respiratory	rs7089827	TFAM	10	60157611	C	T	T	1.05253	0.0169382	1.01816	1.08806	0.0025059	0.22856	1	380935	24445	-0.14471	2.0338e-06	COVID-19 Critically ill	THREE_PRIME_UTR_EXON_VARIANT	EUR
601.8	Other inflammatory disorders of male genital organs	genitourinary	rs3746539	PTPRT	20	40702071	G	A	A	1.15721	0.0483102	1.05266	1.27213	0.00250839	0.228603	1	442872	933	0.05405	1.7723e-06	COVID-19 Hospitalized	THREE_PRIME_UTR_EXON_VARIANT	EUR
577.2	Chronic pancreatitis	digestive	rs505922	ABO	9	136149229	T	C	C	1.0899	0.0284869	1.03071	1.15248	0.00251157	0.228708	1	441083	2728	-0.099884	2.0889e-20	COVID-19 Hospitalized	CODING_TRANSCRIPT_INTRON_VARIANT	EUR
331	Other cerebral degenerations	neurological	rs2277732	DPP9	19	4723670	C	A	A	1.11006	0.0345598	1.03736	1.18785	0.00251783	0.229094	1	438358	2112	0.11697	6.1912e-22	COVID-19 Hospitalized,COVID-19 Critically ill	FIVE_PRIME_UTR_INTRON_VARIANT	EUR
395.2	Nonrheumatic aortic valve disorders	circulatory system	rs10129899	LINC00637	14	104330432	C	A	A	0.965914	0.0114813	0.944421	0.987897	0.00252311	0.229252	1	416064	18250	-0.057002	2.1916e-06	COVID-19 Hospitalized	INTERGENIC_VARIANT	EUR
512.9	Other dyspnea	respiratory	rs61667602	CRHR1	17	43785349	T	C	C	1.02226	0.00728917	1.00776	1.03697	0.00252362	0.229252	1	319830	65854	-0.093554	9.1279e-12	COVID-19 Hospitalized	FIVE_PRIME_UTR_INTRON_VARIANT	EUR
333.1	Essential tremor	neurological	rs622568	SEC61G	7	54647894	A	C	C	1.05333	0.0172049	1.0184	1.08945	0.00252957	0.229609	1	426101	12482	0.11965	2.6006e-06	COVID-19 Critically ill	INTERGENIC_VARIANT	EUR
362.9	Retinal edema	sense organs	rs1878527	ANKRD30BL	2	133056313	T	C	C	0.925177	0.0257593	0.879627	0.973086	0.00253525	0.22994	1	435938	5057	-0.077457	2.0215e-06	COVID-19 Hospitalized	INTERGENIC_VARIANT	EUR
740.9	Osteoarthrosis NOS	musculoskeletal	rs62200027	CASC20	20	6469515	G	A	A	0.983888	0.00538148	0.973565	0.994321	0.00254185	0.230236	1	271153	129972	-0.053006	3.3456e-06	COVID-19 Hospitalized,COVID-19 Critically ill	NON_CODING_TRANSCRIPT_INTRON_VARIANT	EUR
773	NA	NA	rs495828	ABO	9	136154867	G	T	T	1.01869	0.00613632	1.00651	1.03102	0.00254258	0.230236	1	255383	116077	-0.13432	6.5649e-10	COVID-19 Critically ill	UPSTREAM_GENE_VARIANT	EUR
535	Gastritis and duodenitis	digestive	rs505922	ABO	9	136149229	T	C	C	0.969177	0.0103755	0.949667	0.989087	0.0025486	0.230596	1	393193	22473	-0.099884	2.0889e-20	COVID-19 Hospitalized	CODING_TRANSCRIPT_INTRON_VARIANT	EUR
401.1	Essential hypertension	circulatory system	rs75505823	LRP1	12	57540956	G	T	T	0.960685	0.0132941	0.935977	0.986046	0.00255279	0.230791	1	112478	309216	-0.20852	3.0745e-06	COVID-19 Critically ill	CODING_TRANSCRIPT_INTRON_VARIANT	EUR
295	Schizophrenia and other psychotic disorders	mental disorders	rs34488998	NKAIN3	8	63408372	G	A	A	1.09437	0.0298933	1.03209	1.16041	0.00255535	0.230838	1	419116	16254	0.1355	3.4644e-06	COVID-19 Hospitalized	CODING_TRANSCRIPT_INTRON_VARIANT	EUR
446.9	Arteritis NOS	circulatory system	rs9497053	UTRN	6	145026256	G	A	A	0.796762	0.0753304	0.687396	0.923527	0.00256096	0.231043	1	444276	718	-0.064841	1.0064e-06	COVID-19 Hospitalized	CODING_TRANSCRIPT_INTRON_VARIANT	EUR
738.4	Acquired spondylolisthesis	musculoskeletal	rs1405655	NR1H2	19	50882619	T	C	C	1.07179	0.0229891	1.02457	1.12119	0.00256178	0.231043	1	433955	4601	0.075181	1.1208e-11	COVID-19 Hospitalized,COVID-19 Critically ill	CODING_TRANSCRIPT_INTRON_VARIANT	EUR
452	Other venous embolism and thrombosis	circulatory system	rs8052423	SLC22A31	16	89269178	G	T	T	0.959098	0.0138481	0.933417	0.985486	0.00256374	0.231043	1	410087	24262	0.13037	1.0019e-06	COVID-19 Critically ill	UPSTREAM_GENE_VARIANT	EUR
278	Overweight, obesity and other hyperalimentation	endocrine/metabolic	rs3746539	PTPRT	20	40702071	G	A	A	1.01453	0.00478596	1.00506	1.02409	0.00257472	0.231693	1	221194	186855	0.05405	1.7723e-06	COVID-19 Hospitalized	THREE_PRIME_UTR_EXON_VARIANT	EUR
450	Noninfectious disorders of lymphatic channels	circulatory system	rs72655853	SBSPON	8	73985608	A	G	G	1.13936	0.0432804	1.04669	1.24022	0.00257505	0.231693	1	437245	4535	0.22523	8.3915e-07	COVID-19 Critically ill	CODING_TRANSCRIPT_INTRON_VARIANT	EUR
199.4	Neurofibromatosis	neoplasms	rs60305836	CDH8	16	61709381	A	C	C	1.3389	0.0968444	1.10742	1.61876	0.00258197	0.232131	1	445028	408	0.086719	1.1846e-06	COVID-19 Hospitalized	CODING_TRANSCRIPT_INTRON_VARIANT	EUR
512.9	Other dyspnea	respiratory	rs8080583	KANSL1	17	44162597	C	A	A	1.02218	0.00728325	1.00769	1.03688	0.00259271	0.232912	1	319830	65854	-0.12662	2.0785e-08	COVID-19 Critically ill	CODING_TRANSCRIPT_INTRON_VARIANT	EUR
703.1	Ingrowing nail	dermatologic	rs495828	ABO	9	136154867	G	T	T	1.03443	0.011246	1.01188	1.05749	0.00260892	0.234182	1	405667	24267	-0.13432	6.5649e-10	COVID-19 Critically ill	UPSTREAM_GENE_VARIANT	EUR
385.5	Tympanosclerosis and middle ear disease related to otitis media	sense organs	rs622568	SEC61G	7	54647894	A	C	C	1.42475	0.117618	1.13142	1.79414	0.00261495	0.234537	1	445058	218	0.11965	2.6006e-06	COVID-19 Critically ill	INTERGENIC_VARIANT	EUR
112	Candidiasis	infectious diseases	rs9367106	LOC100505711	6	41483390	G	C	C	0.807246	0.0711597	0.702158	0.928062	0.00262022	0.234602	1	422272	7774	0.20225	3.4038e-11	COVID-19 Hospitalized	INTERGENIC_VARIANT	EUR
690.1	Seborrheic dermatitis	dermatologic	rs766826	ELF5	11	34528766	C	T	T	0.97009	0.0100919	0.951091	0.989469	0.00262142	0.234602	1	393028	28601	-0.082134	1.155e-11	COVID-19 Hospitalized	CODING_TRANSCRIPT_INTRON_VARIANT	EUR
573.6	Nonspecific elevation of levels of transaminase or lactic acid dehydrogenase [LDH]	digestive	rs147812915	KAT7	17	47858295	C	T	T	1.18226	0.0556444	1.0601	1.31849	0.00262193	0.234602	1	429675	5013	0.23438	1.0943e-07	COVID-19 Critically ill	INTERGENIC_VARIANT	EUR
249	Secondary diabetes mellitus	endocrine/metabolic	rs62200027	CASC20	20	6469515	G	A	A	0.940595	0.0203554	0.903808	0.978879	0.00262396	0.234602	1	431724	6012	-0.053006	3.3456e-06	COVID-19 Hospitalized,COVID-19 Critically ill	NON_CODING_TRANSCRIPT_INTRON_VARIANT	EUR
504	Other alveolar and parietoalveolar pneumonopathy	respiratory	rs12660421	FOXP4-AS1	6	41488378	G	A	A	1.28397	0.0831172	1.09095	1.51114	0.00263617	0.235363	1	438702	3991	0.35506	1.1424e-09	COVID-19 Critically ill	DOWNSTREAM_GENE_VARIANT	EUR
530.6	Diverticulum of esophagus, acquired	digestive	rs1250993	LOC101929525	10	81399565	C	G	G	1.22198	0.066665	1.07231	1.39255	0.00263663	0.235363	1	444800	585	0.12403	5.3767e-08	COVID-19 Critically ill	INTERGENIC_VARIANT	EUR
689	Disorder of skin and subcutaneous tissue NOS	dermatologic	rs67959919	LZTFL1	3	45871908	G	A	A	0.956368	0.0148387	0.928954	0.98459	0.0026426	0.23571	1	347632	38624	0.59355	1.6043e-80	COVID-19 Critically ill	CODING_TRANSCRIPT_INTRON_VARIANT	EUR
550.4	Umbilical hernia	digestive	rs1250993	LOC101929525	10	81399565	C	G	G	0.958384	0.0141415	0.932185	0.985319	0.0026486	0.235959	1	424537	14311	0.12403	5.3767e-08	COVID-19 Critically ill	INTERGENIC_VARIANT	EUR
272.13	Mixed hyperlipidemia	endocrine/metabolic	rs581342	LMNA	1	156095466	T	C	C	0.96855	0.0106314	0.948577	0.988944	0.00264957	0.235959	1	318693	90221	0.090245	2.6355e-07	COVID-19 Hospitalized	CODING_TRANSCRIPT_INTRON_VARIANT	EUR
359.2	Myopathy	neurological	rs9501257	HLA-DPB1	6	33055355	A	G	G	1.20792	0.0628531	1.06792	1.36628	0.00265165	0.235959	1	442413	1327	0.17269	4.1339e-08	COVID-19 Critically ill	THREE_PRIME_UTR_EXON_VARIANT	EUR
952	Spinal cord injury without evidence of spinal bone injury	injuries & poisonings	rs75505823	LRP1	12	57540956	G	T	T	0.758358	0.0920455	0.633177	0.908289	0.00265559	0.236124	1	442678	1747	-0.20852	3.0745e-06	COVID-19 Critically ill	CODING_TRANSCRIPT_INTRON_VARIANT	EUR
874	Complication of amputation stump	injuries & poisonings	rs60869999	MYO1C	17	1390948	A	T	T	1.12779	0.0400267	1.0427	1.21983	0.00265959	0.236294	1	442905	1727	0.059541	2.9039e-06	COVID-19 Hospitalized	CODING_TRANSCRIPT_INTRON_VARIANT	EUR
575.8	Other disorders of biliary tract	digestive	rs7560588	BCL11A	2	60727416	G	A	A	1.13137	0.041092	1.04383	1.22626	0.0026664	0.236714	1	441065	1651	-0.12371	2.3396e-07	COVID-19 Critically ill	CODING_TRANSCRIPT_INTRON_VARIANT	EUR
689	Disorder of skin and subcutaneous tissue NOS	dermatologic	rs721917	SFTPD	10	81706324	A	G	G	0.976962	0.00776104	0.962213	0.991936	0.00267169	0.236997	1	347632	38624	0.055247	2.0819e-07	COVID-19 Hospitalized	SYNONYMOUS_VARIANT	EUR
735.21	Hammer toe (acquired)	musculoskeletal	rs13179014	SPEF2	5	35693227	A	C	C	0.966728	0.0112739	0.945601	0.988327	0.00268675	0.238015	1	414463	20143	-0.061249	6.1057e-07	COVID-19 Hospitalized	CODING_TRANSCRIPT_INTRON_VARIANT	EUR
555.21	Ulcerative colitis (chronic)	digestive	rs10774671	OAS1	12	113357193	G	A	A	1.12011	0.037792	1.04014	1.20623	0.00268783	0.238015	1	442238	1598	0.12569	3.6032e-11	COVID-19 Critically ill	SPLICE_ACCEPTOR_VARIANT	EUR
367.2	Astigmatism	sense organs	rs35508621	LZTFL1	3	45880481	T	C	C	0.970192	0.0100832	0.951207	0.989556	0.00268947	0.238015	1	273553	105144	0.38931	6.0917e-89	COVID-19 Hospitalized	CODING_TRANSCRIPT_INTRON_VARIANT	EUR
519.8	Other diseases of respiratory system, NEC	respiratory	rs10129899	LINC00637	14	104330432	C	A	A	0.931674	0.0235871	0.889584	0.975757	0.00269582	0.238391	1	430719	4060	-0.057002	2.1916e-06	COVID-19 Hospitalized	INTERGENIC_VARIANT	EUR
224	Benign neoplasm of eye	neoplasms	rs495828	ABO	9	136154867	G	T	T	1.03933	0.0128616	1.01346	1.06586	0.00270469	0.23888	1	417778	18379	-0.13432	6.5649e-10	COVID-19 Critically ill	UPSTREAM_GENE_VARIANT	EUR
561	Symptoms involving digestive system	digestive	rs10129899	LINC00637	14	104330432	C	A	A	0.979531	0.00689535	0.966382	0.992859	0.00270558	0.23888	1	341178	55423	-0.057002	2.1916e-06	COVID-19 Hospitalized	INTERGENIC_VARIANT	EUR
401.1	Essential hypertension	circulatory system	rs721917	SFTPD	10	81706324	A	G	G	1.01691	0.005596	1.00582	1.02813	0.00272636	0.240527	1	112478	309216	0.055247	2.0819e-07	COVID-19 Hospitalized	SYNONYMOUS_VARIANT	EUR
690	Erythematosquamous dermatosis	dermatologic	rs9268576	HLA-DRA	6	32395641	T	C	C	1.05785	0.0187673	1.01964	1.09748	0.0027316	0.240802	1	392229	28814	0.095134	9.9752e-07	COVID-19 Hospitalized	INTERGENIC_VARIANT	EUR
601.12	Chronic prostatitis	genitourinary	rs4830964	.	23	15515319	C	G	G	0.948284	0.0177249	0.915906	0.981806	0.00273662	0.240982	1	436467	4084	0.046578	2.9701e-06	COVID-19 Hospitalized	SEQUENCE_VARIANT	EUR
379.4	Anomalies of pupillary function	sense organs	rs147812915	KAT7	17	47858295	C	T	T	0.707502	0.115503	0.564173	0.887246	0.0027379	0.240982	1	441258	1747	0.23438	1.0943e-07	COVID-19 Critically ill	INTERGENIC_VARIANT	EUR
372	Disorders of conjunctiva	sense organs	rs8080583	KANSL1	17	44162597	C	A	A	1.05309	0.0172724	1.01804	1.08935	0.00274504	0.241423	1	419555	9621	-0.12662	2.0785e-08	COVID-19 Critically ill	CODING_TRANSCRIPT_INTRON_VARIANT	EUR
433.3	Cerebral ischemia	circulatory system	rs505922	ABO	9	136149229	T	C	C	1.02766	0.00911245	1.00947	1.04618	0.00275461	0.241677	1	398352	29533	-0.099884	2.0889e-20	COVID-19 Hospitalized	CODING_TRANSCRIPT_INTRON_VARIANT	EUR
250.22	Type 2 diabetes with renal manifestations	endocrine/metabolic	rs76423999	SLC12A7	5	1098067	T	A	A	1.0669	0.0216306	1.02261	1.1131	0.00275554	0.241677	1	412844	21959	0.18412	3.8813e-07	COVID-19 Critically ill	CODING_TRANSCRIPT_INTRON_VARIANT	EUR
296.1	Bipolar	mental disorders	rs1405655	NR1H2	19	50882619	T	C	C	1.03053	0.0100447	1.01044	1.05102	0.00275599	0.241677	1	412229	26656	0.075181	1.1208e-11	COVID-19 Hospitalized,COVID-19 Critically ill	CODING_TRANSCRIPT_INTRON_VARIANT	EUR
573.6	Nonspecific elevation of levels of transaminase or lactic acid dehydrogenase [LDH]	digestive	rs77534576	DLX4	17	47940666	C	T	T	1.23413	0.0702785	1.07533	1.41639	0.00275949	0.241677	1	429675	5013	0.20794	1.7585e-10	COVID-19 Hospitalized	INTERGENIC_VARIANT	EUR
249	Secondary diabetes mellitus	endocrine/metabolic	rs61667602	CRHR1	17	43785349	T	C	C	1.0672	0.0217273	1.02271	1.11363	0.00275991	0.241677	1	431724	6012	-0.093554	9.1279e-12	COVID-19 Hospitalized	FIVE_PRIME_UTR_INTRON_VARIANT	EUR
720	Spinal stenosis	musculoskeletal	rs67579710	THBS3	1	155173527	G	A	A	1.03571	0.0117211	1.01218	1.05977	0.00276142	0.241677	1	383843	40808	-0.10348	1.0252e-09	COVID-19 Hospitalized	CODING_TRANSCRIPT_INTRON_VARIANT	EUR
728.71	Contracture of palmar fascia [Dupuytren's disease]	musculoskeletal	rs9896243	NSF	17	44826056	C	G	G	0.935545	0.0222611	0.895604	0.977267	0.00276288	0.241677	1	435580	6544	-0.13155	3.2234e-08	COVID-19 Critically ill	CODING_TRANSCRIPT_INTRON_VARIANT	EUR
433.21	Cerebral artery occlusion, with cerebral infarction	circulatory system	rs495828	ABO	9	136154867	G	T	T	1.03894	0.0127701	1.01326	1.06528	0.0027744	0.242152	1	417837	18671	-0.13432	6.5649e-10	COVID-19 Critically ill	UPSTREAM_GENE_VARIANT	EUR
728.71	Contracture of palmar fascia [Dupuytren's disease]	musculoskeletal	rs111837807	CCHCR1	6	31121232	T	C	C	0.904295	0.0336267	0.846617	0.965903	0.0027747	0.242152	1	435580	6544	0.20363	2.152e-11	COVID-19 Critically ill,COVID-19 Hospitalized	CODING_TRANSCRIPT_INTRON_VARIANT	EUR
504	Other alveolar and parietoalveolar pneumonopathy	respiratory	rs11085727	TYK2	19	10466123	C	T	T	0.927008	0.0253349	0.882101	0.974201	0.00277472	0.242152	1	438702	3991	0.17253	2.3333e-18	COVID-19 Critically ill,COVID-19 Hospitalized	CODING_TRANSCRIPT_INTRON_VARIANT	EUR
276.41	Acidosis	endocrine/metabolic	rs9461128	TMEM14B	6	10753875	T	C	C	1.26181	0.0777752	1.08341	1.46959	0.0027897	0.243271	1	425841	7433	0.13046	3.4269e-06	COVID-19 Hospitalized	CODING_TRANSCRIPT_INTRON_VARIANT	EUR
418	Nonspecific chest pain	circulatory system	rs61667602	CRHR1	17	43785349	T	C	C	1.01792	0.00594128	1.00613	1.02984	0.00279912	0.243905	1	266566	122414	-0.093554	9.1279e-12	COVID-19 Hospitalized	FIVE_PRIME_UTR_INTRON_VARIANT	EUR
362.4	Retinal vascular changes and abnomalities	sense organs	rs7089827	TFAM	10	60157611	C	T	T	1.07418	0.0239448	1.02493	1.12579	0.00280474	0.244141	1	426123	11346	-0.14471	2.0338e-06	COVID-19 Critically ill	THREE_PRIME_UTR_EXON_VARIANT	EUR
654.1	Abnormality of organs and soft tissues of pelvis complicating pregnancy, childbirth, or the puerperium	pregnancy complications	rs12809318	FBRSL1	12	133140840	T	C	C	0.750868	0.0958852	0.622223	0.906111	0.00280614	0.244141	1	445605	242	-0.062781	9.5289e-09	COVID-19 Hospitalized	CODING_TRANSCRIPT_INTRON_VARIANT	EUR
428.1	Congestive heart failure (CHF) NOS	circulatory system	rs13050728	IFNAR2	21	34615210	T	C	C	0.97541	0.00833502	0.959605	0.991475	0.00281646	0.244731	1	388835	38759	-0.10657	4.0686e-21	COVID-19 Hospitalized,COVID-19 Critically ill	CODING_TRANSCRIPT_INTRON_VARIANT	EUR
496	Chronic airway obstruction	respiratory	rs35705950	MUC5B	11	1241221	G	T	T	1.0258	0.00852722	1.0088	1.04309	0.00281725	0.244731	1	317990	96217	-0.11177	1.2224e-08	COVID-19 Hospitalized,COVID-19 Critically ill	UPSTREAM_GENE_VARIANT	EUR
289.3	Personal history of diseases of blood and blood-forming organs	hematopoietic	rs12567716	FOXD2	1	48197570	T	C	C	1.44842	0.124051	1.1358	1.84709	0.0028223	0.244982	1	444357	268	-0.090753	1.4878e-06	COVID-19 Hospitalized	INTERGENIC_VARIANT	EUR
300.9	Posttraumatic stress disorder	mental disorders	rs8080583	KANSL1	17	44162597	C	A	A	1.01927	0.00639403	1.00658	1.03213	0.00282861	0.245341	1	331426	98822	-0.12662	2.0785e-08	COVID-19 Critically ill	CODING_TRANSCRIPT_INTRON_VARIANT	EUR
290.12	Dementia with cerebral degenerations	mental disorders	rs147812915	KAT7	17	47858295	C	T	T	1.32743	0.0949299	1.10207	1.59889	0.00284731	0.246774	1	443105	1538	0.23438	1.0943e-07	COVID-19 Critically ill	INTERGENIC_VARIANT	EUR
443.8	Other specified peripheral vascular diseases	circulatory system	rs60869999	MYO1C	17	1390948	A	T	T	1.10833	0.0344766	1.03591	1.18581	0.00285221	0.246887	1	439423	2339	0.059541	2.9039e-06	COVID-19 Hospitalized	CODING_TRANSCRIPT_INTRON_VARIANT	EUR
550.3	Femoral hernia	digestive	rs467843	TRAPPC13	5	64945715	A	G	G	1.34187	0.0985778	1.10611	1.62787	0.00285395	0.246887	1	445132	281	-0.089724	1.7259e-06	COVID-19 Critically ill	CODING_TRANSCRIPT_INTRON_VARIANT	EUR
696.42	Psoriatic arthropathy	dermatologic	rs111837807	CCHCR1	6	31121232	T	C	C	0.859374	0.0508063	0.777922	0.949355	0.00285522	0.246887	1	442236	2916	0.20363	2.152e-11	COVID-19 Critically ill,COVID-19 Hospitalized	CODING_TRANSCRIPT_INTRON_VARIANT	EUR
250.2	Type 2 diabetes	endocrine/metabolic	rs7579014	BCL11A	2	60707894	G	A	A	0.984869	0.0051117	0.975051	0.994786	0.00285734	0.246887	1	280540	147739	-0.05629	1.2614e-06	COVID-19 Hospitalized	CODING_TRANSCRIPT_INTRON_VARIANT	EUR
433.21	Cerebral artery occlusion, with cerebral infarction	circulatory system	rs505922	ABO	9	136149229	T	C	C	1.03406	0.011231	1.01155	1.05707	0.00286197	0.24698	1	417837	18671	-0.099884	2.0889e-20	COVID-19 Hospitalized	CODING_TRANSCRIPT_INTRON_VARIANT	EUR
401.2	Hypertensive heart and/or renal disease	circulatory system	rs9461128	TMEM14B	6	10753875	T	C	C	1.10318	0.032929	1.03423	1.17673	0.00286278	0.24698	1	362792	53713	0.13046	3.4269e-06	COVID-19 Hospitalized	CODING_TRANSCRIPT_INTRON_VARIANT	EUR
964.1	Anticoagulants causing adverse effects	injuries & poisonings	rs495828	ABO	9	136154867	G	T	T	1.16459	0.0511208	1.05356	1.28733	0.0028766	0.247882	1	442073	1041	-0.13432	6.5649e-10	COVID-19 Critically ill	UPSTREAM_GENE_VARIANT	EUR
459.7	Blood vessel replaced	circulatory system	rs9501257	HLA-DPB1	6	33055355	A	G	G	1.16516	0.0512864	1.05373	1.28837	0.00287761	0.247882	1	440590	2028	0.17269	4.1339e-08	COVID-19 Critically ill	THREE_PRIME_UTR_EXON_VARIANT	EUR
427.21	Atrial fibrillation	circulatory system	rs505922	ABO	9	136149229	T	C	C	1.01987	0.00660101	1.00676	1.03315	0.00288345	0.248186	1	367507	65638	-0.099884	2.0889e-20	COVID-19 Hospitalized	CODING_TRANSCRIPT_INTRON_VARIANT	EUR
720	Spinal stenosis	musculoskeletal	rs35154152	THBS3	1	155172725	T	C	C	1.03547	0.0116988	1.012	1.05949	0.00288553	0.248186	1	383843	40808	-0.20528	2.3574e-11	COVID-19 Critically ill	SYNONYMOUS_VARIANT	EUR
369	Infection of the eye	sense organs	rs9577395	ATP11A	13	113534984	C	G	G	1.04598	0.0150904	1.0155	1.07738	0.00289022	0.248381	1	407499	13620	0.064829	8.6068e-07	COVID-19 Hospitalized,COVID-19 Critically ill	CODING_TRANSCRIPT_INTRON_VARIANT	EUR
689	Disorder of skin and subcutaneous tissue NOS	dermatologic	rs35508621	LZTFL1	3	45880481	T	C	C	0.956322	0.0149918	0.928631	0.984839	0.00289218	0.248381	1	347632	38624	0.38931	6.0917e-89	COVID-19 Hospitalized	CODING_TRANSCRIPT_INTRON_VARIANT	EUR
735.3	Hallux valgus (Bunion)	musculoskeletal	rs67579710	THBS3	1	155173527	G	A	A	1.05548	0.0181337	1.01863	1.09367	0.00290366	0.249178	1	419202	15738	-0.10348	1.0252e-09	COVID-19 Hospitalized	CODING_TRANSCRIPT_INTRON_VARIANT	EUR
560.3	Peritoneal or intestinal adhesions	digestive	rs11085727	TYK2	19	10466123	C	T	T	1.19173	0.058914	1.06177	1.3376	0.00290729	0.2493	1	444285	663	0.17253	2.3333e-18	COVID-19 Critically ill,COVID-19 Hospitalized	CODING_TRANSCRIPT_INTRON_VARIANT	EUR
737.3	Kyphoscoliosis and scoliosis	musculoskeletal	rs3746539	PTPRT	20	40702071	G	A	A	1.07974	0.0257756	1.02654	1.13569	0.00291691	0.249813	1	436294	3337	0.05405	1.7723e-06	COVID-19 Hospitalized	THREE_PRIME_UTR_EXON_VARIANT	EUR
530.11	GERD	digestive	rs622568	SEC61G	7	54647894	A	C	C	1.01857	0.00618228	1.0063	1.03099	0.00291769	0.249813	1	241626	166254	0.11965	2.6006e-06	COVID-19 Critically ill	INTERGENIC_VARIANT	EUR
1089	NA	NA	rs495828	ABO	9	136154867	G	T	T	1.0757	0.0245236	1.02522	1.12867	0.00292333	0.250107	1	439727	4775	-0.13432	6.5649e-10	COVID-19 Critically ill	UPSTREAM_GENE_VARIANT	EUR
573.3	Hepatomegaly	digestive	rs766826	ELF5	11	34528766	C	T	T	0.906712	0.0329197	0.850057	0.967143	0.00293142	0.2506	1	436915	2553	-0.082134	1.155e-11	COVID-19 Hospitalized	CODING_TRANSCRIPT_INTRON_VARIANT	EUR
172.21	Basal cell carcinoma	neoplasms	rs12809318	FBRSL1	12	133140840	T	C	C	1.02717	0.00901187	1.00918	1.04547	0.0029352	0.2506	1	402688	28923	-0.062781	9.5289e-09	COVID-19 Hospitalized	CODING_TRANSCRIPT_INTRON_VARIANT	EUR
316	Substance addiction and disorders	mental disorders	rs1405655	NR1H2	19	50882619	T	C	C	1.02308	0.00767142	1.00781	1.03858	0.00293573	0.2506	1	376090	50717	0.075181	1.1208e-11	COVID-19 Hospitalized,COVID-19 Critically ill	CODING_TRANSCRIPT_INTRON_VARIANT	EUR
710.19	Unspecified osteomyelitis	musculoskeletal	rs67579710	THBS3	1	155173527	G	A	A	1.08468	0.0273345	1.0281	1.14437	0.002943	0.251031	1	436301	6584	-0.10348	1.0252e-09	COVID-19 Hospitalized	CODING_TRANSCRIPT_INTRON_VARIANT	EUR
580.14	Chronic glomerulonephritis, NOS	genitourinary	rs67959919	LZTFL1	3	45871908	G	A	A	0.599835	0.172043	0.428142	0.840378	0.00297044	0.253181	1	445077	385	0.59355	1.6043e-80	COVID-19 Critically ill	CODING_TRANSCRIPT_INTRON_VARIANT	EUR
501	Pneumonitis due to inhalation of food or vomitus	respiratory	rs61667602	CRHR1	17	43785349	T	C	C	0.909468	0.0319545	0.854256	0.96825	0.002981	0.253863	1	437364	2994	-0.093554	9.1279e-12	COVID-19 Hospitalized	FIVE_PRIME_UTR_INTRON_VARIANT	EUR
698	Pruritus and related conditions	dermatologic	rs111837807	CCHCR1	6	31121232	T	C	C	0.926362	0.02576	0.880752	0.974334	0.00298436	0.253863	1	414190	10641	0.20363	2.152e-11	COVID-19 Critically ill,COVID-19 Hospitalized	CODING_TRANSCRIPT_INTRON_VARIANT	EUR
588.2	Secondary hyperparathyroidism (of renal origin)	genitourinary	rs9501257	HLA-DPB1	6	33055355	A	G	G	1.10832	0.0346407	1.03557	1.18618	0.00298844	0.253863	1	438785	4692	0.17269	4.1339e-08	COVID-19 Critically ill	THREE_PRIME_UTR_EXON_VARIANT	EUR
656	Other perinatal conditions of fetus or newborn	pregnancy complications	rs35154152	THBS3	1	155172725	T	C	C	1.26026	0.0779193	1.08177	1.46819	0.00299124	0.253863	1	443720	752	-0.20528	2.3574e-11	COVID-19 Critically ill	SYNONYMOUS_VARIANT	EUR
367	Disorders of refraction and accommodation; blindness and low vision	sense organs	rs495828	ABO	9	136154867	G	T	T	1.0177	0.00590924	1.00598	1.02955	0.00299413	0.253863	1	136415	274397	-0.13432	6.5649e-10	COVID-19 Critically ill	UPSTREAM_GENE_VARIANT	EUR
250.23	Type 2 diabetes with ophthalmic manifestations	endocrine/metabolic	rs12259804	PLEKHS1	10	115573378	T	C	C	0.932906	0.0233991	0.891088	0.976687	0.00299655	0.253863	1	400916	26974	-0.27547	4.8674e-08	COVID-19 Critically ill	INTERGENIC_VARIANT	EUR
411	Ischemic Heart Disease	circulatory system	rs10129899	LINC00637	14	104330432	C	A	A	0.984433	0.00528605	0.974287	0.994685	0.00299701	0.253863	1	279861	134832	-0.057002	2.1916e-06	COVID-19 Hospitalized	INTERGENIC_VARIANT	EUR
727	Other disorders of synovium, tendon, and bursa	musculoskeletal	rs11702230	LOC101928126	21	35377591	C	T	T	1.03189	0.0105764	1.01072	1.0535	0.00299822	0.253863	1	355603	51738	0.099731	3.223e-09	COVID-19 Hospitalized	INTERGENIC_VARIANT	EUR
530.2	Esophageal bleeding (varices/hemorrhage)	digestive	rs495828	ABO	9	136154867	G	T	T	0.922152	0.0273076	0.874094	0.972852	0.00299863	0.253863	1	437091	4199	-0.13432	6.5649e-10	COVID-19 Critically ill	UPSTREAM_GENE_VARIANT	EUR
789	Nausea and vomiting	symptoms	rs61667602	CRHR1	17	43785349	T	C	C	0.968821	0.0106744	0.948762	0.989303	0.00300285	0.253863	1	381442	27997	-0.093554	9.1279e-12	COVID-19 Hospitalized	FIVE_PRIME_UTR_INTRON_VARIANT	EUR
395.2	Nonrheumatic aortic valve disorders	circulatory system	rs505922	ABO	9	136149229	T	C	C	1.03449	0.011427	1.01157	1.05792	0.00300711	0.253863	1	416064	18250	-0.099884	2.0889e-20	COVID-19 Hospitalized	CODING_TRANSCRIPT_INTRON_VARIANT	EUR
496	Chronic airway obstruction	respiratory	rs581342	LMNA	1	156095466	T	C	C	0.969263	0.0105238	0.949476	0.989463	0.00301195	0.253863	1	317990	96217	0.090245	2.6355e-07	COVID-19 Hospitalized	CODING_TRANSCRIPT_INTRON_VARIANT	EUR
228	Hemangioma and lymphangioma, any site	neoplasms	rs7960611	CLEC1A	12	10230416	G	A	A	1.08411	0.0272235	1.02778	1.14352	0.00301291	0.253863	1	418435	8468	-0.1584	3.3086e-07	COVID-19 Critically ill	CODING_TRANSCRIPT_INTRON_VARIANT	EUR
433.6	Acute, but ill-defined cerebrovascular disease	circulatory system	rs8080583	KANSL1	17	44162597	C	A	A	1.04709	0.015515	1.01573	1.07942	0.00301637	0.253863	1	427827	12068	-0.12662	2.0785e-08	COVID-19 Critically ill	CODING_TRANSCRIPT_INTRON_VARIANT	EUR
561.2	NA	NA	rs11085727	TYK2	19	10466123	C	T	T	1.0649	0.0212017	1.02156	1.11009	0.0030176	0.253863	1	427311	5412	0.17253	2.3333e-18	COVID-19 Critically ill,COVID-19 Hospitalized	CODING_TRANSCRIPT_INTRON_VARIANT	EUR
360.3	Hypotony of eye	sense organs	rs7560588	BCL11A	2	60727416	G	A	A	1.34186	0.0991478	1.10488	1.62968	0.00301827	0.253863	1	445360	266	-0.12371	2.3396e-07	COVID-19 Critically ill	CODING_TRANSCRIPT_INTRON_VARIANT	EUR
938.1	Acute dermatitis due to solar radiation	dermatologic	rs9461128	TMEM14B	6	10753875	T	C	C	1.86119	0.20946	1.23452	2.80597	0.00301905	0.253863	1	441600	732	0.13046	3.4269e-06	COVID-19 Hospitalized	CODING_TRANSCRIPT_INTRON_VARIANT	EUR
452	Other venous embolism and thrombosis	circulatory system	rs117169628	SLC22A31	16	89262657	G	A	A	0.959357	0.0139907	0.933408	0.986028	0.00302031	0.253863	1	410087	24262	0.081201	5.77e-07	COVID-19 Hospitalized	SYNONYMOUS_VARIANT	EUR
426.2	Atrioventricular [AV] block	circulatory system	rs60305836	CDH8	16	61709381	A	C	C	0.944219	0.0193555	0.90907	0.980727	0.00302278	0.253863	1	421442	13597	0.086719	1.1846e-06	COVID-19 Hospitalized	CODING_TRANSCRIPT_INTRON_VARIANT	EUR
433.3	Cerebral ischemia	circulatory system	rs61667602	CRHR1	17	43785349	T	C	C	1.03091	0.0102649	1.01037	1.05186	0.00302485	0.253863	1	398352	29533	-0.093554	9.1279e-12	COVID-19 Hospitalized	FIVE_PRIME_UTR_INTRON_VARIANT	EUR
801	Fracture of ankle and foot	injuries & poisonings	rs34488998	NKAIN3	8	63408372	G	A	A	1.09406	0.0303164	1.03094	1.16103	0.00302554	0.253863	1	421427	15768	0.1355	3.4644e-06	COVID-19 Hospitalized	CODING_TRANSCRIPT_INTRON_VARIANT	EUR
427.3	Other specified cardiac dysrhythmias	circulatory system	rs61667602	CRHR1	17	43785349	T	C	C	1.02755	0.00916626	1.00925	1.04618	0.00302824	0.253901	1	365340	38291	-0.093554	9.1279e-12	COVID-19 Hospitalized	FIVE_PRIME_UTR_INTRON_VARIANT	EUR
804	Fracture of hand or wrist	injuries & poisonings	rs60305836	CDH8	16	61709381	A	C	C	1.06526	0.0213248	1.02165	1.11073	0.00303102	0.253946	1	428805	10038	0.086719	1.1846e-06	COVID-19 Hospitalized	CODING_TRANSCRIPT_INTRON_VARIANT	EUR
585.1	Acute renal failure	genitourinary	rs67579710	THBS3	1	155173527	G	A	A	1.03674	0.0121731	1.0123	1.06178	0.00303474	0.25407	1	384340	37784	-0.10348	1.0252e-09	COVID-19 Hospitalized	CODING_TRANSCRIPT_INTRON_VARIANT	EUR
733.2	Cyst of bone	musculoskeletal	rs10774671	OAS1	12	113357193	G	A	A	0.829351	0.0631345	0.732821	0.938596	0.00303965	0.254293	1	443198	527	0.12569	3.6032e-11	COVID-19 Critically ill	SPLICE_ACCEPTOR_VARIANT	EUR
710.19	Unspecified osteomyelitis	musculoskeletal	rs35154152	THBS3	1	155172725	T	C	C	1.08418	0.0272848	1.02772	1.14374	0.00305386	0.255293	1	436301	6584	-0.20528	2.3574e-11	COVID-19 Critically ill	SYNONYMOUS_VARIANT	EUR
735.3	Hallux valgus (Bunion)	musculoskeletal	rs35154152	THBS3	1	155172725	T	C	C	1.05507	0.0181002	1.0183	1.09318	0.00305724	0.255387	1	419202	15738	-0.20528	2.3574e-11	COVID-19 Critically ill	SYNONYMOUS_VARIANT	EUR
287	Purpura and other hemorrhagic conditions	hematopoietic	rs581342	LMNA	1	156095466	T	C	C	1.061	0.0199965	1.02022	1.10341	0.00306629	0.255954	1	410586	19146	0.090245	2.6355e-07	COVID-19 Hospitalized	CODING_TRANSCRIPT_INTRON_VARIANT	EUR
619.2	Disorders of uterus, NEC	genitourinary	rs9461128	TMEM14B	6	10753875	T	C	C	1.6143	0.161812	1.17557	2.21676	0.00308019	0.256925	1	442657	1635	0.13046	3.4269e-06	COVID-19 Hospitalized	CODING_TRANSCRIPT_INTRON_VARIANT	EUR
537	Other disorders of stomach and duodenum	digestive	rs505922	ABO	9	136149229	T	C	C	0.94558	0.0189096	0.911176	0.981283	0.00308479	0.257119	1	425976	6556	-0.099884	2.0889e-20	COVID-19 Hospitalized	CODING_TRANSCRIPT_INTRON_VARIANT	EUR
747.12	Valvular heart disease/ heart chambers	congenital anomalies	rs7089827	TFAM	10	60157611	C	T	T	0.76273	0.091558	0.637436	0.912652	0.00309392	0.257688	1	443542	987	-0.14471	2.0338e-06	COVID-19 Critically ill	THREE_PRIME_UTR_EXON_VARIANT	EUR
656	Other perinatal conditions of fetus or newborn	pregnancy complications	rs67579710	THBS3	1	155173527	G	A	A	1.25987	0.0780948	1.08106	1.46825	0.00309639	0.257688	1	443720	752	-0.10348	1.0252e-09	COVID-19 Hospitalized	CODING_TRANSCRIPT_INTRON_VARIANT	EUR
395	Heart valve disorders	circulatory system	rs505922	ABO	9	136149229	T	C	C	1.02638	0.00880319	1.00882	1.04424	0.00310378	0.257688	1	393587	32243	-0.099884	2.0889e-20	COVID-19 Hospitalized	CODING_TRANSCRIPT_INTRON_VARIANT	EUR
586.3	Vascular disorders of kidney/hypertrophy	genitourinary	rs9268576	HLA-DRA	6	32395641	T	C	C	1.56129	0.150654	1.16211	2.09758	0.00310463	0.257688	1	445012	289	0.095134	9.9752e-07	COVID-19 Hospitalized	INTERGENIC_VARIANT	EUR
458.1	Orthostatic hypotension	circulatory system	rs61667602	CRHR1	17	43785349	T	C	C	0.954192	0.0158573	0.924992	0.984314	0.00310642	0.257688	1	416454	12141	-0.093554	9.1279e-12	COVID-19 Hospitalized	FIVE_PRIME_UTR_INTRON_VARIANT	EUR
281.11	Pernicious anemia	hematopoietic	rs35508621	LZTFL1	3	45880481	T	C	C	1.24108	0.0730426	1.07554	1.4321	0.00310729	0.257688	1	443701	1168	0.38931	6.0917e-89	COVID-19 Hospitalized	CODING_TRANSCRIPT_INTRON_VARIANT	EUR
564	Functional digestive disorders	digestive	rs9896243	NSF	17	44826056	C	G	G	1.03437	0.01143	1.01146	1.05781	0.00310756	0.257688	1	391779	24992	-0.13155	3.2234e-08	COVID-19 Critically ill	CODING_TRANSCRIPT_INTRON_VARIANT	EUR
726.4	Calcaneal spur; Exostosis NOS	musculoskeletal	rs2277732	DPP9	19	4723670	C	A	A	0.955404	0.0154347	0.926935	0.984748	0.00311934	0.258304	1	417229	11442	0.11697	6.1912e-22	COVID-19 Hospitalized,COVID-19 Critically ill	FIVE_PRIME_UTR_INTRON_VARIANT	EUR
366.2	Senile cataract	sense organs	rs10774679	OAS3	12	113374748	C	T	T	1.01557	0.00522803	1.00522	1.02603	0.00311955	0.258304	1	211763	192273	0.075824	4.6954e-12	COVID-19 Hospitalized	UPSTREAM_GENE_VARIANT	EUR
295.3	Psychosis	mental disorders	rs9896243	NSF	17	44826056	C	G	G	0.946455	0.0186243	0.91253	0.981642	0.00312839	0.258661	1	427397	9355	-0.13155	3.2234e-08	COVID-19 Critically ill	CODING_TRANSCRIPT_INTRON_VARIANT	EUR
785	Abdominal pain	symptoms	rs8080583	KANSL1	17	44162597	C	A	A	1.01982	0.00664219	1.00663	1.03318	0.00313067	0.258661	1	302682	85581	-0.12662	2.0785e-08	COVID-19 Critically ill	CODING_TRANSCRIPT_INTRON_VARIANT	EUR
728.71	Contracture of palmar fascia [Dupuytren's disease]	musculoskeletal	rs61667602	CRHR1	17	43785349	T	C	C	0.938153	0.0216076	0.899252	0.978738	0.00313071	0.258661	1	435580	6544	-0.093554	9.1279e-12	COVID-19 Hospitalized	FIVE_PRIME_UTR_INTRON_VARIANT	EUR
509.2	Respiratory insufficiency	respiratory	rs766826	ELF5	11	34528766	C	T	T	1.12154	0.0388451	1.03933	1.21027	0.00314783	0.259885	1	440597	1718	-0.082134	1.155e-11	COVID-19 Hospitalized	CODING_TRANSCRIPT_INTRON_VARIANT	EUR
172.21	Basal cell carcinoma	neoplasms	rs35154152	THBS3	1	155172725	T	C	C	1.0415	0.0137739	1.01376	1.07	0.00315282	0.260103	1	402688	28923	-0.20528	2.3574e-11	COVID-19 Critically ill	SYNONYMOUS_VARIANT	EUR
512	Other symptoms of respiratory system	respiratory	rs9461128	TMEM14B	6	10753875	T	C	C	1.07329	0.0239577	1.02406	1.12489	0.00315506	0.260103	1	210618	162365	0.13046	3.4269e-06	COVID-19 Hospitalized	CODING_TRANSCRIPT_INTRON_VARIANT	EUR
603	Other disorders of testis	genitourinary	rs35705950	MUC5B	11	1241221	G	T	T	1.07762	0.0253252	1.02544	1.13246	0.00315798	0.260154	1	431244	7737	-0.11177	1.2224e-08	COVID-19 Hospitalized,COVID-19 Critically ill	UPSTREAM_GENE_VARIANT	EUR
728.1	Muscular calcification and ossification	musculoskeletal	rs7605877	FOXI3	2	88559025	T	C	C	1.42851	0.120829	1.12729	1.81023	0.00316181	0.260228	1	444973	272	-0.071053	3.3369e-06	COVID-19 Hospitalized	INTERGENIC_VARIANT	EUR
384.4	Perforation of tympanic membrane	sense organs	rs10774671	OAS1	12	113357193	G	A	A	1.08829	0.0286678	1.02883	1.15119	0.00316348	0.260228	1	440653	2765	0.12569	3.6032e-11	COVID-19 Critically ill	SPLICE_ACCEPTOR_VARIANT	EUR
153	Colorectal cancer	neoplasms	rs77534576	DLX4	17	47940666	C	T	T	0.841047	0.0586589	0.749704	0.943519	0.00316654	0.260291	1	431667	9934	0.20794	1.7585e-10	COVID-19 Hospitalized	INTERGENIC_VARIANT	EUR
189.4	Malignant neoplasm of other urinary organs	neoplasms	rs34488998	NKAIN3	8	63408372	G	A	A	1.42176	0.119255	1.12542	1.79612	0.00316981	0.260371	1	444367	774	0.1355	3.4644e-06	COVID-19 Hospitalized	CODING_TRANSCRIPT_INTRON_VARIANT	EUR
283	Acquired hemolytic anemias	hematopoietic	rs10774671	OAS1	12	113357193	G	A	A	0.8441	0.0574529	0.754206	0.944709	0.00317813	0.260832	1	444525	637	0.12569	3.6032e-11	COVID-19 Critically ill	SPLICE_ACCEPTOR_VARIANT	EUR
172.21	Basal cell carcinoma	neoplasms	rs67579710	THBS3	1	155173527	G	A	A	1.04155	0.0138007	1.01375	1.07011	0.00318004	0.260832	1	402688	28923	-0.10348	1.0252e-09	COVID-19 Hospitalized	CODING_TRANSCRIPT_INTRON_VARIANT	EUR
599.5	Frequency of urination and polyuria	genitourinary	rs61667602	CRHR1	17	43785349	T	C	C	1.02996	0.0100092	1.00995	1.05037	0.00318347	0.260925	1	381884	31187	-0.093554	9.1279e-12	COVID-19 Hospitalized	FIVE_PRIME_UTR_INTRON_VARIANT	EUR
807	Fracture of ribs	injuries & poisonings	rs12567716	FOXD2	1	48197570	T	C	C	0.919369	0.0285133	0.869399	0.972211	0.0031945	0.261639	1	428717	7178	-0.090753	1.4878e-06	COVID-19 Hospitalized	INTERGENIC_VARIANT	EUR
480.1	Bacterial pneumonia	respiratory	rs915823	TMPRSS2	21	42851454	A	C	C	0.947113	0.0184345	0.913504	0.981959	0.00320284	0.262133	1	422651	10579	-0.066039	1.6687e-06	COVID-19 Hospitalized	CODING_TRANSCRIPT_INTRON_VARIANT	EUR
053	Herpes zoster	infectious diseases	rs9268576	HLA-DRA	6	32395641	T	C	C	0.912215	0.0311888	0.858122	0.969717	0.00321984	0.262768	1	417805	10953	0.095134	9.9752e-07	COVID-19 Hospitalized	INTERGENIC_VARIANT	EUR
585.1	Acute renal failure	genitourinary	rs35154152	THBS3	1	155172725	T	C	C	1.03644	0.0121502	1.01205	1.06142	0.00322116	0.262768	1	384340	37784	-0.20528	2.3574e-11	COVID-19 Critically ill	SYNONYMOUS_VARIANT	EUR
054	Herpes simplex	infectious diseases	rs2284028	NCF4	22	37265172	A	C	C	1.26124	0.0787908	1.08076	1.47185	0.00322212	0.262768	1	427030	9430	0.31271	4.1737e-06	COVID-19 Critically ill	CODING_TRANSCRIPT_INTRON_VARIANT	EUR
292.4	Altered mental status	mental disorders	rs3746539	PTPRT	20	40702071	G	A	A	1.04016	0.0133666	1.01326	1.06777	0.00322252	0.262768	1	417249	12719	0.05405	1.7723e-06	COVID-19 Hospitalized	THREE_PRIME_UTR_EXON_VARIANT	EUR
275.6	Hypercalcemia	endocrine/metabolic	rs8080583	KANSL1	17	44162597	C	A	A	1.07162	0.0234836	1.02341	1.1221	0.00322446	0.262768	1	436094	5120	-0.12662	2.0785e-08	COVID-19 Critically ill	CODING_TRANSCRIPT_INTRON_VARIANT	EUR
580.14	Chronic glomerulonephritis, NOS	genitourinary	rs35508621	LZTFL1	3	45880481	T	C	C	0.600076	0.173384	0.427191	0.842929	0.00322455	0.262768	1	445077	385	0.38931	6.0917e-89	COVID-19 Hospitalized	CODING_TRANSCRIPT_INTRON_VARIANT	EUR
242	Thyrotoxicosis with or without goiter	endocrine/metabolic	rs9896243	NSF	17	44826056	C	G	G	0.929627	0.024776	0.885563	0.975884	0.00322685	0.262768	1	436453	5291	-0.13155	3.2234e-08	COVID-19 Critically ill	CODING_TRANSCRIPT_INTRON_VARIANT	EUR
367.2	Astigmatism	sense organs	rs67959919	LZTFL1	3	45871908	G	A	A	0.971054	0.00997814	0.952248	0.990232	0.00324265	0.263865	1	273553	105144	0.59355	1.6043e-80	COVID-19 Critically ill	CODING_TRANSCRIPT_INTRON_VARIANT	EUR
465	Acute upper respiratory infections of multiple or unspecified sites	respiratory	rs61667602	CRHR1	17	43785349	T	C	C	1.02119	0.00712611	1.00703	1.03556	0.00324883	0.264045	1	301665	71248	-0.093554	9.1279e-12	COVID-19 Hospitalized	FIVE_PRIME_UTR_INTRON_VARIANT	EUR
433.3	Cerebral ischemia	circulatory system	rs8080583	KANSL1	17	44162597	C	A	A	1.03064	0.0102558	1.01013	1.05157	0.00325081	0.264045	1	398352	29533	-0.12662	2.0785e-08	COVID-19 Critically ill	CODING_TRANSCRIPT_INTRON_VARIANT	EUR
395.2	Nonrheumatic aortic valve disorders	circulatory system	rs76073397	MIR548H2	16	11386452	T	C	C	1.05916	0.0195304	1.01938	1.10049	0.00325202	0.264045	1	416064	18250	0.14454	9.6663e-07	COVID-19 Critically ill,COVID-19 Hospitalized	INTERGENIC_VARIANT	EUR
250.2	Type 2 diabetes	endocrine/metabolic	rs67579710	THBS3	1	155173527	G	A	A	1.02233	0.0075064	1.0074	1.03749	0.0032542	0.264045	1	280540	147739	-0.10348	1.0252e-09	COVID-19 Hospitalized	CODING_TRANSCRIPT_INTRON_VARIANT	EUR
721.8	Other allied disorders of spine	musculoskeletal	rs2284028	NCF4	22	37265172	A	C	C	1.82206	0.203958	1.22167	2.71752	0.00326493	0.264392	1	439479	1087	0.31271	4.1737e-06	COVID-19 Critically ill	CODING_TRANSCRIPT_INTRON_VARIANT	EUR
530	Diseases of esophagus	digestive	rs7605877	FOXI3	2	88559025	T	C	C	1.02139	0.00719623	1.00709	1.0359	0.00326683	0.264392	1	229100	179780	-0.071053	3.3369e-06	COVID-19 Hospitalized	INTERGENIC_VARIANT	EUR
280.2	Iron deficiency anemia secondary to blood loss (chronic)	hematopoietic	rs495828	ABO	9	136154867	G	T	T	0.924076	0.0268446	0.876713	0.973997	0.0032671	0.264392	1	434209	4325	-0.13432	6.5649e-10	COVID-19 Critically ill	UPSTREAM_GENE_VARIANT	EUR
452	Other venous embolism and thrombosis	circulatory system	rs72711165	TMEM65	8	125336564	T	C	C	0.869157	0.047677	0.791618	0.954292	0.00326866	0.264392	1	410087	24262	0.18279	6.0907e-07	COVID-19 Hospitalized	CODING_TRANSCRIPT_INTRON_VARIANT	EUR
433.3	Cerebral ischemia	circulatory system	rs495828	ABO	9	136154867	G	T	T	1.03102	0.0103864	1.01024	1.05222	0.00327015	0.264392	1	398352	29533	-0.13432	6.5649e-10	COVID-19 Critically ill	UPSTREAM_GENE_VARIANT	EUR
199	Neoplasm of uncertain behavior	neoplasms	rs12809318	FBRSL1	12	133140840	T	C	C	1.03466	0.0115856	1.01143	1.05842	0.00327301	0.264412	1	401586	16676	-0.062781	9.5289e-09	COVID-19 Hospitalized	CODING_TRANSCRIPT_INTRON_VARIANT	EUR
355	Complex regional/central pain syndrome	neurological	rs4830964	.	23	15515319	C	G	G	0.927591	0.0255604	0.882266	0.975244	0.00327507	0.264412	1	440493	2185	0.046578	2.9701e-06	COVID-19 Hospitalized	SEQUENCE_VARIANT	EUR
246.7	Abnormal results of function study of thyroid	endocrine/metabolic	rs12567716	FOXD2	1	48197570	T	C	C	0.888585	0.0401757	0.821299	0.961383	0.00327994	0.264529	1	434616	3704	-0.090753	1.4878e-06	COVID-19 Hospitalized	INTERGENIC_VARIANT	EUR
172	Skin cancer	neoplasms	rs7560588	BCL11A	2	60727416	G	A	A	0.979542	0.00703076	0.966136	0.993133	0.00328206	0.264529	1	348477	78683	-0.12371	2.3396e-07	COVID-19 Critically ill	CODING_TRANSCRIPT_INTRON_VARIANT	EUR
426.91	Cardiac pacemaker in situ	circulatory system	rs9896243	NSF	17	44826056	C	G	G	1.04156	0.0138509	1.01367	1.07022	0.00328354	0.264529	1	424178	16701	-0.13155	3.2234e-08	COVID-19 Critically ill	CODING_TRANSCRIPT_INTRON_VARIANT	EUR
377	Disorders of optic nerve and visual pathways	sense organs	rs111837807	CCHCR1	6	31121232	T	C	C	0.926121	0.0261151	0.87991	0.974758	0.00329343	0.265138	1	425807	10485	0.20363	2.152e-11	COVID-19 Critically ill,COVID-19 Hospitalized	CODING_TRANSCRIPT_INTRON_VARIANT	EUR
727	Other disorders of synovium, tendon, and bursa	musculoskeletal	rs111783124	LOC101928126	21	35362848	G	A	A	1.02986	0.0100148	1.00984	1.05027	0.00330456	0.265837	1	355603	51738	0.13532	2.1558e-07	COVID-19 Critically ill	INTERGENIC_VARIANT	EUR
540.11	Acute appendicitis	digestive	rs622568	SEC61G	7	54647894	A	C	C	0.899431	0.0360827	0.838019	0.965342	0.00330865	0.265837	1	441951	3060	0.11965	2.6006e-06	COVID-19 Critically ill	INTERGENIC_VARIANT	EUR
530	Diseases of esophagus	digestive	rs9896243	NSF	17	44826056	C	G	G	0.983751	0.00557718	0.973056	0.994563	0.00330916	0.265837	1	229100	179780	-0.13155	3.2234e-08	COVID-19 Critically ill	CODING_TRANSCRIPT_INTRON_VARIANT	EUR
172.3	Carcinoma in situ of skin	neoplasms	rs9577395	ATP11A	13	113534984	C	G	G	0.929804	0.0248024	0.885686	0.97612	0.00334144	0.267932	1	432789	5290	0.064829	8.6068e-07	COVID-19 Hospitalized,COVID-19 Critically ill	CODING_TRANSCRIPT_INTRON_VARIANT	EUR
317.1	Alcoholism	mental disorders	rs5023077	FBRSL1	12	133141973	T	C	C	1.02024	0.00682806	1.00667	1.03398	0.00334307	0.267932	1	368963	54912	-0.090901	1.5172e-06	COVID-19 Critically ill	CODING_TRANSCRIPT_INTRON_VARIANT	EUR
365.11	Primary open angle glaucoma	sense organs	rs67579710	THBS3	1	155173527	G	A	A	1.05038	0.0167513	1.01645	1.08544	0.00334386	0.267932	1	420689	18922	-0.10348	1.0252e-09	COVID-19 Hospitalized	CODING_TRANSCRIPT_INTRON_VARIANT	EUR
743.21	Pathologic fracture of vertebrae	musculoskeletal	rs2277732	DPP9	19	4723670	C	A	A	0.868451	0.0480719	0.790363	0.954255	0.00334609	0.267932	1	442034	1187	0.11697	6.1912e-22	COVID-19 Hospitalized,COVID-19 Critically ill	FIVE_PRIME_UTR_INTRON_VARIANT	EUR
573.9	Abnormal serum enzyme levels	digestive	rs495828	ABO	9	136154867	G	T	T	0.929458	0.0249343	0.885127	0.976009	0.00334754	0.267932	1	428173	4983	-0.13432	6.5649e-10	COVID-19 Critically ill	UPSTREAM_GENE_VARIANT	EUR
858	Complication of internal orthopedic device	injuries & poisonings	rs1453205	LOC101928196	2	19901073	C	T	T	1.0538	0.0178622	1.01755	1.09135	0.00334945	0.267932	1	433960	6817	0.096992	3.6368e-06	COVID-19 Critically ill	INTERGENIC_VARIANT	EUR
601.3	Orchitis and epididymitis	genitourinary	rs76073397	MIR548H2	16	11386452	T	C	C	1.10349	0.033573	1.03322	1.17855	0.00335316	0.26804	1	432655	5778	0.14454	9.6663e-07	COVID-19 Critically ill,COVID-19 Hospitalized	INTERGENIC_VARIANT	EUR
173	Neoplasm of uncertain behavior of skin	neoplasms	rs13179014	SPEF2	5	35693227	A	C	C	1.02157	0.00727757	1.0071	1.03625	0.00336234	0.268584	1	341373	53740	-0.061249	6.1057e-07	COVID-19 Hospitalized	CODING_TRANSCRIPT_INTRON_VARIANT	EUR
728.7	Fasciitis	musculoskeletal	rs111837807	CCHCR1	6	31121232	T	C	C	0.958728	0.0143754	0.932093	0.986125	0.00336867	0.2689	1	386170	36305	0.20363	2.152e-11	COVID-19 Critically ill,COVID-19 Hospitalized	CODING_TRANSCRIPT_INTRON_VARIANT	EUR
110.2	Dermatomycoses	infectious diseases	rs2277732	DPP9	19	4723670	C	A	A	0.90722	0.0332206	0.850032	0.968255	0.00337841	0.269487	1	437309	2480	0.11697	6.1912e-22	COVID-19 Hospitalized,COVID-19 Critically ill	FIVE_PRIME_UTR_INTRON_VARIANT	EUR
564	Functional digestive disorders	digestive	rs78313563	ESS2	22	19136365	G	A	A	1.14964	0.0475839	1.04727	1.26202	0.00338303	0.269627	1	391779	24992	0.40873	6.5914e-07	COVID-19 Critically ill	UPSTREAM_GENE_VARIANT	EUR
193	Thyroid cancer	neoplasms	rs35154152	THBS3	1	155172725	T	C	C	0.861502	0.0508734	0.779745	0.95183	0.00338547	0.269627	1	443153	2229	-0.20528	2.3574e-11	COVID-19 Critically ill	SYNONYMOUS_VARIANT	EUR
573.3	Hepatomegaly	digestive	rs11085727	TYK2	19	10466123	C	T	T	1.09384	0.0306143	1.03014	1.16149	0.00339021	0.269627	1	436915	2553	0.17253	2.3333e-18	COVID-19 Critically ill,COVID-19 Hospitalized	CODING_TRANSCRIPT_INTRON_VARIANT	EUR
250.3	Insulin pump user	endocrine/metabolic	rs9501257	HLA-DPB1	6	33055355	A	G	G	1.06986	0.0230542	1.0226	1.11932	0.00339788	0.269627	1	425923	10951	0.17269	4.1339e-08	COVID-19 Critically ill	THREE_PRIME_UTR_EXON_VARIANT	EUR
661	NA	NA	rs35705950	MUC5B	11	1241221	G	T	T	1.4546	0.12793	1.13201	1.86912	0.00339852	0.269627	1	445136	240	-0.11177	1.2224e-08	COVID-19 Hospitalized,COVID-19 Critically ill	UPSTREAM_GENE_VARIANT	EUR
394.2	Mitral valve disease	circulatory system	rs915823	TMPRSS2	21	42851454	A	C	C	0.8265	0.0650554	0.727558	0.938898	0.00339921	0.269627	1	443523	914	-0.066039	1.6687e-06	COVID-19 Hospitalized	CODING_TRANSCRIPT_INTRON_VARIANT	EUR
528.7	Sialolithiasis	digestive	rs4830964	.	23	15515319	C	G	G	1.17626	0.0554219	1.05518	1.31123	0.0033993	0.269627	1	444850	410	0.046578	2.9701e-06	COVID-19 Hospitalized	SEQUENCE_VARIANT	EUR
379.4	Anomalies of pupillary function	sense organs	rs495828	ABO	9	136154867	G	T	T	1.12377	0.0398392	1.03936	1.21503	0.00340126	0.269627	1	441258	1747	-0.13432	6.5649e-10	COVID-19 Critically ill	UPSTREAM_GENE_VARIANT	EUR
193	Thyroid cancer	neoplasms	rs67579710	THBS3	1	155173527	G	A	A	0.861324	0.0509726	0.779433	0.951819	0.00340363	0.269627	1	443153	2229	-0.10348	1.0252e-09	COVID-19 Hospitalized	CODING_TRANSCRIPT_INTRON_VARIANT	EUR
1014	NA	NA	rs12660421	FOXP4-AS1	6	41488378	G	A	A	1.51434	0.141695	1.14713	1.9991	0.00340398	0.269627	1	440633	1165	0.35506	1.1424e-09	COVID-19 Critically ill	DOWNSTREAM_GENE_VARIANT	EUR
433.31	Transient cerebral ischemia	circulatory system	rs505922	ABO	9	136149229	T	C	C	1.02766	0.00932031	1.00906	1.04661	0.00341263	0.269905	1	401491	28079	-0.099884	2.0889e-20	COVID-19 Hospitalized	CODING_TRANSCRIPT_INTRON_VARIANT	EUR
327	Sleep disorders	neurological	rs622568	SEC61G	7	54647894	A	C	C	1.02034	0.00687646	1.00668	1.03418	0.00341269	0.269905	1	278454	112474	0.11965	2.6006e-06	COVID-19 Critically ill	INTERGENIC_VARIANT	EUR
495.2	Asthma with exacerbation	respiratory	rs9577395	ATP11A	13	113534984	C	G	G	1.08364	0.0274354	1.02691	1.1435	0.00341465	0.269905	1	436877	3974	0.064829	8.6068e-07	COVID-19 Hospitalized,COVID-19 Critically ill	CODING_TRANSCRIPT_INTRON_VARIANT	EUR
496.1	Emphysema	respiratory	rs581342	LMNA	1	156095466	T	C	C	0.919309	0.0287408	0.868955	0.972581	0.0034191	0.270068	1	423804	10288	0.090245	2.6355e-07	COVID-19 Hospitalized	CODING_TRANSCRIPT_INTRON_VARIANT	EUR
070.2	Viral hepatitis B	infectious diseases	rs495828	ABO	9	136154867	G	T	T	0.893014	0.0386583	0.827851	0.963306	0.00342247	0.270146	1	441837	2125	-0.13432	6.5649e-10	COVID-19 Critically ill	UPSTREAM_GENE_VARIANT	EUR
360.3	Hypotony of eye	sense organs	rs732990	CIB4	2	26842146	C	G	G	0.77188	0.0885342	0.648917	0.918143	0.00344911	0.2719	1	445360	266	0.056389	5.6358e-07	COVID-19 Hospitalized	CODING_TRANSCRIPT_INTRON_VARIANT	EUR
465.2	Acute pharyngitis	respiratory	rs7960611	CLEC1A	12	10230416	G	A	A	0.940567	0.0209509	0.902727	0.979994	0.0034495	0.2719	1	398621	13322	-0.1584	3.3086e-07	COVID-19 Critically ill	CODING_TRANSCRIPT_INTRON_VARIANT	EUR
250.11	Type 1 diabetes with ketoacidosis	endocrine/metabolic	rs111837807	CCHCR1	6	31121232	T	C	C	0.673097	0.135455	0.516152	0.877763	0.00347249	0.273473	1	444957	519	0.20363	2.152e-11	COVID-19 Critically ill,COVID-19 Hospitalized	CODING_TRANSCRIPT_INTRON_VARIANT	EUR
053	Herpes zoster	infectious diseases	rs11702230	LOC101928126	21	35377591	C	T	T	1.06454	0.0214023	1.02081	1.11015	0.00347428	0.273473	1	417805	10953	0.099731	3.223e-09	COVID-19 Hospitalized	INTERGENIC_VARIANT	EUR
112	Candidiasis	infectious diseases	rs12660421	FOXP4-AS1	6	41488378	G	A	A	0.810531	0.0719045	0.703987	0.933201	0.00348407	0.273927	1	422272	7774	0.35506	1.1424e-09	COVID-19 Critically ill	DOWNSTREAM_GENE_VARIANT	EUR
381.2	Eustachian tube disorders	sense organs	rs77534576	DLX4	17	47940666	C	T	T	0.805579	0.07401	0.696804	0.931335	0.00348755	0.273927	1	428769	6468	0.20794	1.7585e-10	COVID-19 Hospitalized	INTERGENIC_VARIANT	EUR
366.2	Senile cataract	sense organs	rs9896243	NSF	17	44826056	C	G	G	1.01798	0.00609988	1.00588	1.03022	0.00348866	0.273927	1	211763	192273	-0.13155	3.2234e-08	COVID-19 Critically ill	CODING_TRANSCRIPT_INTRON_VARIANT	EUR
427.3	Other specified cardiac dysrhythmias	circulatory system	rs67579710	THBS3	1	155173527	G	A	A	1.03625	0.0121911	1.01178	1.06131	0.00348973	0.273927	1	365340	38291	-0.10348	1.0252e-09	COVID-19 Hospitalized	CODING_TRANSCRIPT_INTRON_VARIANT	EUR
365.11	Primary open angle glaucoma	sense organs	rs35154152	THBS3	1	155172725	T	C	C	1.05004	0.0167198	1.01619	1.08502	0.00349405	0.274076	1	420689	18922	-0.20528	2.3574e-11	COVID-19 Critically ill	SYNONYMOUS_VARIANT	EUR
596.5	Functional disorders of bladder	genitourinary	rs75505823	LRP1	12	57540956	G	T	T	0.91561	0.0301951	0.862996	0.971433	0.00350228	0.274427	1	421461	14352	-0.20852	3.0745e-06	COVID-19 Critically ill	CODING_TRANSCRIPT_INTRON_VARIANT	EUR
378	Strabismus and other disorders of binocular eye movements	sense organs	rs495828	ABO	9	136154867	G	T	T	1.04237	0.0142137	1.01374	1.07182	0.00350337	0.274427	1	420655	14796	-0.13432	6.5649e-10	COVID-19 Critically ill	UPSTREAM_GENE_VARIANT	EUR
690.1	Seborrheic dermatitis	dermatologic	rs9268576	HLA-DRA	6	32395641	T	C	C	1.05654	0.0188405	1.01824	1.09628	0.00350895	0.274474	1	393028	28601	0.095134	9.9752e-07	COVID-19 Hospitalized	INTERGENIC_VARIANT	EUR
555.2	Ulcerative colitis	digestive	rs732990	CIB4	2	26842146	C	G	G	0.941368	0.0206981	0.903943	0.980342	0.00350975	0.274474	1	437345	4977	0.056389	5.6358e-07	COVID-19 Hospitalized	CODING_TRANSCRIPT_INTRON_VARIANT	EUR
204.1	Lymphoid leukemia	neoplasms	rs7089827	TFAM	10	60157611	C	T	T	0.863732	0.050189	0.782813	0.953016	0.00351365	0.274474	1	442294	2960	-0.14471	2.0338e-06	COVID-19 Critically ill	THREE_PRIME_UTR_EXON_VARIANT	EUR
395	Heart valve disorders	circulatory system	rs495828	ABO	9	136154867	G	T	T	1.02974	0.0100422	1.00967	1.05021	0.00351568	0.274474	1	393587	32243	-0.13432	6.5649e-10	COVID-19 Critically ill	UPSTREAM_GENE_VARIANT	EUR
441.1	Acute vascular insufficiency of intestine	circulatory system	rs111783124	LOC101928126	21	35362848	G	A	A	1.27064	0.0820661	1.08185	1.49237	0.0035161	0.274474	1	444451	574	0.13532	2.1558e-07	COVID-19 Critically ill	INTERGENIC_VARIANT	EUR
840.1	Muscle/tendon sprain	injuries & poisonings	rs8080583	KANSL1	17	44162597	C	A	A	0.847943	0.0565317	0.759009	0.947298	0.00352637	0.274915	1	442625	987	-0.12662	2.0785e-08	COVID-19 Critically ill	CODING_TRANSCRIPT_INTRON_VARIANT	EUR
361	Retinal detachments and defects	sense organs	rs721917	SFTPD	10	81706324	A	G	G	0.96231	0.0131674	0.937793	0.987469	0.00352661	0.274915	1	427145	12346	0.055247	2.0819e-07	COVID-19 Hospitalized	SYNONYMOUS_VARIANT	EUR
430	Intracranial hemorrhage	circulatory system	rs9497053	UTRN	6	145026256	G	A	A	1.09062	0.0297346	1.02887	1.15607	0.00353097	0.275066	1	439820	3837	-0.064841	1.0064e-06	COVID-19 Hospitalized	CODING_TRANSCRIPT_INTRON_VARIANT	EUR
366.2	Senile cataract	sense organs	rs7671107	LOC101929161	4	25449225	G	A	A	0.981548	0.00638503	0.969341	0.993909	0.00353531	0.275214	1	211763	192273	-0.064456	1.0803e-06	COVID-19 Hospitalized	INTERGENIC_VARIANT	EUR
574.12	Cholelithiasis with other cholecystitis	digestive	rs111837807	CCHCR1	6	31121232	T	C	C	0.857732	0.0526206	0.773679	0.950916	0.00354072	0.275446	1	437717	2739	0.20363	2.152e-11	COVID-19 Critically ill,COVID-19 Hospitalized	CODING_TRANSCRIPT_INTRON_VARIANT	EUR
772.4	Rhabdomyolysis	symptoms	rs7605877	FOXI3	2	88559025	T	C	C	1.16132	0.0512973	1.05024	1.28415	0.00355125	0.276076	1	441945	1746	-0.071053	3.3369e-06	COVID-19 Hospitalized	INTERGENIC_VARIANT	EUR
427.3	Other specified cardiac dysrhythmias	circulatory system	rs35154152	THBS3	1	155172725	T	C	C	1.03611	0.0121677	1.01169	1.06111	0.00355597	0.276253	1	365340	38291	-0.20528	2.3574e-11	COVID-19 Critically ill	SYNONYMOUS_VARIANT	EUR
594.3	Calculus of ureter	genitourinary	rs9268576	HLA-DRA	6	32395641	T	C	C	1.09664	0.0316587	1.03066	1.16684	0.00357029	0.277175	1	431125	8950	0.095134	9.9752e-07	COVID-19 Hospitalized	INTERGENIC_VARIANT	EUR
797.1	Cardiogenic shock	symptoms	rs467843	TRAPPC13	5	64945715	A	G	G	1.17633	0.0557448	1.05458	1.31213	0.00357699	0.277505	1	443679	841	-0.089724	1.7259e-06	COVID-19 Critically ill	CODING_TRANSCRIPT_INTRON_VARIANT	EUR
372	Disorders of conjunctiva	sense organs	rs61667602	CRHR1	17	43785349	T	C	C	1.05166	0.0172934	1.01661	1.08792	0.00358235	0.277611	1	419555	9621	-0.093554	9.1279e-12	COVID-19 Hospitalized	FIVE_PRIME_UTR_INTRON_VARIANT	EUR
281.11	Pernicious anemia	hematopoietic	rs67959919	LZTFL1	3	45871908	G	A	A	1.23469	0.0723788	1.07139	1.42287	0.00358327	0.277611	1	443701	1168	0.59355	1.6043e-80	COVID-19 Critically ill	CODING_TRANSCRIPT_INTRON_VARIANT	EUR
458.1	Orthostatic hypotension	circulatory system	rs9896243	NSF	17	44826056	C	G	G	0.953557	0.0163297	0.923521	0.98457	0.00358841	0.277675	1	416454	12141	-0.13155	3.2234e-08	COVID-19 Critically ill	CODING_TRANSCRIPT_INTRON_VARIANT	EUR
771.1	Swelling of limb	symptoms	rs505922	ABO	9	136149229	T	C	C	1.04687	0.0157275	1.01509	1.07964	0.003589	0.277675	1	410182	9165	-0.099884	2.0889e-20	COVID-19 Hospitalized	CODING_TRANSCRIPT_INTRON_VARIANT	EUR
586.4	Stricture/obstruction of ureter	genitourinary	rs1405655	NR1H2	19	50882619	T	C	C	1.09408	0.0308773	1.02983	1.16233	0.00359288	0.277755	1	438850	2523	0.075181	1.1208e-11	COVID-19 Hospitalized,COVID-19 Critically ill	CODING_TRANSCRIPT_INTRON_VARIANT	EUR
278.1	Obesity	endocrine/metabolic	rs3746539	PTPRT	20	40702071	G	A	A	1.01412	0.0048151	1.00459	1.02373	0.00359494	0.277755	1	245913	167485	0.05405	1.7723e-06	COVID-19 Hospitalized	THREE_PRIME_UTR_EXON_VARIANT	EUR
751	Genitourinary congenital anomalies	congenital anomalies	rs505922	ABO	9	136149229	T	C	C	0.949863	0.0176672	0.917535	0.98333	0.00359743	0.277758	1	426706	7464	-0.099884	2.0889e-20	COVID-19 Hospitalized	CODING_TRANSCRIPT_INTRON_VARIANT	EUR
187.2	Malignant neoplasm of testis	neoplasms	rs9501257	HLA-DPB1	6	33055355	A	G	G	1.21978	0.0682505	1.06705	1.39436	0.00360453	0.278116	1	444273	1119	0.17269	4.1339e-08	COVID-19 Critically ill	THREE_PRIME_UTR_EXON_VARIANT	EUR
529.1	Glossitis	digestive	rs60869999	MYO1C	17	1390948	A	T	T	0.761355	0.0936893	0.633634	0.91482	0.00361181	0.278441	1	444280	353	0.059541	2.9039e-06	COVID-19 Hospitalized	CODING_TRANSCRIPT_INTRON_VARIANT	EUR
250.2	Type 2 diabetes	endocrine/metabolic	rs35154152	THBS3	1	155172725	T	C	C	1.02204	0.00749195	1.00714	1.03716	0.00361366	0.278441	1	280540	147739	-0.20528	2.3574e-11	COVID-19 Critically ill	SYNONYMOUS_VARIANT	EUR
727.6	Rupture of tendon, nontraumatic	musculoskeletal	rs35508621	LZTFL1	3	45880481	T	C	C	0.929861	0.0249913	0.885412	0.976542	0.00361644	0.278466	1	423395	13049	0.38931	6.0917e-89	COVID-19 Hospitalized	CODING_TRANSCRIPT_INTRON_VARIANT	EUR
172.1	Melanomas of skin, dx or hx	neoplasms	rs7560588	BCL11A	2	60727416	G	A	A	0.973749	0.00914465	0.956452	0.991359	0.00362589	0.278896	1	389984	40147	-0.12371	2.3396e-07	COVID-19 Critically ill	CODING_TRANSCRIPT_INTRON_VARIANT	EUR
1015	NA	NA	rs10129899	LINC00637	14	104330432	C	A	A	0.972209	0.00968909	0.953921	0.990848	0.00362695	0.278896	1	384164	25738	-0.057002	2.1916e-06	COVID-19 Hospitalized	INTERGENIC_VARIANT	EUR
368.1	Amblyopia	sense organs	rs505922	ABO	9	136149229	T	C	C	1.05774	0.0193009	1.01847	1.09852	0.00363371	0.279064	1	436041	6052	-0.099884	2.0889e-20	COVID-19 Hospitalized	CODING_TRANSCRIPT_INTRON_VARIANT	EUR
204.1	Lymphoid leukemia	neoplasms	rs10774671	OAS1	12	113357193	G	A	A	0.924271	0.0270777	0.876498	0.974648	0.00363407	0.279064	1	442294	2960	0.12569	3.6032e-11	COVID-19 Critically ill	SPLICE_ACCEPTOR_VARIANT	EUR
694.2	Other dyschromia	dermatologic	rs11234800	ME3	11	86479407	G	C	C	0.945569	0.0192534	0.910552	0.981933	0.00365013	0.279978	1	409800	11744	-0.077173	3.0702e-06	COVID-19 Hospitalized	INTERGENIC_VARIANT	EUR
225	Benign neoplasm of brain and other parts of nervous system	neoplasms	rs5023077	FBRSL1	12	133141973	T	C	C	0.920842	0.02837	0.871037	0.973495	0.00365092	0.279978	1	441598	2686	-0.090901	1.5172e-06	COVID-19 Critically ill	CODING_TRANSCRIPT_INTRON_VARIANT	EUR
368.7	Disorders of accommodation	sense organs	rs1250993	LOC101929525	10	81399565	C	G	G	1.32476	0.0967566	1.09592	1.60139	0.00365412	0.280034	1	444878	277	0.12403	5.3767e-08	COVID-19 Critically ill	INTERGENIC_VARIANT	EUR
594.3	Calculus of ureter	genitourinary	rs505922	ABO	9	136149229	T	C	C	0.954064	0.01618	0.924283	0.984805	0.00365703	0.280067	1	431125	8950	-0.099884	2.0889e-20	COVID-19 Hospitalized	CODING_TRANSCRIPT_INTRON_VARIANT	EUR
555.21	Ulcerative colitis (chronic)	digestive	rs10774679	OAS3	12	113374748	C	T	T	1.11752	0.0382339	1.03684	1.20448	0.00366004	0.280108	1	442238	1598	0.075824	4.6954e-12	COVID-19 Hospitalized	UPSTREAM_GENE_VARIANT	EUR
772	Symptoms of the muscles	symptoms	rs11702230	LOC101928126	21	35377591	C	T	T	0.847703	0.0568702	0.75829	0.947658	0.00366892	0.280598	1	439096	1776	0.099731	3.223e-09	COVID-19 Hospitalized	INTERGENIC_VARIANT	EUR
278.11	Morbid obesity	endocrine/metabolic	rs62200027	CASC20	20	6469515	G	A	A	1.02291	0.00779723	1.00739	1.03866	0.00367884	0.281167	1	383247	44883	-0.053006	3.3456e-06	COVID-19 Hospitalized,COVID-19 Critically ill	NON_CODING_TRANSCRIPT_INTRON_VARIANT	EUR
429	Ill-defined descriptions and complications of heart disease	circulatory system	rs75505823	LRP1	12	57540956	G	T	T	0.910718	0.0322077	0.855005	0.970061	0.00368766	0.281524	1	404729	12631	-0.20852	3.0745e-06	COVID-19 Critically ill	CODING_TRANSCRIPT_INTRON_VARIANT	EUR
361.1	Retinal detachment with retinal defect	sense organs	rs8080583	KANSL1	17	44162597	C	A	A	1.07416	0.0246405	1.02352	1.12731	0.00369223	0.281524	1	438878	4624	-0.12662	2.0785e-08	COVID-19 Critically ill	CODING_TRANSCRIPT_INTRON_VARIANT	EUR
480.1	Bacterial pneumonia	respiratory	rs1250993	LOC101929525	10	81399565	C	G	G	1.0481	0.0161805	1.01538	1.08187	0.00369243	0.281524	1	422651	10579	0.12403	5.3767e-08	COVID-19 Critically ill	INTERGENIC_VARIANT	EUR
340	Migraine	neurological	rs9896243	NSF	17	44826056	C	G	G	1.0322	0.0109178	1.01035	1.05453	0.00369346	0.281524	1	402520	30200	-0.13155	3.2234e-08	COVID-19 Critically ill	CODING_TRANSCRIPT_INTRON_VARIANT	EUR
1010.3	NA	NA	rs495828	ABO	9	136154867	G	T	T	1.0173	0.00590947	1.00559	1.02915	0.00369855	0.281722	1	224337	142640	-0.13432	6.5649e-10	COVID-19 Critically ill	UPSTREAM_GENE_VARIANT	EUR
735.3	Hallux valgus (Bunion)	musculoskeletal	rs8080583	KANSL1	17	44162597	C	A	A	1.04063	0.0137261	1.013	1.069	0.00371701	0.282802	1	419202	15738	-0.12662	2.0785e-08	COVID-19 Critically ill	CODING_TRANSCRIPT_INTRON_VARIANT	EUR
696.2	Parapsoriasis	dermatologic	rs35705950	MUC5B	11	1241221	G	T	T	1.49025	0.137515	1.13817	1.95125	0.00371853	0.282802	1	445424	202	-0.11177	1.2224e-08	COVID-19 Hospitalized,COVID-19 Critically ill	UPSTREAM_GENE_VARIANT	EUR
790.6	Other abnormal blood chemistry	symptoms	rs35154152	THBS3	1	155172725	T	C	C	1.04353	0.0146896	1.01391	1.07401	0.00372579	0.282802	1	380757	24540	-0.20528	2.3574e-11	COVID-19 Critically ill	SYNONYMOUS_VARIANT	EUR
972	Poisoning by agents primarily affecting the cardiovascular system	injuries & poisonings	rs10774679	OAS3	12	113374748	C	T	T	1.14296	0.0460709	1.04428	1.25097	0.00372715	0.282802	1	440028	1107	0.075824	4.6954e-12	COVID-19 Hospitalized	UPSTREAM_GENE_VARIANT	EUR
202.24	Large cell lymphoma	neoplasms	rs10774671	OAS1	12	113357193	G	A	A	1.32012	0.0957631	1.09421	1.59267	0.00373057	0.282802	1	445555	264	0.12569	3.6032e-11	COVID-19 Critically ill	SPLICE_ACCEPTOR_VARIANT	EUR
599	Other symptoms/disorders or the urinary system	genitourinary	rs8080583	KANSL1	17	44162597	C	A	A	1.02008	0.00685436	1.00646	1.03387	0.00373084	0.282802	1	317332	79165	-0.12662	2.0785e-08	COVID-19 Critically ill	CODING_TRANSCRIPT_INTRON_VARIANT	EUR
732	Osteochondropathies	musculoskeletal	rs11085727	TYK2	19	10466123	C	T	T	1.15474	0.0496156	1.04774	1.27268	0.00373362	0.282802	1	443258	945	0.17253	2.3333e-18	COVID-19 Critically ill,COVID-19 Hospitalized	CODING_TRANSCRIPT_INTRON_VARIANT	EUR
727.6	Rupture of tendon, nontraumatic	musculoskeletal	rs67959919	LZTFL1	3	45871908	G	A	A	0.930802	0.0247288	0.886764	0.977027	0.00373397	0.282802	1	423395	13049	0.59355	1.6043e-80	COVID-19 Critically ill	CODING_TRANSCRIPT_INTRON_VARIANT	EUR
740.11	Osteoarthrosis, localized, primary	musculoskeletal	rs11234800	ME3	11	86479407	G	C	C	0.975488	0.00855989	0.959258	0.991991	0.0037397	0.282802	1	342013	68587	-0.077173	3.0702e-06	COVID-19 Hospitalized	INTERGENIC_VARIANT	EUR
242	Thyrotoxicosis with or without goiter	endocrine/metabolic	rs505922	ABO	9	136149229	T	C	C	0.940916	0.021007	0.902963	0.980465	0.00374244	0.282802	1	436453	5291	-0.099884	2.0889e-20	COVID-19 Hospitalized	CODING_TRANSCRIPT_INTRON_VARIANT	EUR
283.1	Autoimmune hemolytic anemias	hematopoietic	rs10774679	OAS3	12	113374748	C	T	T	0.766973	0.0915129	0.641039	0.917648	0.00374255	0.282802	1	445559	256	0.075824	4.6954e-12	COVID-19 Hospitalized	UPSTREAM_GENE_VARIANT	EUR
785	Abdominal pain	symptoms	rs61667602	CRHR1	17	43785349	T	C	C	1.01946	0.00664971	1.00626	1.03284	0.00374271	0.282802	1	302682	85581	-0.093554	9.1279e-12	COVID-19 Hospitalized	FIVE_PRIME_UTR_INTRON_VARIANT	EUR
1008	NA	NA	rs732990	CIB4	2	26842146	C	G	G	0.917492	0.0297085	0.865594	0.972501	0.00374904	0.282861	1	438906	2383	0.056389	5.6358e-07	COVID-19 Hospitalized	CODING_TRANSCRIPT_INTRON_VARIANT	EUR
755.6	Other congenital anomalies of lower limb, including pelvic girdle	congenital anomalies	rs61667602	CRHR1	17	43785349	T	C	C	1.27908	0.0849228	1.08296	1.51072	0.00375067	0.282861	1	444746	352	-0.093554	9.1279e-12	COVID-19 Hospitalized	FIVE_PRIME_UTR_INTRON_VARIANT	EUR
1001	NA	NA	rs9577395	ATP11A	13	113534984	C	G	G	0.941866	0.0206641	0.904482	0.980795	0.00375099	0.282861	1	422969	7573	0.064829	8.6068e-07	COVID-19 Hospitalized,COVID-19 Critically ill	CODING_TRANSCRIPT_INTRON_VARIANT	EUR
532	Dysphagia	digestive	rs35508621	LZTFL1	3	45880481	T	C	C	0.962823	0.0130742	0.938464	0.987814	0.00375885	0.28289	1	369300	52098	0.38931	6.0917e-89	COVID-19 Hospitalized	CODING_TRANSCRIPT_INTRON_VARIANT	EUR
250.42	Other abnormal glucose	endocrine/metabolic	rs721917	SFTPD	10	81706324	A	G	G	1.02543	0.00866767	1.00816	1.043	0.00376052	0.28289	1	382420	29645	0.055247	2.0819e-07	COVID-19 Hospitalized	SYNONYMOUS_VARIANT	EUR
198	Secondary malignant neoplasm	neoplasms	rs9896243	NSF	17	44826056	C	G	G	0.958763	0.0145334	0.931838	0.986466	0.00376071	0.28289	1	425144	15450	-0.13155	3.2234e-08	COVID-19 Critically ill	CODING_TRANSCRIPT_INTRON_VARIANT	EUR
707	Chronic ulcer of skin	dermatologic	rs505922	ABO	9	136149229	T	C	C	1.02898	0.00985857	1.00929	1.04905	0.00376137	0.28289	1	407073	24606	-0.099884	2.0889e-20	COVID-19 Hospitalized	CODING_TRANSCRIPT_INTRON_VARIANT	EUR
601.11	Acute prostatitis	genitourinary	rs9501257	HLA-DPB1	6	33055355	A	G	G	0.835932	0.0618565	0.740489	0.943677	0.00376561	0.283021	1	438890	1817	0.17269	4.1339e-08	COVID-19 Critically ill	THREE_PRIME_UTR_EXON_VARIANT	EUR
283	Acquired hemolytic anemias	hematopoietic	rs10774679	OAS3	12	113374748	C	T	T	0.844397	0.0583858	0.753093	0.94677	0.00376971	0.283141	1	444525	637	0.075824	4.6954e-12	COVID-19 Hospitalized	UPSTREAM_GENE_VARIANT	EUR
172.1	Melanomas of skin, dx or hx	neoplasms	rs1250993	LOC101929525	10	81399565	C	G	G	0.974805	0.00881071	0.958116	0.991784	0.00377629	0.283447	1	389984	40147	0.12403	5.3767e-08	COVID-19 Critically ill	INTERGENIC_VARIANT	EUR
874	Complication of amputation stump	injuries & poisonings	rs766826	ELF5	11	34528766	C	T	T	0.890512	0.0400501	0.823283	0.963231	0.00378756	0.284105	1	442905	1727	-0.082134	1.155e-11	COVID-19 Hospitalized	CODING_TRANSCRIPT_INTRON_VARIANT	EUR
198	Secondary malignant neoplasm	neoplasms	rs8080583	KANSL1	17	44162597	C	A	A	0.96003	0.0140917	0.933877	0.986915	0.00379554	0.284515	1	425144	15450	-0.12662	2.0785e-08	COVID-19 Critically ill	CODING_TRANSCRIPT_INTRON_VARIANT	EUR
790.6	Other abnormal blood chemistry	symptoms	rs67579710	THBS3	1	155173527	G	A	A	1.04352	0.0147185	1.01385	1.07406	0.0037989	0.284578	1	380757	24540	-0.10348	1.0252e-09	COVID-19 Hospitalized	CODING_TRANSCRIPT_INTRON_VARIANT	EUR
289.8	Polycythemia, secondary	hematopoietic	rs8080583	KANSL1	17	44162597	C	A	A	1.08276	0.0274769	1.02599	1.14267	0.00380537	0.284874	1	439382	3699	-0.12662	2.0785e-08	COVID-19 Critically ill	CODING_TRANSCRIPT_INTRON_VARIANT	EUR
528.3	Cellulitis and abscess of oral soft tissues	digestive	rs622568	SEC61G	7	54647894	A	C	C	1.18378	0.0583108	1.05593	1.3271	0.00381214	0.285086	1	440670	981	0.11965	2.6006e-06	COVID-19 Critically ill	INTERGENIC_VARIANT	EUR
295.1	Schizophrenia	mental disorders	rs76073397	MIR548H2	16	11386452	T	C	C	1.08219	0.0273004	1.02581	1.14167	0.00381324	0.285086	1	433330	9001	0.14454	9.6663e-07	COVID-19 Critically ill,COVID-19 Hospitalized	INTERGENIC_VARIANT	EUR
550.2	Diaphragmatic hernia	digestive	rs622568	SEC61G	7	54647894	A	C	C	1.04218	0.0142842	1.01341	1.07177	0.00382147	0.285393	1	404033	18504	0.11965	2.6006e-06	COVID-19 Critically ill	INTERGENIC_VARIANT	EUR
740.9	Osteoarthrosis NOS	musculoskeletal	rs67579710	THBS3	1	155173527	G	A	A	1.02291	0.00783357	1.00733	1.03874	0.003826	0.285393	1	271153	129972	-0.10348	1.0252e-09	COVID-19 Hospitalized	CODING_TRANSCRIPT_INTRON_VARIANT	EUR
594.1	Calculus of kidney	genitourinary	rs12259804	PLEKHS1	10	115573378	T	C	C	0.938807	0.0218344	0.899478	0.979854	0.00382748	0.285393	1	399709	30895	-0.27547	4.8674e-08	COVID-19 Critically ill	INTERGENIC_VARIANT	EUR
773	NA	NA	rs67579710	THBS3	1	155173527	G	A	A	1.02366	0.00808653	1.00756	1.04001	0.00382895	0.285393	1	255383	116077	-0.10348	1.0252e-09	COVID-19 Hospitalized	CODING_TRANSCRIPT_INTRON_VARIANT	EUR
743	Osteoporosis, osteopenia and pathological fracture	musculoskeletal	rs8080583	KANSL1	17	44162597	C	A	A	1.02849	0.00971526	1.00909	1.04826	0.00383235	0.285393	1	390390	35171	-0.12662	2.0785e-08	COVID-19 Critically ill	CODING_TRANSCRIPT_INTRON_VARIANT	EUR
480.1	Bacterial pneumonia	respiratory	rs721917	SFTPD	10	81706324	A	G	G	1.04167	0.0141199	1.01324	1.0709	0.00383247	0.285393	1	422651	10579	0.055247	2.0819e-07	COVID-19 Hospitalized	SYNONYMOUS_VARIANT	EUR
530.11	GERD	digestive	rs9896243	NSF	17	44826056	C	G	G	0.983845	0.00563428	0.97304	0.994769	0.00384327	0.286009	1	241626	166254	-0.13155	3.2234e-08	COVID-19 Critically ill	CODING_TRANSCRIPT_INTRON_VARIANT	EUR
792	Abnormal Papanicolaou smear of cervix and cervical HPV	genitourinary	rs495828	ABO	9	136154867	G	T	T	1.08985	0.0297671	1.02808	1.15533	0.00384703	0.286101	1	439847	3777	-0.13432	6.5649e-10	COVID-19 Critically ill	UPSTREAM_GENE_VARIANT	EUR
384	Other disorders of tympanic membrane	sense organs	rs10774671	OAS1	12	113357193	G	A	A	1.07954	0.0264817	1.02493	1.13705	0.0038524	0.286312	1	439291	3234	0.12569	3.6032e-11	COVID-19 Critically ill	SPLICE_ACCEPTOR_VARIANT	EUR
395.2	Nonrheumatic aortic valve disorders	circulatory system	rs1878527	ANKRD30BL	2	133056313	T	C	C	0.96017	0.0140686	0.934056	0.987015	0.0038645	0.286851	1	416064	18250	-0.077457	2.0215e-06	COVID-19 Hospitalized	INTERGENIC_VARIANT	EUR
1010.7	NA	NA	rs35705950	MUC5B	11	1241221	G	T	T	0.971522	0.0100006	0.952665	0.990752	0.00386472	0.286851	1	62144	354176	-0.11177	1.2224e-08	COVID-19 Hospitalized,COVID-19 Critically ill	UPSTREAM_GENE_VARIANT	EUR
368.3	Anisometropia	sense organs	rs13050728	IFNAR2	21	34615210	T	C	C	1.08202	0.0272906	1.02566	1.14147	0.00387244	0.287236	1	434702	3305	-0.10657	4.0686e-21	COVID-19 Hospitalized,COVID-19 Critically ill	CODING_TRANSCRIPT_INTRON_VARIANT	EUR
476	Allergic rhinitis	respiratory	rs111837807	CCHCR1	6	31121232	T	C	C	0.971381	0.0100539	0.952427	0.990712	0.00387576	0.287294	1	314012	86037	0.20363	2.152e-11	COVID-19 Critically ill,COVID-19 Hospitalized	CODING_TRANSCRIPT_INTRON_VARIANT	EUR
274.11	Gouty arthropathy	endocrine/metabolic	rs35154152	THBS3	1	155172725	T	C	C	1.07831	0.0261145	1.02451	1.13494	0.0038868	0.287923	1	431080	7237	-0.20528	2.3574e-11	COVID-19 Critically ill	SYNONYMOUS_VARIANT	EUR
281.1	Megaloblastic anemia	hematopoietic	rs10129899	LINC00637	14	104330432	C	A	A	0.960704	0.0138863	0.93491	0.987211	0.00389043	0.288004	1	424509	12012	-0.057002	2.1916e-06	COVID-19 Hospitalized	INTERGENIC_VARIANT	EUR
860	Bone marrow or stem cell transplant	neoplasms	rs10774671	OAS1	12	113357193	G	A	A	1.22345	0.0698664	1.06688	1.40299	0.00389511	0.288162	1	445328	487	0.12569	3.6032e-11	COVID-19 Critically ill	SPLICE_ACCEPTOR_VARIANT	EUR
457	Encounter for long-term (current) use of anticoagulants, antithrombotics, aspirin	circulatory system	rs2924480	ELF5	11	34529831	T	C	C	1.05363	0.0181024	1.0169	1.09169	0.00390232	0.288507	1	423980	7984	-0.11648	2.817e-07	COVID-19 Critically ill	CODING_TRANSCRIPT_INTRON_VARIANT	EUR
536.3	Gastroparesis	digestive	rs9501257	HLA-DPB1	6	33055355	A	G	G	1.14127	0.0458062	1.04327	1.24847	0.00391714	0.289223	1	441291	2559	0.17269	4.1339e-08	COVID-19 Critically ill	THREE_PRIME_UTR_EXON_VARIANT	EUR
415	Pulmonary heart disease	circulatory system	rs915823	TMPRSS2	21	42851454	A	C	C	0.962551	0.013231	0.937911	0.987839	0.00391745	0.289223	1	412511	20817	-0.066039	1.6687e-06	COVID-19 Hospitalized	CODING_TRANSCRIPT_INTRON_VARIANT	EUR
695.41	Cutaneous lupus erythematosus	dermatologic	rs10774671	OAS1	12	113357193	G	A	A	1.17728	0.0565799	1.0537	1.31534	0.00392073	0.289223	1	444935	726	0.12569	3.6032e-11	COVID-19 Critically ill	SPLICE_ACCEPTOR_VARIANT	EUR
614.3	Pelvic inflammatory disease (PID)	genitourinary	rs4830964	.	23	15515319	C	G	G	1.28661	0.087374	1.08411	1.52694	0.00392271	0.289223	1	445119	261	0.046578	2.9701e-06	COVID-19 Hospitalized	SEQUENCE_VARIANT	EUR
740.9	Osteoarthrosis NOS	musculoskeletal	rs35154152	THBS3	1	155172725	T	C	C	1.0228	0.00781836	1.00725	1.0386	0.00392839	0.289223	1	271153	129972	-0.20528	2.3574e-11	COVID-19 Critically ill	SYNONYMOUS_VARIANT	EUR
727.6	Rupture of tendon, nontraumatic	musculoskeletal	rs61667602	CRHR1	17	43785349	T	C	C	0.956919	0.0152702	0.928704	0.985992	0.00392879	0.289223	1	423395	13049	-0.093554	9.1279e-12	COVID-19 Hospitalized	FIVE_PRIME_UTR_INTRON_VARIANT	EUR
274.1	Gout	endocrine/metabolic	rs5023077	FBRSL1	12	133141973	T	C	C	0.977798	0.00778644	0.962989	0.992834	0.0039322	0.289223	1	395592	39545	-0.090901	1.5172e-06	COVID-19 Critically ill	CODING_TRANSCRIPT_INTRON_VARIANT	EUR
872	Traumatic amputation	injuries & poisonings	rs505922	ABO	9	136149229	T	C	C	1.06974	0.0233795	1.02183	1.1199	0.00393265	0.289223	1	439671	4094	-0.099884	2.0889e-20	COVID-19 Hospitalized	CODING_TRANSCRIPT_INTRON_VARIANT	EUR
274.21	Chondrocalcinosis	endocrine/metabolic	rs495828	ABO	9	136154867	G	T	T	0.901556	0.0359421	0.840231	0.967357	0.00393501	0.289223	1	440683	2426	-0.13432	6.5649e-10	COVID-19 Critically ill	UPSTREAM_GENE_VARIANT	EUR
374.3	Ptosis of eyelid	sense organs	rs10129899	LINC00637	14	104330432	C	A	A	0.958757	0.0146097	0.931693	0.986608	0.00394105	0.289355	1	428131	10817	-0.057002	2.1916e-06	COVID-19 Hospitalized	INTERGENIC_VARIANT	EUR
724.8	Other symptoms referable to back	musculoskeletal	rs12809318	FBRSL1	12	133140840	T	C	C	0.937294	0.0224638	0.896922	0.979484	0.00394191	0.289355	1	431094	4295	-0.062781	9.5289e-09	COVID-19 Hospitalized	CODING_TRANSCRIPT_INTRON_VARIANT	EUR
361.1	Retinal detachment with retinal defect	sense organs	rs61667602	CRHR1	17	43785349	T	C	C	1.07366	0.0246595	1.023	1.12683	0.00394988	0.289752	1	438878	4624	-0.093554	9.1279e-12	COVID-19 Hospitalized	FIVE_PRIME_UTR_INTRON_VARIANT	EUR
259.2	Carcinoid syndrome	endocrine/metabolic	rs7089827	TFAM	10	60157611	C	T	T	1.51062	0.143149	1.14105	1.99987	0.00395491	0.289929	1	445604	239	-0.14471	2.0338e-06	COVID-19 Critically ill	THREE_PRIME_UTR_EXON_VARIANT	EUR
078	Viral warts & HPV	infectious diseases	rs60305836	CDH8	16	61709381	A	C	C	1.04455	0.0151295	1.01403	1.07599	0.00396372	0.289929	1	400053	20857	0.086719	1.1846e-06	COVID-19 Hospitalized	CODING_TRANSCRIPT_INTRON_VARIANT	EUR
480	Pneumonia	respiratory	rs1405655	NR1H2	19	50882619	T	C	C	1.02418	0.00829218	1.00767	1.04096	0.0039641	0.289929	1	380109	39686	0.075181	1.1208e-11	COVID-19 Hospitalized,COVID-19 Critically ill	CODING_TRANSCRIPT_INTRON_VARIANT	EUR
572	Ascites (non malignant)	digestive	rs9501257	HLA-DPB1	6	33055355	A	G	G	1.11387	0.0374311	1.03507	1.19866	0.00396479	0.289929	1	438480	3949	0.17269	4.1339e-08	COVID-19 Critically ill	THREE_PRIME_UTR_EXON_VARIANT	EUR
300.8	Acute reaction to stress	mental disorders	rs622568	SEC61G	7	54647894	A	C	C	1.09758	0.0323184	1.03021	1.16935	0.0039651	0.289929	1	434558	3378	0.11965	2.6006e-06	COVID-19 Critically ill	INTERGENIC_VARIANT	EUR
353.1	Nerve plexus lesions	neurological	rs35508621	LZTFL1	3	45880481	T	C	C	0.774034	0.0889165	0.650241	0.921395	0.00396827	0.289973	1	443148	1189	0.38931	6.0917e-89	COVID-19 Hospitalized	CODING_TRANSCRIPT_INTRON_VARIANT	EUR
173	Neoplasm of uncertain behavior of skin	neoplasms	rs7605877	FOXI3	2	88559025	T	C	C	0.969502	0.0107546	0.94928	0.990155	0.00397735	0.290449	1	341373	53740	-0.071053	3.3369e-06	COVID-19 Hospitalized	INTERGENIC_VARIANT	EUR
172.2	Other non-epithelial cancer of skin	neoplasms	rs7560588	BCL11A	2	60727416	G	A	A	0.978368	0.00759464	0.963913	0.99304	0.00398219	0.290615	1	360737	64695	-0.12371	2.3396e-07	COVID-19 Critically ill	CODING_TRANSCRIPT_INTRON_VARIANT	EUR
446.9	Arteritis NOS	circulatory system	rs9501257	HLA-DPB1	6	33055355	A	G	G	0.742522	0.103424	0.606281	0.909377	0.0039962	0.291426	1	444276	718	0.17269	4.1339e-08	COVID-19 Critically ill	THREE_PRIME_UTR_EXON_VARIANT	EUR
480.1	Bacterial pneumonia	respiratory	rs67959919	LZTFL1	3	45871908	G	A	A	0.923408	0.0276859	0.874636	0.9749	0.00400031	0.291426	1	422651	10579	0.59355	1.6043e-80	COVID-19 Critically ill	CODING_TRANSCRIPT_INTRON_VARIANT	EUR
363.3	Chorioretinal scars	sense organs	rs10774671	OAS1	12	113357193	G	A	A	1.05143	0.0174255	1.01613	1.08796	0.00400103	0.291426	1	429961	7466	0.12569	3.6032e-11	COVID-19 Critically ill	SPLICE_ACCEPTOR_VARIANT	EUR
480.1	Bacterial pneumonia	respiratory	rs35508621	LZTFL1	3	45880481	T	C	C	0.922645	0.027976	0.873417	0.974648	0.00400404	0.291458	1	422651	10579	0.38931	6.0917e-89	COVID-19 Hospitalized	CODING_TRANSCRIPT_INTRON_VARIANT	EUR
276	Disorders of fluid, electrolyte, and acid-base balance	endocrine/metabolic	rs76423999	SLC12A7	5	1098067	T	A	A	1.03871	0.0131978	1.01218	1.06593	0.00400744	0.291518	1	328463	69784	0.18412	3.8813e-07	COVID-19 Critically ill	CODING_TRANSCRIPT_INTRON_VARIANT	EUR
522.1	Pulpitis and necrosis of tooth pulp	digestive	rs467843	TRAPPC13	5	64945715	A	G	G	0.957581	0.015068	0.929715	0.986283	0.00401985	0.292051	1	423741	11058	-0.089724	1.7259e-06	COVID-19 Critically ill	CODING_TRANSCRIPT_INTRON_VARIANT	EUR
244.4	Hypothyroidism NOS	endocrine/metabolic	rs10774679	OAS3	12	113374748	C	T	T	0.980544	0.00683059	0.967505	0.99376	0.00402246	0.292051	1	378980	57033	0.075824	4.6954e-12	COVID-19 Hospitalized	UPSTREAM_GENE_VARIANT	EUR
840.1	Muscle/tendon sprain	injuries & poisonings	rs9896243	NSF	17	44826056	C	G	G	0.845237	0.0584545	0.753741	0.94784	0.0040225	0.292051	1	442625	987	-0.13155	3.2234e-08	COVID-19 Critically ill	CODING_TRANSCRIPT_INTRON_VARIANT	EUR
222	Benign neoplasm of male genital organs	neoplasms	rs11702230	LOC101928126	21	35377591	C	T	T	0.898337	0.0372806	0.835038	0.966435	0.00403062	0.292374	1	434871	3973	0.099731	3.223e-09	COVID-19 Hospitalized	INTERGENIC_VARIANT	EUR
187.2	Malignant neoplasm of testis	neoplasms	rs10774671	OAS1	12	113357193	G	A	A	0.881538	0.0438468	0.808944	0.960646	0.00403212	0.292374	1	444273	1119	0.12569	3.6032e-11	COVID-19 Critically ill	SPLICE_ACCEPTOR_VARIANT	EUR
788	Syncope and collapse	symptoms	rs7605877	FOXI3	2	88559025	T	C	C	1.0379	0.0129397	1.01191	1.06456	0.00404118	0.292843	1	388155	32503	-0.071053	3.3369e-06	COVID-19 Hospitalized	INTERGENIC_VARIANT	EUR
396	Abnormal heart sounds	circulatory system	rs915823	TMPRSS2	21	42851454	A	C	C	0.952979	0.0167555	0.922192	0.984795	0.00404781	0.293136	1	415801	12909	-0.066039	1.6687e-06	COVID-19 Hospitalized	CODING_TRANSCRIPT_INTRON_VARIANT	EUR
070.3	Viral hepatitis C	infectious diseases	rs9497053	UTRN	6	145026256	G	A	A	1.04095	0.0139652	1.01284	1.06983	0.00405834	0.293469	1	423756	18968	-0.064841	1.0064e-06	COVID-19 Hospitalized	CODING_TRANSCRIPT_INTRON_VARIANT	EUR
480.5	Bronchopneumonia and lung abscess	respiratory	rs9461128	TMEM14B	6	10753875	T	C	C	1.65712	0.175771	1.17418	2.33867	0.00405948	0.293469	1	441463	1166	0.13046	3.4269e-06	COVID-19 Hospitalized	CODING_TRANSCRIPT_INTRON_VARIANT	EUR
727.6	Rupture of tendon, nontraumatic	musculoskeletal	rs3746539	PTPRT	20	40702071	G	A	A	1.03867	0.0132055	1.01213	1.06591	0.00406138	0.293469	1	423395	13049	0.05405	1.7723e-06	COVID-19 Hospitalized	THREE_PRIME_UTR_EXON_VARIANT	EUR
532	Dysphagia	digestive	rs67959919	LZTFL1	3	45871908	G	A	A	0.963512	0.0129385	0.939386	0.988258	0.00406796	0.293469	1	369300	52098	0.59355	1.6043e-80	COVID-19 Critically ill	CODING_TRANSCRIPT_INTRON_VARIANT	EUR
290.11	Alzheimer's disease	mental disorders	rs9461128	TMEM14B	6	10753875	T	C	C	1.34359	0.102808	1.09839	1.64353	0.00406907	0.293469	1	439514	4092	0.13046	3.4269e-06	COVID-19 Hospitalized	CODING_TRANSCRIPT_INTRON_VARIANT	EUR
270.35	Macroglobulinemia	endocrine/metabolic	rs75505823	LRP1	12	57540956	G	T	T	0.447539	0.279876	0.258583	0.774572	0.00407017	0.293469	1	445624	291	-0.20852	3.0745e-06	COVID-19 Critically ill	CODING_TRANSCRIPT_INTRON_VARIANT	EUR
244.2	Acquired hypothyroidism	endocrine/metabolic	rs34488998	NKAIN3	8	63408372	G	A	A	1.17209	0.0552753	1.05174	1.3062	0.00407055	0.293469	1	436526	4311	0.1355	3.4644e-06	COVID-19 Hospitalized	CODING_TRANSCRIPT_INTRON_VARIANT	EUR
276.4	Acid-base balance disorder	endocrine/metabolic	rs6869036	MGAT1	5	180223327	C	T	T	0.853051	0.0553371	0.765371	0.950775	0.00407697	0.293744	1	422316	9142	0.25536	1.7578e-06	COVID-19 Critically ill	FIVE_PRIME_UTR_INTRON_VARIANT	EUR
550	Abdominal hernia	digestive	rs35508621	LZTFL1	3	45880481	T	C	C	0.966948	0.0117043	0.945019	0.989387	0.00408387	0.294054	1	346195	67175	0.38931	6.0917e-89	COVID-19 Hospitalized	CODING_TRANSCRIPT_INTRON_VARIANT	EUR
259	Other endocrine disorders	endocrine/metabolic	rs35154152	THBS3	1	155172725	T	C	C	0.820835	0.0687591	0.717345	0.939256	0.00408701	0.294093	1	441345	1267	-0.20528	2.3574e-11	COVID-19 Critically ill	SYNONYMOUS_VARIANT	EUR
532	Dysphagia	digestive	rs7605877	FOXI3	2	88559025	T	C	C	1.03082	0.0105741	1.00968	1.05241	0.00409556	0.294521	1	369300	52098	-0.071053	3.3369e-06	COVID-19 Hospitalized	INTERGENIC_VARIANT	EUR
504	Other alveolar and parietoalveolar pneumonopathy	respiratory	rs9367106	LOC100505711	6	41483390	G	C	C	1.26897	0.0830102	1.07843	1.49317	0.00411038	0.295234	1	438702	3991	0.20225	3.4038e-11	COVID-19 Hospitalized	INTERGENIC_VARIANT	EUR
500	Lung disease due to external agents	respiratory	rs35705950	MUC5B	11	1241221	G	T	T	1.12405	0.0407523	1.03776	1.21752	0.00411069	0.295234	1	439767	2882	-0.11177	1.2224e-08	COVID-19 Hospitalized,COVID-19 Critically ill	UPSTREAM_GENE_VARIANT	EUR
337.1	Peripheral autonomic neuropathy	neurological	rs9896243	NSF	17	44826056	C	G	G	1.04779	0.0162741	1.0149	1.08175	0.00412141	0.295707	1	421110	11633	-0.13155	3.2234e-08	COVID-19 Critically ill	CODING_TRANSCRIPT_INTRON_VARIANT	EUR
915	NA	NA	rs111783124	LOC101928126	21	35362848	G	A	A	1.0486	0.0165443	1.01515	1.08316	0.00412369	0.295707	1	394192	16797	0.13532	2.1558e-07	COVID-19 Critically ill	INTERGENIC_VARIANT	EUR
292.2	Mild cognitive impairment	mental disorders	rs60869999	MYO1C	17	1390948	A	T	T	0.960914	0.0139014	0.935086	0.987455	0.00412963	0.295707	1	418860	15590	0.059541	2.9039e-06	COVID-19 Hospitalized	CODING_TRANSCRIPT_INTRON_VARIANT	EUR
416	Cardiomegaly	circulatory system	rs77534576	DLX4	17	47940666	C	T	T	1.16883	0.0543977	1.05063	1.30034	0.00413238	0.295707	1	417685	8771	0.20794	1.7585e-10	COVID-19 Hospitalized	INTERGENIC_VARIANT	EUR
727.4	Ganglion and cyst of synovium, tendon, and bursa	musculoskeletal	rs78313563	ESS2	22	19136365	G	A	A	0.756853	0.0971484	0.625632	0.915598	0.00413559	0.295707	1	429276	7643	0.40873	6.5914e-07	COVID-19 Critically ill	UPSTREAM_GENE_VARIANT	EUR
504.1	Idiopathic fibrosing alveolitis	respiratory	rs9577395	ATP11A	13	113534984	C	G	G	0.892219	0.0397711	0.825313	0.96455	0.00413736	0.295707	1	442021	2083	0.064829	8.6068e-07	COVID-19 Hospitalized,COVID-19 Critically ill	CODING_TRANSCRIPT_INTRON_VARIANT	EUR
367.9	Blindness and low vision	sense organs	rs721917	SFTPD	10	81706324	A	G	G	1.03199	0.0109828	1.01002	1.05445	0.00413841	0.295707	1	404507	18211	0.055247	2.0819e-07	COVID-19 Hospitalized	SYNONYMOUS_VARIANT	EUR
242	Thyrotoxicosis with or without goiter	endocrine/metabolic	rs77534576	DLX4	17	47940666	C	T	T	0.789114	0.0825997	0.671167	0.927788	0.00413889	0.295707	1	436453	5291	0.20794	1.7585e-10	COVID-19 Hospitalized	INTERGENIC_VARIANT	EUR
368.5	Color vision deficiencies	sense organs	rs10774679	OAS3	12	113374748	C	T	T	0.771143	0.0906383	0.64563	0.921057	0.00414078	0.295707	1	444945	260	0.075824	4.6954e-12	COVID-19 Hospitalized	UPSTREAM_GENE_VARIANT	EUR
528.3	Cellulitis and abscess of oral soft tissues	digestive	rs732990	CIB4	2	26842146	C	G	G	1.14364	0.0468259	1.04335	1.25357	0.00415345	0.296153	1	440670	981	0.056389	5.6358e-07	COVID-19 Hospitalized	CODING_TRANSCRIPT_INTRON_VARIANT	EUR
433.6	Acute, but ill-defined cerebrovascular disease	circulatory system	rs9896243	NSF	17	44826056	C	G	G	1.04685	0.0159748	1.01458	1.08015	0.00415376	0.296153	1	427827	12068	-0.13155	3.2234e-08	COVID-19 Critically ill	CODING_TRANSCRIPT_INTRON_VARIANT	EUR
172.21	Basal cell carcinoma	neoplasms	rs5023077	FBRSL1	12	133141973	T	C	C	1.02614	0.0090051	1.00819	1.04442	0.00415664	0.296153	1	402688	28923	-0.090901	1.5172e-06	COVID-19 Critically ill	CODING_TRANSCRIPT_INTRON_VARIANT	EUR
622.1	Polyp of corpus uteri	genitourinary	rs13050728	IFNAR2	21	34615210	T	C	C	1.28451	0.0873617	1.08237	1.5244	0.0041575	0.296153	1	445165	350	-0.10657	4.0686e-21	COVID-19 Hospitalized,COVID-19 Critically ill	CODING_TRANSCRIPT_INTRON_VARIANT	EUR
401	Hypertension	circulatory system	rs721917	SFTPD	10	81706324	A	G	G	1.01626	0.00562928	1.00511	1.02753	0.00416651	0.296608	1	110924	311166	0.055247	2.0819e-07	COVID-19 Hospitalized	SYNONYMOUS_VARIANT	EUR
157	Pancreatic cancer	neoplasms	rs505922	ABO	9	136149229	T	C	C	1.11139	0.0368715	1.03391	1.19468	0.0041786	0.297282	1	443633	1610	-0.099884	2.0889e-20	COVID-19 Hospitalized	CODING_TRANSCRIPT_INTRON_VARIANT	EUR
286.7	Other and unspecified coagulation defects	hematopoietic	rs7560588	BCL11A	2	60727416	G	A	A	1.07233	0.0243831	1.02229	1.12482	0.00418378	0.297464	1	436086	4831	-0.12371	2.3396e-07	COVID-19 Critically ill	CODING_TRANSCRIPT_INTRON_VARIANT	EUR
259	Other endocrine disorders	endocrine/metabolic	rs67579710	THBS3	1	155173527	G	A	A	0.820991	0.0688786	0.717313	0.939654	0.00418811	0.297585	1	441345	1267	-0.10348	1.0252e-09	COVID-19 Hospitalized	CODING_TRANSCRIPT_INTRON_VARIANT	EUR
514	Abnormal findings examination of lungs	respiratory	rs766826	ELF5	11	34528766	C	T	T	1.0275	0.00947639	1.0086	1.04677	0.00419445	0.297848	1	382006	32503	-0.082134	1.155e-11	COVID-19 Hospitalized	CODING_TRANSCRIPT_INTRON_VARIANT	EUR
185	Cancer of prostate	neoplasms	rs7560588	BCL11A	2	60727416	G	A	A	0.974029	0.00919253	0.956637	0.991737	0.00420213	0.298179	1	398880	40560	-0.12371	2.3396e-07	COVID-19 Critically ill	CODING_TRANSCRIPT_INTRON_VARIANT	EUR
716	Other arthropathies	musculoskeletal	rs72655853	SBSPON	8	73985608	A	G	G	1.04458	0.015236	1.01384	1.07624	0.00420438	0.298179	1	361299	44077	0.22523	8.3915e-07	COVID-19 Critically ill	CODING_TRANSCRIPT_INTRON_VARIANT	EUR
377	Disorders of optic nerve and visual pathways	sense organs	rs62200027	CASC20	20	6469515	G	A	A	1.04468	0.0152731	1.01387	1.07643	0.00420955	0.298183	1	425807	10485	-0.053006	3.3456e-06	COVID-19 Hospitalized,COVID-19 Critically ill	NON_CODING_TRANSCRIPT_INTRON_VARIANT	EUR
428	Congestive heart failure; nonhypertensive	circulatory system	rs505922	ABO	9	136149229	T	C	C	1.0205	0.00708914	1.00641	1.03477	0.00421105	0.298183	1	372662	53454	-0.099884	2.0889e-20	COVID-19 Hospitalized	CODING_TRANSCRIPT_INTRON_VARIANT	EUR
187	Cancer of other male genital organs	neoplasms	rs9501257	HLA-DPB1	6	33055355	A	G	G	1.15412	0.0500854	1.0462	1.27316	0.00421234	0.298183	1	441159	2152	0.17269	4.1339e-08	COVID-19 Critically ill	THREE_PRIME_UTR_EXON_VARIANT	EUR
353.1	Nerve plexus lesions	neurological	rs67959919	LZTFL1	3	45871908	G	A	A	0.777559	0.0879341	0.654461	0.923811	0.00422063	0.298583	1	443148	1189	0.59355	1.6043e-80	COVID-19 Critically ill	CODING_TRANSCRIPT_INTRON_VARIANT	EUR
362.4	Retinal vascular changes and abnomalities	sense organs	rs495828	ABO	9	136154867	G	T	T	1.04741	0.0161922	1.01469	1.08118	0.00422838	0.298945	1	426123	11346	-0.13432	6.5649e-10	COVID-19 Critically ill	UPSTREAM_GENE_VARIANT	EUR
274.11	Gouty arthropathy	endocrine/metabolic	rs67579710	THBS3	1	155173527	G	A	A	1.07773	0.026172	1.02384	1.13446	0.00423258	0.299055	1	431080	7237	-0.10348	1.0252e-09	COVID-19 Hospitalized	CODING_TRANSCRIPT_INTRON_VARIANT	EUR
1008	NA	NA	rs117169628	SLC22A31	16	89262657	G	A	A	0.879515	0.0449054	0.805415	0.960432	0.00424972	0.299798	1	438906	2383	0.081201	5.77e-07	COVID-19 Hospitalized	SYNONYMOUS_VARIANT	EUR
189.11	Malignant neoplasm of kidney, except pelvis	neoplasms	rs9896243	NSF	17	44826056	C	G	G	1.06951	0.0235073	1.02135	1.11994	0.00425436	0.299798	1	439039	5406	-0.13155	3.2234e-08	COVID-19 Critically ill	CODING_TRANSCRIPT_INTRON_VARIANT	EUR
724.8	Other symptoms referable to back	musculoskeletal	rs5023077	FBRSL1	12	133141973	T	C	C	0.937792	0.0224681	0.897391	0.980012	0.00425531	0.299798	1	431094	4295	-0.090901	1.5172e-06	COVID-19 Critically ill	CODING_TRANSCRIPT_INTRON_VARIANT	EUR
773	NA	NA	rs35154152	THBS3	1	155172725	T	C	C	1.02334	0.00807103	1.00728	1.03966	0.00425572	0.299798	1	255383	116077	-0.20528	2.3574e-11	COVID-19 Critically ill	SYNONYMOUS_VARIANT	EUR
501	Pneumonitis due to inhalation of food or vomitus	respiratory	rs9896243	NSF	17	44826056	C	G	G	0.910174	0.0329283	0.853288	0.970852	0.00425882	0.299798	1	437364	2994	-0.13155	3.2234e-08	COVID-19 Critically ill	CODING_TRANSCRIPT_INTRON_VARIANT	EUR
411.4	Coronary atherosclerosis	circulatory system	rs10129899	LINC00637	14	104330432	C	A	A	0.984554	0.00544664	0.9741	0.995121	0.00426419	0.299798	1	303120	117872	-0.057002	2.1916e-06	COVID-19 Hospitalized	INTERGENIC_VARIANT	EUR
369.5	Conjunctivitis, infectious	sense organs	rs915823	TMPRSS2	21	42851454	A	C	C	1.05582	0.0190061	1.01721	1.09589	0.00426472	0.299798	1	413960	9377	-0.066039	1.6687e-06	COVID-19 Hospitalized	CODING_TRANSCRIPT_INTRON_VARIANT	EUR
1089	NA	NA	rs505922	ABO	9	136149229	T	C	C	1.06397	0.0216988	1.01967	1.1102	0.0042668	0.299798	1	439727	4775	-0.099884	2.0889e-20	COVID-19 Hospitalized	CODING_TRANSCRIPT_INTRON_VARIANT	EUR
655	Known or suspected fetal abnormality affecting management of mother	pregnancy complications	rs76073397	MIR548H2	16	11386452	T	C	C	1.3253	0.0985533	1.09251	1.60769	0.00426693	0.299798	1	444896	666	0.14454	9.6663e-07	COVID-19 Critically ill,COVID-19 Hospitalized	INTERGENIC_VARIANT	EUR
199	Neoplasm of uncertain behavior	neoplasms	rs5023077	FBRSL1	12	133141973	T	C	C	1.03363	0.0115767	1.01044	1.05735	0.00427141	0.299926	1	401586	16676	-0.090901	1.5172e-06	COVID-19 Critically ill	CODING_TRANSCRIPT_INTRON_VARIANT	EUR
317.1	Alcoholism	mental disorders	rs12809318	FBRSL1	12	133140840	T	C	C	1.01971	0.00683055	1.00615	1.03345	0.00427508	0.299998	1	368963	54912	-0.062781	9.5289e-09	COVID-19 Hospitalized	CODING_TRANSCRIPT_INTRON_VARIANT	EUR
709	Diffuse diseases of connective tissue	dermatologic	rs9501257	HLA-DPB1	6	33055355	A	G	G	1.1637	0.0530799	1.04872	1.29129	0.00428713	0.300657	1	441292	1890	0.17269	4.1339e-08	COVID-19 Critically ill	THREE_PRIME_UTR_EXON_VARIANT	EUR
585.3	Chronic renal failure [CKD]	genitourinary	rs721917	SFTPD	10	81706324	A	G	G	1.0191	0.00662675	1.00595	1.03243	0.00429389	0.300761	1	371111	57327	0.055247	2.0819e-07	COVID-19 Hospitalized	SYNONYMOUS_VARIANT	EUR
296.2	Depression	mental disorders	rs78313563	ESS2	22	19136365	G	A	A	1.07314	0.0247188	1.02239	1.12641	0.00429393	0.300761	1	245050	173995	0.40873	6.5914e-07	COVID-19 Critically ill	UPSTREAM_GENE_VARIANT	EUR
224	Benign neoplasm of eye	neoplasms	rs111783124	LOC101928126	21	35362848	G	A	A	0.954427	0.0163384	0.924348	0.985485	0.0043056	0.301392	1	417778	18379	0.13532	2.1558e-07	COVID-19 Critically ill	INTERGENIC_VARIANT	EUR
695	Erythematous conditions	dermatologic	rs111837807	CCHCR1	6	31121232	T	C	C	1.04505	0.0154348	1.0139	1.07714	0.00430887	0.301434	1	388794	29173	0.20363	2.152e-11	COVID-19 Critically ill,COVID-19 Hospitalized	CODING_TRANSCRIPT_INTRON_VARIANT	EUR
599	Other symptoms/disorders or the urinary system	genitourinary	rs61667602	CRHR1	17	43785349	T	C	C	1.01978	0.00686347	1.00616	1.03359	0.00431437	0.301589	1	317332	79165	-0.093554	9.1279e-12	COVID-19 Hospitalized	FIVE_PRIME_UTR_INTRON_VARIANT	EUR
246.2	Thyroid cyst	endocrine/metabolic	rs111837807	CCHCR1	6	31121232	T	C	C	1.40013	0.117925	1.1112	1.76419	0.00431641	0.301589	1	444955	361	0.20363	2.152e-11	COVID-19 Critically ill,COVID-19 Hospitalized	CODING_TRANSCRIPT_INTRON_VARIANT	EUR
224.1	Benign neoplasm of eye, uveal	neoplasms	rs467843	TRAPPC13	5	64945715	A	G	G	1.03548	0.0122202	1.01098	1.06058	0.0043259	0.302066	1	419664	17491	-0.089724	1.7259e-06	COVID-19 Critically ill	CODING_TRANSCRIPT_INTRON_VARIANT	EUR
300.3	Obsessive-compulsive disorders	mental disorders	rs76423999	SLC12A7	5	1098067	T	A	A	0.863863	0.0513198	0.781198	0.955275	0.00435056	0.3036	1	438993	4291	0.18412	3.8813e-07	COVID-19 Critically ill	CODING_TRANSCRIPT_INTRON_VARIANT	EUR
389.1	Sensorineural hearing loss	sense organs	rs8052423	SLC22A31	16	89269178	G	T	T	0.979651	0.00721189	0.965901	0.993597	0.00436278	0.304266	1	214465	182487	0.13037	1.0019e-06	COVID-19 Critically ill	UPSTREAM_GENE_VARIANT	EUR
389	Hearing loss	sense organs	rs7560588	BCL11A	2	60727416	G	A	A	1.01626	0.00565983	1.00505	1.0276	0.00436721	0.304386	1	181532	229332	-0.12371	2.3396e-07	COVID-19 Critically ill	CODING_TRANSCRIPT_INTRON_VARIANT	EUR
601.3	Orchitis and epididymitis	genitourinary	rs34488998	NKAIN3	8	63408372	G	A	A	1.14702	0.0481292	1.04377	1.26049	0.00437184	0.304386	1	432655	5778	0.1355	3.4644e-06	COVID-19 Hospitalized	CODING_TRANSCRIPT_INTRON_VARIANT	EUR
446.4	Wegener's granulomatosis	circulatory system	rs9268576	HLA-DRA	6	32395641	T	C	C	0.400492	0.32108	0.213447	0.751445	0.00437257	0.304386	1	445677	219	0.095134	9.9752e-07	COVID-19 Hospitalized	INTERGENIC_VARIANT	EUR
367.4	NA	NA	rs61667602	CRHR1	17	43785349	T	C	C	1.01682	0.00585707	1.00522	1.02856	0.00439675	0.305881	1	184147	199367	-0.093554	9.1279e-12	COVID-19 Hospitalized	FIVE_PRIME_UTR_INTRON_VARIANT	EUR
599.2	Retention of urine	genitourinary	rs9501257	HLA-DPB1	6	33055355	A	G	G	0.953528	0.0167101	0.922805	0.985275	0.00440306	0.306132	1	400468	24032	0.17269	4.1339e-08	COVID-19 Critically ill	THREE_PRIME_UTR_EXON_VARIANT	EUR
915	NA	NA	rs76073397	MIR548H2	16	11386452	T	C	C	1.05928	0.0202239	1.01811	1.10211	0.00440804	0.306263	1	394192	16797	0.14454	9.6663e-07	COVID-19 Critically ill,COVID-19 Hospitalized	INTERGENIC_VARIANT	EUR
377.3	Optic neuritis/neuropathy	sense organs	rs35508621	LZTFL1	3	45880481	T	C	C	0.879855	0.0449555	0.805647	0.960898	0.00441036	0.306263	1	437419	4113	0.38931	6.0917e-89	COVID-19 Hospitalized	CODING_TRANSCRIPT_INTRON_VARIANT	EUR
345	Epilepsy, recurrent seizures, convulsions	neurological	rs8080583	KANSL1	17	44162597	C	A	A	1.03772	0.0130076	1.0116	1.06451	0.00442371	0.30692	1	418672	17519	-0.12662	2.0785e-08	COVID-19 Critically ill	CODING_TRANSCRIPT_INTRON_VARIANT	EUR
288	Diseases of white blood cells	hematopoietic	rs35705950	MUC5B	11	1241221	G	T	T	1.05144	0.0176243	1.01574	1.08839	0.00442525	0.30692	1	405134	16687	-0.11177	1.2224e-08	COVID-19 Hospitalized,COVID-19 Critically ill	UPSTREAM_GENE_VARIANT	EUR
496.21	Obstructive chronic bronchitis	respiratory	rs721917	SFTPD	10	81706324	A	G	G	1.02862	0.0099143	1.00882	1.0488	0.00443051	0.307097	1	407654	22262	0.055247	2.0819e-07	COVID-19 Hospitalized	SYNONYMOUS_VARIANT	EUR
505	Other pulmonary inflamation or edema	respiratory	rs72711165	TMEM65	8	125336564	T	C	C	1.56916	0.158361	1.15046	2.14025	0.00444056	0.307436	1	441393	1187	0.18279	6.0907e-07	COVID-19 Hospitalized	CODING_TRANSCRIPT_INTRON_VARIANT	EUR
433.2	Occlusion of cerebral arteries	circulatory system	rs2284028	NCF4	22	37265172	A	C	C	0.830902	0.0651147	0.731348	0.944007	0.00444272	0.307436	1	416981	19093	0.31271	4.1737e-06	COVID-19 Critically ill	CODING_TRANSCRIPT_INTRON_VARIANT	EUR
426.32	Left bundle branch block	circulatory system	rs62200027	CASC20	20	6469515	G	A	A	0.935705	0.0233598	0.893831	0.979542	0.00444355	0.307436	1	435126	4561	-0.053006	3.3456e-06	COVID-19 Hospitalized,COVID-19 Critically ill	NON_CODING_TRANSCRIPT_INTRON_VARIANT	EUR
456	Chronic venous insufficiency [CVI]	circulatory system	rs10774679	OAS3	12	113374748	C	T	T	1.02955	0.0102373	1.00909	1.05041	0.00445169	0.307811	1	406809	23122	0.075824	4.6954e-12	COVID-19 Hospitalized	UPSTREAM_GENE_VARIANT	EUR
367.2	Astigmatism	sense organs	rs495828	ABO	9	136154867	G	T	T	1.01803	0.00628507	1.00557	1.03065	0.00445678	0.307811	1	273553	105144	-0.13432	6.5649e-10	COVID-19 Critically ill	UPSTREAM_GENE_VARIANT	EUR
728.1	Muscular calcification and ossification	musculoskeletal	rs3746539	PTPRT	20	40702071	G	A	A	0.768903	0.0924063	0.641528	0.921569	0.00445713	0.307811	1	444973	272	0.05405	1.7723e-06	COVID-19 Hospitalized	THREE_PRIME_UTR_EXON_VARIANT	EUR
550	Abdominal hernia	digestive	rs67959919	LZTFL1	3	45871908	G	A	A	0.967604	0.011582	0.945887	0.98982	0.00446338	0.308038	1	346195	67175	0.59355	1.6043e-80	COVID-19 Critically ill	CODING_TRANSCRIPT_INTRON_VARIANT	EUR
481	Influenza	respiratory	rs78313563	ESS2	22	19136365	G	A	A	1.32753	0.0996463	1.092	1.61385	0.00446586	0.308038	1	426640	4728	0.40873	6.5914e-07	COVID-19 Critically ill	UPSTREAM_GENE_VARIANT	EUR
524.3	Anomalies of tooth position/malocclusion	digestive	rs8052423	SLC22A31	16	89269178	G	T	T	0.896792	0.0383283	0.831892	0.966756	0.00448237	0.308989	1	436279	3156	0.13037	1.0019e-06	COVID-19 Critically ill	UPSTREAM_GENE_VARIANT	EUR
217.1	Nevus, non-neoplastic	neoplasms	rs9577395	ATP11A	13	113534984	C	G	G	0.953239	0.0168519	0.922268	0.985249	0.00448577	0.309024	1	407958	11392	0.064829	8.6068e-07	COVID-19 Hospitalized,COVID-19 Critically ill	CODING_TRANSCRIPT_INTRON_VARIANT	EUR
771.2	Cramp of limb	symptoms	rs495828	ABO	9	136154867	G	T	T	1.0772	0.0261694	1.02334	1.13389	0.00448834	0.309024	1	431992	4162	-0.13432	6.5649e-10	COVID-19 Critically ill	UPSTREAM_GENE_VARIANT	EUR
573.6	Nonspecific elevation of levels of transaminase or lactic acid dehydrogenase [LDH]	digestive	rs55654108	PDCL3P4	3	101425703	A	G	G	1.06278	0.0214302	1.01906	1.10837	0.00449623	0.309245	1	429675	5013	-0.05662	1.0636e-06	COVID-19 Hospitalized	INTERGENIC_VARIANT	EUR
731	Osteitis deformans and osteopathies associated with other disorders classified elsewhere	musculoskeletal	rs721917	SFTPD	10	81706324	A	G	G	1.11731	0.0390431	1.035	1.20616	0.00449702	0.309245	1	443190	1335	0.055247	2.0819e-07	COVID-19 Hospitalized	SYNONYMOUS_VARIANT	EUR
214	Lipoma	neoplasms	rs10129899	LINC00637	14	104330432	C	A	A	1.03726	0.0128788	1.01141	1.06378	0.00449976	0.309246	1	415430	14063	-0.057002	2.1916e-06	COVID-19 Hospitalized	INTERGENIC_VARIANT	EUR
112	Candidiasis	infectious diseases	rs505922	ABO	9	136149229	T	C	C	0.951733	0.0174166	0.919793	0.984782	0.00450529	0.309438	1	422272	7774	-0.099884	2.0889e-20	COVID-19 Hospitalized	CODING_TRANSCRIPT_INTRON_VARIANT	EUR
530.1	Esophagitis, GERD and related diseases	digestive	rs9896243	NSF	17	44826056	C	G	G	0.984253	0.0055893	0.973529	0.995094	0.00451433	0.309871	1	233178	175648	-0.13155	3.2234e-08	COVID-19 Critically ill	CODING_TRANSCRIPT_INTRON_VARIANT	EUR
375.2	Epiphora	sense organs	rs9896243	NSF	17	44826056	C	G	G	1.12321	0.0409184	1.03664	1.217	0.0045189	0.309997	1	441721	1719	-0.13155	3.2234e-08	COVID-19 Critically ill	CODING_TRANSCRIPT_INTRON_VARIANT	EUR
695.21	Dermatitis herpetiformis	dermatologic	rs8080583	KANSL1	17	44162597	C	A	A	0.747275	0.102606	0.611142	0.913732	0.00452223	0.310026	1	445220	321	-0.12662	2.0785e-08	COVID-19 Critically ill	CODING_TRANSCRIPT_INTRON_VARIANT	EUR
605	Erectile dysfunction [ED]	genitourinary	rs111837807	CCHCR1	6	31121232	T	C	C	0.973424	0.00948872	0.955488	0.991696	0.00452946	0.310026	1	306593	104921	0.20363	2.152e-11	COVID-19 Critically ill,COVID-19 Hospitalized	CODING_TRANSCRIPT_INTRON_VARIANT	EUR
250.1	Type 1 diabetes	endocrine/metabolic	rs6869036	MGAT1	5	180223327	C	T	T	0.89042	0.0408863	0.821849	0.964711	0.00453027	0.310026	1	414851	16403	0.25536	1.7578e-06	COVID-19 Critically ill	FIVE_PRIME_UTR_INTRON_VARIANT	EUR
368.5	Color vision deficiencies	sense organs	rs34488998	NKAIN3	8	63408372	G	A	A	1.71137	0.189277	1.18095	2.48003	0.00453038	0.310026	1	444945	260	0.1355	3.4644e-06	COVID-19 Hospitalized	CODING_TRANSCRIPT_INTRON_VARIANT	EUR
369	Infection of the eye	sense organs	rs915823	TMPRSS2	21	42851454	A	C	C	1.04613	0.0158874	1.01406	1.07922	0.00453302	0.310026	1	407499	13620	-0.066039	1.6687e-06	COVID-19 Hospitalized	CODING_TRANSCRIPT_INTRON_VARIANT	EUR
296	Mood disorders	mental disorders	rs78313563	ESS2	22	19136365	G	A	A	1.07238	0.0246293	1.02185	1.12542	0.00454858	0.310902	1	236060	184597	0.40873	6.5914e-07	COVID-19 Critically ill	UPSTREAM_GENE_VARIANT	EUR
172.11	Melanomas of skin	neoplasms	rs8052423	SLC22A31	16	89269178	G	T	T	0.940479	0.02163	0.901441	0.981206	0.00455256	0.310986	1	431864	9748	0.13037	1.0019e-06	COVID-19 Critically ill	UPSTREAM_GENE_VARIANT	EUR
785	Abdominal pain	symptoms	rs11234800	ME3	11	86479407	G	C	C	0.977747	0.00793412	0.96266	0.99307	0.00456199	0.311442	1	302682	85581	-0.077173	3.0702e-06	COVID-19 Hospitalized	INTERGENIC_VARIANT	EUR
198.1	Secondary malignancy of lymph nodes	neoplasms	rs111837807	CCHCR1	6	31121232	T	C	C	0.910019	0.0332486	0.852608	0.971297	0.00456975	0.311645	1	436039	6663	0.20363	2.152e-11	COVID-19 Critically ill,COVID-19 Hospitalized	CODING_TRANSCRIPT_INTRON_VARIANT	EUR
441.1	Acute vascular insufficiency of intestine	circulatory system	rs11702230	LOC101928126	21	35377591	C	T	T	1.27766	0.0864059	1.07862	1.51344	0.00457052	0.311645	1	444451	574	0.099731	3.223e-09	COVID-19 Hospitalized	INTERGENIC_VARIANT	EUR
753.1	Congenital cataract and lens anomalies	congenital anomalies	rs72711165	TMEM65	8	125336564	T	C	C	2.18665	0.275904	1.27329	3.75516	0.00457321	0.311645	1	444398	290	0.18279	6.0907e-07	COVID-19 Hospitalized	CODING_TRANSCRIPT_INTRON_VARIANT	EUR
395.3	Nonrheumatic tricuspid valve disorders	circulatory system	rs8080583	KANSL1	17	44162597	C	A	A	1.13353	0.0442111	1.03944	1.23613	0.00458401	0.312193	1	438203	1392	-0.12662	2.0785e-08	COVID-19 Critically ill	CODING_TRANSCRIPT_INTRON_VARIANT	EUR
358.1	Myasthenia gravis	neurological	rs9501257	HLA-DPB1	6	33055355	A	G	G	0.784523	0.0856118	0.663334	0.927851	0.0045875	0.312242	1	444682	1010	0.17269	4.1339e-08	COVID-19 Critically ill	THREE_PRIME_UTR_EXON_VARIANT	EUR
352.1	Trigeminal nerve disorders [CN5]	neurological	rs721917	SFTPD	10	81706324	A	G	G	1.08654	0.0292838	1.02594	1.15073	0.00459151	0.312328	1	439991	2393	0.055247	2.0819e-07	COVID-19 Hospitalized	SYNONYMOUS_VARIANT	EUR
592	Cystitis and urethritis	genitourinary	rs34488998	NKAIN3	8	63408372	G	A	A	1.15072	0.0495398	1.04424	1.26805	0.00459991	0.312711	1	429044	5473	0.1355	3.4644e-06	COVID-19 Hospitalized	CODING_TRANSCRIPT_INTRON_VARIANT	EUR
571.51	Cirrhosis of liver without mention of alcohol	digestive	rs732990	CIB4	2	26842146	C	G	G	0.962741	0.013401	0.937783	0.988363	0.00460492	0.312864	1	429859	12153	0.056389	5.6358e-07	COVID-19 Hospitalized	CODING_TRANSCRIPT_INTRON_VARIANT	EUR
286	Coagulation defects	hematopoietic	rs9896243	NSF	17	44826056	C	G	G	1.0476	0.0164151	1.01444	1.08186	0.00460969	0.312918	1	423684	11435	-0.13155	3.2234e-08	COVID-19 Critically ill	CODING_TRANSCRIPT_INTRON_VARIANT	EUR
530.1	Esophagitis, GERD and related diseases	digestive	rs7605877	FOXI3	2	88559025	T	C	C	1.02064	0.00721197	1.00632	1.03517	0.00461125	0.312918	1	233178	175648	-0.071053	3.3369e-06	COVID-19 Hospitalized	INTERGENIC_VARIANT	EUR
355	Complex regional/central pain syndrome	neurological	rs7671107	LOC101929161	4	25449225	G	A	A	0.897149	0.0383186	0.832238	0.967122	0.00461991	0.31319	1	440493	2185	-0.064456	1.0803e-06	COVID-19 Hospitalized	INTERGENIC_VARIANT	EUR
428.2	Heart failure NOS	circulatory system	rs7671107	LOC101929161	4	25449225	G	A	A	0.924011	0.0279032	0.874834	0.975952	0.00462079	0.31319	1	434972	4198	-0.064456	1.0803e-06	COVID-19 Hospitalized	INTERGENIC_VARIANT	EUR
912	Insect bite	injuries & poisonings	rs766826	ELF5	11	34528766	C	T	T	0.927853	0.0264405	0.880994	0.977204	0.00462414	0.313229	1	427106	3933	-0.082134	1.155e-11	COVID-19 Hospitalized	CODING_TRANSCRIPT_INTRON_VARIANT	EUR
300.1	Anxiety disorder	mental disorders	rs77534576	DLX4	17	47940666	C	T	T	1.05689	0.0195415	1.01718	1.09815	0.00463435	0.313733	1	297154	112013	0.20794	1.7585e-10	COVID-19 Hospitalized	INTERGENIC_VARIANT	EUR
369.5	Conjunctivitis, infectious	sense organs	rs9577395	ATP11A	13	113534984	C	G	G	1.05243	0.0180501	1.01585	1.09033	0.00463796	0.31379	1	413960	9377	0.064829	8.6068e-07	COVID-19 Hospitalized,COVID-19 Critically ill	CODING_TRANSCRIPT_INTRON_VARIANT	EUR
204.2	Myeloid leukemia	neoplasms	rs111837807	CCHCR1	6	31121232	T	C	C	1.20913	0.0670855	1.06015	1.37904	0.00464445	0.314041	1	444262	1257	0.20363	2.152e-11	COVID-19 Critically ill,COVID-19 Hospitalized	CODING_TRANSCRIPT_INTRON_VARIANT	EUR
189.1	Cancer of kidney and renal pelvis	neoplasms	rs9896243	NSF	17	44826056	C	G	G	1.0662	0.022648	1.01991	1.1146	0.0046484	0.314121	1	438367	5839	-0.13155	3.2234e-08	COVID-19 Critically ill	CODING_TRANSCRIPT_INTRON_VARIANT	EUR
753.2	Congenital anomalies of posterior segment of eye	congenital anomalies	rs12660421	FOXP4-AS1	6	41488378	G	A	A	1.7936	0.206436	1.19676	2.6881	0.00465386	0.314302	1	444138	474	0.35506	1.1424e-09	COVID-19 Critically ill	DOWNSTREAM_GENE_VARIANT	EUR
687.1	Rash and other nonspecific skin eruption	dermatologic	rs1405655	NR1H2	19	50882619	T	C	C	1.02345	0.00819181	1.00715	1.04001	0.00466233	0.314686	1	343450	40854	0.075181	1.1208e-11	COVID-19 Hospitalized,COVID-19 Critically ill	CODING_TRANSCRIPT_INTRON_VARIANT	EUR
198	Secondary malignant neoplasm	neoplasms	rs35705950	MUC5B	11	1241221	G	T	T	1.05323	0.0183385	1.01605	1.09178	0.00468013	0.315557	1	425144	15450	-0.11177	1.2224e-08	COVID-19 Hospitalized,COVID-19 Critically ill	UPSTREAM_GENE_VARIANT	EUR
337	Disorders of the autonomic nervous system	neurological	rs61667602	CRHR1	17	43785349	T	C	C	1.0438	0.0151585	1.01325	1.07528	0.0046808	0.315557	1	419036	12717	-0.093554	9.1279e-12	COVID-19 Hospitalized	FIVE_PRIME_UTR_INTRON_VARIANT	EUR
550.4	Umbilical hernia	digestive	rs467843	TRAPPC13	5	64945715	A	G	G	1.03882	0.0134685	1.01176	1.06661	0.0046861	0.315726	1	424537	14311	-0.089724	1.7259e-06	COVID-19 Critically ill	CODING_TRANSCRIPT_INTRON_VARIANT	EUR
916	Contusion	injuries & poisonings	rs61667602	CRHR1	17	43785349	T	C	C	1.03252	0.011317	1.00987	1.05567	0.00469243	0.315964	1	380487	23697	-0.093554	9.1279e-12	COVID-19 Hospitalized	FIVE_PRIME_UTR_INTRON_VARIANT	EUR
656	Other perinatal conditions of fetus or newborn	pregnancy complications	rs76073397	MIR548H2	16	11386452	T	C	C	0.732777	0.109981	0.590685	0.909051	0.00469913	0.316185	1	443720	752	0.14454	9.6663e-07	COVID-19 Critically ill,COVID-19 Hospitalized	INTERGENIC_VARIANT	EUR
292.4	Altered mental status	mental disorders	rs7605877	FOXI3	2	88559025	T	C	C	1.05809	0.019979	1.01746	1.10035	0.00470715	0.316185	1	417249	12719	-0.071053	3.3369e-06	COVID-19 Hospitalized	INTERGENIC_VARIANT	EUR
362.6	Peripheral retinal degenerations	sense organs	rs505922	ABO	9	136149229	T	C	C	1.05188	0.0178945	1.01562	1.08942	0.00470887	0.316185	1	429171	7055	-0.099884	2.0889e-20	COVID-19 Hospitalized	CODING_TRANSCRIPT_INTRON_VARIANT	EUR
830	Dislocation	injuries & poisonings	rs622568	SEC61G	7	54647894	A	C	C	1.04619	0.015979	1.01394	1.07948	0.00471282	0.316185	1	418949	14631	0.11965	2.6006e-06	COVID-19 Critically ill	INTERGENIC_VARIANT	EUR
250.6	Polyneuropathy in diabetes	endocrine/metabolic	rs60869999	MYO1C	17	1390948	A	T	T	1.03685	0.0128036	1.01115	1.06319	0.00471312	0.316185	1	416664	18063	0.059541	2.9039e-06	COVID-19 Hospitalized	CODING_TRANSCRIPT_INTRON_VARIANT	EUR
253.7	Other disorders of neurohypophysis	endocrine/metabolic	rs7960611	CLEC1A	12	10230416	G	A	A	0.775386	0.0900206	0.649968	0.925004	0.0047139	0.316185	1	444099	605	-0.1584	3.3086e-07	COVID-19 Critically ill	CODING_TRANSCRIPT_INTRON_VARIANT	EUR
713	Arthropathy associated with other disorders classified elsewhere	musculoskeletal	rs9896243	NSF	17	44826056	C	G	G	1.11117	0.0373057	1.03283	1.19546	0.00471726	0.316185	1	442252	2093	-0.13155	3.2234e-08	COVID-19 Critically ill	CODING_TRANSCRIPT_INTRON_VARIANT	EUR
241	Nontoxic nodular goiter	endocrine/metabolic	rs505922	ABO	9	136149229	T	C	C	0.963842	0.0130332	0.939533	0.98878	0.00471806	0.316185	1	427160	13977	-0.099884	2.0889e-20	COVID-19 Hospitalized	CODING_TRANSCRIPT_INTRON_VARIANT	EUR
327.3	Sleep apnea	neurological	rs3746539	PTPRT	20	40702071	G	A	A	1.01399	0.00491638	1.00426	1.0238	0.00472453	0.316432	1	281691	143378	0.05405	1.7723e-06	COVID-19 Hospitalized	THREE_PRIME_UTR_EXON_VARIANT	EUR
331.9	Cerebral degeneration, unspecified	neurological	rs495828	ABO	9	136154867	G	T	T	1.18162	0.0590763	1.05242	1.32667	0.00472997	0.316569	1	441028	780	-0.13432	6.5649e-10	COVID-19 Critically ill	UPSTREAM_GENE_VARIANT	EUR
324	Other CNS infection and poliomyelitis	neurological	rs12259804	PLEKHS1	10	115573378	T	C	C	1.34064	0.103782	1.09389	1.64305	0.00473342	0.316569	1	444177	965	-0.27547	4.8674e-08	COVID-19 Critically ill	INTERGENIC_VARIANT	EUR
381.2	Eustachian tube disorders	sense organs	rs505922	ABO	9	136149229	T	C	C	1.05414	0.0186653	1.01627	1.09341	0.00473497	0.316569	1	428769	6468	-0.099884	2.0889e-20	COVID-19 Hospitalized	CODING_TRANSCRIPT_INTRON_VARIANT	EUR
530.13	Barrett's esophagus	digestive	rs1250993	LOC101929525	10	81399565	C	G	G	1.04134	0.0143447	1.01247	1.07104	0.00474181	0.316678	1	427943	13556	0.12403	5.3767e-08	COVID-19 Critically ill	INTERGENIC_VARIANT	EUR
288.3	Eosinophilia	hematopoietic	rs60869999	MYO1C	17	1390948	A	T	T	0.854057	0.0558623	0.765485	0.952877	0.0047422	0.316678	1	443560	952	0.059541	2.9039e-06	COVID-19 Hospitalized	CODING_TRANSCRIPT_INTRON_VARIANT	EUR
627.5	Premature menopause and other ovarian failure	genitourinary	rs76073397	MIR548H2	16	11386452	T	C	C	0.64426	0.155703	0.474817	0.874169	0.00474767	0.31668	1	444702	419	0.14454	9.6663e-07	COVID-19 Critically ill,COVID-19 Hospitalized	INTERGENIC_VARIANT	EUR
381.1	Otitis media	sense organs	rs12259804	PLEKHS1	10	115573378	T	C	C	0.918885	0.029959	0.866483	0.974456	0.00474782	0.31668	1	403637	16130	-0.27547	4.8674e-08	COVID-19 Critically ill	INTERGENIC_VARIANT	EUR
[truncated: 111,493 more rows]
