# Supplementary material for: A Phenome-Wide Association Study of genes associated with COVID-19 severity reveals shared genetics with complex diseases in the Million Veteran Program
Source: medRxiv. 2021 Oct 15:2021.05.18.21257396. Preprint. [Version 3] doi: 10.1101/2021.05.18.21257396 (PMC8509103; doi:10.1101/2021.05.18.21257396)
Supplement: Supplement 6 [file media-6.xlsx]

## Sheet: S5 Table
S5 Table. Summary statistics from AFR ancestry PheWAS of lead SNPs identified from critical ill and hospitalized COVID-19 GWAS.
Phecode	Phenotype Description	Disease Category	SNP	Gene	CHROM	POS	REF	ALT	Allele_Tested	odds_ratio	SE	L95	U95	P	P_FDR	P_Bonferroni	Controls	Cases	COVID_HGI_beta	COVID_HGI_Pvalue	Lead SNP GWAS Source	Variant_Effect	MVP Ancestry
452	Other venous embolism and thrombosis	circulatory system	rs505922	ABO	9	136149229	T	C	C	1.30303	0.0182558	1.25723	1.3505	1.22433e-47	1.11757e-42	1.11757e-42	3194	106775	-0.099884	2.0889e-20	B2_trans	CODING_TRANSCRIPT_INTRON_VARIANT	AFR
452.2	Deep vein thrombosis [DVT]	circulatory system	rs505922	ABO	9	136149229	T	C	C	1.34536	0.0233189	1.28526	1.40828	4.46536e-37	2.03799e-32	4.07598e-32	1736	110984	-0.099884	2.0889e-20	B2_trans	CODING_TRANSCRIPT_INTRON_VARIANT	AFR
286.2	Encounter for long-term (current) use of anticoagulants	hematopoietic	rs505922	ABO	9	136149229	T	C	C	1.20196	0.0178113	1.16072	1.24466	5.27636e-25	1.60542e-20	4.81626e-20	2257	107206	-0.099884	2.0889e-20	B2_trans	CODING_TRANSCRIPT_INTRON_VARIANT	AFR
452	Other venous embolism and thrombosis	circulatory system	rs495828	ABO	9	136154867	G	T	T	1.27582	0.0244296	1.21618	1.3384	2.0377e-23	4.65003e-19	1.86001e-18	3194	106775	-0.13432	6.5649e-10	A2_Trans	UPSTREAM_GENE_VARIANT	AFR
288.1	Decreased white blood cell count	hematopoietic	rs581342	LMNA	1	156095466	T	C	C	1.26857	0.0265801	1.20418	1.33641	3.5542e-19	6.48855e-15	3.24427e-14	2792	110550	0.090245	2.6355e-07	B2_trans	CODING_TRANSCRIPT_INTRON_VARIANT	AFR
415.1	Acute pulmonary heart disease	circulatory system	rs505922	ABO	9	136149229	T	C	C	1.25474	0.0259238	1.19258	1.32014	2.06471e-18	3.14111e-14	1.88467e-13	967	112512	-0.099884	2.0889e-20	B2_trans	CODING_TRANSCRIPT_INTRON_VARIANT	AFR
415.11	Pulmonary embolism and infarction, acute	circulatory system	rs505922	ABO	9	136149229	T	C	C	1.25293	0.0261272	1.19038	1.31876	6.12657e-18	7.98905e-14	5.59233e-13	917	112612	-0.099884	2.0889e-20	B2_trans	CODING_TRANSCRIPT_INTRON_VARIANT	AFR
286.2	Encounter for long-term (current) use of anticoagulants	hematopoietic	rs495828	ABO	9	136154867	G	T	T	1.22247	0.0239716	1.16636	1.28128	5.3056e-17	6.05369e-13	4.84295e-12	2257	107206	-0.13432	6.5649e-10	A2_Trans	UPSTREAM_GENE_VARIANT	AFR
452.2	Deep vein thrombosis [DVT]	circulatory system	rs495828	ABO	9	136154867	G	T	T	1.29443	0.0310279	1.21806	1.3756	8.98514e-17	9.11293e-13	8.20164e-12	1736	110984	-0.13432	6.5649e-10	A2_Trans	UPSTREAM_GENE_VARIANT	AFR
415	Pulmonary heart disease	circulatory system	rs505922	ABO	9	136149229	T	C	C	1.16971	0.0192858	1.12632	1.21477	4.3702e-16	3.98912e-12	3.98912e-11	3061	107541	-0.099884	2.0889e-20	B2_trans	CODING_TRANSCRIPT_INTRON_VARIANT	AFR
288.2	Elevated white blood cell count	hematopoietic	rs581342	LMNA	1	156095466	T	C	C	0.796701	0.0292366	0.752331	0.843687	7.62423e-15	6.32672e-11	6.9594e-10	4621	109477	0.090245	2.6355e-07	B2_trans	CODING_TRANSCRIPT_INTRON_VARIANT	AFR
288.11	Neutropenia	hematopoietic	rs581342	LMNA	1	156095466	T	C	C	1.29928	0.0361001	1.21053	1.39454	4.09534e-13	3.11519e-09	3.73823e-08	1606	113277	0.090245	2.6355e-07	B2_trans	CODING_TRANSCRIPT_INTRON_VARIANT	AFR
286.8	Hypercoagulable state	hematopoietic	rs505922	ABO	9	136149229	T	C	C	1.50276	0.0632471	1.32756	1.70108	1.19577e-10	8.13096e-07	1.0915e-05	408	115753	-0.099884	2.0889e-20	B2_trans	CODING_TRANSCRIPT_INTRON_VARIANT	AFR
288	Diseases of white blood cells	hematopoietic	rs581342	LMNA	1	156095466	T	C	C	0.856785	0.0240256	0.817374	0.898095	1.24708e-10	8.13096e-07	1.13833e-05	5870	106932	0.090245	2.6355e-07	B2_trans	CODING_TRANSCRIPT_INTRON_VARIANT	AFR
504	Other alveolar and parietoalveolar pneumonopathy	respiratory	rs35705950	MUC5B	11	1241221	G	T	T	2.16705	0.132263	1.67219	2.80835	5.0003e-09	3.04285e-05	0.000456427	699	115311	-0.11177	1.2224e-08	B2_trans,A2_Trans	UPSTREAM_GENE_VARIANT	AFR
415.11	Pulmonary embolism and infarction, acute	circulatory system	rs495828	ABO	9	136154867	G	T	T	1.2261	0.0350918	1.14461	1.3134	6.29224e-09	3.58972e-05	0.000574356	917	112612	-0.13432	6.5649e-10	A2_Trans	UPSTREAM_GENE_VARIANT	AFR
415.1	Acute pulmonary heart disease	circulatory system	rs495828	ABO	9	136154867	G	T	T	1.22304	0.0348526	1.14229	1.30951	7.60746e-09	4.08476e-05	0.000694409	967	112512	-0.13432	6.5649e-10	A2_Trans	UPSTREAM_GENE_VARIANT	AFR
286.81	Primary hypercoagulable state	hematopoietic	rs505922	ABO	9	136149229	T	C	C	1.46013	0.0656854	1.28375	1.66074	8.27966e-09	4.19871e-05	0.000755767	340	115857	-0.099884	2.0889e-20	B2_trans	CODING_TRANSCRIPT_INTRON_VARIANT	AFR
451	Phlebitis and thrombophlebitis	circulatory system	rs505922	ABO	9	136149229	T	C	C	1.27469	0.0433003	1.17097	1.38759	2.08203e-08	0.000100025	0.00190048	2071	113486	-0.099884	2.0889e-20	B2_trans	CODING_TRANSCRIPT_INTRON_VARIANT	AFR
451.2	Phlebitis and thrombophlebitis of lower extremities	circulatory system	rs505922	ABO	9	136149229	T	C	C	1.4566	0.0685846	1.27339	1.66617	4.16339e-08	0.000190017	0.00380034	951	115287	-0.099884	2.0889e-20	B2_trans	CODING_TRANSCRIPT_INTRON_VARIANT	AFR
415	Pulmonary heart disease	circulatory system	rs495828	ABO	9	136154867	G	T	T	1.15475	0.026333	1.09666	1.21591	4.65866e-08	0.000202496	0.00425242	3061	107541	-0.13432	6.5649e-10	A2_Trans	UPSTREAM_GENE_VARIANT	AFR
502	Postinflammatory pulmonary fibrosis	respiratory	rs35705950	MUC5B	11	1241221	G	T	T	1.91522	0.12006	1.51364	2.42334	6.21359e-08	0.000257807	0.00567176	1291	114487	-0.11177	1.2224e-08	B2_trans,A2_Trans	UPSTREAM_GENE_VARIANT	AFR
286	Coagulation defects	hematopoietic	rs505922	ABO	9	136149229	T	C	C	1.16438	0.0295992	1.09875	1.23393	2.72236e-07	0.00108042	0.0248497	2621	111584	-0.099884	2.0889e-20	B2_trans	CODING_TRANSCRIPT_INTRON_VARIANT	AFR
504.1	Idiopathic fibrosing alveolitis	respiratory	rs35705950	MUC5B	11	1241221	G	T	T	2.47717	0.18132	1.73626	3.53423	5.64891e-07	0.00214847	0.0515633	350	116009	-0.11177	1.2224e-08	B2_trans,A2_Trans	UPSTREAM_GENE_VARIANT	AFR
242	Thyrotoxicosis with or without goiter	endocrine/metabolic	rs9268576	HLA-DRA	6	32395641	T	C	C	1.24422	0.0438011	1.14186	1.35575	6.08085e-07	0.00222024	0.055506	1361	112875	0.095134	9.9752e-07	B2_trans	INTERGENIC_VARIANT	AFR
444	Arterial embolism and thrombosis	circulatory system	rs505922	ABO	9	136149229	T	C	C	1.24712	0.0483671	1.13432	1.37113	4.97539e-06	0.0174674	0.454154	1144	114632	-0.099884	2.0889e-20	B2_trans	CODING_TRANSCRIPT_INTRON_VARIANT	AFR
872	Traumatic amputation	injuries & poisonings	rs147812915	KAT7	17	47858295	C	T	T	2.19656	0.174408	1.56058	3.09172	6.4282e-06	0.0217321	0.586766	571	114990	0.23438	1.0943e-07	A2_Trans	INTERGENIC_VARIANT	AFR
272.11	Hypercholesterolemia	endocrine/metabolic	rs495828	ABO	9	136154867	G	T	T	1.08113	0.0175069	1.04466	1.11887	8.3651e-06	0.0272702	0.763566	8542	91649	-0.13432	6.5649e-10	A2_Trans	UPSTREAM_GENE_VARIANT	AFR
451.2	Phlebitis and thrombophlebitis of lower extremities	circulatory system	rs495828	ABO	9	136154867	G	T	T	1.47297	0.0874639	1.24092	1.74841	9.51597e-06	0.0299523	0.868618	951	115287	-0.13432	6.5649e-10	A2_Trans	UPSTREAM_GENE_VARIANT	AFR
872	Traumatic amputation	injuries & poisonings	rs77534576	DLX4	17	47940666	C	T	T	2.5238	0.209515	1.67385	3.80534	9.93333e-06	0.0302238	0.906714	571	114990	0.20794	1.7585e-10	B2_trans	INTERGENIC_VARIANT	AFR
285.21	Anemia in chronic kidney disease	hematopoietic	rs2284028	NCF4	22	37265172	A	C	C	1.12291	0.0263146	1.06646	1.18234	1.05675e-05	0.0311162	0.964601	1878	110542	0.31271	4.1737e-06	A2_Trans	CODING_TRANSCRIPT_INTRON_VARIANT	AFR
451	Phlebitis and thrombophlebitis	circulatory system	rs495828	ABO	9	136154867	G	T	T	1.28225	0.0572858	1.14607	1.43461	1.42509e-05	0.0406507	1	2071	113486	-0.13432	6.5649e-10	A2_Trans	UPSTREAM_GENE_VARIANT	AFR
286	Coagulation defects	hematopoietic	rs495828	ABO	9	136154867	G	T	T	1.18811	0.0398617	1.09882	1.28465	1.53226e-05	0.0423832	1	2621	111584	-0.13432	6.5649e-10	A2_Trans	UPSTREAM_GENE_VARIANT	AFR
285.2	Anemia of chronic disease	hematopoietic	rs2284028	NCF4	22	37265172	A	C	C	1.09819	0.0217587	1.05234	1.14604	1.67293e-05	0.0449133	1	4118	106066	0.31271	4.1737e-06	A2_Trans	CODING_TRANSCRIPT_INTRON_VARIANT	AFR
189.1	Cancer of kidney and renal pelvis	neoplasms	rs2284028	NCF4	22	37265172	A	C	C	1.1928	0.0418753	1.09881	1.29483	2.55071e-05	0.0665225	1	461	114617	0.31271	4.1737e-06	A2_Trans	CODING_TRANSCRIPT_INTRON_VARIANT	AFR
782.3	Edema	symptoms	rs505922	ABO	9	136149229	T	C	C	1.05484	0.0127905	1.02872	1.08162	2.99402e-05	0.075915	1	12530	87634	-0.099884	2.0889e-20	B2_trans	CODING_TRANSCRIPT_INTRON_VARIANT	AFR
427.22	Atrial flutter	circulatory system	rs9896243	NSF	17	44826056	C	G	G	1.17477	0.0386979	1.08897	1.26734	3.14982e-05	0.0777069	1	1540	112060	-0.13155	3.2234e-08	A2_Trans	CODING_TRANSCRIPT_INTRON_VARIANT	AFR
443.9	Peripheral vascular disease, unspecified	circulatory system	rs2924480	ELF5	11	34529831	T	C	C	1.09937	0.0228245	1.05127	1.14967	3.31525e-05	0.0796358	1	5223	103189	-0.11648	2.817e-07	A2_Trans	CODING_TRANSCRIPT_INTRON_VARIANT	AFR
736.4	Genu valgum or varum (acquired)	musculoskeletal	rs9577395	ATP11A	13	113534984	C	G	G	1.69184	0.126987	1.31907	2.16995	3.46255e-05	0.0810414	1	403	115944	0.064829	8.6068e-07	B2_trans,A2_Trans	CODING_TRANSCRIPT_INTRON_VARIANT	AFR
580	Nephritis; nephrosis; renal sclerosis	genitourinary	rs2284028	NCF4	22	37265172	A	C	C	1.14921	0.0339083	1.07531	1.22818	4.10602e-05	0.0930463	1	2107	112096	0.31271	4.1737e-06	A2_Trans	CODING_TRANSCRIPT_INTRON_VARIANT	AFR
367.4	NA	NA	rs11085727	TYK2	19	10466123	C	T	T	0.935867	0.0161878	0.90664	0.966036	4.2301e-05	0.0930463	1	18275	41412	0.17253	2.3333e-18	A2_Trans,B2_trans	CODING_TRANSCRIPT_INTRON_VARIANT	AFR
697	Sarcoidosis	dermatologic	rs9268576	HLA-DRA	6	32395641	T	C	C	0.776116	0.0619426	0.687386	0.876298	4.28127e-05	0.0930463	1	296	114677	0.095134	9.9752e-07	B2_trans	INTERGENIC_VARIANT	AFR
443	Peripheral vascular disease	circulatory system	rs2924480	ELF5	11	34529831	T	C	C	1.09409	0.0220227	1.04787	1.14235	4.44437e-05	0.0942039	1	5549	102224	-0.11648	2.817e-07	A2_Trans	CODING_TRANSCRIPT_INTRON_VARIANT	AFR
1010.3	NA	NA	rs7671107	LOC101929161	4	25449225	G	A	A	0.957264	0.0107099	0.937379	0.97757	4.54094e-05	0.0942039	1	21785	56370	-0.064456	1.0803e-06	B2_trans	INTERGENIC_VARIANT	AFR
443.9	Peripheral vascular disease, unspecified	circulatory system	rs495828	ABO	9	136154867	G	T	T	1.101	0.023711	1.051	1.15337	4.95274e-05	0.0979112	1	5223	103189	-0.13432	6.5649e-10	A2_Trans	UPSTREAM_GENE_VARIANT	AFR
189.11	Malignant neoplasm of kidney, except pelvis	neoplasms	rs2284028	NCF4	22	37265172	A	C	C	1.18917	0.0428265	1.09343	1.2933	5.21912e-05	0.0979112	1	424	114724	0.31271	4.1737e-06	A2_Trans	CODING_TRANSCRIPT_INTRON_VARIANT	AFR
454.1	Varicose veins of lower extremity	circulatory system	rs505922	ABO	9	136149229	T	C	C	1.12435	0.0289867	1.06226	1.19008	5.26519e-05	0.0979112	1	2182	111891	-0.099884	2.0889e-20	B2_trans	CODING_TRANSCRIPT_INTRON_VARIANT	AFR
531	Peptic ulcer (excl. esophageal)	digestive	rs505922	ABO	9	136149229	T	C	C	0.913817	0.0223434	0.874663	0.954724	5.49228e-05	0.0979112	1	3442	108518	-0.099884	2.0889e-20	B2_trans	CODING_TRANSCRIPT_INTRON_VARIANT	AFR
443	Peripheral vascular disease	circulatory system	rs505922	ABO	9	136149229	T	C	C	1.06922	0.0166398	1.03491	1.10466	5.76691e-05	0.0979112	1	5549	102224	-0.099884	2.0889e-20	B2_trans	CODING_TRANSCRIPT_INTRON_VARIANT	AFR
427.41	Ventricular fibrillation and flutter	circulatory system	rs111837807	CCHCR1	6	31121232	T	C	C	1.82636	0.149881	1.36147	2.45	5.85209e-05	0.0979112	1	410	115985	0.20363	2.152e-11	A2_Trans,B2_trans	CODING_TRANSCRIPT_INTRON_VARIANT	AFR
443.9	Peripheral vascular disease, unspecified	circulatory system	rs505922	ABO	9	136149229	T	C	C	1.07172	0.0172368	1.03612	1.10855	5.85629e-05	0.0979112	1	5223	103189	-0.099884	2.0889e-20	B2_trans	CODING_TRANSCRIPT_INTRON_VARIANT	AFR
244.1	Secondary hypothyroidism	endocrine/metabolic	rs9268576	HLA-DRA	6	32395641	T	C	C	1.26802	0.0591209	1.12928	1.4238	5.909e-05	0.0979112	1	507	114872	0.095134	9.9752e-07	B2_trans	INTERGENIC_VARIANT	AFR
286.8	Hypercoagulable state	hematopoietic	rs495828	ABO	9	136154867	G	T	T	1.39136	0.0822415	1.18423	1.63472	5.91893e-05	0.0979112	1	408	115753	-0.13432	6.5649e-10	A2_Trans	UPSTREAM_GENE_VARIANT	AFR
252	Disorders of parathyroid gland	endocrine/metabolic	rs12660421	FOXP4-AS1	6	41488378	G	A	A	0.745825	0.0730571	0.646325	0.860644	5.96542e-05	0.0979112	1	1300	113410	0.35506	1.1424e-09	A2_Trans	DOWNSTREAM_GENE_VARIANT	AFR
455	Hemorrhoids	circulatory system	rs505922	ABO	9	136149229	T	C	C	0.950417	0.0126707	0.927105	0.974316	5.98252e-05	0.0979112	1	16916	82922	-0.099884	2.0889e-20	B2_trans	CODING_TRANSCRIPT_INTRON_VARIANT	AFR
433	Cerebrovascular disease	circulatory system	rs1878527	ANKRD30BL	2	133056313	T	C	C	0.936379	0.0163825	0.90679	0.966933	6.00682e-05	0.0979112	1	6599	94957	-0.077457	2.0215e-06	B2_trans	INTERGENIC_VARIANT	AFR
716	Other arthropathies	musculoskeletal	rs7960611	CLEC1A	12	10230416	G	A	A	0.93916	0.0157697	0.910577	0.968641	6.88113e-05	0.110195	1	12569	90246	-0.1584	3.3086e-07	A2_Trans	CODING_TRANSCRIPT_INTRON_VARIANT	AFR
456	Chronic venous insufficiency [CVI]	circulatory system	rs505922	ABO	9	136149229	T	C	C	1.0926	0.0222966	1.04588	1.14141	7.12987e-05	0.112209	1	3907	108193	-0.099884	2.0889e-20	B2_trans	CODING_TRANSCRIPT_INTRON_VARIANT	AFR
875	Non-healing surgical wound	injuries & poisonings	rs12809318	FBRSL1	12	133140840	T	C	C	0.800832	0.05603	0.717544	0.893788	7.37004e-05	0.114023	1	910	114931	-0.062781	9.5289e-09	B2_trans	CODING_TRANSCRIPT_INTRON_VARIANT	AFR
560.1	Paralytic ileus	digestive	rs505922	ABO	9	136149229	T	C	C	0.797779	0.0570531	0.713376	0.892167	7.49851e-05	0.114077	1	1514	114429	-0.099884	2.0889e-20	B2_trans	CODING_TRANSCRIPT_INTRON_VARIANT	AFR
573.3	Hepatomegaly	digestive	rs7579014	BCL11A	2	60707894	G	A	A	0.800268	0.0567262	0.716061	0.894378	8.57314e-05	0.12665	1	1786	114135	-0.05629	1.2614e-06	B2_trans	CODING_TRANSCRIPT_INTRON_VARIANT	AFR
276.11	Hyperosmolality and/or hypernatremia	endocrine/metabolic	rs12567716	FOXD2	1	48197570	T	C	C	1.55333	0.112148	1.24682	1.93519	8.60242e-05	0.12665	1	1322	114781	-0.090753	1.4878e-06	B2_trans	INTERGENIC_VARIANT	AFR
132	Infestation (lice, mites)	infectious diseases	rs12809318	FBRSL1	12	133140840	T	C	C	1.40851	0.0881364	1.18505	1.6741	0.000101743	0.14529	1	1459	114800	-0.062781	9.5289e-09	B2_trans	CODING_TRANSCRIPT_INTRON_VARIANT	AFR
531.4	Peptic ulcer, site unspecified	digestive	rs505922	ABO	9	136149229	T	C	C	0.895962	0.0282823	0.847648	0.94703	0.000102624	0.14529	1	2475	111295	-0.099884	2.0889e-20	B2_trans	CODING_TRANSCRIPT_INTRON_VARIANT	AFR
520.2	Disturbances in tooth eruption	digestive	rs77534576	DLX4	17	47940666	C	T	T	3.08411	0.2901	1.74661	5.44581	0.00010346	0.14529	1	2428	113764	0.20794	1.7585e-10	B2_trans	INTERGENIC_VARIANT	AFR
212	Benign neoplasm of respiratory and intrathoracic organs	neoplasms	rs60869999	MYO1C	17	1390948	A	T	T	0.585718	0.138363	0.446595	0.768182	0.000110625	0.152998	1	610	115696	0.059541	2.9039e-06	B2_trans	CODING_TRANSCRIPT_INTRON_VARIANT	AFR
155.1	Malignant neoplasm of liver, primary	neoplasms	rs9367106	LOC100505711	6	41483390	G	C	C	0.655185	0.109639	0.528492	0.812248	0.000114959	0.156619	1	290	115548	0.20225	3.4038e-11	B2_trans	INTERGENIC_VARIANT	AFR
578.9	Hemorrhage of gastrointestinal tract	digestive	rs10774671	OAS1	12	113357193	G	A	A	1.09101	0.0228161	1.0433	1.14091	0.000134696	0.179405	1	5004	107499	0.12569	3.6032e-11	A2_Trans	SPLICE_ACCEPTOR_VARIANT	AFR
242.1	Graves' disease	endocrine/metabolic	rs9268576	HLA-DRA	6	32395641	T	C	C	1.30298	0.069354	1.13738	1.4927	0.000135615	0.179405	1	392	115359	0.095134	9.9752e-07	B2_trans	INTERGENIC_VARIANT	AFR
443	Peripheral vascular disease	circulatory system	rs495828	ABO	9	136154867	G	T	T	1.09119	0.0229479	1.0432	1.14139	0.000142987	0.183891	1	5549	102224	-0.13432	6.5649e-10	A2_Trans	UPSTREAM_GENE_VARIANT	AFR
875	Non-healing surgical wound	injuries & poisonings	rs5023077	FBRSL1	12	133141973	T	C	C	0.797758	0.0594159	0.710062	0.896285	0.000143035	0.183891	1	910	114931	-0.090901	1.5172e-06	A2_Trans	CODING_TRANSCRIPT_INTRON_VARIANT	AFR
694	Dyschromia and Vitiligo	dermatologic	rs9461128	TMEM14B	6	10753875	T	C	C	0.898246	0.028378	0.84965	0.949622	0.000155885	0.191067	1	5516	107798	0.13046	3.4269e-06	B2_trans	CODING_TRANSCRIPT_INTRON_VARIANT	AFR
969	Poisoning by psychotropic agents	injuries & poisonings	rs76423999	SLC12A7	5	1098067	T	A	A	1.41204	0.0912857	1.18072	1.68869	0.000156984	0.191067	1	1343	114434	0.18412	3.8813e-07	A2_Trans	CODING_TRANSCRIPT_INTRON_VARIANT	AFR
411	Ischemic Heart Disease	circulatory system	rs11234800	ME3	11	86479407	G	C	C	0.878742	0.0341997	0.821771	0.939663	0.000157035	0.191067	1	10316	81931	-0.077173	3.0702e-06	B2_trans	INTERGENIC_VARIANT	AFR
240	Simple and unspecified goiter	endocrine/metabolic	rs9501257	HLA-DPB1	6	33055355	A	G	G	0.849976	0.0430417	0.781213	0.924792	0.00015905	0.191067	1	1108	114384	0.17269	4.1339e-08	A2_Trans	THREE_PRIME_UTR_EXON_VARIANT	AFR
588.2	Secondary hyperparathyroidism (of renal origin)	genitourinary	rs2284028	NCF4	22	37265172	A	C	C	1.12762	0.0318253	1.05943	1.20019	0.000160727	0.191067	1	1055	112791	0.31271	4.1737e-06	A2_Trans	CODING_TRANSCRIPT_INTRON_VARIANT	AFR
585.3	Chronic renal failure [CKD]	genitourinary	rs2284028	NCF4	22	37265172	A	C	C	1.05452	0.0140694	1.02584	1.084	0.000161267	0.191067	1	5104	92243	0.31271	4.1737e-06	A2_Trans	CODING_TRANSCRIPT_INTRON_VARIANT	AFR
690	Erythematosquamous dermatosis	dermatologic	rs7960611	CLEC1A	12	10230416	G	A	A	0.900559	0.0277855	0.852827	0.950962	0.000163511	0.191067	1	3699	109101	-0.1584	3.3086e-07	A2_Trans	CODING_TRANSCRIPT_INTRON_VARIANT	AFR
433.5	Cerebral aneurysm	circulatory system	rs72711165	TMEM65	8	125336564	T	C	C	1.79776	0.155906	1.32442	2.44028	0.000168461	0.191067	1	222	116044	0.18279	6.0907e-07	B2_trans	CODING_TRANSCRIPT_INTRON_VARIANT	AFR
690.1	Seborrheic dermatitis	dermatologic	rs7960611	CLEC1A	12	10230416	G	A	A	0.900204	0.0279491	0.852218	0.950892	0.000168823	0.191067	1	3553	109295	-0.1584	3.3086e-07	A2_Trans	CODING_TRANSCRIPT_INTRON_VARIANT	AFR
155	Cancer of liver and intrahepatic bile duct	neoplasms	rs9367106	LOC100505711	6	41483390	G	C	C	0.682582	0.101547	0.559394	0.832899	0.000169549	0.191067	1	381	115350	0.20225	3.4038e-11	B2_trans	INTERGENIC_VARIANT	AFR
733.4	Aseptic necrosis of bone	musculoskeletal	rs8080583	KANSL1	17	44162597	C	A	A	1.17478	0.0428781	1.08009	1.27777	0.000172164	0.191648	1	688	114708	-0.12662	2.0785e-08	A2_Trans	CODING_TRANSCRIPT_INTRON_VARIANT	AFR
740.2	Osteoarthrosis, generalized	musculoskeletal	rs8080583	KANSL1	17	44162597	C	A	A	0.912263	0.0244674	0.869547	0.957076	0.000174695	0.192122	1	4813	107481	-0.12662	2.0785e-08	A2_Trans	CODING_TRANSCRIPT_INTRON_VARIANT	AFR
250.24	Type 2 diabetes with neurological manifestations	endocrine/metabolic	rs495828	ABO	9	136154867	G	T	T	1.0716	0.018469	1.03351	1.11111	0.000180745	0.19641	1	5559	96492	-0.13432	6.5649e-10	A2_Trans	UPSTREAM_GENE_VARIANT	AFR
1009	NA	NA	rs581342	LMNA	1	156095466	T	C	C	0.945071	0.0152426	0.917254	0.973731	0.000210212	0.225351	1	14980	91266	0.090245	2.6355e-07	B2_trans	CODING_TRANSCRIPT_INTRON_VARIANT	AFR
580.32	Nephritis and nephropathy with pathological lesion	genitourinary	rs2284028	NCF4	22	37265172	A	C	C	1.2757	0.0657408	1.12148	1.45114	0.000212316	0.225351	1	832	115223	0.31271	4.1737e-06	A2_Trans	CODING_TRANSCRIPT_INTRON_VARIANT	AFR
594.1	Calculus of kidney	genitourinary	rs2284028	NCF4	22	37265172	A	C	C	1.10089	0.0260086	1.04618	1.15847	0.000219234	0.229447	1	3020	109227	0.31271	4.1737e-06	A2_Trans	CODING_TRANSCRIPT_INTRON_VARIANT	AFR
440	Atherosclerosis	circulatory system	rs495828	ABO	9	136154867	G	T	T	1.11747	0.030088	1.05347	1.18535	0.000223058	0.229447	1	5215	106728	-0.13432	6.5649e-10	A2_Trans	UPSTREAM_GENE_VARIANT	AFR
627.22	Need for Hormone replacement therapy (postmenopausal)	genitourinary	rs4830964	.	23	15515319	C	G	G	1.5314	0.115478	1.22122	1.92037	0.000223716	0.229447	1	367	115976	0.046578	2.9701e-06	B2_trans	SEQUENCE_VARIANT	AFR
977	Personal history of allergy to medicinal agents	injuries & poisonings	rs7560588	BCL11A	2	60727416	G	A	A	1.5216	0.114555	1.2156	1.90463	0.000248039	0.250042	1	859	115522	-0.12371	2.3396e-07	A2_Trans	CODING_TRANSCRIPT_INTRON_VARIANT	AFR
110.11	Dermatophytosis of nail	infectious diseases	rs505922	ABO	9	136149229	T	C	C	1.04099	0.0109674	1.01885	1.06361	0.000249275	0.250042	1	10215	80818	-0.099884	2.0889e-20	B2_trans	CODING_TRANSCRIPT_INTRON_VARIANT	AFR
278	Overweight, obesity and other hyperalimentation	endocrine/metabolic	rs581342	LMNA	1	156095466	T	C	C	0.966708	0.00925879	0.949323	0.984411	0.000255219	0.25117	1	10215	50893	0.090245	2.6355e-07	B2_trans	CODING_TRANSCRIPT_INTRON_VARIANT	AFR
286.81	Primary hypercoagulable state	hematopoietic	rs495828	ABO	9	136154867	G	T	T	1.36808	0.0857172	1.15651	1.61835	0.000255903	0.25117	1	340	115857	-0.13432	6.5649e-10	A2_Trans	UPSTREAM_GENE_VARIANT	AFR
425.1	Primary/intrinsic cardiomyopathies	circulatory system	rs9577395	ATP11A	13	113534984	C	G	G	1.13878	0.0355809	1.06207	1.22103	0.000259797	0.252279	1	2694	107923	0.064829	8.6068e-07	B2_trans,A2_Trans	CODING_TRANSCRIPT_INTRON_VARIANT	AFR
580.32	Nephritis and nephropathy with pathological lesion	genitourinary	rs7560588	BCL11A	2	60727416	G	A	A	0.688458	0.10248	0.563179	0.841604	0.000269801	0.259236	1	832	115223	-0.12371	2.3396e-07	A2_Trans	CODING_TRANSCRIPT_INTRON_VARIANT	AFR
440.2	Atherosclerosis of the extremities	circulatory system	rs495828	ABO	9	136154867	G	T	T	1.12762	0.0330676	1.05685	1.20312	0.000281117	0.264565	1	3339	109494	-0.13432	6.5649e-10	A2_Trans	UPSTREAM_GENE_VARIANT	AFR
349	Other and unspecified disorders of the nervous system	neurological	rs35705950	MUC5B	11	1241221	G	T	T	1.70835	0.147486	1.27949	2.28096	0.000282273	0.264565	1	1267	114738	-0.11177	1.2224e-08	B2_trans,A2_Trans	UPSTREAM_GENE_VARIANT	AFR
204.1	Lymphoid leukemia	neoplasms	rs35154152	THBS3	1	155172725	T	C	C	1.33352	0.0793342	1.14149	1.55786	0.00028565	0.264565	1	162	116122	-0.20528	2.3574e-11	A2_Trans	SYNONYMOUS_VARIANT	AFR
427.1	Paroxysmal tachycardia, unspecified	circulatory system	rs7605877	FOXI3	2	88559025	T	C	C	1.09866	0.0259427	1.04419	1.15597	0.000286941	0.264565	1	2638	110651	-0.071053	3.3369e-06	B2_trans	INTERGENIC_VARIANT	AFR
250.2	Type 2 diabetes	endocrine/metabolic	rs505922	ABO	9	136149229	T	C	C	1.03479	0.00944106	1.01582	1.05412	0.000292018	0.265453	1	5552	63704	-0.099884	2.0889e-20	B2_trans	CODING_TRANSCRIPT_INTRON_VARIANT	AFR
454.11	Varicose veins of lower extremity, symptomtic	circulatory system	rs505922	ABO	9	136149229	T	C	C	1.14534	0.0374862	1.06421	1.23266	0.000294614	0.265453	1	1403	113740	-0.099884	2.0889e-20	B2_trans	CODING_TRANSCRIPT_INTRON_VARIANT	AFR
250	Diabetes mellitus	endocrine/metabolic	rs505922	ABO	9	136149229	T	C	C	1.03476	0.00944665	1.01577	1.05409	0.00029828	0.265453	1	5795	63182	-0.099884	2.0889e-20	B2_trans	CODING_TRANSCRIPT_INTRON_VARIANT	AFR
599	Other symptoms/disorders or the urinary system	genitourinary	rs12259804	PLEKHS1	10	115573378	T	C	C	1.25499	0.0628176	1.10961	1.41942	0.000299536	0.265453	1	14541	78489	-0.27547	4.8674e-08	A2_Trans	INTERGENIC_VARIANT	AFR
496.1	Emphysema	respiratory	rs9367106	LOC100505711	6	41483390	G	C	C	1.23811	0.0591871	1.1025	1.3904	0.000307762	0.27012	1	2437	112392	0.20225	3.4038e-11	B2_trans	INTERGENIC_VARIANT	AFR
277.7	Dysmetabolic syndrome X	endocrine/metabolic	rs1453205	LOC101928196	2	19901073	C	T	T	1.18449	0.0470811	1.08008	1.299	0.000322816	0.280635	1	955	114726	0.096992	3.6368e-06	A2_Trans	INTERGENIC_VARIANT	AFR
426.91	Cardiac pacemaker in situ	circulatory system	rs9501257	HLA-DPB1	6	33055355	A	G	G	0.888085	0.0330507	0.832381	0.947518	0.000329324	0.28266	1	844	113799	0.17269	4.1339e-08	A2_Trans	THREE_PRIME_UTR_EXON_VARIANT	AFR
291.1	Transient mental disorders due to conditions classified elsewhere	mental disorders	rs11234800	ME3	11	86479407	G	C	C	2.17183	0.216173	1.42174	3.31767	0.000333577	0.28266	1	375	116073	-0.077173	3.0702e-06	B2_trans	INTERGENIC_VARIANT	AFR
411.2	Myocardial infarction	circulatory system	rs495828	ABO	9	136154867	G	T	T	1.09472	0.0252285	1.0419	1.15021	0.000334435	0.28266	1	4120	105621	-0.13432	6.5649e-10	A2_Trans	UPSTREAM_GENE_VARIANT	AFR
374.2	Lagophthalmos	sense organs	rs13179014	SPEF2	5	35693227	A	C	C	1.47404	0.108382	1.19194	1.8229	0.000343652	0.287785	1	373	116036	-0.061249	6.1057e-07	B2_trans	CODING_TRANSCRIPT_INTRON_VARIANT	AFR
204.1	Lymphoid leukemia	neoplasms	rs67579710	THBS3	1	155173527	G	A	A	1.3289	0.0795681	1.13701	1.55318	0.000351942	0.290355	1	162	116122	-0.10348	1.0252e-09	B2_trans	CODING_TRANSCRIPT_INTRON_VARIANT	AFR
411.4	Coronary atherosclerosis	circulatory system	rs11234800	ME3	11	86479407	G	C	C	0.874902	0.0374051	0.813055	0.941453	0.000353083	0.290355	1	7047	90931	-0.077173	3.0702e-06	B2_trans	INTERGENIC_VARIANT	AFR
157	Pancreatic cancer	neoplasms	rs622568	SEC61G	7	54647894	A	C	C	1.29865	0.0733635	1.12472	1.49948	0.000367943	0.296285	1	226	116036	0.11965	2.6006e-06	A2_Trans	INTERGENIC_VARIANT	AFR
610.2	Fibroadenosis of breast	genitourinary	rs62200027	CASC20	20	6469515	G	A	A	1.58603	0.129515	1.23046	2.04435	0.000369076	0.296285	1	346	116108	-0.053006	3.3456e-06	B2_trans,A2_Trans	NON_CODING_TRANSCRIPT_INTRON_VARIANT	AFR
252	Disorders of parathyroid gland	endocrine/metabolic	rs9367106	LOC100505711	6	41483390	G	C	C	0.78909	0.066527	0.692626	0.898989	0.000370032	0.296285	1	1300	113410	0.20225	3.4038e-11	B2_trans	INTERGENIC_VARIANT	AFR
262	Mineral deficiency NEC	endocrine/metabolic	rs11234800	ME3	11	86479407	G	C	C	1.63833	0.138958	1.24773	2.15121	0.000381308	0.302188	1	1142	114899	-0.077173	3.0702e-06	B2_trans	INTERGENIC_VARIANT	AFR
292	Neurological disorders	mental disorders	rs1878527	ANKRD30BL	2	133056313	T	C	C	0.941184	0.0170712	0.910214	0.973208	0.000384025	0.302188	1	8618	94832	-0.077457	2.0215e-06	B2_trans	INTERGENIC_VARIANT	AFR
738	Other acquired musculoskeletal deformity	musculoskeletal	rs4830964	.	23	15515319	C	G	G	1.12882	0.0341532	1.05573	1.20696	0.000388455	0.303061	1	3147	111666	0.046578	2.9701e-06	B2_trans	SEQUENCE_VARIANT	AFR
594.1	Calculus of kidney	genitourinary	rs467843	TRAPPC13	5	64945715	A	G	G	1.08535	0.0231249	1.03726	1.13567	0.000397453	0.307453	1	3020	109227	-0.089724	1.7259e-06	A2_Trans	CODING_TRANSCRIPT_INTRON_VARIANT	AFR
589	Abnormal results of function study of kidney	genitourinary	rs60305836	CDH8	16	61709381	A	C	C	0.766037	0.0753628	0.660847	0.887971	0.000405378	0.309964	1	2240	113775	0.086719	1.1846e-06	B2_trans	CODING_TRANSCRIPT_INTRON_VARIANT	AFR
250.24	Type 2 diabetes with neurological manifestations	endocrine/metabolic	rs505922	ABO	9	136149229	T	C	C	1.0483	0.0133438	1.02124	1.07608	0.00040749	0.309964	1	5559	96492	-0.099884	2.0889e-20	B2_trans	CODING_TRANSCRIPT_INTRON_VARIANT	AFR
038.2	Gram positive septicemia	infectious diseases	rs9501257	HLA-DPB1	6	33055355	A	G	G	1.29737	0.073748	1.12277	1.49913	0.000415309	0.313301	1	642	115653	0.17269	4.1339e-08	A2_Trans	THREE_PRIME_UTR_EXON_VARIANT	AFR
540	Appendiceal conditions	digestive	rs111783124	LOC101928126	21	35362848	G	A	A	1.5732	0.128779	1.22227	2.02489	0.000433905	0.324646	1	340	115519	0.13532	2.1558e-07	A2_Trans	INTERGENIC_VARIANT	AFR
716.9	Arthropathy NOS	musculoskeletal	rs7960611	CLEC1A	12	10230416	G	A	A	0.939719	0.017697	0.907683	0.972886	0.00044263	0.328482	1	10788	95334	-0.1584	3.3086e-07	A2_Trans	CODING_TRANSCRIPT_INTRON_VARIANT	AFR
496	Chronic airway obstruction	respiratory	rs12567716	FOXD2	1	48197570	T	C	C	1.09538	0.0259972	1.04096	1.15264	0.000457854	0.336657	1	8711	89005	-0.090753	1.4878e-06	B2_trans	INTERGENIC_VARIANT	AFR
401.22	Hypertensive chronic kidney disease	circulatory system	rs2284028	NCF4	22	37265172	A	C	C	1.05994	0.0166194	1.02597	1.09503	0.000461023	0.336657	1	5436	98822	0.31271	4.1737e-06	A2_Trans	CODING_TRANSCRIPT_INTRON_VARIANT	AFR
250.23	Type 2 diabetes with ophthalmic manifestations	endocrine/metabolic	rs622568	SEC61G	7	54647894	A	C	C	0.946892	0.0156204	0.918341	0.976329	0.000476626	0.341279	1	5978	100424	0.11965	2.6006e-06	A2_Trans	INTERGENIC_VARIANT	AFR
261.41	Rickets or osteomalacia	endocrine/metabolic	rs9577395	ATP11A	13	113534984	C	G	G	1.62526	0.13904	1.23757	2.13439	0.000477625	0.341279	1	225	116166	0.064829	8.6068e-07	B2_trans,A2_Trans	CODING_TRANSCRIPT_INTRON_VARIANT	AFR
697	Sarcoidosis	dermatologic	rs111837807	CCHCR1	6	31121232	T	C	C	0.727682	0.0910562	0.608744	0.869859	0.000480947	0.341279	1	296	114677	0.20363	2.152e-11	A2_Trans,B2_trans	CODING_TRANSCRIPT_INTRON_VARIANT	AFR
345.11	Generalized convulsive epilepsy	neurological	rs11085727	TYK2	19	10466123	C	T	T	1.41804	0.100154	1.16529	1.72559	0.000487841	0.341279	1	580	115689	0.17253	2.3333e-18	A2_Trans,B2_trans	CODING_TRANSCRIPT_INTRON_VARIANT	AFR
327	Sleep disorders	neurological	rs2284028	NCF4	22	37265172	A	C	C	0.959997	0.0117082	0.938218	0.982281	0.000488657	0.341279	1	16483	67595	0.31271	4.1737e-06	A2_Trans	CODING_TRANSCRIPT_INTRON_VARIANT	AFR
250.2	Type 2 diabetes	endocrine/metabolic	rs12809318	FBRSL1	12	133140840	T	C	C	0.963548	0.0106542	0.943636	0.98388	0.000491544	0.341279	1	5552	63704	-0.062781	9.5289e-09	B2_trans	CODING_TRANSCRIPT_INTRON_VARIANT	AFR
110.13	Dermatophytosis of the body	infectious diseases	rs117169628	SLC22A31	16	89262657	G	A	A	1.41606	0.0998955	1.16426	1.72232	0.000496865	0.341279	1	4361	110713	0.081201	5.77e-07	B2_trans	SYNONYMOUS_VARIANT	AFR
278.1	Obesity	endocrine/metabolic	rs581342	LMNA	1	156095466	T	C	C	0.968519	0.00918698	0.951236	0.986116	0.000498086	0.341279	1	8976	57676	0.090245	2.6355e-07	B2_trans	CODING_TRANSCRIPT_INTRON_VARIANT	AFR
456	Chronic venous insufficiency [CVI]	circulatory system	rs495828	ABO	9	136154867	G	T	T	1.11211	0.0305482	1.04748	1.18073	0.000504159	0.341279	1	3907	108193	-0.13432	6.5649e-10	A2_Trans	UPSTREAM_GENE_VARIANT	AFR
425	Cardiomyopathy	circulatory system	rs9577395	ATP11A	13	113534984	C	G	G	1.12935	0.0349922	1.05449	1.20952	0.00050841	0.341279	1	2986	107356	0.064829	8.6068e-07	B2_trans,A2_Trans	CODING_TRANSCRIPT_INTRON_VARIANT	AFR
335	Multiple sclerosis	neurological	rs11085727	TYK2	19	10466123	C	T	T	0.693731	0.105286	0.56438	0.85273	0.000514482	0.341279	1	255	115819	0.17253	2.3333e-18	A2_Trans,B2_trans	CODING_TRANSCRIPT_INTRON_VARIANT	AFR
457.2	Encounter for long-term (current) use of antiplatelets/antithrombotics	circulatory system	rs495828	ABO	9	136154867	G	T	T	1.41348	0.099647	1.16271	1.71834	0.000515066	0.341279	1	630	115703	-0.13432	6.5649e-10	A2_Trans	UPSTREAM_GENE_VARIANT	AFR
585.32	End stage renal disease	genitourinary	rs2284028	NCF4	22	37265172	A	C	C	1.10178	0.027914	1.04312	1.16374	0.000515957	0.341279	1	825	112084	0.31271	4.1737e-06	A2_Trans	CODING_TRANSCRIPT_INTRON_VARIANT	AFR
525.2	Atrophy of edentulous alveolar ridge	digestive	rs9577395	ATP11A	13	113534984	C	G	G	1.27386	0.0697899	1.111	1.46058	0.000523889	0.342741	1	1769	113560	0.064829	8.6068e-07	B2_trans,A2_Trans	CODING_TRANSCRIPT_INTRON_VARIANT	AFR
585.33	Chronic Kidney Disease, Stage III	genitourinary	rs2284028	NCF4	22	37265172	A	C	C	1.06059	0.016967	1.02591	1.09646	0.000525676	0.342741	1	3460	101396	0.31271	4.1737e-06	A2_Trans	CODING_TRANSCRIPT_INTRON_VARIANT	AFR
1000	NA	NA	rs72711165	TMEM65	8	125336564	T	C	C	1.34565	0.0856812	1.13763	1.59171	0.00053047	0.343413	1	2250	112646	0.18279	6.0907e-07	B2_trans	CODING_TRANSCRIPT_INTRON_VARIANT	AFR
197	Chemotherapy	neoplasms	rs10774671	OAS1	12	113357193	G	A	A	1.11465	0.0313725	1.04818	1.18534	0.000540547	0.344802	1	1243	113289	0.12569	3.6032e-11	A2_Trans	SPLICE_ACCEPTOR_VARIANT	AFR
284	Aplastic anemia	hematopoietic	rs581342	LMNA	1	156095466	T	C	C	1.16411	0.0439615	1.06801	1.26886	0.00054694	0.344802	1	1238	114264	0.090245	2.6355e-07	B2_trans	CODING_TRANSCRIPT_INTRON_VARIANT	AFR
198.6	Secondary malignancy of bone	neoplasms	rs10774671	OAS1	12	113357193	G	A	A	1.15187	0.0409021	1.06313	1.24801	0.000546955	0.344802	1	450	114968	0.12569	3.6032e-11	A2_Trans	SPLICE_ACCEPTOR_VARIANT	AFR
365	Glaucoma	sense organs	rs505922	ABO	9	136149229	T	C	C	1.03507	0.00997178	1.01503	1.05549	0.000547725	0.344802	1	6334	75052	-0.099884	2.0889e-20	B2_trans	CODING_TRANSCRIPT_INTRON_VARIANT	AFR
521.2	Dental abrasion, erosion and attrition	digestive	rs3746539	PTPRT	20	40702071	G	A	A	0.877199	0.038082	0.814109	0.945178	0.000580635	0.361453	1	3826	110699	0.05405	1.7723e-06	B2_trans	THREE_PRIME_UTR_EXON_VARIANT	AFR
628	Ovarian cyst	genitourinary	rs10129899	LINC00637	14	104330432	C	A	A	0.816073	0.0590877	0.726831	0.916273	0.000582095	0.361453	1	1220	114206	-0.057002	2.1916e-06	B2_trans	INTERGENIC_VARIANT	AFR
694.2	Other dyschromia	dermatologic	rs9461128	TMEM14B	6	10753875	T	C	C	0.897934	0.0313148	0.84448	0.954772	0.000586152	0.361513	1	5311	108618	0.13046	3.4269e-06	B2_trans	CODING_TRANSCRIPT_INTRON_VARIANT	AFR
967	Adverse effects of sedatives or other central nervous system depressants and anesthetics	injuries & poisonings	rs9461128	TMEM14B	6	10753875	T	C	C	0.697317	0.105164	0.567433	0.856932	0.00060777	0.37069	1	753	115684	0.13046	3.4269e-06	B2_trans	CODING_TRANSCRIPT_INTRON_VARIANT	AFR
386.9	Dizziness and giddiness (Light-headedness and vertigo)	sense organs	rs7605877	FOXI3	2	88559025	T	C	C	1.04904	0.0139789	1.02069	1.07818	0.00061472	0.37069	1	13668	89915	-0.071053	3.3369e-06	B2_trans	INTERGENIC_VARIANT	AFR
509.1	Respiratory failure	respiratory	rs3746539	PTPRT	20	40702071	G	A	A	1.09787	0.0272662	1.04074	1.15814	0.000615732	0.37069	1	2715	109138	0.05405	1.7723e-06	B2_trans	THREE_PRIME_UTR_EXON_VARIANT	AFR
367	Disorders of refraction and accommodation; blindness and low vision	sense organs	rs11085727	TYK2	19	10466123	C	T	T	0.943944	0.0168489	0.913281	0.975637	0.000617382	0.37069	1	10479	26949	0.17253	2.3333e-18	A2_Trans,B2_trans	CODING_TRANSCRIPT_INTRON_VARIANT	AFR
426.9	Cardiac pacemaker/device in situ	circulatory system	rs9501257	HLA-DPB1	6	33055355	A	G	G	0.919353	0.0245711	0.876127	0.964711	0.000621336	0.37069	1	784	112195	0.17269	4.1339e-08	A2_Trans	THREE_PRIME_UTR_EXON_VARIANT	AFR
365.1	Open-angle glaucoma	sense organs	rs505922	ABO	9	136149229	T	C	C	1.0369	0.0106135	1.01555	1.0587	0.000639693	0.376422	1	6177	82549	-0.099884	2.0889e-20	B2_trans	CODING_TRANSCRIPT_INTRON_VARIANT	AFR
303.3	Psychogenic disorder	mental disorders	rs7605877	FOXI3	2	88559025	T	C	C	0.750581	0.0841356	0.636474	0.885143	0.000649461	0.376422	1	953	115413	-0.071053	3.3369e-06	B2_trans	INTERGENIC_VARIANT	AFR
440.22	Atherosclerosis of native arteries of the extremities with intermittent claudication	circulatory system	rs2924480	ELF5	11	34529831	T	C	C	1.14576	0.0399173	1.05954	1.239	0.000652402	0.376422	1	2633	111534	-0.11648	2.817e-07	A2_Trans	CODING_TRANSCRIPT_INTRON_VARIANT	AFR
250.6	Polyneuropathy in diabetes	endocrine/metabolic	rs622568	SEC61G	7	54647894	A	C	C	0.923195	0.0234535	0.881718	0.966623	0.000655975	0.376422	1	3183	109248	0.11965	2.6006e-06	A2_Trans	INTERGENIC_VARIANT	AFR
261.2	Vitamin B-complex deficiencies	endocrine/metabolic	rs732990	CIB4	2	26842146	C	G	G	1.09003	0.025301	1.03729	1.14544	0.000656644	0.376422	1	2888	109680	0.056389	5.6358e-07	B2_trans	CODING_TRANSCRIPT_INTRON_VARIANT	AFR
577.1	Acute pancreatitis	digestive	rs505922	ABO	9	136149229	T	C	C	1.09865	0.0276275	1.04074	1.15978	0.000660586	0.376422	1	1509	112299	-0.099884	2.0889e-20	B2_trans	CODING_TRANSCRIPT_INTRON_VARIANT	AFR
593.1	Gross hematuria	genitourinary	rs2284028	NCF4	22	37265172	A	C	C	0.906796	0.0287377	0.857133	0.959337	0.000662866	0.376422	1	2837	109953	0.31271	4.1737e-06	A2_Trans	CODING_TRANSCRIPT_INTRON_VARIANT	AFR
870.3	Other open wound of head and face	injuries & poisonings	rs147812915	KAT7	17	47858295	C	T	T	2.36987	0.253473	1.44201	3.89476	0.000663934	0.376422	1	1752	114436	0.23438	1.0943e-07	A2_Trans	INTERGENIC_VARIANT	AFR
411.2	Myocardial infarction	circulatory system	rs505922	ABO	9	136149229	T	C	C	1.06451	0.0183854	1.02684	1.10357	0.000672876	0.379078	1	4120	105621	-0.099884	2.0889e-20	B2_trans	CODING_TRANSCRIPT_INTRON_VARIANT	AFR
562.1	Diverticulosis	digestive	rs505922	ABO	9	136149229	T	C	C	0.945221	0.0165856	0.914989	0.976453	0.000682071	0.379078	1	12031	95429	-0.099884	2.0889e-20	B2_trans	CODING_TRANSCRIPT_INTRON_VARIANT	AFR
345.1	Epilepsy	neurological	rs111837807	CCHCR1	6	31121232	T	C	C	1.20679	0.0553592	1.08271	1.3451	0.000685318	0.379078	1	1552	112141	0.20363	2.152e-11	A2_Trans,B2_trans	CODING_TRANSCRIPT_INTRON_VARIANT	AFR
038.3	Bacteremia	infectious diseases	rs9268576	HLA-DRA	6	32395641	T	C	C	1.18144	0.0491292	1.07298	1.30086	0.000689456	0.379078	1	1401	113289	0.095134	9.9752e-07	B2_trans	INTERGENIC_VARIANT	AFR
054	Herpes simplex	infectious diseases	rs7560588	BCL11A	2	60727416	G	A	A	0.872716	0.0401225	0.806716	0.944116	0.000690712	0.379078	1	3104	110056	-0.12371	2.3396e-07	A2_Trans	CODING_TRANSCRIPT_INTRON_VARIANT	AFR
556.11	Angiodysplasia of intestine (without mention of hemorrhage)	digestive	rs34488998	NKAIN3	8	63408372	G	A	A	3.21628	0.34453	1.63715	6.31856	0.000696935	0.379078	1	514	115951	0.1355	3.4644e-06	B2_trans	CODING_TRANSCRIPT_INTRON_VARIANT	AFR
540.1	Appendicitis	digestive	rs111783124	LOC101928126	21	35362848	G	A	A	1.56853	0.132766	1.20916	2.03472	0.00069769	0.379078	1	277	115630	0.13532	2.1558e-07	A2_Trans	INTERGENIC_VARIANT	AFR
627.22	Need for Hormone replacement therapy (postmenopausal)	genitourinary	rs7089827	TFAM	10	60157611	C	T	T	0.723871	0.0954112	0.600408	0.87272	0.000707017	0.379343	1	367	115976	-0.14471	2.0338e-06	A2_Trans	THREE_PRIME_UTR_EXON_VARIANT	AFR
531.1	Hemorrhage from gastrointestinal ulcer	digestive	rs10774671	OAS1	12	113357193	G	A	A	0.810315	0.0621426	0.717395	0.915271	0.000712641	0.379343	1	831	115274	0.12569	3.6032e-11	A2_Trans	SPLICE_ACCEPTOR_VARIANT	AFR
726.3	Bursitis	musculoskeletal	rs76073397	MIR548H2	16	11386452	T	C	C	0.673327	0.116881	0.535472	0.846672	0.0007144	0.379343	1	4591	108338	0.14454	9.6663e-07	A2_Trans,B2_trans	INTERGENIC_VARIANT	AFR
428.1	Congestive heart failure (CHF) NOS	circulatory system	rs495828	ABO	9	136154867	G	T	T	1.07654	0.0217965	1.03152	1.12353	0.0007148	0.379343	1	4613	102130	-0.13432	6.5649e-10	A2_Trans	UPSTREAM_GENE_VARIANT	AFR
250.6	Polyneuropathy in diabetes	endocrine/metabolic	rs505922	ABO	9	136149229	T	C	C	1.08092	0.023043	1.03319	1.13086	0.000732834	0.386665	1	3183	109248	-0.099884	2.0889e-20	B2_trans	CODING_TRANSCRIPT_INTRON_VARIANT	AFR
276.12	Hyposmolality and/or hyponatremia	endocrine/metabolic	rs7605877	FOXI3	2	88559025	T	C	C	1.09868	0.0278917	1.04024	1.16042	0.000740159	0.387049	1	4309	109458	-0.071053	3.3369e-06	B2_trans	INTERGENIC_VARIANT	AFR
931	Contact dermatitis and other eczema due to plants [except food]	dermatologic	rs6869036	MGAT1	5	180223327	C	T	T	1.91644	0.192815	1.31332	2.79653	0.000742042	0.387049	1	1023	115397	0.25536	1.7578e-06	A2_Trans	FIVE_PRIME_UTR_INTRON_VARIANT	AFR
588	Disorders resulting from impaired renal function	genitourinary	rs2284028	NCF4	22	37265172	A	C	C	1.10317	0.0291494	1.04191	1.16803	0.000755689	0.388897	1	1517	111727	0.31271	4.1737e-06	A2_Trans	CODING_TRANSCRIPT_INTRON_VARIANT	AFR
454.1	Varicose veins of lower extremity	circulatory system	rs495828	ABO	9	136154867	G	T	T	1.14169	0.0393462	1.05695	1.23322	0.000757879	0.388897	1	2182	111891	-0.13432	6.5649e-10	A2_Trans	UPSTREAM_GENE_VARIANT	AFR
070.2	Viral hepatitis B	infectious diseases	rs9268576	HLA-DRA	6	32395641	T	C	C	1.18912	0.0514732	1.07501	1.31535	0.000765054	0.388897	1	1376	113518	0.095134	9.9752e-07	B2_trans	INTERGENIC_VARIANT	AFR
389.4	Tinnitus	sense organs	rs75505823	LRP1	12	57540956	G	T	T	0.738153	0.0902278	0.618507	0.880944	0.000765813	0.388897	1	11241	94362	-0.20852	3.0745e-06	A2_Trans	CODING_TRANSCRIPT_INTRON_VARIANT	AFR
480.3	Pneumonia due to fungus (mycoses)	respiratory	rs495828	ABO	9	136154867	G	T	T	1.40185	0.1004	1.15144	1.70672	0.000766929	0.388897	1	761	115573	-0.13432	6.5649e-10	A2_Trans	UPSTREAM_GENE_VARIANT	AFR
288.1	Decreased white blood cell count	hematopoietic	rs67579710	THBS3	1	155173527	G	A	A	1.1012	0.028665	1.04104	1.16484	0.000771147	0.388897	1	2792	110550	-0.10348	1.0252e-09	B2_trans	CODING_TRANSCRIPT_INTRON_VARIANT	AFR
440	Atherosclerosis	circulatory system	rs34488998	NKAIN3	8	63408372	G	A	A	1.44274	0.109157	1.16486	1.78691	0.00078519	0.393803	1	5215	106728	0.1355	3.4644e-06	B2_trans	CODING_TRANSCRIPT_INTRON_VARIANT	AFR
367.2	Astigmatism	sense organs	rs67959919	LZTFL1	3	45871908	G	A	A	0.85078	0.0482114	0.774069	0.935093	0.000802473	0.400272	1	18317	74732	0.59355	1.6043e-80	A2_Trans	CODING_TRANSCRIPT_INTRON_VARIANT	AFR
573	Other disorders of liver	digestive	rs13179014	SPEF2	5	35693227	A	C	C	0.860113	0.0449997	0.787502	0.939419	0.000811878	0.402762	1	3563	111003	-0.061249	6.1057e-07	B2_trans	CODING_TRANSCRIPT_INTRON_VARIANT	AFR
536.8	Dyspepsia and other specified disorders of function of stomach	digestive	rs11234800	ME3	11	86479407	G	C	C	1.27441	0.0726253	1.10533	1.46936	0.000841204	0.415055	1	5367	108244	-0.077173	3.0702e-06	B2_trans	INTERGENIC_VARIANT	AFR
250.24	Type 2 diabetes with neurological manifestations	endocrine/metabolic	rs111837807	CCHCR1	6	31121232	T	C	C	1.09969	0.0284887	1.03997	1.16284	0.000850646	0.417457	1	5559	96492	0.20363	2.152e-11	A2_Trans,B2_trans	CODING_TRANSCRIPT_INTRON_VARIANT	AFR
362.9	Retinal edema	sense organs	rs11085727	TYK2	19	10466123	C	T	T	1.18603	0.0512014	1.07279	1.31123	0.00086156	0.420552	1	1754	113167	0.17253	2.3333e-18	A2_Trans,B2_trans	CODING_TRANSCRIPT_INTRON_VARIANT	AFR
364.2	Corneal edema	sense organs	rs1878527	ANKRD30BL	2	133056313	T	C	C	0.748529	0.0869845	0.6312	0.887667	0.000868924	0.42189	1	410	115858	-0.077457	2.0215e-06	B2_trans	INTERGENIC_VARIANT	AFR
433.1	Occlusion and stenosis of precerebral arteries	circulatory system	rs35705950	MUC5B	11	1241221	G	T	T	0.711907	0.102114	0.582779	0.869648	0.000875603	0.422146	1	4181	109385	-0.11177	1.2224e-08	B2_trans,A2_Trans	UPSTREAM_GENE_VARIANT	AFR
963	Poisoning by primarily systemic agents	injuries & poisonings	rs9501257	HLA-DPB1	6	33055355	A	G	G	1.26029	0.0695602	1.09967	1.44438	0.00088162	0.422146	1	840	115406	0.17269	4.1339e-08	A2_Trans	THREE_PRIME_UTR_EXON_VARIANT	AFR
242	Thyrotoxicosis with or without goiter	endocrine/metabolic	rs9501257	HLA-DPB1	6	33055355	A	G	G	0.905071	0.030007	0.853376	0.959897	0.000887452	0.422146	1	1361	112875	0.17269	4.1339e-08	A2_Trans	THREE_PRIME_UTR_EXON_VARIANT	AFR
727.6	Rupture of tendon, nontraumatic	musculoskeletal	rs11234800	ME3	11	86479407	G	C	C	0.753669	0.0850834	0.637907	0.890439	0.00088795	0.422146	1	2277	110993	-0.077173	3.0702e-06	B2_trans	INTERGENIC_VARIANT	AFR
721	Spondylosis and allied disorders	musculoskeletal	rs60869999	MYO1C	17	1390948	A	T	T	1.06161	0.0180033	1.0248	1.09974	0.0008978	0.424618	1	11234	87211	0.059541	2.9039e-06	B2_trans	CODING_TRANSCRIPT_INTRON_VARIANT	AFR
250.7	Diabetic retinopathy	endocrine/metabolic	rs622568	SEC61G	7	54647894	A	C	C	0.950695	0.0152462	0.922707	0.979532	0.000911974	0.429098	1	5745	100079	0.11965	2.6006e-06	A2_Trans	INTERGENIC_VARIANT	AFR
295.3	Psychosis	mental disorders	rs13179014	SPEF2	5	35693227	A	C	C	0.919482	0.0253515	0.874911	0.966324	0.000928867	0.430435	1	3588	106455	-0.061249	6.1057e-07	B2_trans	CODING_TRANSCRIPT_INTRON_VARIANT	AFR
250.1	Type 1 diabetes	endocrine/metabolic	rs35705950	MUC5B	11	1241221	G	T	T	0.785684	0.0728582	0.681131	0.906285	0.000931115	0.430435	1	5574	105059	-0.11177	1.2224e-08	B2_trans,A2_Trans	UPSTREAM_GENE_VARIANT	AFR
427.21	Atrial fibrillation	circulatory system	rs7605877	FOXI3	2	88559025	T	C	C	1.06066	0.0177949	1.02431	1.09831	0.00093445	0.430435	1	2821	106129	-0.071053	3.3369e-06	B2_trans	INTERGENIC_VARIANT	AFR
008.6	Viral Enteritis	infectious diseases	rs5023077	FBRSL1	12	133141973	T	C	C	1.35489	0.0917982	1.13179	1.62198	0.000937637	0.430435	1	2409	113816	-0.090901	1.5172e-06	A2_Trans	CODING_TRANSCRIPT_INTRON_VARIANT	AFR
189.12	Malignant neoplasm of renal pelvis	neoplasms	rs2284028	NCF4	22	37265172	A	C	C	1.41197	0.104277	1.15097	1.73215	0.000938394	0.430435	1	299	116134	0.31271	4.1737e-06	A2_Trans	CODING_TRANSCRIPT_INTRON_VARIANT	AFR
318	Tobacco use disorder	mental disorders	rs581342	LMNA	1	156095466	T	C	C	1.03176	0.00945487	1.01282	1.05106	0.000943448	0.43059	1	9797	63073	0.090245	2.6355e-07	B2_trans	CODING_TRANSCRIPT_INTRON_VARIANT	AFR
250	Diabetes mellitus	endocrine/metabolic	rs12809318	FBRSL1	12	133140840	T	C	C	0.965415	0.0106629	0.945448	0.985803	0.000963761	0.431623	1	5795	63182	-0.062781	9.5289e-09	B2_trans	CODING_TRANSCRIPT_INTRON_VARIANT	AFR
875	Non-healing surgical wound	injuries & poisonings	rs4830964	.	23	15515319	C	G	G	0.863788	0.0443749	0.791836	0.942278	0.000967553	0.431623	1	910	114931	0.046578	2.9701e-06	B2_trans	SEQUENCE_VARIANT	AFR
426.92	Cardiac defibrillator in situ	circulatory system	rs9497053	UTRN	6	145026256	G	A	A	1.1078	0.0310378	1.04242	1.17729	0.000971899	0.431623	1	419	113888	-0.064841	1.0064e-06	B2_trans	CODING_TRANSCRIPT_INTRON_VARIANT	AFR
293.1	Swelling, mass, or lump in head and neck [Space-occupying lesion, intracranial NOS]	mental disorders	rs7960611	CLEC1A	12	10230416	G	A	A	0.896537	0.0331108	0.840203	0.956648	0.000972062	0.431623	1	5019	108978	-0.1584	3.3086e-07	A2_Trans	CODING_TRANSCRIPT_INTRON_VARIANT	AFR
252.1	Hyperparathyroidism	endocrine/metabolic	rs12660421	FOXP4-AS1	6	41488378	G	A	A	0.782399	0.0743972	0.67624	0.905222	0.000972404	0.431623	1	1208	113640	0.35506	1.1424e-09	A2_Trans	DOWNSTREAM_GENE_VARIANT	AFR
276	Disorders of fluid, electrolyte, and acid-base balance	endocrine/metabolic	rs7605877	FOXI3	2	88559025	T	C	C	1.0383	0.0114045	1.01534	1.06177	0.000983534	0.431623	1	13812	80617	-0.071053	3.3369e-06	B2_trans	INTERGENIC_VARIANT	AFR
960	Poisoning by antibiotics	injuries & poisonings	rs2924480	ELF5	11	34529831	T	C	C	1.3078	0.0814739	1.11478	1.53423	0.000989015	0.431623	1	1588	114457	-0.11648	2.817e-07	A2_Trans	CODING_TRANSCRIPT_INTRON_VARIANT	AFR
426.91	Cardiac pacemaker in situ	circulatory system	rs60869999	MYO1C	17	1390948	A	T	T	0.840915	0.0526453	0.758473	0.932317	0.000997705	0.431623	1	844	113799	0.059541	2.9039e-06	B2_trans	CODING_TRANSCRIPT_INTRON_VARIANT	AFR
687.1	Rash and other nonspecific skin eruption	dermatologic	rs78313563	ESS2	22	19136365	G	A	A	1.15102	0.0427354	1.05854	1.25158	0.000997927	0.431623	1	16284	89238	0.40873	6.5914e-07	A2_Trans	UPSTREAM_GENE_VARIANT	AFR
743.1	Osteoporosis	musculoskeletal	rs9367106	LOC100505711	6	41483390	G	C	C	0.814029	0.0625199	0.72015	0.920147	0.000997995	0.431623	1	1557	112859	0.20225	3.4038e-11	B2_trans	INTERGENIC_VARIANT	AFR
465.4	Acute laryngitis and tracheitis	respiratory	rs9501257	HLA-DPB1	6	33055355	A	G	G	0.714248	0.10228	0.584504	0.872791	0.00100109	0.431623	1	1271	115182	0.17269	4.1339e-08	A2_Trans	THREE_PRIME_UTR_EXON_VARIANT	AFR
287	Purpura and other hemorrhagic conditions	hematopoietic	rs117169628	SLC22A31	16	89262657	G	A	A	1.25758	0.0696837	1.09704	1.44162	0.00100546	0.431623	1	3296	109524	0.081201	5.77e-07	B2_trans	SYNONYMOUS_VARIANT	AFR
535	Gastritis and duodenitis	digestive	rs2924480	ELF5	11	34529831	T	C	C	1.08045	0.0235344	1.03174	1.13145	0.00100971	0.431623	1	9719	99518	-0.11648	2.817e-07	A2_Trans	CODING_TRANSCRIPT_INTRON_VARIANT	AFR
592.11	Acute cystitis	genitourinary	rs34488998	NKAIN3	8	63408372	G	A	A	2.53699	0.283252	1.45618	4.42001	0.00101349	0.431623	1	1612	114688	0.1355	3.4644e-06	B2_trans	CODING_TRANSCRIPT_INTRON_VARIANT	AFR
214.1	Lipoma of skin and subcutaneous tissue	neoplasms	rs505922	ABO	9	136149229	T	C	C	1.09857	0.0286106	1.03866	1.16193	0.00101664	0.431623	1	3053	110946	-0.099884	2.0889e-20	B2_trans	CODING_TRANSCRIPT_INTRON_VARIANT	AFR
587	Kidney replaced by transpant	genitourinary	rs2284028	NCF4	22	37265172	A	C	C	1.21296	0.0588025	1.08092	1.36113	0.00102609	0.433618	1	214	115667	0.31271	4.1737e-06	A2_Trans	CODING_TRANSCRIPT_INTRON_VARIANT	AFR
716	Other arthropathies	musculoskeletal	rs581342	LMNA	1	156095466	T	C	C	0.956489	0.0135574	0.931408	0.982245	0.00103316	0.434594	1	12569	90246	0.090245	2.6355e-07	B2_trans	CODING_TRANSCRIPT_INTRON_VARIANT	AFR
286.7	Other and unspecified coagulation defects	hematopoietic	rs505922	ABO	9	136149229	T	C	C	1.16404	0.0463605	1.06293	1.27476	0.00105141	0.438322	1	1246	114439	-0.099884	2.0889e-20	B2_trans	CODING_TRANSCRIPT_INTRON_VARIANT	AFR
627	Menopausal and postmenopausal disorders	genitourinary	rs622568	SEC61G	7	54647894	A	C	C	1.1057	0.0306785	1.04117	1.17422	0.001056	0.438322	1	2092	110002	0.11965	2.6006e-06	A2_Trans	INTERGENIC_VARIANT	AFR
195.3	Malignant neoplasm of head, face, and neck	neoplasms	rs467843	TRAPPC13	5	64945715	A	G	G	0.791596	0.071359	0.688276	0.910426	0.00105643	0.438322	1	305	115930	-0.089724	1.7259e-06	A2_Trans	CODING_TRANSCRIPT_INTRON_VARIANT	AFR
348.2	Cerebral edema and compression of brain	neurological	rs1453205	LOC101928196	2	19901073	C	T	T	1.27751	0.0748349	1.10322	1.47932	0.00106542	0.440052	1	435	115850	0.096992	3.6368e-06	A2_Trans	INTERGENIC_VARIANT	AFR
335	Multiple sclerosis	neurological	rs78313563	ESS2	22	19136365	G	A	A	1.63579	0.150476	1.21799	2.19692	0.00107372	0.441483	1	255	115819	0.40873	6.5914e-07	A2_Trans	UPSTREAM_GENE_VARIANT	AFR
703	Diseases of nail, NOS	dermatologic	rs10129899	LINC00637	14	104330432	C	A	A	1.07225	0.0213625	1.02828	1.1181	0.00109267	0.446755	1	8269	97083	-0.057002	2.1916e-06	B2_trans	INTERGENIC_VARIANT	AFR
251.1	Hypoglycemia	endocrine/metabolic	rs2924480	ELF5	11	34529831	T	C	C	1.16223	0.0460692	1.06189	1.27206	0.00110091	0.446755	1	3405	111360	-0.11648	2.817e-07	A2_Trans	CODING_TRANSCRIPT_INTRON_VARIANT	AFR
401.21	Hypertensive heart disease	circulatory system	rs2924480	ELF5	11	34529831	T	C	C	1.08069	0.0237841	1.03147	1.13226	0.00110426	0.446755	1	6263	103138	-0.11648	2.817e-07	A2_Trans	CODING_TRANSCRIPT_INTRON_VARIANT	AFR
611.1	Abnormal mammogram	genitourinary	rs12567716	FOXD2	1	48197570	T	C	C	1.27722	0.07501	1.1026	1.4795	0.00110612	0.446755	1	1979	112769	-0.090753	1.4878e-06	B2_trans	INTERGENIC_VARIANT	AFR
562	Diverticulosis and diverticulitis	digestive	rs505922	ABO	9	136149229	T	C	C	0.950298	0.015654	0.921584	0.979906	0.00112741	0.450907	1	12169	94047	-0.099884	2.0889e-20	B2_trans	CODING_TRANSCRIPT_INTRON_VARIANT	AFR
038	Septicemia	infectious diseases	rs2284028	NCF4	22	37265172	A	C	C	1.08335	0.0245913	1.03237	1.13684	0.00113168	0.450907	1	3664	108035	0.31271	4.1737e-06	A2_Trans	CODING_TRANSCRIPT_INTRON_VARIANT	AFR
440.2	Atherosclerosis of the extremities	circulatory system	rs2924480	ELF5	11	34529831	T	C	C	1.11108	0.0323629	1.0428	1.18384	0.0011345	0.450907	1	3339	109494	-0.11648	2.817e-07	A2_Trans	CODING_TRANSCRIPT_INTRON_VARIANT	AFR
622.1	Polyp of corpus uteri	genitourinary	rs2277732	DPP9	19	4723670	C	A	A	1.56565	0.137751	1.1952	2.05092	0.00113616	0.450907	1	273	116187	0.11697	6.1912e-22	B2_trans,A2_Trans	FIVE_PRIME_UTR_INTRON_VARIANT	AFR
396	Abnormal heart sounds	circulatory system	rs12567716	FOXD2	1	48197570	T	C	C	1.19456	0.0546739	1.07318	1.32968	0.00114731	0.453361	1	5192	108383	-0.090753	1.4878e-06	B2_trans	INTERGENIC_VARIANT	AFR
871.4	Open wound of toe(s)	injuries & poisonings	rs147812915	KAT7	17	47858295	C	T	T	2.44289	0.274912	1.42528	4.18706	0.00115819	0.455688	1	1168	115088	0.23438	1.0943e-07	A2_Trans	INTERGENIC_VARIANT	AFR
288.1	Decreased white blood cell count	hematopoietic	rs35154152	THBS3	1	155172725	T	C	C	1.09743	0.0286264	1.03755	1.16076	0.00116379	0.455926	1	2792	110550	-0.20528	2.3574e-11	A2_Trans	SYNONYMOUS_VARIANT	AFR
280.1	Iron deficiency anemias, unspecified or not due to blood loss	hematopoietic	rs505922	ABO	9	136149229	T	C	C	0.953482	0.0146811	0.926437	0.981316	0.00117599	0.458345	1	6574	98200	-0.099884	2.0889e-20	B2_trans	CODING_TRANSCRIPT_INTRON_VARIANT	AFR
250.2	Type 2 diabetes	endocrine/metabolic	rs5023077	FBRSL1	12	133141973	T	C	C	0.963582	0.0114411	0.942214	0.985433	0.00118474	0.458345	1	5552	63704	-0.090901	1.5172e-06	A2_Trans	CODING_TRANSCRIPT_INTRON_VARIANT	AFR
1010.7	NA	NA	rs35705950	MUC5B	11	1241221	G	T	T	0.844836	0.0520165	0.762949	0.935511	0.00118889	0.458345	1	4902	8368	-0.11177	1.2224e-08	B2_trans,A2_Trans	UPSTREAM_GENE_VARIANT	AFR
561.1	NA	NA	rs622568	SEC61G	7	54647894	A	C	C	1.05308	0.0159564	1.02066	1.08653	0.00119005	0.458345	1	11676	95486	0.11965	2.6006e-06	A2_Trans	INTERGENIC_VARIANT	AFR
368.9	Subjective visual disturbances	sense organs	rs2277732	DPP9	19	4723670	C	A	A	0.857917	0.0473145	0.781936	0.941281	0.00119985	0.460178	1	5391	108727	0.11697	6.1912e-22	B2_trans,A2_Trans	FIVE_PRIME_UTR_INTRON_VARIANT	AFR
716.1	Unspecified polyarthropathy or polyarthritis	musculoskeletal	rs13050728	IFNAR2	21	34615210	T	C	C	0.743669	0.0914946	0.621583	0.889733	0.00120832	0.461487	1	472	115882	-0.10657	4.0686e-21	B2_trans,A2_Trans	CODING_TRANSCRIPT_INTRON_VARIANT	AFR
270.38	Other specified disorders of plasma protein metabolism	endocrine/metabolic	rs766826	ELF5	11	34528766	C	T	T	0.676003	0.121147	0.533124	0.857174	0.00122887	0.46738	1	932	115463	-0.082134	1.155e-11	B2_trans	CODING_TRANSCRIPT_INTRON_VARIANT	AFR
771.1	Swelling of limb	symptoms	rs505922	ABO	9	136149229	T	C	C	1.08979	0.0266247	1.03438	1.14817	0.00124048	0.469453	1	8168	105389	-0.099884	2.0889e-20	B2_trans	CODING_TRANSCRIPT_INTRON_VARIANT	AFR
796	Elevated prostate specific antigen [PSA]	genitourinary	rs111837807	CCHCR1	6	31121232	T	C	C	0.910101	0.0291812	0.859509	0.963671	0.00124615	0.469453	1	3988	95674	0.20363	2.152e-11	A2_Trans,B2_trans	CODING_TRANSCRIPT_INTRON_VARIANT	AFR
580.1	Glomerulonephritis	genitourinary	rs9268576	HLA-DRA	6	32395641	T	C	C	1.28638	0.078033	1.10395	1.49897	0.00124975	0.469453	1	559	115388	0.095134	9.9752e-07	B2_trans	INTERGENIC_VARIANT	AFR
295.2	Paranoid disorders	mental disorders	rs11085727	TYK2	19	10466123	C	T	T	0.79092	0.0727155	0.685862	0.91207	0.00125663	0.470103	1	1382	114124	0.17253	2.3333e-18	A2_Trans,B2_trans	CODING_TRANSCRIPT_INTRON_VARIANT	AFR
628	Ovarian cyst	genitourinary	rs9461128	TMEM14B	6	10753875	T	C	C	1.16933	0.0485981	1.06309	1.28619	0.00128703	0.479065	1	1220	114206	0.13046	3.4269e-06	B2_trans	CODING_TRANSCRIPT_INTRON_VARIANT	AFR
278	Overweight, obesity and other hyperalimentation	endocrine/metabolic	rs7089827	TFAM	10	60157611	C	T	T	0.968253	0.0100327	0.9494	0.987481	0.00130164	0.479065	1	10215	50893	-0.14471	2.0338e-06	A2_Trans	THREE_PRIME_UTR_EXON_VARIANT	AFR
189.1	Cancer of kidney and renal pelvis	neoplasms	rs55654108	PDCL3P4	3	101425703	A	G	G	0.870388	0.0431757	0.799764	0.947249	0.00130378	0.479065	1	461	114617	-0.05662	1.0636e-06	B2_trans	INTERGENIC_VARIANT	AFR
751.21	Cystic kidney disease	congenital anomalies	rs505922	ABO	9	136149229	T	C	C	0.885012	0.0380064	0.821482	0.953455	0.00130885	0.479065	1	2119	112957	-0.099884	2.0889e-20	B2_trans	CODING_TRANSCRIPT_INTRON_VARIANT	AFR
426.23	Second degree AV block	circulatory system	rs8080583	KANSL1	17	44162597	C	A	A	1.26059	0.0720595	1.09455	1.45181	0.0013102	0.479065	1	512	115715	-0.12662	2.0785e-08	A2_Trans	CODING_TRANSCRIPT_INTRON_VARIANT	AFR
555.1	Regional enteritis	digestive	rs9501257	HLA-DPB1	6	33055355	A	G	G	1.22413	0.0629664	1.08201	1.38492	0.00131936	0.479065	1	291	115857	0.17269	4.1339e-08	A2_Trans	THREE_PRIME_UTR_EXON_VARIANT	AFR
535	Gastritis and duodenitis	digestive	rs9896243	NSF	17	44826056	C	G	G	0.916021	0.0273172	0.868267	0.966402	0.00132271	0.479065	1	9719	99518	-0.13155	3.2234e-08	A2_Trans	CODING_TRANSCRIPT_INTRON_VARIANT	AFR
707.2	Chronic ulcer of leg or foot	dermatologic	rs2924480	ELF5	11	34529831	T	C	C	1.10656	0.0315392	1.04023	1.17712	0.0013253	0.479065	1	2220	110432	-0.11648	2.817e-07	A2_Trans	CODING_TRANSCRIPT_INTRON_VARIANT	AFR
789	Nausea and vomiting	symptoms	rs10774671	OAS1	12	113357193	G	A	A	1.05285	0.0160455	1.02026	1.08649	0.00132782	0.479065	1	11637	96114	0.12569	3.6032e-11	A2_Trans	SPLICE_ACCEPTOR_VARIANT	AFR
282.8	Other hemoglobinopathies	hematopoietic	rs13179014	SPEF2	5	35693227	A	C	C	1.21929	0.0618975	1.07999	1.37655	0.00135932	0.484304	1	716	115043	-0.061249	6.1057e-07	B2_trans	CODING_TRANSCRIPT_INTRON_VARIANT	AFR
594.1	Calculus of kidney	genitourinary	rs10129899	LINC00637	14	104330432	C	A	A	1.1091	0.0323332	1.041	1.18166	0.0013619	0.484304	1	3020	109227	-0.057002	2.1916e-06	B2_trans	INTERGENIC_VARIANT	AFR
610	Benign mammary dysplasias	genitourinary	rs10086829	COL14A1	8	121149129	G	A	A	1.20301	0.0577765	1.07421	1.34725	0.00137935	0.484304	1	1653	113342	-0.097352	3.8599e-06	A2_Trans	FIVE_PRIME_UTR_INTRON_VARIANT	AFR
561	Symptoms involving digestive system	digestive	rs622568	SEC61G	7	54647894	A	C	C	1.04496	0.0137528	1.01716	1.07351	0.00138636	0.484304	1	14507	88698	0.11965	2.6006e-06	A2_Trans	INTERGENIC_VARIANT	AFR
155.1	Malignant neoplasm of liver, primary	neoplasms	rs12660421	FOXP4-AS1	6	41488378	G	A	A	0.689582	0.116248	0.54908	0.866036	0.00138754	0.484304	1	290	115548	0.35506	1.1424e-09	A2_Trans	DOWNSTREAM_GENE_VARIANT	AFR
473.4	Voice disturbance	respiratory	rs9367106	LOC100505711	6	41483390	G	C	C	0.857848	0.0479841	0.780848	0.942442	0.00139639	0.484304	1	2537	110512	0.20225	3.4038e-11	B2_trans	INTERGENIC_VARIANT	AFR
771	Musculoskeletal symptoms referable to limbs	symptoms	rs9501257	HLA-DPB1	6	33055355	A	G	G	0.768307	0.0824992	0.653599	0.903146	0.00139942	0.484304	1	1756	114589	0.17269	4.1339e-08	A2_Trans	THREE_PRIME_UTR_EXON_VARIANT	AFR
296.1	Bipolar	mental disorders	rs7671107	LOC101929161	4	25449225	G	A	A	1.06278	0.0190664	1.0238	1.10325	0.00140465	0.484304	1	2927	106149	-0.064456	1.0803e-06	B2_trans	INTERGENIC_VARIANT	AFR
558	Noninfectious gastroenteritis	digestive	rs2924480	ELF5	11	34529831	T	C	C	1.11088	0.0329434	1.04142	1.18497	0.00141322	0.484304	1	8247	104749	-0.11648	2.817e-07	A2_Trans	CODING_TRANSCRIPT_INTRON_VARIANT	AFR
189.12	Malignant neoplasm of renal pelvis	neoplasms	rs732990	CIB4	2	26842146	C	G	G	0.69845	0.112438	0.56031	0.870648	0.00141336	0.484304	1	299	116134	0.056389	5.6358e-07	B2_trans	CODING_TRANSCRIPT_INTRON_VARIANT	AFR
479	Other upper respiratory disease	respiratory	rs10086829	COL14A1	8	121149129	G	A	A	0.900195	0.0329668	0.843869	0.96028	0.00142574	0.484304	1	9066	103575	-0.097352	3.8599e-06	A2_Trans	FIVE_PRIME_UTR_INTRON_VARIANT	AFR
531	Peptic ulcer (excl. esophageal)	digestive	rs495828	ABO	9	136154867	G	T	T	0.902985	0.0320049	0.848082	0.961442	0.00142978	0.484304	1	3442	108518	-0.13432	6.5649e-10	A2_Trans	UPSTREAM_GENE_VARIANT	AFR
529	Diseases and other conditions of the tongue	digestive	rs35508621	LZTFL1	3	45880481	T	C	C	2.0422	0.224003	1.31652	3.16789	0.00143468	0.484304	1	1187	115073	0.38931	6.0917e-89	B2_trans	CODING_TRANSCRIPT_INTRON_VARIANT	AFR
500	Lung disease due to external agents	respiratory	rs78313563	ESS2	22	19136365	G	A	A	1.72787	0.171672	1.2342	2.41902	0.00144415	0.484304	1	802	115432	0.40873	6.5914e-07	A2_Trans	UPSTREAM_GENE_VARIANT	AFR
695	Erythematous conditions	dermatologic	rs581342	LMNA	1	156095466	T	C	C	0.939388	0.0196277	0.903936	0.97623	0.00144424	0.484304	1	5718	104985	0.090245	2.6355e-07	B2_trans	CODING_TRANSCRIPT_INTRON_VARIANT	AFR
367.2	Astigmatism	sense organs	rs35508621	LZTFL1	3	45880481	T	C	C	0.853158	0.049856	0.773735	0.940735	0.00144564	0.484304	1	18317	74732	0.38931	6.0917e-89	B2_trans	CODING_TRANSCRIPT_INTRON_VARIANT	AFR
706.2	Sebaceous cyst	dermatologic	rs8080583	KANSL1	17	44162597	C	A	A	0.941882	0.0188048	0.907799	0.977244	0.00145231	0.484304	1	7085	102034	-0.12662	2.0785e-08	A2_Trans	CODING_TRANSCRIPT_INTRON_VARIANT	AFR
374.6	Dermatochalasis	sense organs	rs61667602	CRHR1	17	43785349	T	C	C	1.25349	0.0710031	1.09064	1.44065	0.00146258	0.484304	1	720	114897	-0.093554	9.1279e-12	B2_trans	FIVE_PRIME_UTR_INTRON_VARIANT	AFR
530.5	Disorders of esophageal motility	digestive	rs76073397	MIR548H2	16	11386452	T	C	C	2.12288	0.236593	1.33517	3.37531	0.00146402	0.484304	1	550	115764	0.14454	9.6663e-07	A2_Trans,B2_trans	INTERGENIC_VARIANT	AFR
350	Abnormal movement	neurological	rs732990	CIB4	2	26842146	C	G	G	0.958841	0.0132126	0.934329	0.983996	0.00146734	0.484304	1	13720	83426	0.056389	5.6358e-07	B2_trans	CODING_TRANSCRIPT_INTRON_VARIANT	AFR
800.1	Fracture of neck of femur	injuries & poisonings	rs9268576	HLA-DRA	6	32395641	T	C	C	0.686057	0.118478	0.54389	0.865384	0.00147129	0.484304	1	330	115821	0.095134	9.9752e-07	B2_trans	INTERGENIC_VARIANT	AFR
189.11	Malignant neoplasm of kidney, except pelvis	neoplasms	rs55654108	PDCL3P4	3	101425703	A	G	G	0.868962	0.0441646	0.796908	0.947532	0.00147136	0.484304	1	424	114724	-0.05662	1.0636e-06	B2_trans	INTERGENIC_VARIANT	AFR
416	Cardiomegaly	circulatory system	rs76423999	SLC12A7	5	1098067	T	A	A	0.827823	0.0594295	0.736802	0.930088	0.00147533	0.484304	1	6070	107411	0.18412	3.8813e-07	A2_Trans	CODING_TRANSCRIPT_INTRON_VARIANT	AFR
938	Dermatitis due to solar radiation	dermatologic	rs11234800	ME3	11	86479407	G	C	C	1.74242	0.174678	1.23727	2.4538	0.00147869	0.484304	1	954	115359	-0.077173	3.0702e-06	B2_trans	INTERGENIC_VARIANT	AFR
250.25	Diabetes type 2 with peripheral circulatory disorders	endocrine/metabolic	rs495828	ABO	9	136154867	G	T	T	1.14075	0.0414274	1.05178	1.23723	0.00147969	0.484304	1	2320	111978	-0.13432	6.5649e-10	A2_Trans	UPSTREAM_GENE_VARIANT	AFR
172.2	Other non-epithelial cancer of skin	neoplasms	rs495828	ABO	9	136154867	G	T	T	1.27495	0.076422	1.0976	1.48096	0.00148029	0.484304	1	927	115122	-0.13432	6.5649e-10	A2_Trans	UPSTREAM_GENE_VARIANT	AFR
505	Other pulmonary inflamation or edema	respiratory	rs76423999	SLC12A7	5	1098067	T	A	A	0.552845	0.186602	0.383502	0.796966	0.00149241	0.486526	1	1102	115137	0.18412	3.8813e-07	A2_Trans	CODING_TRANSCRIPT_INTRON_VARIANT	AFR
204.12	Lymphoid leukemia, chronic	neoplasms	rs35154152	THBS3	1	155172725	T	C	C	1.31435	0.086163	1.11012	1.55615	0.00151204	0.489361	1	76	116265	-0.20528	2.3574e-11	A2_Trans	SYNONYMOUS_VARIANT	AFR
571.51	Cirrhosis of liver without mention of alcohol	digestive	rs9501257	HLA-DPB1	6	33055355	A	G	G	1.07262	0.0221019	1.02715	1.12011	0.00151469	0.489361	1	1603	110549	0.17269	4.1339e-08	A2_Trans	THREE_PRIME_UTR_EXON_VARIANT	AFR
793	NA	NA	rs7960611	CLEC1A	12	10230416	G	A	A	0.800863	0.0700219	0.698161	0.918673	0.00151719	0.489361	1	2640	113470	-0.1584	3.3086e-07	A2_Trans	CODING_TRANSCRIPT_INTRON_VARIANT	AFR
531.4	Peptic ulcer, site unspecified	digestive	rs495828	ABO	9	136154867	G	T	T	0.878735	0.0408564	0.811113	0.951996	0.00155594	0.499479	1	2475	111295	-0.13432	6.5649e-10	A2_Trans	UPSTREAM_GENE_VARIANT	AFR
401.1	Essential hypertension	circulatory system	rs1405655	NR1H2	19	50882619	T	C	C	0.960932	0.0125999	0.937492	0.984958	0.00156225	0.499479	1	5113	23592	0.075181	1.1208e-11	B2_trans,A2_Trans	CODING_TRANSCRIPT_INTRON_VARIANT	AFR
949	Allergies, other	injuries & poisonings	rs111837807	CCHCR1	6	31121232	T	C	C	0.83702	0.0562662	0.749621	0.934608	0.00156747	0.499479	1	6885	105821	0.20363	2.152e-11	A2_Trans,B2_trans	CODING_TRANSCRIPT_INTRON_VARIANT	AFR
695.8	Other specified erythematous conditions	dermatologic	rs62200027	CASC20	20	6469515	G	A	A	0.777626	0.0795986	0.665298	0.908919	0.00157918	0.499479	1	1941	113839	-0.053006	3.3456e-06	B2_trans,A2_Trans	NON_CODING_TRANSCRIPT_INTRON_VARIANT	AFR
292.4	Altered mental status	mental disorders	rs13050728	IFNAR2	21	34615210	T	C	C	0.909698	0.0299729	0.857796	0.96474	0.00159075	0.499479	1	4273	109000	-0.10657	4.0686e-21	B2_trans,A2_Trans	CODING_TRANSCRIPT_INTRON_VARIANT	AFR
374.6	Dermatochalasis	sense organs	rs9896243	NSF	17	44826056	C	G	G	1.22407	0.0640495	1.07966	1.38779	0.00159619	0.499479	1	720	114897	-0.13155	3.2234e-08	A2_Trans	CODING_TRANSCRIPT_INTRON_VARIANT	AFR
681.7	Cellulitis and abscess of trunk	dermatologic	rs147812915	KAT7	17	47858295	C	T	T	1.57478	0.143894	1.18778	2.08786	0.00160005	0.499479	1	3297	111137	0.23438	1.0943e-07	A2_Trans	INTERGENIC_VARIANT	AFR
585.31	Renal dialysis	genitourinary	rs2284028	NCF4	22	37265172	A	C	C	1.11054	0.0332261	1.04052	1.18526	0.00160262	0.499479	1	440	113624	0.31271	4.1737e-06	A2_Trans	CODING_TRANSCRIPT_INTRON_VARIANT	AFR
726	Peripheral enthesopathies and allied syndromes	musculoskeletal	rs1453205	LOC101928196	2	19901073	C	T	T	0.967317	0.0105308	0.947556	0.98749	0.00160263	0.499479	1	15541	72413	0.096992	3.6368e-06	A2_Trans	INTERGENIC_VARIANT	AFR
475.9	Postnasal drip	respiratory	rs915823	TMPRSS2	21	42851454	A	C	C	0.649006	0.137011	0.496163	0.848932	0.00160328	0.499479	1	1422	114930	-0.066039	1.6687e-06	B2_trans	CODING_TRANSCRIPT_INTRON_VARIANT	AFR
819	Skull and face fracture and other intercranial injury	injuries & poisonings	rs67959919	LZTFL1	3	45871908	G	A	A	0.709836	0.108736	0.57359	0.878445	0.00162237	0.502507	1	3308	108935	0.59355	1.6043e-80	A2_Trans	CODING_TRANSCRIPT_INTRON_VARIANT	AFR
707	Chronic ulcer of skin	dermatologic	rs505922	ABO	9	136149229	T	C	C	1.06582	0.0202266	1.02439	1.10892	0.00162401	0.502507	1	3482	107564	-0.099884	2.0889e-20	B2_trans	CODING_TRANSCRIPT_INTRON_VARIANT	AFR
840.2	Rotator cuff (capsule) sprain	injuries & poisonings	rs2284028	NCF4	22	37265172	A	C	C	1.11494	0.0345582	1.04193	1.19308	0.00164151	0.506206	1	2527	111730	0.31271	4.1737e-06	A2_Trans	CODING_TRANSCRIPT_INTRON_VARIANT	AFR
131	Protozoan infection	infectious diseases	rs111783124	LOC101928126	21	35362848	G	A	A	1.58844	0.147046	1.1907	2.11903	0.00164971	0.507022	1	1974	114042	0.13532	2.1558e-07	A2_Trans	INTERGENIC_VARIANT	AFR
873	NA	NA	rs7605877	FOXI3	2	88559025	T	C	C	1.19322	0.0561798	1.06881	1.33211	0.00166376	0.509624	1	2900	113063	-0.071053	3.3369e-06	B2_trans	INTERGENIC_VARIANT	AFR
707	Chronic ulcer of skin	dermatologic	rs2924480	ELF5	11	34529831	T	C	C	1.08793	0.0268223	1.03221	1.14665	0.00167788	0.510156	1	3482	107564	-0.11648	2.817e-07	A2_Trans	CODING_TRANSCRIPT_INTRON_VARIANT	AFR
854	Complications of cardiac/vascular device, implant, and graft	injuries & poisonings	rs9268576	HLA-DRA	6	32395641	T	C	C	1.15985	0.0472178	1.05733	1.27231	0.00168652	0.510156	1	1738	112755	0.095134	9.9752e-07	B2_trans	INTERGENIC_VARIANT	AFR
702.1	Actinic keratosis	dermatologic	rs467843	TRAPPC13	5	64945715	A	G	G	1.40912	0.109216	1.13758	1.74547	0.00168821	0.510156	1	1017	115454	-0.089724	1.7259e-06	A2_Trans	CODING_TRANSCRIPT_INTRON_VARIANT	AFR
465.4	Acute laryngitis and tracheitis	respiratory	rs147812915	KAT7	17	47858295	C	T	T	2.87699	0.336584	1.48743	5.56466	0.0016917	0.510156	1	1271	115182	0.23438	1.0943e-07	A2_Trans	INTERGENIC_VARIANT	AFR
286	Coagulation defects	hematopoietic	rs10774679	OAS3	12	113374748	C	T	T	1.10176	0.0308791	1.03706	1.1705	0.00169851	0.510156	1	2621	111584	0.075824	4.6954e-12	B2_trans	UPSTREAM_GENE_VARIANT	AFR
318	Tobacco use disorder	mental disorders	rs111783124	LOC101928126	21	35362848	G	A	A	1.092	0.0280435	1.0336	1.1537	0.00169903	0.510156	1	9797	63073	0.13532	2.1558e-07	A2_Trans	INTERGENIC_VARIANT	AFR
726.4	Calcaneal spur; Exostosis NOS	musculoskeletal	rs11702230	LOC101928126	21	35377591	C	T	T	0.738726	0.0966128	0.611289	0.892731	0.00172178	0.513784	1	4877	108544	0.099731	3.223e-09	B2_trans	INTERGENIC_VARIANT	AFR
280	Iron deficiency anemias	hematopoietic	rs505922	ABO	9	136149229	T	C	C	0.956429	0.0142131	0.930153	0.983447	0.00172237	0.513784	1	6912	96913	-0.099884	2.0889e-20	B2_trans	CODING_TRANSCRIPT_INTRON_VARIANT	AFR
257	Testicular dysfunction	endocrine/metabolic	rs60869999	MYO1C	17	1390948	A	T	T	1.11184	0.0338367	1.0405	1.18808	0.00172917	0.514132	1	2373	110061	0.059541	2.9039e-06	B2_trans	CODING_TRANSCRIPT_INTRON_VARIANT	AFR
429.3	Symptoms involving cardiovascular system	circulatory system	rs34488998	NKAIN3	8	63408372	G	A	A	1.85263	0.196901	1.25946	2.72515	0.00173887	0.514596	1	3520	112069	0.1355	3.4644e-06	B2_trans	CODING_TRANSCRIPT_INTRON_VARIANT	AFR
275.53	Disorders of phosphorus metabolism	endocrine/metabolic	rs2284028	NCF4	22	37265172	A	C	C	1.15647	0.0464465	1.05584	1.26669	0.00174844	0.514596	1	1867	113513	0.31271	4.1737e-06	A2_Trans	CODING_TRANSCRIPT_INTRON_VARIANT	AFR
327.32	Obstructive sleep apnea	neurological	rs7560588	BCL11A	2	60727416	G	A	A	0.954726	0.0148029	0.927425	0.982831	0.00174896	0.514596	1	6174	76879	-0.12371	2.3396e-07	A2_Trans	CODING_TRANSCRIPT_INTRON_VARIANT	AFR
580.2	Nephrotic syndrome without mention of glomerulonephritis	genitourinary	rs9268576	HLA-DRA	6	32395641	T	C	C	1.32421	0.0898245	1.11045	1.57912	0.00177033	0.514596	1	548	115591	0.095134	9.9752e-07	B2_trans	INTERGENIC_VARIANT	AFR
502	Postinflammatory pulmonary fibrosis	respiratory	rs9268576	HLA-DRA	6	32395641	T	C	C	1.25035	0.0714804	1.0869	1.43839	0.0017738	0.514596	1	1291	114487	0.095134	9.9752e-07	B2_trans	INTERGENIC_VARIANT	AFR
204.12	Lymphoid leukemia, chronic	neoplasms	rs67579710	THBS3	1	155173527	G	A	A	1.30985	0.0864155	1.10577	1.55159	0.00178763	0.514596	1	76	116265	-0.10348	1.0252e-09	B2_trans	CODING_TRANSCRIPT_INTRON_VARIANT	AFR
513	Respiratory abnormalities	respiratory	rs9896243	NSF	17	44826056	C	G	G	1.13074	0.039348	1.04681	1.22139	0.00179217	0.514596	1	5206	108430	-0.13155	3.2234e-08	A2_Trans	CODING_TRANSCRIPT_INTRON_VARIANT	AFR
377	Disorders of optic nerve and visual pathways	sense organs	rs9461128	TMEM14B	6	10753875	T	C	C	1.09054	0.0277833	1.03274	1.15157	0.00181159	0.514596	1	3634	109502	0.13046	3.4269e-06	B2_trans	CODING_TRANSCRIPT_INTRON_VARIANT	AFR
736.4	Genu valgum or varum (acquired)	musculoskeletal	rs1405655	NR1H2	19	50882619	T	C	C	1.29366	0.082588	1.10033	1.52097	0.0018231	0.514596	1	403	115944	0.075181	1.1208e-11	B2_trans,A2_Trans	CODING_TRANSCRIPT_INTRON_VARIANT	AFR
291.8	Alteration of consciousness	mental disorders	rs77534576	DLX4	17	47940666	C	T	T	2.37699	0.277725	1.3792	4.09663	0.00182336	0.514596	1	2686	113331	0.20794	1.7585e-10	B2_trans	INTERGENIC_VARIANT	AFR
700	Corns and callosities	dermatologic	rs505922	ABO	9	136149229	T	C	C	1.04509	0.0141473	1.01651	1.07447	0.00182455	0.514596	1	7221	96961	-0.099884	2.0889e-20	B2_trans	CODING_TRANSCRIPT_INTRON_VARIANT	AFR
110.11	Dermatophytosis of nail	infectious diseases	rs10129899	LINC00637	14	104330432	C	A	A	1.0496	0.0155335	1.01813	1.08205	0.0018301	0.514596	1	10215	80818	-0.057002	2.1916e-06	B2_trans	INTERGENIC_VARIANT	AFR
174.11	Malignant neoplasm of female breast	neoplasms	rs721917	SFTPD	10	81706324	A	G	G	0.844535	0.0542388	0.759363	0.93926	0.00183768	0.514596	1	239	115651	0.055247	2.0819e-07	B2_trans	SYNONYMOUS_VARIANT	AFR
313	Pervasive developmental disorders	mental disorders	rs2924480	ELF5	11	34529831	T	C	C	1.19269	0.0565681	1.06752	1.33253	0.00183958	0.514596	1	779	114620	-0.11648	2.817e-07	A2_Trans	CODING_TRANSCRIPT_INTRON_VARIANT	AFR
695.7	Prurigo and Lichen	dermatologic	rs581342	LMNA	1	156095466	T	C	C	0.923978	0.0253933	0.879117	0.971128	0.00184752	0.514596	1	3374	109839	0.090245	2.6355e-07	B2_trans	CODING_TRANSCRIPT_INTRON_VARIANT	AFR
287.3	Thrombocytopenia	hematopoietic	rs117169628	SLC22A31	16	89262657	G	A	A	1.24789	0.071135	1.08549	1.43459	0.00185065	0.514596	1	3056	109893	0.081201	5.77e-07	B2_trans	SYNONYMOUS_VARIANT	AFR
580.1	Glomerulonephritis	genitourinary	rs2284028	NCF4	22	37265172	A	C	C	1.21058	0.0613868	1.07335	1.36536	0.00185177	0.514596	1	559	115388	0.31271	4.1737e-06	A2_Trans	CODING_TRANSCRIPT_INTRON_VARIANT	AFR
296.2	Depression	mental disorders	rs111837807	CCHCR1	6	31121232	T	C	C	0.93946	0.0200617	0.903237	0.977136	0.00185263	0.514596	1	8221	50332	0.20363	2.152e-11	A2_Trans,B2_trans	CODING_TRANSCRIPT_INTRON_VARIANT	AFR
427.21	Atrial fibrillation	circulatory system	rs62200027	CASC20	20	6469515	G	A	A	1.08288	0.0255834	1.02992	1.13856	0.00185616	0.514596	1	2821	106129	-0.053006	3.3456e-06	B2_trans,A2_Trans	NON_CODING_TRANSCRIPT_INTRON_VARIANT	AFR
401.2	Hypertensive heart and/or renal disease	circulatory system	rs2924480	ELF5	11	34529831	T	C	C	1.05055	0.0158483	1.01842	1.08369	0.00186149	0.514596	1	8489	88677	-0.11648	2.817e-07	A2_Trans	CODING_TRANSCRIPT_INTRON_VARIANT	AFR
426.92	Cardiac defibrillator in situ	circulatory system	rs581342	LMNA	1	156095466	T	C	C	1.10104	0.0309397	1.03626	1.16988	0.00186359	0.514596	1	419	113888	0.090245	2.6355e-07	B2_trans	CODING_TRANSCRIPT_INTRON_VARIANT	AFR
599	Other symptoms/disorders or the urinary system	genitourinary	rs9497053	UTRN	6	145026256	G	A	A	0.965079	0.0114316	0.943697	0.986946	0.00187481	0.514596	1	14541	78489	-0.064841	1.0064e-06	B2_trans	CODING_TRANSCRIPT_INTRON_VARIANT	AFR
704.2	Hirsutism	dermatologic	rs467843	TRAPPC13	5	64945715	A	G	G	1.25734	0.0736621	1.08831	1.45263	0.00187878	0.514596	1	255	115972	-0.089724	1.7259e-06	A2_Trans	CODING_TRANSCRIPT_INTRON_VARIANT	AFR
296	Mood disorders	mental disorders	rs111837807	CCHCR1	6	31121232	T	C	C	0.939354	0.0201283	0.903017	0.977153	0.00188224	0.514596	1	7854	48019	0.20363	2.152e-11	A2_Trans,B2_trans	CODING_TRANSCRIPT_INTRON_VARIANT	AFR
694	Dyschromia and Vitiligo	dermatologic	rs11085727	TYK2	19	10466123	C	T	T	0.879166	0.0414413	0.81058	0.953555	0.00188633	0.514596	1	5516	107798	0.17253	2.3333e-18	A2_Trans,B2_trans	CODING_TRANSCRIPT_INTRON_VARIANT	AFR
038.2	Gram positive septicemia	infectious diseases	rs7605877	FOXI3	2	88559025	T	C	C	0.791004	0.075449	0.68227	0.917067	0.00188722	0.514596	1	642	115653	-0.071053	3.3369e-06	B2_trans	INTERGENIC_VARIANT	AFR
429	Ill-defined descriptions and complications of heart disease	circulatory system	rs34488998	NKAIN3	8	63408372	G	A	A	1.53643	0.13821	1.17184	2.01445	0.00188804	0.514596	1	6953	106990	0.1355	3.4644e-06	B2_trans	CODING_TRANSCRIPT_INTRON_VARIANT	AFR
429.1	Heart transplant/surgery	circulatory system	rs10774679	OAS3	12	113374748	C	T	T	1.24831	0.0713791	1.08534	1.43575	0.00188858	0.514596	1	760	115465	0.075824	4.6954e-12	B2_trans	UPSTREAM_GENE_VARIANT	AFR
291	Other specified nonpsychotic and/or transient mental disorders	mental disorders	rs147812915	KAT7	17	47858295	C	T	T	1.65133	0.161585	1.20307	2.2666	0.00190841	0.517077	1	3726	111239	0.23438	1.0943e-07	A2_Trans	INTERGENIC_VARIANT	AFR
327.31	Central/nonobstroctive sleep apnea	neurological	rs12809318	FBRSL1	12	133140840	T	C	C	1.17794	0.052767	1.0622	1.30628	0.00191232	0.517077	1	1368	114217	-0.062781	9.5289e-09	B2_trans	CODING_TRANSCRIPT_INTRON_VARIANT	AFR
300.12	Agorophobia, social phobia, and panic disorder	mental disorders	rs4830964	.	23	15515319	C	G	G	0.928366	0.0239527	0.88579	0.972989	0.00191468	0.517077	1	2305	110850	0.046578	2.9701e-06	B2_trans	SEQUENCE_VARIANT	AFR
155	Cancer of liver and intrahepatic bile duct	neoplasms	rs12660421	FOXP4-AS1	6	41488378	G	A	A	0.715988	0.107711	0.579724	0.88428	0.00192391	0.518037	1	381	115350	0.35506	1.1424e-09	A2_Trans	DOWNSTREAM_GENE_VARIANT	AFR
721.1	Spondylosis without myelopathy	musculoskeletal	rs60869999	MYO1C	17	1390948	A	T	T	1.05974	0.0187149	1.02157	1.09933	0.00193355	0.519101	1	11157	89006	0.059541	2.9039e-06	B2_trans	CODING_TRANSCRIPT_INTRON_VARIANT	AFR
603.1	Hydrocele	genitourinary	rs10086829	COL14A1	8	121149129	G	A	A	0.856042	0.0501549	0.775895	0.944468	0.00194101	0.519576	1	1641	113372	-0.097352	3.8599e-06	A2_Trans	FIVE_PRIME_UTR_INTRON_VARIANT	AFR
535.9	Gastritis and duodenitis, NOS	digestive	rs2284028	NCF4	22	37265172	A	C	C	0.901894	0.0333708	0.844793	0.962855	0.00197296	0.525959	1	6868	106989	0.31271	4.1737e-06	A2_Trans	CODING_TRANSCRIPT_INTRON_VARIANT	AFR
723	Other disorders of cervical region	musculoskeletal	rs12809318	FBRSL1	12	133140840	T	C	C	1.22191	0.0648029	1.07616	1.38739	0.00198362	0.525959	1	1829	114114	-0.062781	9.5289e-09	B2_trans	CODING_TRANSCRIPT_INTRON_VARIANT	AFR
705	Disorders of sweat glands	dermatologic	rs76073397	MIR548H2	16	11386452	T	C	C	0.551571	0.192535	0.378195	0.804428	0.00199975	0.525959	1	2367	112618	0.14454	9.6663e-07	A2_Trans,B2_trans	INTERGENIC_VARIANT	AFR
454.11	Varicose veins of lower extremity, symptomtic	circulatory system	rs495828	ABO	9	136154867	G	T	T	1.16911	0.0505847	1.05876	1.29096	0.00201003	0.525959	1	1403	113740	-0.13432	6.5649e-10	A2_Trans	UPSTREAM_GENE_VARIANT	AFR
540.11	Acute appendicitis	digestive	rs111783124	LOC101928126	21	35362848	G	A	A	1.56301	0.144618	1.17723	2.0752	0.00201374	0.525959	1	223	115807	0.13532	2.1558e-07	A2_Trans	INTERGENIC_VARIANT	AFR
785	Abdominal pain	symptoms	rs111783124	LOC101928126	21	35362848	G	A	A	1.10075	0.0310879	1.03569	1.16991	0.00201592	0.525959	1	17162	71769	0.13532	2.1558e-07	A2_Trans	INTERGENIC_VARIANT	AFR
735.2	Acquired toe deformities	musculoskeletal	rs2924480	ELF5	11	34529831	T	C	C	1.06125	0.0192648	1.02192	1.10208	0.00203082	0.525959	1	6585	98562	-0.11648	2.817e-07	A2_Trans	CODING_TRANSCRIPT_INTRON_VARIANT	AFR
785	Abdominal pain	symptoms	rs766826	ELF5	11	34528766	C	T	T	0.960467	0.0130733	0.936169	0.985395	0.00203287	0.525959	1	17162	71769	-0.082134	1.155e-11	B2_trans	CODING_TRANSCRIPT_INTRON_VARIANT	AFR
090	Sexually transmitted infections (not HIV or hepatitis)	infectious diseases	rs8052423	SLC22A31	16	89269178	G	T	T	1.09613	0.029755	1.03404	1.16196	0.00203708	0.525959	1	4621	108422	0.13037	1.0019e-06	A2_Trans	UPSTREAM_GENE_VARIANT	AFR
250	Diabetes mellitus	endocrine/metabolic	rs5023077	FBRSL1	12	133141973	T	C	C	0.965302	0.0114491	0.943882	0.987208	0.00203912	0.525959	1	5795	63182	-0.090901	1.5172e-06	A2_Trans	CODING_TRANSCRIPT_INTRON_VARIANT	AFR
530.3	Stricture and stenosis of esophagus	digestive	rs5023077	FBRSL1	12	133141973	T	C	C	0.81624	0.0658412	0.717421	0.928671	0.00204316	0.525959	1	1143	114846	-0.090901	1.5172e-06	A2_Trans	CODING_TRANSCRIPT_INTRON_VARIANT	AFR
738	Other acquired musculoskeletal deformity	musculoskeletal	rs1453205	LOC101928196	2	19901073	C	T	T	0.89706	0.0352357	0.837199	0.961201	0.00204912	0.525959	1	3147	111666	0.096992	3.6368e-06	A2_Trans	INTERGENIC_VARIANT	AFR
426.3	Bundle branch block	circulatory system	rs75505823	LRP1	12	57540956	G	T	T	1.59751	0.151946	1.18606	2.15169	0.00204951	0.525959	1	2366	112469	-0.20852	3.0745e-06	A2_Trans	CODING_TRANSCRIPT_INTRON_VARIANT	AFR
800.4	Fracture of patella	injuries & poisonings	rs915823	TMPRSS2	21	42851454	A	C	C	1.35032	0.0974473	1.11555	1.63449	0.00205575	0.525959	1	298	115991	-0.066039	1.6687e-06	B2_trans	CODING_TRANSCRIPT_INTRON_VARIANT	AFR
278.4	Abnormal weight gain	endocrine/metabolic	rs467843	TRAPPC13	5	64945715	A	G	G	1.18833	0.0559938	1.06482	1.32617	0.0020593	0.525959	1	2498	113434	-0.089724	1.7259e-06	A2_Trans	CODING_TRANSCRIPT_INTRON_VARIANT	AFR
627	Menopausal and postmenopausal disorders	genitourinary	rs5023077	FBRSL1	12	133141973	T	C	C	0.891669	0.0372116	0.828951	0.959131	0.00206092	0.525959	1	2092	110002	-0.090901	1.5172e-06	A2_Trans	CODING_TRANSCRIPT_INTRON_VARIANT	AFR
550.6	Incisional hernia	digestive	rs10086829	COL14A1	8	121149129	G	A	A	0.802148	0.0715546	0.697183	0.922915	0.00206281	0.525959	1	482	115425	-0.097352	3.8599e-06	A2_Trans	FIVE_PRIME_UTR_INTRON_VARIANT	AFR
250.7	Diabetic retinopathy	endocrine/metabolic	rs4830964	.	23	15515319	C	G	G	1.04393	0.0139636	1.01575	1.0729	0.00207651	0.527977	1	5745	100079	0.046578	2.9701e-06	B2_trans	SEQUENCE_VARIANT	AFR
290.1	Dementias	mental disorders	rs12259804	PLEKHS1	10	115573378	T	C	C	1.47914	0.127208	1.15274	1.89797	0.00208866	0.529591	1	1793	110997	-0.27547	4.8674e-08	A2_Trans	INTERGENIC_VARIANT	AFR
624.9	stress incontinence, female	genitourinary	rs7560588	BCL11A	2	60727416	G	A	A	0.810101	0.0684532	0.708389	0.926418	0.00209451	0.529604	1	1079	114327	-0.12371	2.3396e-07	A2_Trans	CODING_TRANSCRIPT_INTRON_VARIANT	AFR
285	Other anemias	hematopoietic	rs9268576	HLA-DRA	6	32395641	T	C	C	1.05121	0.0162455	1.01827	1.08522	0.00210895	0.529842	1	11681	75511	0.095134	9.9752e-07	B2_trans	INTERGENIC_VARIANT	AFR
540	Appendiceal conditions	digestive	rs11702230	LOC101928126	21	35377591	C	T	T	1.54337	0.141163	1.17034	2.0353	0.00211025	0.529842	1	340	115519	0.099731	3.223e-09	B2_trans	INTERGENIC_VARIANT	AFR
628	Ovarian cyst	genitourinary	rs581342	LMNA	1	156095466	T	C	C	0.874156	0.0437624	0.802303	0.952444	0.00211685	0.529842	1	1220	114206	0.090245	2.6355e-07	B2_trans	CODING_TRANSCRIPT_INTRON_VARIANT	AFR
442.2	Aneurysm of iliac artery	circulatory system	rs7560588	BCL11A	2	60727416	G	A	A	1.36729	0.101797	1.11998	1.6692	0.00211867	0.529842	1	248	116034	-0.12371	2.3396e-07	A2_Trans	CODING_TRANSCRIPT_INTRON_VARIANT	AFR
272	Disorders of lipoid metabolism	endocrine/metabolic	rs505922	ABO	9	136149229	T	C	C	1.03329	0.0106601	1.01192	1.0551	0.00212701	0.530474	1	7871	32697	-0.099884	2.0889e-20	B2_trans	CODING_TRANSCRIPT_INTRON_VARIANT	AFR
585.2	Renal failure NOS	genitourinary	rs2284028	NCF4	22	37265172	A	C	C	1.09843	0.0305746	1.03454	1.16627	0.00213581	0.531217	1	2635	110920	0.31271	4.1737e-06	A2_Trans	CODING_TRANSCRIPT_INTRON_VARIANT	AFR
558	Noninfectious gastroenteritis	digestive	rs3746539	PTPRT	20	40702071	G	A	A	0.912945	0.0296766	0.861358	0.967621	0.00214724	0.532609	1	8247	104749	0.05405	1.7723e-06	B2_trans	THREE_PRIME_UTR_EXON_VARIANT	AFR
535.2	Atrophic gastritis	digestive	rs9367106	LOC100505711	6	41483390	G	C	C	0.711074	0.111352	0.571652	0.8845	0.00219734	0.543559	1	3195	112728	0.20225	3.4038e-11	B2_trans	INTERGENIC_VARIANT	AFR
368	Visual disturbances	sense organs	rs1878527	ANKRD30BL	2	133056313	T	C	C	0.949073	0.0170819	0.917824	0.981385	0.00221361	0.544109	1	15022	88438	-0.077457	2.0215e-06	B2_trans	INTERGENIC_VARIANT	AFR
364.41	Keratoconus	sense organs	rs3746539	PTPRT	20	40702071	G	A	A	1.38787	0.107127	1.12502	1.71212	0.00221626	0.544109	1	103	116220	0.05405	1.7723e-06	B2_trans	THREE_PRIME_UTR_EXON_VARIANT	AFR
427.2	Atrial fibrillation and flutter	circulatory system	rs7605877	FOXI3	2	88559025	T	C	C	1.05407	0.017216	1.0191	1.09025	0.00222239	0.544109	1	2935	105422	-0.071053	3.3369e-06	B2_trans	INTERGENIC_VARIANT	AFR
259	Other endocrine disorders	endocrine/metabolic	rs2277732	DPP9	19	4723670	C	A	A	0.617417	0.157705	0.453252	0.841041	0.00223062	0.544109	1	923	115465	0.11697	6.1912e-22	B2_trans,A2_Trans	FIVE_PRIME_UTR_INTRON_VARIANT	AFR
010	Tuberculosis	infectious diseases	rs915823	TMPRSS2	21	42851454	A	C	C	1.19058	0.0570543	1.06462	1.33145	0.00223174	0.544109	1	1844	113602	-0.066039	1.6687e-06	B2_trans	CODING_TRANSCRIPT_INTRON_VARIANT	AFR
041.4	E. coli	infectious diseases	rs9896243	NSF	17	44826056	C	G	G	0.755802	0.0915839	0.631614	0.904408	0.00223533	0.544109	1	1845	114127	-0.13155	3.2234e-08	A2_Trans	CODING_TRANSCRIPT_INTRON_VARIANT	AFR
472	Chronic pharyngitis and nasopharyngitis	respiratory	rs2284028	NCF4	22	37265172	A	C	C	0.927942	0.0244896	0.884454	0.973568	0.00225972	0.545398	1	7069	104275	0.31271	4.1737e-06	A2_Trans	CODING_TRANSCRIPT_INTRON_VARIANT	AFR
427.11	Paroxysmal supraventricular tachycardia	circulatory system	rs7605877	FOXI3	2	88559025	T	C	C	1.12401	0.038289	1.04275	1.21161	0.00226375	0.545398	1	1542	113602	-0.071053	3.3369e-06	B2_trans	INTERGENIC_VARIANT	AFR
751.2	Congenital anomalies of urinary system	congenital anomalies	rs505922	ABO	9	136149229	T	C	C	0.894849	0.0363893	0.83325	0.961002	0.0022649	0.545398	1	2307	112627	-0.099884	2.0889e-20	B2_trans	CODING_TRANSCRIPT_INTRON_VARIANT	AFR
272.1	Hyperlipidemia	endocrine/metabolic	rs505922	ABO	9	136149229	T	C	C	1.03303	0.0106499	1.01169	1.05482	0.0022769	0.545398	1	7867	32782	-0.099884	2.0889e-20	B2_trans	CODING_TRANSCRIPT_INTRON_VARIANT	AFR
257.1	Testicular hypofunction	endocrine/metabolic	rs60869999	MYO1C	17	1390948	A	T	T	1.11209	0.0348236	1.03872	1.19065	0.00228178	0.545398	1	1763	110924	0.059541	2.9039e-06	B2_trans	CODING_TRANSCRIPT_INTRON_VARIANT	AFR
295.1	Schizophrenia	mental disorders	rs12660421	FOXP4-AS1	6	41488378	G	A	A	1.11058	0.0343837	1.03821	1.18801	0.00228475	0.545398	1	1833	107853	0.35506	1.1424e-09	A2_Trans	DOWNSTREAM_GENE_VARIANT	AFR
306.9	Tension headache	mental disorders	rs62200027	CASC20	20	6469515	G	A	A	1.25554	0.0746145	1.08472	1.45326	0.00228918	0.545398	1	2058	113877	-0.053006	3.3456e-06	B2_trans,A2_Trans	NON_CODING_TRANSCRIPT_INTRON_VARIANT	AFR
389.4	Tinnitus	sense organs	rs55654108	PDCL3P4	3	101425703	A	G	G	0.950021	0.0168114	0.919228	0.981845	0.00229011	0.545398	1	11241	94362	-0.05662	1.0636e-06	B2_trans	INTERGENIC_VARIANT	AFR
425.12	Other hypertrophic cardiomyopathy	circulatory system	rs7560588	BCL11A	2	60727416	G	A	A	1.50216	0.133445	1.15645	1.95121	0.0022944	0.545398	1	221	116235	-0.12371	2.3396e-07	A2_Trans	CODING_TRANSCRIPT_INTRON_VARIANT	AFR
743.11	Osteoporosis NOS	musculoskeletal	rs9367106	LOC100505711	6	41483390	G	C	C	0.824837	0.0631737	0.728777	0.933559	0.00230175	0.545652	1	1499	112986	0.20225	3.4038e-11	B2_trans	INTERGENIC_VARIANT	AFR
457.2	Encounter for long-term (current) use of antiplatelets/antithrombotics	circulatory system	rs505922	ABO	9	136149229	T	C	C	1.26917	0.0782325	1.08875	1.47949	0.00231233	0.545652	1	630	115703	-0.099884	2.0889e-20	B2_trans	CODING_TRANSCRIPT_INTRON_VARIANT	AFR
395.6	Heart valve replaced	circulatory system	rs9501257	HLA-DPB1	6	33055355	A	G	G	1.1663	0.0505023	1.05639	1.28765	0.00231765	0.545652	1	348	115509	0.17269	4.1339e-08	A2_Trans	THREE_PRIME_UTR_EXON_VARIANT	AFR
292.4	Altered mental status	mental disorders	rs35154152	THBS3	1	155172725	T	C	C	1.09075	0.0285197	1.03146	1.15346	0.00231938	0.545652	1	4273	109000	-0.20528	2.3574e-11	A2_Trans	SYNONYMOUS_VARIANT	AFR
527	Diseases of the salivary glands	digestive	rs55654108	PDCL3P4	3	101425703	A	G	G	1.11159	0.0347507	1.0384	1.18994	0.00233235	0.547293	1	3508	110950	-0.05662	1.0636e-06	B2_trans	INTERGENIC_VARIANT	AFR
389.2	Conductive hearing loss	sense organs	rs9577395	ATP11A	13	113534984	C	G	G	1.2842	0.0822052	1.0931	1.50871	0.00234366	0.54778	1	1334	114387	0.064829	8.6068e-07	B2_trans,A2_Trans	CODING_TRANSCRIPT_INTRON_VARIANT	AFR
433.11	Occlusion of cerebral arteries, with cerebral infarction	circulatory system	rs35154152	THBS3	1	155172725	T	C	C	1.2732	0.0794355	1.08964	1.48769	0.00236071	0.54778	1	628	115648	-0.20528	2.3574e-11	A2_Trans	SYNONYMOUS_VARIANT	AFR
585.31	Renal dialysis	genitourinary	rs2277732	DPP9	19	4723670	C	A	A	1.13919	0.0428584	1.0474	1.23902	0.00236096	0.54778	1	440	113624	0.11697	6.1912e-22	B2_trans,A2_Trans	FIVE_PRIME_UTR_INTRON_VARIANT	AFR
198	Secondary malignant neoplasm	neoplasms	rs10774671	OAS1	12	113357193	G	A	A	1.07821	0.0247667	1.02712	1.13184	0.00236138	0.54778	1	1263	111882	0.12569	3.6032e-11	A2_Trans	SPLICE_ACCEPTOR_VARIANT	AFR
008	Intestinal infection	infectious diseases	rs9896243	NSF	17	44826056	C	G	G	1.14769	0.0453103	1.05016	1.25428	0.00236443	0.54778	1	5012	109427	-0.13155	3.2234e-08	A2_Trans	CODING_TRANSCRIPT_INTRON_VARIANT	AFR
117	Mycoses	infectious diseases	rs13050728	IFNAR2	21	34615210	T	C	C	0.829972	0.0613215	0.735981	0.935967	0.0023727	0.548304	1	1531	114395	-0.10657	4.0686e-21	B2_trans,A2_Trans	CODING_TRANSCRIPT_INTRON_VARIANT	AFR
512.9	Other dyspnea	respiratory	rs11085727	TYK2	19	10466123	C	T	T	0.940562	0.0201802	0.904087	0.97851	0.00239343	0.549973	1	16868	84280	0.17253	2.3333e-18	A2_Trans,B2_trans	CODING_TRANSCRIPT_INTRON_VARIANT	AFR
770	Myalgia and myositis unspecified	symptoms	rs7605877	FOXI3	2	88559025	T	C	C	0.948373	0.017459	0.916469	0.981387	0.00239633	0.549973	1	8992	99817	-0.071053	3.3369e-06	B2_trans	INTERGENIC_VARIANT	AFR
425.8	Other cardiomyopathy	circulatory system	rs2277732	DPP9	19	4723670	C	A	A	0.598515	0.169114	0.429661	0.833729	0.00240333	0.549973	1	318	116098	0.11697	6.1912e-22	B2_trans,A2_Trans	FIVE_PRIME_UTR_INTRON_VARIANT	AFR
707.2	Chronic ulcer of leg or foot	dermatologic	rs495828	ABO	9	136154867	G	T	T	1.1032	0.0323683	1.03538	1.17545	0.002412	0.549973	1	2220	110432	-0.13432	6.5649e-10	A2_Trans	UPSTREAM_GENE_VARIANT	AFR
110.12	Althete's foot	infectious diseases	rs9501257	HLA-DPB1	6	33055355	A	G	G	1.04917	0.0158199	1.01714	1.08221	0.00241318	0.549973	1	9955	97583	0.17269	4.1339e-08	A2_Trans	THREE_PRIME_UTR_EXON_VARIANT	AFR
526.4	Temporomandibular joint disorders	digestive	rs915823	TMPRSS2	21	42851454	A	C	C	0.84289	0.0563817	0.754707	0.941376	0.00243369	0.549973	1	3075	112014	-0.066039	1.6687e-06	B2_trans	CODING_TRANSCRIPT_INTRON_VARIANT	AFR
038	Septicemia	infectious diseases	rs9268576	HLA-DRA	6	32395641	T	C	C	1.10318	0.0323965	1.03531	1.1755	0.00243586	0.549973	1	3664	108035	0.095134	9.9752e-07	B2_trans	INTERGENIC_VARIANT	AFR
281.1	Megaloblastic anemia	hematopoietic	rs9577395	ATP11A	13	113534984	C	G	G	1.1638	0.0500485	1.05506	1.28375	0.00243864	0.549973	1	2254	111544	0.064829	8.6068e-07	B2_trans,A2_Trans	CODING_TRANSCRIPT_INTRON_VARIANT	AFR
819	Skull and face fracture and other intercranial injury	injuries & poisonings	rs35508621	LZTFL1	3	45880481	T	C	C	0.711883	0.112175	0.571379	0.886936	0.0024491	0.549973	1	3308	108935	0.38931	6.0917e-89	B2_trans	CODING_TRANSCRIPT_INTRON_VARIANT	AFR
272.1	Hyperlipidemia	endocrine/metabolic	rs12567716	FOXD2	1	48197570	T	C	C	1.0739	0.0235359	1.02548	1.12459	0.00245299	0.549973	1	7867	32782	-0.090753	1.4878e-06	B2_trans	INTERGENIC_VARIANT	AFR
556.1	Ulceration of intestine	digestive	rs34488998	NKAIN3	8	63408372	G	A	A	2.47332	0.298972	1.37656	4.44392	0.00245432	0.549973	1	899	115411	0.1355	3.4644e-06	B2_trans	CODING_TRANSCRIPT_INTRON_VARIANT	AFR
433.2	Occlusion of cerebral arteries	circulatory system	rs1878527	ANKRD30BL	2	133056313	T	C	C	0.932095	0.0232185	0.890629	0.975493	0.00245668	0.549973	1	2692	107388	-0.077457	2.0215e-06	B2_trans	INTERGENIC_VARIANT	AFR
198.3	Secondary malignant neoplasm of digestive systems	neoplasms	rs12259804	PLEKHS1	10	115573378	T	C	C	2.95064	0.357298	1.46482	5.94358	0.00245896	0.549973	1	262	116181	-0.27547	4.8674e-08	A2_Trans	INTERGENIC_VARIANT	AFR
370.2	Superficial keratitis	sense organs	rs766826	ELF5	11	34528766	C	T	T	1.26854	0.0785778	1.08747	1.47975	0.00246909	0.549973	1	1608	114578	-0.082134	1.155e-11	B2_trans	CODING_TRANSCRIPT_INTRON_VARIANT	AFR
272	Disorders of lipoid metabolism	endocrine/metabolic	rs12567716	FOXD2	1	48197570	T	C	C	1.07391	0.0235572	1.02545	1.12466	0.0024703	0.549973	1	7871	32697	-0.090753	1.4878e-06	B2_trans	INTERGENIC_VARIANT	AFR
331.1	Hydrocephalus	neurological	rs4830964	.	23	15515319	C	G	G	0.769134	0.0867743	0.648843	0.911726	0.00248652	0.551867	1	160	116311	0.046578	2.9701e-06	B2_trans	SEQUENCE_VARIANT	AFR
585.2	Renal failure NOS	genitourinary	rs9268576	HLA-DRA	6	32395641	T	C	C	1.12903	0.0401246	1.04364	1.2214	0.0024909	0.551867	1	2635	110920	0.095134	9.9752e-07	B2_trans	INTERGENIC_VARIANT	AFR
362.23	Cystoid macular degeneration of retina	sense organs	rs111837807	CCHCR1	6	31121232	T	C	C	1.2488	0.0735034	1.08125	1.44231	0.00250487	0.553619	1	1344	113691	0.20363	2.152e-11	A2_Trans,B2_trans	CODING_TRANSCRIPT_INTRON_VARIANT	AFR
362.31	Separation of retinal layers	sense organs	rs4830964	.	23	15515319	C	G	G	0.839024	0.0581113	0.748704	0.940241	0.00252497	0.556713	1	407	115804	0.046578	2.9701e-06	B2_trans	SEQUENCE_VARIANT	AFR
495.2	Asthma with exacerbation	respiratory	rs61667602	CRHR1	17	43785349	T	C	C	1.18279	0.0556027	1.06066	1.31897	0.00253496	0.556942	1	1875	112938	-0.093554	9.1279e-12	B2_trans	FIVE_PRIME_UTR_INTRON_VARIANT	AFR
573.9	Abnormal serum enzyme levels	digestive	rs35705950	MUC5B	11	1241221	G	T	T	1.36268	0.102512	1.11465	1.66592	0.00253821	0.556942	1	4417	110428	-0.11177	1.2224e-08	B2_trans,A2_Trans	UPSTREAM_GENE_VARIANT	AFR
110	Dermatophytosis / Dermatomycosis	infectious diseases	rs505922	ABO	9	136149229	T	C	C	1.03051	0.0099602	1.01059	1.05083	0.00254827	0.55738	1	14263	66619	-0.099884	2.0889e-20	B2_trans	CODING_TRANSCRIPT_INTRON_VARIANT	AFR
411.3	Angina pectoris	circulatory system	rs11234800	ME3	11	86479407	G	C	C	0.83733	0.0588445	0.746119	0.939691	0.00255242	0.55738	1	7205	102820	-0.077173	3.0702e-06	B2_trans	INTERGENIC_VARIANT	AFR
429.1	Heart transplant/surgery	circulatory system	rs10774671	OAS1	12	113357193	G	A	A	1.22668	0.0678202	1.07399	1.40107	0.00259107	0.562711	1	760	115465	0.12569	3.6032e-11	A2_Trans	SPLICE_ACCEPTOR_VARIANT	AFR
290	Delirium dementia and amnestic and other cognitive disorders	mental disorders	rs1250993	LOC101929525	10	81399565	C	G	G	0.934481	0.0224971	0.894172	0.976607	0.00259422	0.562711	1	4514	105399	0.12403	5.3767e-08	A2_Trans	INTERGENIC_VARIANT	AFR
255.21	Glucocorticoid deficiency	endocrine/metabolic	rs10774679	OAS3	12	113374748	C	T	T	0.768126	0.0876066	0.646936	0.912018	0.00260211	0.562711	1	321	116031	0.075824	4.6954e-12	B2_trans	UPSTREAM_GENE_VARIANT	AFR
474.1	Acute tonsillitis	respiratory	rs721917	SFTPD	10	81706324	A	G	G	1.21471	0.064613	1.07022	1.37871	0.00260975	0.562711	1	1654	114531	0.055247	2.0819e-07	B2_trans	SYNONYMOUS_VARIANT	AFR
508	Pulmonary collapse; interstitial and compensatory emphysema	respiratory	rs34488998	NKAIN3	8	63408372	G	A	A	1.6924	0.174831	1.2014	2.38407	0.00261713	0.562711	1	3997	111189	0.1355	3.4644e-06	B2_trans	CODING_TRANSCRIPT_INTRON_VARIANT	AFR
253	Disorders of the pituitary gland and its hypothalamic control	endocrine/metabolic	rs8080583	KANSL1	17	44162597	C	A	A	0.884615	0.0407407	0.816724	0.958148	0.00261805	0.562711	1	1294	113832	-0.12662	2.0785e-08	A2_Trans	CODING_TRANSCRIPT_INTRON_VARIANT	AFR
556.11	Angiodysplasia of intestine (without mention of hemorrhage)	digestive	rs67579710	THBS3	1	155173527	G	A	A	1.38259	0.107668	1.11956	1.70742	0.00262241	0.562711	1	514	115951	-0.10348	1.0252e-09	B2_trans	CODING_TRANSCRIPT_INTRON_VARIANT	AFR
454	Varicose veins	circulatory system	rs505922	ABO	9	136149229	T	C	C	1.08022	0.0256575	1.02725	1.13594	0.00263273	0.562711	1	3274	110029	-0.099884	2.0889e-20	B2_trans	CODING_TRANSCRIPT_INTRON_VARIANT	AFR
426.9	Cardiac pacemaker/device in situ	circulatory system	rs60869999	MYO1C	17	1390948	A	T	T	0.8904	0.0386082	0.825509	0.960391	0.00264062	0.562711	1	784	112195	0.059541	2.9039e-06	B2_trans	CODING_TRANSCRIPT_INTRON_VARIANT	AFR
277.5	Other disorders of lipoid metabolism	endocrine/metabolic	rs1405655	NR1H2	19	50882619	T	C	C	0.897235	0.036074	0.835988	0.96297	0.00264739	0.562711	1	2650	112322	0.075181	1.1208e-11	B2_trans,A2_Trans	CODING_TRANSCRIPT_INTRON_VARIANT	AFR
295	Schizophrenia and other psychotic disorders	mental disorders	rs13179014	SPEF2	5	35693227	A	C	C	0.941409	0.0200863	0.905067	0.97921	0.00264781	0.562711	1	3664	102155	-0.061249	6.1057e-07	B2_trans	CODING_TRANSCRIPT_INTRON_VARIANT	AFR
733	Other disorders of bone and cartilage	musculoskeletal	rs60305836	CDH8	16	61709381	A	C	C	1.10888	0.0343862	1.03661	1.18619	0.00265081	0.562711	1	5336	108742	0.086719	1.1846e-06	B2_trans	CODING_TRANSCRIPT_INTRON_VARIANT	AFR
727.6	Rupture of tendon, nontraumatic	musculoskeletal	rs495828	ABO	9	136154867	G	T	T	0.89358	0.0374701	0.830307	0.961674	0.00267411	0.566341	1	2277	110993	-0.13432	6.5649e-10	A2_Trans	UPSTREAM_GENE_VARIANT	AFR
275.5	Disorders of calcium/phosphorus metabolism	endocrine/metabolic	rs2284028	NCF4	22	37265172	A	C	C	1.1111	0.035099	1.03723	1.19022	0.00268712	0.56777	1	2990	111354	0.31271	4.1737e-06	A2_Trans	CODING_TRANSCRIPT_INTRON_VARIANT	AFR
427	Cardiac dysrhythmias	circulatory system	rs62200027	CASC20	20	6469515	G	A	A	1.0474	0.0154319	1.01619	1.07956	0.0026933	0.56777	1	15912	71023	-0.053006	3.3456e-06	B2_trans,A2_Trans	NON_CODING_TRANSCRIPT_INTRON_VARIANT	AFR
535.2	Atrophic gastritis	digestive	rs12660421	FOXP4-AS1	6	41488378	G	A	A	0.695643	0.120984	0.548787	0.881797	0.00270233	0.568361	1	3195	112728	0.35506	1.1424e-09	A2_Trans	DOWNSTREAM_GENE_VARIANT	AFR
286	Coagulation defects	hematopoietic	rs147812915	KAT7	17	47858295	C	T	T	1.51168	0.137853	1.15377	1.98062	0.00272151	0.570477	1	2621	111584	0.23438	1.0943e-07	A2_Trans	INTERGENIC_VARIANT	AFR
433.11	Occlusion of cerebral arteries, with cerebral infarction	circulatory system	rs67579710	THBS3	1	155173527	G	A	A	1.26965	0.0796544	1.08613	1.48417	0.00272489	0.570477	1	628	115648	-0.10348	1.0252e-09	B2_trans	CODING_TRANSCRIPT_INTRON_VARIANT	AFR
613.9	Breast disorder NOS	genitourinary	rs495828	ABO	9	136154867	G	T	T	0.69308	0.122414	0.545237	0.881013	0.00274587	0.571997	1	933	115344	-0.13432	6.5649e-10	A2_Trans	UPSTREAM_GENE_VARIANT	AFR
401	Hypertension	circulatory system	rs1405655	NR1H2	19	50882619	T	C	C	0.962735	0.0126825	0.939099	0.986966	0.00274956	0.571997	1	5013	23261	0.075181	1.1208e-11	B2_trans,A2_Trans	CODING_TRANSCRIPT_INTRON_VARIANT	AFR
695.42	Systemic lupus erythematosus	dermatologic	rs732990	CIB4	2	26842146	C	G	G	1.19637	0.0598773	1.06389	1.34534	0.00275095	0.571997	1	219	115752	0.056389	5.6358e-07	B2_trans	CODING_TRANSCRIPT_INTRON_VARIANT	AFR
994.21	Septic shock	injuries & poisonings	rs61667602	CRHR1	17	43785349	T	C	C	1.34272	0.0985207	1.10694	1.62872	0.00277848	0.575917	1	829	115320	-0.093554	9.1279e-12	B2_trans	FIVE_PRIME_UTR_INTRON_VARIANT	AFR
261.41	Rickets or osteomalacia	endocrine/metabolic	rs10774679	OAS3	12	113374748	C	T	T	0.755216	0.0938899	0.628278	0.9078	0.00278776	0.575917	1	225	116166	0.075824	4.6954e-12	B2_trans	UPSTREAM_GENE_VARIANT	AFR
426	Cardiac conduction disorders	circulatory system	rs7671107	LOC101929161	4	25449225	G	A	A	0.958353	0.0142299	0.931993	0.985457	0.00279483	0.575917	1	13359	87717	-0.064456	1.0803e-06	B2_trans	INTERGENIC_VARIANT	AFR
255.2	Adrenal hypofunction	endocrine/metabolic	rs10774679	OAS3	12	113374748	C	T	T	0.786399	0.0803976	0.671752	0.920614	0.00280098	0.575917	1	399	115895	0.075824	4.6954e-12	B2_trans	UPSTREAM_GENE_VARIANT	AFR
694.2	Other dyschromia	dermatologic	rs11085727	TYK2	19	10466123	C	T	T	0.871818	0.0458974	0.796815	0.95388	0.00280135	0.575917	1	5311	108618	0.17253	2.3333e-18	A2_Trans,B2_trans	CODING_TRANSCRIPT_INTRON_VARIANT	AFR
731	Osteitis deformans and osteopathies associated with other disorders classified elsewhere	musculoskeletal	rs76423999	SLC12A7	5	1098067	T	A	A	0.640556	0.149145	0.478195	0.858045	0.00282217	0.578844	1	485	115585	0.18412	3.8813e-07	A2_Trans	CODING_TRANSCRIPT_INTRON_VARIANT	AFR
727	Other disorders of synovium, tendon, and bursa	musculoskeletal	rs77534576	DLX4	17	47940666	C	T	T	1.28512	0.0840221	1.09	1.51518	0.00283042	0.578844	1	11094	90800	0.20794	1.7585e-10	B2_trans	INTERGENIC_VARIANT	AFR
627.1	Postmenopausal bleeding	genitourinary	rs2284028	NCF4	22	37265172	A	C	C	0.804323	0.0729572	0.697155	0.927966	0.00283877	0.578844	1	459	115554	0.31271	4.1737e-06	A2_Trans	CODING_TRANSCRIPT_INTRON_VARIANT	AFR
977	Personal history of allergy to medicinal agents	injuries & poisonings	rs7579014	BCL11A	2	60707894	G	A	A	1.31199	0.091025	1.09761	1.56823	0.0028526	0.578844	1	859	115522	-0.05629	1.2614e-06	B2_trans	CODING_TRANSCRIPT_INTRON_VARIANT	AFR
426.9	Cardiac pacemaker/device in situ	circulatory system	rs7605877	FOXI3	2	88559025	T	C	C	1.0773	0.0249605	1.02586	1.13131	0.0028544	0.578844	1	784	112195	-0.071053	3.3369e-06	B2_trans	INTERGENIC_VARIANT	AFR
313.1	Attention deficit hyperactivity disorder	mental disorders	rs2924480	ELF5	11	34529831	T	C	C	1.21285	0.0646969	1.06841	1.37682	0.0028565	0.578844	1	377	115316	-0.11648	2.817e-07	A2_Trans	CODING_TRANSCRIPT_INTRON_VARIANT	AFR
386.9	Dizziness and giddiness (Light-headedness and vertigo)	sense organs	rs10774671	OAS1	12	113357193	G	A	A	1.04156	0.013655	1.01405	1.06981	0.00286291	0.578844	1	13668	89915	0.12569	3.6032e-11	A2_Trans	SPLICE_ACCEPTOR_VARIANT	AFR
301.2	Antisocial/borderline personality disorder	mental disorders	rs7671107	LOC101929161	4	25449225	G	A	A	1.09666	0.0309438	1.03212	1.16523	0.00286632	0.578844	1	1705	112262	-0.064456	1.0803e-06	B2_trans	INTERGENIC_VARIANT	AFR
252.1	Hyperparathyroidism	endocrine/metabolic	rs9367106	LOC100505711	6	41483390	G	C	C	0.816407	0.0681254	0.714362	0.933029	0.00290626	0.584232	1	1208	113640	0.20225	3.4038e-11	B2_trans	INTERGENIC_VARIANT	AFR
506	Empyema and pneumothorax	respiratory	rs1250993	LOC101929525	10	81399565	C	G	G	1.20341	0.0621994	1.06529	1.35943	0.00291262	0.584232	1	718	115158	0.12403	5.3767e-08	A2_Trans	INTERGENIC_VARIANT	AFR
586	Other disorders of the kidney and ureters	genitourinary	rs2284028	NCF4	22	37265172	A	C	C	1.0603	0.0196713	1.0202	1.10198	0.0029134	0.584232	1	8086	100315	0.31271	4.1737e-06	A2_Trans	CODING_TRANSCRIPT_INTRON_VARIANT	AFR
276.1	Electrolyte imbalance	endocrine/metabolic	rs7605877	FOXI3	2	88559025	T	C	C	1.03824	0.0126131	1.01289	1.06423	0.00292428	0.584232	1	11379	88584	-0.071053	3.3369e-06	B2_trans	INTERGENIC_VARIANT	AFR
327.31	Central/nonobstroctive sleep apnea	neurological	rs5023077	FBRSL1	12	133141973	T	C	C	1.18602	0.057337	1.05996	1.32709	0.002925	0.584232	1	1368	114217	-0.090901	1.5172e-06	A2_Trans	CODING_TRANSCRIPT_INTRON_VARIANT	AFR
278.1	Obesity	endocrine/metabolic	rs7089827	TFAM	10	60157611	C	T	T	0.970775	0.00997203	0.951985	0.989935	0.00293558	0.584871	1	8976	57676	-0.14471	2.0338e-06	A2_Trans	THREE_PRIME_UTR_EXON_VARIANT	AFR
480.3	Pneumonia due to fungus (mycoses)	respiratory	rs12259804	PLEKHS1	10	115573378	T	C	C	2.5178	0.310602	1.36973	4.62813	0.00295009	0.584871	1	761	115573	-0.27547	4.8674e-08	A2_Trans	INTERGENIC_VARIANT	AFR
191	Manlignant and unknown neoplasms of brain and nervous system	neoplasms	rs35705950	MUC5B	11	1241221	G	T	T	1.7041	0.179303	1.19915	2.42169	0.00295047	0.584871	1	516	115701	-0.11177	1.2224e-08	B2_trans,A2_Trans	UPSTREAM_GENE_VARIANT	AFR
338.1	Acute pain	neurological	rs77534576	DLX4	17	47940666	C	T	T	1.44239	0.12323	1.13289	1.83643	0.00295383	0.584871	1	11098	100216	0.20794	1.7585e-10	B2_trans	INTERGENIC_VARIANT	AFR
295.3	Psychosis	mental disorders	rs10086829	COL14A1	8	121149129	G	A	A	0.924795	0.0263118	0.878312	0.973738	0.00296435	0.585684	1	3588	106455	-0.097352	3.8599e-06	A2_Trans	FIVE_PRIME_UTR_INTRON_VARIANT	AFR
364.5	Corneal dystrophy	sense organs	rs61667602	CRHR1	17	43785349	T	C	C	1.33447	0.0971325	1.10313	1.61431	0.00297325	0.586173	1	520	115605	-0.093554	9.1279e-12	B2_trans	FIVE_PRIME_UTR_INTRON_VARIANT	AFR
365.11	Primary open angle glaucoma	sense organs	rs35508621	LZTFL1	3	45880481	T	C	C	1.19787	0.0608299	1.06324	1.34954	0.00299767	0.588477	1	3027	101413	0.38931	6.0917e-89	B2_trans	CODING_TRANSCRIPT_INTRON_VARIANT	AFR
612.2	Hypertrophy of breast (Gynecomastia)	genitourinary	rs35705950	MUC5B	11	1241221	G	T	T	1.33204	0.096602	1.10227	1.6097	0.00299783	0.588477	1	1550	113033	-0.11177	1.2224e-08	B2_trans,A2_Trans	UPSTREAM_GENE_VARIANT	AFR
278	Overweight, obesity and other hyperalimentation	endocrine/metabolic	rs61667602	CRHR1	17	43785349	T	C	C	1.04794	0.0157856	1.01601	1.08087	0.00301433	0.589478	1	10215	50893	-0.093554	9.1279e-12	B2_trans	FIVE_PRIME_UTR_INTRON_VARIANT	AFR
523.1	Gingivitis	digestive	rs72655853	SBSPON	8	73985608	A	G	G	0.812212	0.0701422	0.707887	0.931911	0.00302365	0.589478	1	7501	100088	0.22523	8.3915e-07	A2_Trans	CODING_TRANSCRIPT_INTRON_VARIANT	AFR
427.9	Palpitations	circulatory system	rs62200027	CASC20	20	6469515	G	A	A	1.09599	0.0309168	1.03155	1.16446	0.00302869	0.589478	1	5622	106092	-0.053006	3.3456e-06	B2_trans,A2_Trans	NON_CODING_TRANSCRIPT_INTRON_VARIANT	AFR
395	Heart valve disorders	circulatory system	rs67579710	THBS3	1	155173527	G	A	A	1.07118	0.0231913	1.02358	1.12099	0.00302876	0.589478	1	4707	106618	-0.10348	1.0252e-09	B2_trans	CODING_TRANSCRIPT_INTRON_VARIANT	AFR
575.7	Other disorders of gallbladder	digestive	rs60305836	CDH8	16	61709381	A	C	C	0.778196	0.0846135	0.659273	0.918569	0.00303867	0.589921	1	1180	114974	0.086719	1.1846e-06	B2_trans	CODING_TRANSCRIPT_INTRON_VARIANT	AFR
594	Urinary calculus	genitourinary	rs467843	TRAPPC13	5	64945715	A	G	G	1.06479	0.0211861	1.02148	1.10994	0.00304396	0.589921	1	3430	107934	-0.089724	1.7259e-06	A2_Trans	CODING_TRANSCRIPT_INTRON_VARIANT	AFR
711.1	Pyogenic arthritis	musculoskeletal	rs147812915	KAT7	17	47858295	C	T	T	2.11776	0.25336	1.28889	3.47967	0.00306007	0.590021	1	679	115451	0.23438	1.0943e-07	A2_Trans	INTERGENIC_VARIANT	AFR
603	Other disorders of testis	genitourinary	rs10086829	COL14A1	8	121149129	G	A	A	0.876726	0.0444277	0.803613	0.956491	0.00306409	0.590021	1	2019	112498	-0.097352	3.8599e-06	A2_Trans	FIVE_PRIME_UTR_INTRON_VARIANT	AFR
327.4	Insomnia	neurological	rs1405655	NR1H2	19	50882619	T	C	C	1.03451	0.0114596	1.01153	1.058	0.00307295	0.590021	1	13165	82195	0.075181	1.1208e-11	B2_trans,A2_Trans	CODING_TRANSCRIPT_INTRON_VARIANT	AFR
563	NA	NA	rs7960611	CLEC1A	12	10230416	G	A	A	0.95627	0.0151119	0.928362	0.985017	0.00308729	0.590021	1	13374	87527	-0.1584	3.3086e-07	A2_Trans	CODING_TRANSCRIPT_INTRON_VARIANT	AFR
509.1	Respiratory failure	respiratory	rs12660421	FOXP4-AS1	6	41488378	G	A	A	0.876397	0.0445993	0.803041	0.956453	0.00309377	0.590021	1	2715	109138	0.35506	1.1424e-09	A2_Trans	DOWNSTREAM_GENE_VARIANT	AFR
522.1	Pulpitis and necrosis of tooth pulp	digestive	rs10774671	OAS1	12	113357193	G	A	A	0.937686	0.0217498	0.898553	0.978522	0.00309423	0.590021	1	5247	106765	0.12569	3.6032e-11	A2_Trans	SPLICE_ACCEPTOR_VARIANT	AFR
727	Other disorders of synovium, tendon, and bursa	musculoskeletal	rs1453205	LOC101928196	2	19901073	C	T	T	0.961365	0.0133276	0.936578	0.986809	0.00311331	0.590021	1	11094	90800	0.096992	3.6368e-06	A2_Trans	INTERGENIC_VARIANT	AFR
286.2	Encounter for long-term (current) use of anticoagulants	hematopoietic	rs766826	ELF5	11	34528766	C	T	T	1.06725	0.0220226	1.02217	1.11433	0.00312171	0.590021	1	2257	107206	-0.082134	1.155e-11	B2_trans	CODING_TRANSCRIPT_INTRON_VARIANT	AFR
342	Hemiplegia	neurological	rs13050728	IFNAR2	21	34615210	T	C	C	0.855176	0.0529422	0.770888	0.948681	0.00312597	0.590021	1	1362	114290	-0.10657	4.0686e-21	B2_trans,A2_Trans	CODING_TRANSCRIPT_INTRON_VARIANT	AFR
270	Disorders of protein plasma/amino-acid transport and metabolism	endocrine/metabolic	rs2284028	NCF4	22	37265172	A	C	C	1.09978	0.0321879	1.03254	1.1714	0.00312832	0.590021	1	2580	111296	0.31271	4.1737e-06	A2_Trans	CODING_TRANSCRIPT_INTRON_VARIANT	AFR
871.4	Open wound of toe(s)	injuries & poisonings	rs77534576	DLX4	17	47940666	C	T	T	2.69665	0.335835	1.39624	5.2082	0.00313829	0.590021	1	1168	115088	0.20794	1.7585e-10	B2_trans	INTERGENIC_VARIANT	AFR
535.8	Other specified gastritis	digestive	rs1878527	ANKRD30BL	2	133056313	T	C	C	0.838496	0.0596348	0.746002	0.942459	0.00313958	0.590021	1	3503	112277	-0.077457	2.0215e-06	B2_trans	INTERGENIC_VARIANT	AFR
241	Nontoxic nodular goiter	endocrine/metabolic	rs505922	ABO	9	136149229	T	C	C	0.937757	0.0217574	0.898608	0.978612	0.00314021	0.590021	1	1596	110050	-0.099884	2.0889e-20	B2_trans	CODING_TRANSCRIPT_INTRON_VARIANT	AFR
690.1	Seborrheic dermatitis	dermatologic	rs2284028	NCF4	22	37265172	A	C	C	0.918271	0.0288689	0.867755	0.971726	0.00314234	0.590021	1	3553	109295	0.31271	4.1737e-06	A2_Trans	CODING_TRANSCRIPT_INTRON_VARIANT	AFR
479	Other upper respiratory disease	respiratory	rs9896243	NSF	17	44826056	C	G	G	1.10736	0.0345305	1.0349	1.1849	0.00314388	0.590021	1	9066	103575	-0.13155	3.2234e-08	A2_Trans	CODING_TRANSCRIPT_INTRON_VARIANT	AFR
327.4	Insomnia	neurological	rs622568	SEC61G	7	54647894	A	C	C	1.03455	0.0115019	1.01149	1.05813	0.0031479	0.590021	1	13165	82195	0.11965	2.6006e-06	A2_Trans	INTERGENIC_VARIANT	AFR
574.1	Cholelithiasis	digestive	rs60305836	CDH8	16	61709381	A	C	C	0.908456	0.0325307	0.852341	0.968264	0.00316398	0.591164	1	2114	111304	0.086719	1.1846e-06	B2_trans	CODING_TRANSCRIPT_INTRON_VARIANT	AFR
574.1	Cholelithiasis	digestive	rs495828	ABO	9	136154867	G	T	T	1.11095	0.0356525	1.03597	1.19135	0.00316695	0.591164	1	2114	111304	-0.13432	6.5649e-10	A2_Trans	UPSTREAM_GENE_VARIANT	AFR
440.21	Atherosclerosis of native arteries of the extremities with ulceration or gangrene	circulatory system	rs10774671	OAS1	12	113357193	G	A	A	1.15316	0.0483197	1.04896	1.26771	0.00318585	0.593478	1	589	115193	0.12569	3.6032e-11	A2_Trans	SPLICE_ACCEPTOR_VARIANT	AFR
470	Septal Deviations/Turbinate Hypertrophy	respiratory	rs9577395	ATP11A	13	113534984	C	G	G	1.17626	0.0550808	1.05589	1.31035	0.00320526	0.593915	1	2001	112371	0.064829	8.6068e-07	B2_trans,A2_Trans	CODING_TRANSCRIPT_INTRON_VARIANT	AFR
292.4	Altered mental status	mental disorders	rs67579710	THBS3	1	155173527	G	A	A	1.08793	0.0285953	1.02864	1.15065	0.00320543	0.593915	1	4273	109000	-0.10348	1.0252e-09	B2_trans	CODING_TRANSCRIPT_INTRON_VARIANT	AFR
706	Diseases of sebaceous glands	dermatologic	rs495828	ABO	9	136154867	G	T	T	1.0524	0.0173333	1.01725	1.08877	0.00321116	0.593915	1	13565	86261	-0.13432	6.5649e-10	A2_Trans	UPSTREAM_GENE_VARIANT	AFR
793.2	NA	NA	rs2284028	NCF4	22	37265172	A	C	C	1.15807	0.0498083	1.05036	1.27683	0.00321422	0.593915	1	4337	111211	0.31271	4.1737e-06	A2_Trans	CODING_TRANSCRIPT_INTRON_VARIANT	AFR
250.2	Type 2 diabetes	endocrine/metabolic	rs34488998	NKAIN3	8	63408372	G	A	A	0.850791	0.0548984	0.764	0.947442	0.00324615	0.598603	1	5552	63704	0.1355	3.4644e-06	B2_trans	CODING_TRANSCRIPT_INTRON_VARIANT	AFR
731.1	Osteitis deformans [Paget's disease of bone]	musculoskeletal	rs1453205	LOC101928196	2	19901073	C	T	T	0.783659	0.0828517	0.666198	0.921829	0.00325692	0.599378	1	124	116204	0.096992	3.6368e-06	A2_Trans	INTERGENIC_VARIANT	AFR
333.4	Torsion dystonia	neurological	rs622568	SEC61G	7	54647894	A	C	C	1.1783	0.0558001	1.05623	1.31448	0.00327834	0.602106	1	796	115172	0.11965	2.6006e-06	A2_Trans	INTERGENIC_VARIANT	AFR
687.2	NA	NA	rs721917	SFTPD	10	81706324	A	G	G	1.08079	0.0264514	1.02618	1.1383	0.0033134	0.602835	1	8231	105426	0.055247	2.0819e-07	B2_trans	SYNONYMOUS_VARIANT	AFR
614	Inflammatory diseases of female pelvic organs	genitourinary	rs915823	TMPRSS2	21	42851454	A	C	C	1.12076	0.0388202	1.03865	1.20936	0.00331722	0.602835	1	2928	109044	-0.066039	1.6687e-06	B2_trans	CODING_TRANSCRIPT_INTRON_VARIANT	AFR
208	Benign neoplasm of colon	neoplasms	rs9501257	HLA-DPB1	6	33055355	A	G	G	0.96934	0.0106037	0.949403	0.989697	0.00331788	0.602835	1	13200	73925	0.17269	4.1339e-08	A2_Trans	THREE_PRIME_UTR_EXON_VARIANT	AFR
556.11	Angiodysplasia of intestine (without mention of hemorrhage)	digestive	rs35154152	THBS3	1	155172725	T	C	C	1.37153	0.107583	1.11079	1.69349	0.00331821	0.602835	1	514	115951	-0.20528	2.3574e-11	A2_Trans	SYNONYMOUS_VARIANT	AFR
709	Diffuse diseases of connective tissue	dermatologic	rs9268576	HLA-DRA	6	32395641	T	C	C	1.25054	0.0761595	1.07713	1.45186	0.00332904	0.602835	1	854	115029	0.095134	9.9752e-07	B2_trans	INTERGENIC_VARIANT	AFR
246	Other disorders of thyroid	endocrine/metabolic	rs62200027	CASC20	20	6469515	G	A	A	1.17492	0.0549285	1.055	1.30847	0.0033378	0.602835	1	2017	113194	-0.053006	3.3456e-06	B2_trans,A2_Trans	NON_CODING_TRANSCRIPT_INTRON_VARIANT	AFR
420.2	Pericarditis	circulatory system	rs7605877	FOXI3	2	88559025	T	C	C	1.14318	0.0456103	1.04542	1.25008	0.0033472	0.602835	1	1259	114338	-0.071053	3.3369e-06	B2_trans	INTERGENIC_VARIANT	AFR
285.22	Anemia in neoplastic disease	hematopoietic	rs7960611	CLEC1A	12	10230416	G	A	A	1.25794	0.0782258	1.07913	1.46638	0.00335166	0.602835	1	655	115468	-0.1584	3.3086e-07	A2_Trans	CODING_TRANSCRIPT_INTRON_VARIANT	AFR
281.1	Megaloblastic anemia	hematopoietic	rs77534576	DLX4	17	47940666	C	T	T	1.60179	0.16066	1.1691	2.19462	0.00336361	0.602835	1	2254	111544	0.20794	1.7585e-10	B2_trans	INTERGENIC_VARIANT	AFR
284.1	Pancytopenia	hematopoietic	rs1405655	NR1H2	19	50882619	T	C	C	1.148	0.0470735	1.04682	1.25896	0.00336712	0.602835	1	1036	114640	0.075181	1.1208e-11	B2_trans,A2_Trans	CODING_TRANSCRIPT_INTRON_VARIANT	AFR
628	Ovarian cyst	genitourinary	rs2284028	NCF4	22	37265172	A	C	C	0.857373	0.0524935	0.773548	0.950281	0.00337376	0.602835	1	1220	114206	0.31271	4.1737e-06	A2_Trans	CODING_TRANSCRIPT_INTRON_VARIANT	AFR
742.9	Other derangement of joint	musculoskeletal	rs76423999	SLC12A7	5	1098067	T	A	A	1.2135	0.0660115	1.06623	1.38111	0.00337458	0.602835	1	3920	110810	0.18412	3.8813e-07	A2_Trans	CODING_TRANSCRIPT_INTRON_VARIANT	AFR
426.23	Second degree AV block	circulatory system	rs7671107	LOC101929161	4	25449225	G	A	A	0.792892	0.0791796	0.678916	0.926001	0.00337962	0.602835	1	512	115715	-0.064456	1.0803e-06	B2_trans	INTERGENIC_VARIANT	AFR
172.1	Melanomas of skin, dx or hx	neoplasms	rs13179014	SPEF2	5	35693227	A	C	C	1.43502	0.123235	1.1271	1.82707	0.00338053	0.602835	1	367	116101	-0.061249	6.1057e-07	B2_trans	CODING_TRANSCRIPT_INTRON_VARIANT	AFR
041.12	Methicillin resistant Staphylococcus aureus	infectious diseases	rs67579710	THBS3	1	155173527	G	A	A	1.16935	0.0533813	1.05319	1.29832	0.00338137	0.602835	1	1438	114318	-0.10348	1.0252e-09	B2_trans	CODING_TRANSCRIPT_INTRON_VARIANT	AFR
706	Diseases of sebaceous glands	dermatologic	rs505922	ABO	9	136149229	T	C	C	1.03717	0.0124594	1.01215	1.06281	0.0033979	0.604601	1	13565	86261	-0.099884	2.0889e-20	B2_trans	CODING_TRANSCRIPT_INTRON_VARIANT	AFR
835	Internal derangement of knee	injuries & poisonings	rs732990	CIB4	2	26842146	C	G	G	0.945827	0.0190205	0.911216	0.981752	0.00340922	0.605435	1	5399	103297	0.056389	5.6358e-07	B2_trans	CODING_TRANSCRIPT_INTRON_VARIANT	AFR
275.6	Hypercalcemia	endocrine/metabolic	rs505922	ABO	9	136149229	T	C	C	0.901973	0.0352483	0.841763	0.966489	0.00342277	0.605498	1	1622	113197	-0.099884	2.0889e-20	B2_trans	CODING_TRANSCRIPT_INTRON_VARIANT	AFR
509	Respiratory failure, insufficiency, arrest	respiratory	rs2284028	NCF4	22	37265172	A	C	C	1.06774	0.0223927	1.02189	1.11564	0.00342284	0.605498	1	3910	106629	0.31271	4.1737e-06	A2_Trans	CODING_TRANSCRIPT_INTRON_VARIANT	AFR
246.7	Abnormal results of function study of thyroid	endocrine/metabolic	rs10774671	OAS1	12	113357193	G	A	A	0.88216	0.042862	0.811079	0.959471	0.00344192	0.607076	1	1960	113530	0.12569	3.6032e-11	A2_Trans	SPLICE_ACCEPTOR_VARIANT	AFR
429.3	Symptoms involving cardiovascular system	circulatory system	rs76423999	SLC12A7	5	1098067	T	A	A	0.733908	0.105781	0.596487	0.902988	0.00344839	0.607076	1	3520	112069	0.18412	3.8813e-07	A2_Trans	CODING_TRANSCRIPT_INTRON_VARIANT	AFR
447.1	Stricture of artery	circulatory system	rs13179014	SPEF2	5	35693227	A	C	C	0.62558	0.160511	0.456726	0.856861	0.00347363	0.607076	1	840	115631	-0.061249	6.1057e-07	B2_trans	CODING_TRANSCRIPT_INTRON_VARIANT	AFR
561.1	NA	NA	rs10774671	OAS1	12	113357193	G	A	A	1.04641	0.0155271	1.01505	1.07875	0.0034783	0.607076	1	11676	95486	0.12569	3.6032e-11	A2_Trans	SPLICE_ACCEPTOR_VARIANT	AFR
344	Other paralytic syndromes	neurological	rs8052423	SLC22A31	16	89269178	G	T	T	1.13699	0.0439392	1.04317	1.23924	0.00347992	0.607076	1	1479	113620	0.13037	1.0019e-06	A2_Trans	UPSTREAM_GENE_VARIANT	AFR
736.6	Unequal leg length (acquired)	musculoskeletal	rs7560588	BCL11A	2	60727416	G	A	A	1.21281	0.0660672	1.06551	1.38048	0.00349626	0.607076	1	1001	114673	-0.12371	2.3396e-07	A2_Trans	CODING_TRANSCRIPT_INTRON_VARIANT	AFR
433.1	Occlusion and stenosis of precerebral arteries	circulatory system	rs495828	ABO	9	136154867	G	T	T	1.11312	0.0367163	1.03583	1.19617	0.00351444	0.607076	1	4181	109385	-0.13432	6.5649e-10	A2_Trans	UPSTREAM_GENE_VARIANT	AFR
446	Polyarteritis nodosa and allied conditions	circulatory system	rs9501257	HLA-DPB1	6	33055355	A	G	G	1.23374	0.0719729	1.07142	1.42065	0.00351789	0.607076	1	439	115833	0.17269	4.1339e-08	A2_Trans	THREE_PRIME_UTR_EXON_VARIANT	AFR
854	Complications of cardiac/vascular device, implant, and graft	injuries & poisonings	rs495828	ABO	9	136154867	G	T	T	1.13365	0.042989	1.04205	1.23331	0.00352219	0.607076	1	1738	112755	-0.13432	6.5649e-10	A2_Trans	UPSTREAM_GENE_VARIANT	AFR
216.1	Screening for malignant neoplasms of the skin	neoplasms	rs10129899	LINC00637	14	104330432	C	A	A	0.831287	0.0633336	0.734245	0.941154	0.00352764	0.607076	1	2601	113106	-0.057002	2.1916e-06	B2_trans	INTERGENIC_VARIANT	AFR
274.1	Gout	endocrine/metabolic	rs2284028	NCF4	22	37265172	A	C	C	1.04819	0.0161321	1.01557	1.08186	0.00352858	0.607076	1	3466	100132	0.31271	4.1737e-06	A2_Trans	CODING_TRANSCRIPT_INTRON_VARIANT	AFR
741.4	Joint effusions	musculoskeletal	rs721917	SFTPD	10	81706324	A	G	G	1.07453	0.024644	1.02387	1.12771	0.00353365	0.607076	1	6931	106265	0.055247	2.0819e-07	B2_trans	SYNONYMOUS_VARIANT	AFR
681.6	Cellulitis and abscess of foot, toe	dermatologic	rs77534576	DLX4	17	47940666	C	T	T	2.15322	0.262939	1.2861	3.60498	0.00353532	0.607076	1	1166	114728	0.20794	1.7585e-10	B2_trans	INTERGENIC_VARIANT	AFR
564.9	Personal history of diseases of digestive system	digestive	rs60305836	CDH8	16	61709381	A	C	C	0.758127	0.0949331	0.629411	0.913164	0.00353595	0.607076	1	1827	114424	0.086719	1.1846e-06	B2_trans	CODING_TRANSCRIPT_INTRON_VARIANT	AFR
250	Diabetes mellitus	endocrine/metabolic	rs34488998	NKAIN3	8	63408372	G	A	A	0.851988	0.05492	0.765042	0.948815	0.00353799	0.607076	1	5795	63182	0.1355	3.4644e-06	B2_trans	CODING_TRANSCRIPT_INTRON_VARIANT	AFR
200.1	Polycythemia vera	neoplasms	rs7960611	CLEC1A	12	10230416	G	A	A	1.44092	0.125282	1.12719	1.84196	0.00354945	0.607076	1	185	116256	-0.1584	3.3086e-07	A2_Trans	CODING_TRANSCRIPT_INTRON_VARIANT	AFR
041.12	Methicillin resistant Staphylococcus aureus	infectious diseases	rs76073397	MIR548H2	16	11386452	T	C	C	0.448826	0.274806	0.261917	0.769119	0.00355443	0.607076	1	1438	114318	0.14454	9.6663e-07	A2_Trans,B2_trans	INTERGENIC_VARIANT	AFR
339	Other headache syndromes	neurological	rs1878527	ANKRD30BL	2	133056313	T	C	C	0.960321	0.0138972	0.934517	0.986838	0.0035754	0.607076	1	15575	77450	-0.077457	2.0215e-06	B2_trans	INTERGENIC_VARIANT	AFR
737.3	Kyphoscoliosis and scoliosis	musculoskeletal	rs6869036	MGAT1	5	180223327	C	T	T	0.582372	0.185586	0.40479	0.837861	0.00357775	0.607076	1	1695	114230	0.25536	1.7578e-06	A2_Trans	FIVE_PRIME_UTR_INTRON_VARIANT	AFR
573.3	Hepatomegaly	digestive	rs7560588	BCL11A	2	60727416	G	A	A	0.771959	0.0888629	0.648565	0.918828	0.00358402	0.607076	1	1786	114135	-0.12371	2.3396e-07	A2_Trans	CODING_TRANSCRIPT_INTRON_VARIANT	AFR
375.1	Dry eyes	sense organs	rs11234800	ME3	11	86479407	G	C	C	0.906558	0.0336832	0.848642	0.968427	0.00358637	0.607076	1	14527	77571	-0.077173	3.0702e-06	B2_trans	INTERGENIC_VARIANT	AFR
690	Erythematosquamous dermatosis	dermatologic	rs2284028	NCF4	22	37265172	A	C	C	0.919868	0.0286792	0.869588	0.973055	0.0035868	0.607076	1	3699	109101	0.31271	4.1737e-06	A2_Trans	CODING_TRANSCRIPT_INTRON_VARIANT	AFR
395	Heart valve disorders	circulatory system	rs35154152	THBS3	1	155172725	T	C	C	1.06974	0.0231526	1.02228	1.1194	0.00359491	0.607076	1	4707	106618	-0.20528	2.3574e-11	A2_Trans	SYNONYMOUS_VARIANT	AFR
271.3	Intestinal disaccharidase deficiencies and disaccharide malabsorption	endocrine/metabolic	rs5023077	FBRSL1	12	133141973	T	C	C	0.918594	0.0291655	0.867557	0.972634	0.00359871	0.607076	1	4185	108657	-0.090901	1.5172e-06	A2_Trans	CODING_TRANSCRIPT_INTRON_VARIANT	AFR
287.31	Primary thrombocytopenia	hematopoietic	rs4830964	.	23	15515319	C	G	G	0.813702	0.0708281	0.708234	0.934877	0.00360603	0.607076	1	272	116086	0.046578	2.9701e-06	B2_trans	SEQUENCE_VARIANT	AFR
284.1	Pancytopenia	hematopoietic	rs581342	LMNA	1	156095466	T	C	C	1.14841	0.0475475	1.04622	1.26057	0.0036114	0.607076	1	1036	114640	0.090245	2.6355e-07	B2_trans	CODING_TRANSCRIPT_INTRON_VARIANT	AFR
157	Pancreatic cancer	neoplasms	rs505922	ABO	9	136149229	T	C	C	1.23198	0.0717087	1.07045	1.41789	0.00362246	0.607076	1	226	116036	-0.099884	2.0889e-20	B2_trans	CODING_TRANSCRIPT_INTRON_VARIANT	AFR
367.9	Blindness and low vision	sense organs	rs9461128	TMEM14B	6	10753875	T	C	C	1.0727	0.0241235	1.02316	1.12464	0.00362323	0.607076	1	6637	105234	0.13046	3.4269e-06	B2_trans	CODING_TRANSCRIPT_INTRON_VARIANT	AFR
707.3	Chronic ulcer of unspecified site	dermatologic	rs9896243	NSF	17	44826056	C	G	G	1.20116	0.0630174	1.0616	1.35907	0.00363073	0.607076	1	1843	113724	-0.13155	3.2234e-08	A2_Trans	CODING_TRANSCRIPT_INTRON_VARIANT	AFR
615	Endometriosis	genitourinary	rs62200027	CASC20	20	6469515	G	A	A	1.29671	0.0893331	1.08843	1.54484	0.00363128	0.607076	1	510	115627	-0.053006	3.3456e-06	B2_trans,A2_Trans	NON_CODING_TRANSCRIPT_INTRON_VARIANT	AFR
736	Other acquired deformities of limbs	musculoskeletal	rs622568	SEC61G	7	54647894	A	C	C	0.922719	0.027661	0.874026	0.974124	0.00364059	0.607519	1	3816	109868	0.11965	2.6006e-06	A2_Trans	INTERGENIC_VARIANT	AFR
694.2	Other dyschromia	dermatologic	rs581342	LMNA	1	156095466	T	C	C	1.08731	0.0288193	1.02759	1.15049	0.00367844	0.609431	1	5311	108618	0.090245	2.6355e-07	B2_trans	CODING_TRANSCRIPT_INTRON_VARIANT	AFR
428.4	Heart failure with preserved EF [Diastolic heart failure]	circulatory system	rs77534576	DLX4	17	47940666	C	T	T	1.48973	0.137267	1.13832	1.94961	0.0036869	0.609431	1	2963	109262	0.20794	1.7585e-10	B2_trans	INTERGENIC_VARIANT	AFR
366.3	Traumatic cataract	sense organs	rs9497053	UTRN	6	145026256	G	A	A	1.26641	0.0813373	1.07979	1.48528	0.00368711	0.609431	1	381	115955	-0.064841	1.0064e-06	B2_trans	CODING_TRANSCRIPT_INTRON_VARIANT	AFR
496.1	Emphysema	respiratory	rs10774671	OAS1	12	113357193	G	A	A	1.10312	0.0338033	1.0324	1.17868	0.00369198	0.609431	1	2437	112392	0.12569	3.6032e-11	A2_Trans	SPLICE_ACCEPTOR_VARIANT	AFR
345	Epilepsy, recurrent seizures, convulsions	neurological	rs111837807	CCHCR1	6	31121232	T	C	C	1.12967	0.0419975	1.04041	1.22659	0.00369454	0.609431	1	2820	108235	0.20363	2.152e-11	A2_Trans,B2_trans	CODING_TRANSCRIPT_INTRON_VARIANT	AFR
369.5	Conjunctivitis, infectious	sense organs	rs9461128	TMEM14B	6	10753875	T	C	C	0.927131	0.0260641	0.880959	0.975724	0.00369803	0.609431	1	8459	104246	0.13046	3.4269e-06	B2_trans	CODING_TRANSCRIPT_INTRON_VARIANT	AFR
418	Nonspecific chest pain	circulatory system	rs11234800	ME3	11	86479407	G	C	C	0.91944	0.0289371	0.868745	0.973094	0.00370192	0.609431	1	16209	61060	-0.077173	3.0702e-06	B2_trans	INTERGENIC_VARIANT	AFR
136	Other infectious and parasitic diseases	infectious diseases	rs72655853	SBSPON	8	73985608	A	G	G	1.42891	0.12298	1.12286	1.81838	0.00370546	0.609431	1	3733	111310	0.22523	8.3915e-07	A2_Trans	CODING_TRANSCRIPT_INTRON_VARIANT	AFR
110.11	Dermatophytosis of nail	infectious diseases	rs495828	ABO	9	136154867	G	T	T	1.04549	0.0153354	1.01453	1.07739	0.00372135	0.610944	1	10215	80818	-0.13432	6.5649e-10	A2_Trans	UPSTREAM_GENE_VARIANT	AFR
411.4	Coronary atherosclerosis	circulatory system	rs495828	ABO	9	136154867	G	T	T	1.05123	0.0172347	1.01631	1.08735	0.00374533	0.612563	1	7047	90931	-0.13432	6.5649e-10	A2_Trans	UPSTREAM_GENE_VARIANT	AFR
702	Degenerative skin conditions and other dermatoses	dermatologic	rs9896243	NSF	17	44826056	C	G	G	1.11539	0.0376859	1.03597	1.20089	0.00375892	0.612563	1	5952	107396	-0.13155	3.2234e-08	A2_Trans	CODING_TRANSCRIPT_INTRON_VARIANT	AFR
706.8	Other specified diseases of sebaceous glands	dermatologic	rs505922	ABO	9	136149229	T	C	C	1.06011	0.0201523	1.01905	1.10282	0.00377447	0.612563	1	8550	102481	-0.099884	2.0889e-20	B2_trans	CODING_TRANSCRIPT_INTRON_VARIANT	AFR
608	Other disorders of male genital organs	genitourinary	rs147812915	KAT7	17	47858295	C	T	T	1.41184	0.119093	1.11793	1.78303	0.00377933	0.612563	1	4916	108062	0.23438	1.0943e-07	A2_Trans	INTERGENIC_VARIANT	AFR
365.11	Primary open angle glaucoma	sense organs	rs581342	LMNA	1	156095466	T	C	C	1.04341	0.014672	1.01383	1.07385	0.00377994	0.612563	1	3027	101413	0.090245	2.6355e-07	B2_trans	CODING_TRANSCRIPT_INTRON_VARIANT	AFR
272	Disorders of lipoid metabolism	endocrine/metabolic	rs3746539	PTPRT	20	40702071	G	A	A	1.03832	0.012988	1.01223	1.0651	0.0037841	0.612563	1	7871	32697	0.05405	1.7723e-06	B2_trans	THREE_PRIME_UTR_EXON_VARIANT	AFR
444.1	Arterial embolism and thrombosis of lower extremity artery	circulatory system	rs721917	SFTPD	10	81706324	A	G	G	1.21729	0.0679069	1.06559	1.39058	0.00378537	0.612563	1	637	115594	0.055247	2.0819e-07	B2_trans	SYNONYMOUS_VARIANT	AFR
739	Contracture of joint	musculoskeletal	rs7089827	TFAM	10	60157611	C	T	T	1.17765	0.0564847	1.05423	1.31552	0.003792	0.612563	1	1106	114799	-0.14471	2.0338e-06	A2_Trans	THREE_PRIME_UTR_EXON_VARIANT	AFR
112	Candidiasis	infectious diseases	rs915823	TMPRSS2	21	42851454	A	C	C	1.1148	0.0375414	1.03572	1.19992	0.00379358	0.612563	1	5106	108431	-0.066039	1.6687e-06	B2_trans	CODING_TRANSCRIPT_INTRON_VARIANT	AFR
512.2	Painful respiration	respiratory	rs9497053	UTRN	6	145026256	G	A	A	0.921423	0.0282736	0.871751	0.973925	0.00379832	0.612563	1	8039	105734	-0.064841	1.0064e-06	B2_trans	CODING_TRANSCRIPT_INTRON_VARIANT	AFR
411.8	Other chronic ischemic heart disease, unspecified	circulatory system	rs495828	ABO	9	136154867	G	T	T	1.06427	0.0215434	1.02027	1.11017	0.00383409	0.616301	1	4940	101335	-0.13432	6.5649e-10	A2_Trans	UPSTREAM_GENE_VARIANT	AFR
721.2	Spondylosis with myelopathy	musculoskeletal	rs10774679	OAS3	12	113374748	C	T	T	0.912558	0.0316499	0.857669	0.970959	0.00383851	0.616301	1	1959	112302	0.075824	4.6954e-12	B2_trans	UPSTREAM_GENE_VARIANT	AFR
276	Disorders of fluid, electrolyte, and acid-base balance	endocrine/metabolic	rs622568	SEC61G	7	54647894	A	C	C	1.03372	0.0114732	1.01074	1.05723	0.00384415	0.616301	1	13812	80617	0.11965	2.6006e-06	A2_Trans	INTERGENIC_VARIANT	AFR
366.2	Senile cataract	sense organs	rs11234800	ME3	11	86479407	G	C	C	0.911176	0.032184	0.855475	0.970504	0.00384967	0.616301	1	13118	53841	-0.077173	3.0702e-06	B2_trans	INTERGENIC_VARIANT	AFR
479	Other upper respiratory disease	respiratory	rs35154152	THBS3	1	155172725	T	C	C	1.07884	0.0262629	1.02471	1.13582	0.00386067	0.616301	1	9066	103575	-0.20528	2.3574e-11	A2_Trans	SYNONYMOUS_VARIANT	AFR
280.1	Iron deficiency anemias, unspecified or not due to blood loss	hematopoietic	rs622568	SEC61G	7	54647894	A	C	C	1.04315	0.0146232	1.01368	1.07349	0.00386201	0.616301	1	6574	98200	0.11965	2.6006e-06	A2_Trans	INTERGENIC_VARIANT	AFR
345.3	Convulsions	neurological	rs77534576	DLX4	17	47940666	C	T	T	1.49139	0.138408	1.13705	1.95616	0.00387825	0.617813	1	2246	110275	0.20794	1.7585e-10	B2_trans	INTERGENIC_VARIANT	AFR
526	Diseases of the jaws	digestive	rs67959919	LZTFL1	3	45871908	G	A	A	1.32905	0.0986036	1.0955	1.61241	0.00391454	0.621568	1	6136	107396	0.59355	1.6043e-80	A2_Trans	CODING_TRANSCRIPT_INTRON_VARIANT	AFR
537	Other disorders of stomach and duodenum	digestive	rs9268576	HLA-DRA	6	32395641	T	C	C	0.84468	0.0585109	0.75316	0.94732	0.00391544	0.621568	1	3635	111243	0.095134	9.9752e-07	B2_trans	INTERGENIC_VARIANT	AFR
735.2	Acquired toe deformities	musculoskeletal	rs7560588	BCL11A	2	60727416	G	A	A	1.06461	0.0217133	1.02026	1.1109	0.00393124	0.62209	1	6585	98562	-0.12371	2.3396e-07	A2_Trans	CODING_TRANSCRIPT_INTRON_VARIANT	AFR
496.2	Chronic bronchitis	respiratory	rs34488998	NKAIN3	8	63408372	G	A	A	1.36575	0.108098	1.10499	1.68805	0.00393236	0.62209	1	4675	107115	0.1355	3.4644e-06	B2_trans	CODING_TRANSCRIPT_INTRON_VARIANT	AFR
530.13	Barrett's esophagus	digestive	rs11702230	LOC101928126	21	35377591	C	T	T	0.51694	0.22895	0.330033	0.809697	0.00395189	0.624098	1	527	115433	0.099731	3.223e-09	B2_trans	INTERGENIC_VARIANT	AFR
433.21	Cerebral artery occlusion, with cerebral infarction	circulatory system	rs1878527	ANKRD30BL	2	133056313	T	C	C	0.934903	0.0233626	0.893059	0.978707	0.00396143	0.624142	1	2573	107590	-0.077457	2.0215e-06	B2_trans	INTERGENIC_VARIANT	AFR
709.2	Sicca syndrome	dermatologic	rs35154152	THBS3	1	155172725	T	C	C	0.750157	0.0997889	0.616896	0.912206	0.00396666	0.624142	1	530	115814	-0.20528	2.3574e-11	A2_Trans	SYNONYMOUS_VARIANT	AFR
611.3	Lump or mass in breast	genitourinary	rs622568	SEC61G	7	54647894	A	C	C	1.08469	0.0282247	1.02632	1.14639	0.00397268	0.624142	1	2676	110838	0.11965	2.6006e-06	A2_Trans	INTERGENIC_VARIANT	AFR
594	Urinary calculus	genitourinary	rs10129899	LINC00637	14	104330432	C	A	A	1.08865	0.0294989	1.0275	1.15345	0.00398338	0.624747	1	3430	107934	-0.057002	2.1916e-06	B2_trans	INTERGENIC_VARIANT	AFR
276.42	Alkalosis	endocrine/metabolic	rs8080583	KANSL1	17	44162597	C	A	A	1.2734	0.0839695	1.08016	1.5012	0.00399809	0.624985	1	1128	115220	-0.12662	2.0785e-08	A2_Trans	CODING_TRANSCRIPT_INTRON_VARIANT	AFR
465	Acute upper respiratory infections of multiple or unspecified sites	respiratory	rs62200027	CASC20	20	6469515	G	A	A	1.04599	0.0156275	1.01444	1.07853	0.00400869	0.624985	1	21636	67109	-0.053006	3.3456e-06	B2_trans,A2_Trans	NON_CODING_TRANSCRIPT_INTRON_VARIANT	AFR
479	Other upper respiratory disease	respiratory	rs67579710	THBS3	1	155173527	G	A	A	1.07868	0.0263209	1.02444	1.13579	0.00400944	0.624985	1	9066	103575	-0.10348	1.0252e-09	B2_trans	CODING_TRANSCRIPT_INTRON_VARIANT	AFR
562.1	Diverticulosis	digestive	rs7605877	FOXI3	2	88559025	T	C	C	1.04855	0.0164766	1.01523	1.08296	0.00401424	0.624985	1	12031	95429	-0.071053	3.3369e-06	B2_trans	INTERGENIC_VARIANT	AFR
433.12	Cerebral atherosclerosis	circulatory system	rs495828	ABO	9	136154867	G	T	T	1.33867	0.101412	1.09737	1.63304	0.00402523	0.624985	1	831	115493	-0.13432	6.5649e-10	A2_Trans	UPSTREAM_GENE_VARIANT	AFR
275.6	Hypercalcemia	endocrine/metabolic	rs9367106	LOC100505711	6	41483390	G	C	C	0.823525	0.0675159	0.721452	0.940041	0.00403033	0.624985	1	1622	113197	0.20225	3.4038e-11	B2_trans	INTERGENIC_VARIANT	AFR
276.42	Alkalosis	endocrine/metabolic	rs12660421	FOXP4-AS1	6	41488378	G	A	A	0.559785	0.201802	0.376918	0.831372	0.00403893	0.624985	1	1128	115220	0.35506	1.1424e-09	A2_Trans	DOWNSTREAM_GENE_VARIANT	AFR
530.13	Barrett's esophagus	digestive	rs1453205	LOC101928196	2	19901073	C	T	T	1.17289	0.0554708	1.05206	1.30759	0.00404288	0.624985	1	527	115433	0.096992	3.6368e-06	A2_Trans	INTERGENIC_VARIANT	AFR
079	Viral infection	infectious diseases	rs10774671	OAS1	12	113357193	G	A	A	1.10558	0.0349216	1.03244	1.1839	0.00405237	0.624985	1	6795	108161	0.12569	3.6032e-11	A2_Trans	SPLICE_ACCEPTOR_VARIANT	AFR
563	NA	NA	rs13179014	SPEF2	5	35693227	A	C	C	0.951431	0.0173254	0.919665	0.984293	0.00405672	0.624985	1	13374	87527	-0.061249	6.1057e-07	B2_trans	CODING_TRANSCRIPT_INTRON_VARIANT	AFR
284.1	Pancytopenia	hematopoietic	rs72655853	SBSPON	8	73985608	A	G	G	1.55076	0.152731	1.14958	2.09194	0.0040705	0.624985	1	1036	114640	0.22523	8.3915e-07	A2_Trans	CODING_TRANSCRIPT_INTRON_VARIANT	AFR
041.12	Methicillin resistant Staphylococcus aureus	infectious diseases	rs35154152	THBS3	1	155172725	T	C	C	1.16542	0.0533029	1.04981	1.29376	0.00407923	0.624985	1	1438	114318	-0.20528	2.3574e-11	A2_Trans	SYNONYMOUS_VARIANT	AFR
401.2	Hypertensive heart and/or renal disease	circulatory system	rs75505823	LRP1	12	57540956	G	T	T	1.20325	0.0644457	1.06047	1.36525	0.00409184	0.624985	1	8489	88677	-0.20852	3.0745e-06	A2_Trans	CODING_TRANSCRIPT_INTRON_VARIANT	AFR
722.7	Intervertebral disc disorder with myelopathy	musculoskeletal	rs9461128	TMEM14B	6	10753875	T	C	C	0.889602	0.0407505	0.821313	0.963569	0.00409605	0.624985	1	1542	113545	0.13046	3.4269e-06	B2_trans	CODING_TRANSCRIPT_INTRON_VARIANT	AFR
386.2	Peripheral or central vertigo	sense organs	rs7671107	LOC101929161	4	25449225	G	A	A	0.908371	0.03348	0.850678	0.969977	0.00409912	0.624985	1	3213	111045	-0.064456	1.0803e-06	B2_trans	INTERGENIC_VARIANT	AFR
681.6	Cellulitis and abscess of foot, toe	dermatologic	rs9896243	NSF	17	44826056	C	G	G	1.23777	0.0743468	1.06994	1.43194	0.00411525	0.624985	1	1166	114728	-0.13155	3.2234e-08	A2_Trans	CODING_TRANSCRIPT_INTRON_VARIANT	AFR
520.2	Disturbances in tooth eruption	digestive	rs147812915	KAT7	17	47858295	C	T	T	2.15781	0.268053	1.27599	3.64905	0.00411531	0.624985	1	2428	113764	0.23438	1.0943e-07	A2_Trans	INTERGENIC_VARIANT	AFR
447.1	Stricture of artery	circulatory system	rs581342	LMNA	1	156095466	T	C	C	1.3597	0.107132	1.10218	1.67739	0.00412923	0.624985	1	840	115631	0.090245	2.6355e-07	B2_trans	CODING_TRANSCRIPT_INTRON_VARIANT	AFR
428.4	Heart failure with preserved EF [Diastolic heart failure]	circulatory system	rs495828	ABO	9	136154867	G	T	T	1.09338	0.0311276	1.02867	1.16216	0.00413141	0.624985	1	2963	109262	-0.13432	6.5649e-10	A2_Trans	UPSTREAM_GENE_VARIANT	AFR
474.2	Chronic tonsillitis and adenoiditis	respiratory	rs12809318	FBRSL1	12	133140840	T	C	C	0.847203	0.0578194	0.756435	0.948863	0.00413335	0.624985	1	1006	114863	-0.062781	9.5289e-09	B2_trans	CODING_TRANSCRIPT_INTRON_VARIANT	AFR
1089	NA	NA	rs622568	SEC61G	7	54647894	A	C	C	0.893008	0.0394686	0.826532	0.96483	0.0041426	0.624985	1	398	114816	0.11965	2.6006e-06	A2_Trans	INTERGENIC_VARIANT	AFR
324	Other CNS infection and poliomyelitis	neurological	rs12809318	FBRSL1	12	133140840	T	C	C	0.739053	0.105487	0.601015	0.908795	0.00414939	0.624985	1	239	116205	-0.062781	9.5289e-09	B2_trans	CODING_TRANSCRIPT_INTRON_VARIANT	AFR
202	Cancer of other lymphoid, histiocytic tissue	neoplasms	rs9461128	TMEM14B	6	10753875	T	C	C	1.15961	0.0516624	1.04794	1.28317	0.00415308	0.624985	1	617	115051	0.13046	3.4269e-06	B2_trans	CODING_TRANSCRIPT_INTRON_VARIANT	AFR
250.3	Insulin pump user	endocrine/metabolic	rs495828	ABO	9	136154867	G	T	T	1.09873	0.0328579	1.03021	1.17182	0.00416188	0.624985	1	3167	109612	-0.13432	6.5649e-10	A2_Trans	UPSTREAM_GENE_VARIANT	AFR
599.7	Urethral discharge	genitourinary	rs495828	ABO	9	136154867	G	T	T	1.37958	0.112293	1.10704	1.71922	0.00416276	0.624985	1	1016	115377	-0.13432	6.5649e-10	A2_Trans	UPSTREAM_GENE_VARIANT	AFR
270.32	Paraproteinemia	endocrine/metabolic	rs9461128	TMEM14B	6	10753875	T	C	C	1.11891	0.0392138	1.03613	1.2083	0.00416815	0.624985	1	474	114433	0.13046	3.4269e-06	B2_trans	CODING_TRANSCRIPT_INTRON_VARIANT	AFR
174.1	Breast cancer [female]	neoplasms	rs721917	SFTPD	10	81706324	A	G	G	0.862005	0.0518321	0.778736	0.954178	0.00417131	0.624985	1	244	115574	0.055247	2.0819e-07	B2_trans	SYNONYMOUS_VARIANT	AFR
327.41	Organic or persistent insomnia	neurological	rs9268576	HLA-DRA	6	32395641	T	C	C	1.17914	0.0575262	1.05341	1.31987	0.00417661	0.624985	1	1870	113356	0.095134	9.9752e-07	B2_trans	INTERGENIC_VARIANT	AFR
433.31	Transient cerebral ischemia	circulatory system	rs12259804	PLEKHS1	10	115573378	T	C	C	1.3252	0.0983273	1.09291	1.60686	0.00418969	0.625916	1	4172	105890	-0.27547	4.8674e-08	A2_Trans	INTERGENIC_VARIANT	AFR
573	Other disorders of liver	digestive	rs2284028	NCF4	22	37265172	A	C	C	0.895111	0.0387101	0.829711	0.965666	0.00420311	0.626785	1	3563	111003	0.31271	4.1737e-06	A2_Trans	CODING_TRANSCRIPT_INTRON_VARIANT	AFR
709.2	Sicca syndrome	dermatologic	rs67579710	THBS3	1	155173527	G	A	A	0.751352	0.0998869	0.61776	0.913835	0.00420924	0.626785	1	530	115814	-0.10348	1.0252e-09	B2_trans	CODING_TRANSCRIPT_INTRON_VARIANT	AFR
454	Varicose veins	circulatory system	rs4830964	.	23	15515319	C	G	G	1.07264	0.0245135	1.02232	1.12543	0.00422872	0.628661	1	3274	110029	0.046578	2.9701e-06	B2_trans	SEQUENCE_VARIANT	AFR
1009	NA	NA	rs7089827	TFAM	10	60157611	C	T	T	1.04821	0.016469	1.01491	1.08259	0.00425215	0.631116	1	14980	91266	-0.14471	2.0338e-06	A2_Trans	THREE_PRIME_UTR_EXON_VARIANT	AFR
735.21	Hammer toe (acquired)	musculoskeletal	rs7560588	BCL11A	2	60727416	G	A	A	1.07914	0.0266544	1.02422	1.13702	0.00426826	0.631538	1	3970	105464	-0.12371	2.3396e-07	A2_Trans	CODING_TRANSCRIPT_INTRON_VARIANT	AFR
540.1	Appendicitis	digestive	rs11702230	LOC101928126	21	35377591	C	T	T	1.51888	0.146269	1.1403	2.02315	0.00426883	0.631538	1	277	115630	0.099731	3.223e-09	B2_trans	INTERGENIC_VARIANT	AFR
428.1	Congestive heart failure (CHF) NOS	circulatory system	rs11234800	ME3	11	86479407	G	C	C	0.868532	0.0493666	0.788433	0.956768	0.0043012	0.63283	1	4613	102130	-0.077173	3.0702e-06	B2_trans	INTERGENIC_VARIANT	AFR
365.11	Primary open angle glaucoma	sense organs	rs67959919	LZTFL1	3	45871908	G	A	A	1.18311	0.0588945	1.05413	1.32787	0.00430267	0.63283	1	3027	101413	0.59355	1.6043e-80	A2_Trans	CODING_TRANSCRIPT_INTRON_VARIANT	AFR
270.3	Disorders of plasma protein metabolism	endocrine/metabolic	rs9461128	TMEM14B	6	10753875	T	C	C	1.10662	0.035483	1.03227	1.18631	0.00430283	0.63283	1	1426	113087	0.13046	3.4269e-06	B2_trans	CODING_TRANSCRIPT_INTRON_VARIANT	AFR
250.1	Type 1 diabetes	endocrine/metabolic	rs11234800	ME3	11	86479407	G	C	C	0.834988	0.0631818	0.737734	0.945063	0.00431354	0.63283	1	5574	105059	-0.077173	3.0702e-06	B2_trans	INTERGENIC_VARIANT	AFR
585	Renal failure	genitourinary	rs2284028	NCF4	22	37265172	A	C	C	1.03645	0.0125451	1.01128	1.06225	0.00431885	0.63283	1	7883	81173	0.31271	4.1737e-06	A2_Trans	CODING_TRANSCRIPT_INTRON_VARIANT	AFR
761	Cervicalgia	symptoms	rs35508621	LZTFL1	3	45880481	T	C	C	0.868181	0.0495472	0.787835	0.95672	0.00433162	0.63283	1	12761	80313	0.38931	6.0917e-89	B2_trans	CODING_TRANSCRIPT_INTRON_VARIANT	AFR
374.2	Lagophthalmos	sense organs	rs111837807	CCHCR1	6	31121232	T	C	C	1.59268	0.163142	1.15681	2.19278	0.00433269	0.63283	1	373	116036	0.20363	2.152e-11	A2_Trans,B2_trans	CODING_TRANSCRIPT_INTRON_VARIANT	AFR
578	Gastrointestinal hemorrhage	digestive	rs505922	ABO	9	136149229	T	C	C	0.965	0.0124885	0.941666	0.988911	0.00433303	0.63283	1	10619	88882	-0.099884	2.0889e-20	B2_trans	CODING_TRANSCRIPT_INTRON_VARIANT	AFR
716.1	Unspecified polyarthropathy or polyarthritis	musculoskeletal	rs12259804	PLEKHS1	10	115573378	T	C	C	2.54123	0.327114	1.33846	4.82484	0.00435625	0.634194	1	472	115882	-0.27547	4.8674e-08	A2_Trans	INTERGENIC_VARIANT	AFR
707.1	Decubitus ulcer	dermatologic	rs12809318	FBRSL1	12	133140840	T	C	C	0.896603	0.0382801	0.831795	0.966461	0.00435626	0.634194	1	1265	113525	-0.062781	9.5289e-09	B2_trans	CODING_TRANSCRIPT_INTRON_VARIANT	AFR
1089	NA	NA	rs2284028	NCF4	22	37265172	A	C	C	1.13379	0.0440527	1.04	1.23603	0.00436699	0.634743	1	398	114816	0.31271	4.1737e-06	A2_Trans	CODING_TRANSCRIPT_INTRON_VARIANT	AFR
994.21	Septic shock	injuries & poisonings	rs9896243	NSF	17	44826056	C	G	G	1.29088	0.0896065	1.08296	1.53872	0.00437973	0.635583	1	829	115320	-0.13155	3.2234e-08	A2_Trans	CODING_TRANSCRIPT_INTRON_VARIANT	AFR
295.3	Psychosis	mental disorders	rs60869999	MYO1C	17	1390948	A	T	T	1.08175	0.0275842	1.02482	1.14185	0.00438816	0.635796	1	3588	106455	0.059541	2.9039e-06	B2_trans	CODING_TRANSCRIPT_INTRON_VARIANT	AFR
285	Other anemias	hematopoietic	rs505922	ABO	9	136149229	T	C	C	0.970378	0.0105586	0.950502	0.990668	0.00440069	0.636285	1	11681	75511	-0.099884	2.0889e-20	B2_trans	CODING_TRANSCRIPT_INTRON_VARIANT	AFR
368.1	Amblyopia	sense organs	rs10129899	LINC00637	14	104330432	C	A	A	1.226	0.0715552	1.06557	1.41058	0.00440548	0.636285	1	803	114909	-0.057002	2.1916e-06	B2_trans	INTERGENIC_VARIANT	AFR
772.2	Spasm of muscle	symptoms	rs505922	ABO	9	136149229	T	C	C	1.0694	0.0235741	1.02111	1.11997	0.00442288	0.636947	1	8826	103812	-0.099884	2.0889e-20	B2_trans	CODING_TRANSCRIPT_INTRON_VARIANT	AFR
191	Manlignant and unknown neoplasms of brain and nervous system	neoplasms	rs67579710	THBS3	1	155173527	G	A	A	1.23715	0.0747684	1.06851	1.4324	0.00442402	0.636947	1	516	115701	-0.10348	1.0252e-09	B2_trans	CODING_TRANSCRIPT_INTRON_VARIANT	AFR
427.2	Atrial fibrillation and flutter	circulatory system	rs62200027	CASC20	20	6469515	G	A	A	1.07317	0.024834	1.02219	1.1267	0.00445931	0.640194	1	2935	105422	-0.053006	3.3456e-06	B2_trans,A2_Trans	NON_CODING_TRANSCRIPT_INTRON_VARIANT	AFR
556	Ulceration of the lower GI tract	digestive	rs7960611	CLEC1A	12	10230416	G	A	A	0.805418	0.0760982	0.69382	0.934967	0.0044606	0.640194	1	1095	115102	-0.1584	3.3086e-07	A2_Trans	CODING_TRANSCRIPT_INTRON_VARIANT	AFR
287.3	Thrombocytopenia	hematopoietic	rs72655853	SBSPON	8	73985608	A	G	G	1.28076	0.0870414	1.07988	1.51899	0.00447037	0.640589	1	3056	109893	0.22523	8.3915e-07	A2_Trans	CODING_TRANSCRIPT_INTRON_VARIANT	AFR
509.1	Respiratory failure	respiratory	rs2284028	NCF4	22	37265172	A	C	C	1.07366	0.0250125	1.0223	1.12761	0.00448787	0.641486	1	2715	109138	0.31271	4.1737e-06	A2_Trans	CODING_TRANSCRIPT_INTRON_VARIANT	AFR
281.1	Megaloblastic anemia	hematopoietic	rs147812915	KAT7	17	47858295	C	T	T	1.45427	0.131801	1.1232	1.88294	0.00449068	0.641486	1	2254	111544	0.23438	1.0943e-07	A2_Trans	INTERGENIC_VARIANT	AFR
854	Complications of cardiac/vascular device, implant, and graft	injuries & poisonings	rs915823	TMPRSS2	21	42851454	A	C	C	0.874038	0.0473918	0.796509	0.959115	0.0045	0.641812	1	1738	112755	-0.066039	1.6687e-06	B2_trans	CODING_TRANSCRIPT_INTRON_VARIANT	AFR
443.1	Raynaud's syndrome	circulatory system	rs35508621	LZTFL1	3	45880481	T	C	C	1.98233	0.241006	1.23603	3.17922	0.00452226	0.642325	1	228	116056	0.38931	6.0917e-89	B2_trans	CODING_TRANSCRIPT_INTRON_VARIANT	AFR
502	Postinflammatory pulmonary fibrosis	respiratory	rs1453205	LOC101928196	2	19901073	C	T	T	0.866001	0.0506783	0.784118	0.956436	0.00452743	0.642325	1	1291	114487	0.096992	3.6368e-06	A2_Trans	INTERGENIC_VARIANT	AFR
255.12	Hyperaldosteronism	endocrine/metabolic	rs4830964	.	23	15515319	C	G	G	1.18282	0.0591572	1.05333	1.32823	0.00453633	0.642325	1	222	115828	0.046578	2.9701e-06	B2_trans	SEQUENCE_VARIANT	AFR
244.1	Secondary hypothyroidism	endocrine/metabolic	rs13179014	SPEF2	5	35693227	A	C	C	1.16077	0.0525448	1.04718	1.28669	0.00454944	0.642325	1	507	114872	-0.061249	6.1057e-07	B2_trans	CODING_TRANSCRIPT_INTRON_VARIANT	AFR
626.13	Irregular menstrual cycle	genitourinary	rs9367106	LOC100505711	6	41483390	G	C	C	1.29522	0.0911777	1.08326	1.54865	0.00455284	0.642325	1	1221	114631	0.20225	3.4038e-11	B2_trans	INTERGENIC_VARIANT	AFR
740.9	Osteoarthrosis NOS	musculoskeletal	rs7560588	BCL11A	2	60727416	G	A	A	1.04319	0.0149112	1.01315	1.07413	0.00457063	0.642325	1	12647	66905	-0.12371	2.3396e-07	A2_Trans	CODING_TRANSCRIPT_INTRON_VARIANT	AFR
522	Diseases of pulp and periapical tissues	digestive	rs10774671	OAS1	12	113357193	G	A	A	0.953792	0.0166857	0.923104	0.9855	0.00457737	0.642325	1	8033	100438	0.12569	3.6032e-11	A2_Trans	SPLICE_ACCEPTOR_VARIANT	AFR
480.1	Bacterial pneumonia	respiratory	rs55654108	PDCL3P4	3	101425703	A	G	G	1.10376	0.0348269	1.03093	1.18173	0.00458717	0.642325	1	3135	111321	-0.05662	1.0636e-06	B2_trans	INTERGENIC_VARIANT	AFR
1010.3	NA	NA	rs7960611	CLEC1A	12	10230416	G	A	A	0.967892	0.0115131	0.946296	0.989981	0.00458875	0.642325	1	21785	56370	-0.1584	3.3086e-07	A2_Trans	CODING_TRANSCRIPT_INTRON_VARIANT	AFR
743.1	Osteoporosis	musculoskeletal	rs12660421	FOXP4-AS1	6	41488378	G	A	A	0.827309	0.0668892	0.725657	0.9432	0.00459404	0.642325	1	1557	112859	0.35506	1.1424e-09	A2_Trans	DOWNSTREAM_GENE_VARIANT	AFR
528.3	Cellulitis and abscess of oral soft tissues	digestive	rs111837807	CCHCR1	6	31121232	T	C	C	0.633679	0.161047	0.462153	0.868866	0.00461433	0.642325	1	2290	113768	0.20363	2.152e-11	A2_Trans,B2_trans	CODING_TRANSCRIPT_INTRON_VARIANT	AFR
721.1	Spondylosis without myelopathy	musculoskeletal	rs12567716	FOXD2	1	48197570	T	C	C	1.0792	0.026909	1.02376	1.13765	0.00461793	0.642325	1	11157	89006	-0.090753	1.4878e-06	B2_trans	INTERGENIC_VARIANT	AFR
214.1	Lipoma of skin and subcutaneous tissue	neoplasms	rs12567716	FOXD2	1	48197570	T	C	C	0.823056	0.0687483	0.719301	0.941777	0.0046182	0.642325	1	3053	110946	-0.090753	1.4878e-06	B2_trans	INTERGENIC_VARIANT	AFR
350.6	Disturbances of sensation of smell and taste	neurological	rs77534576	DLX4	17	47940666	C	T	T	2.65854	0.345206	1.35146	5.22978	0.00461935	0.642325	1	514	115767	0.20794	1.7585e-10	B2_trans	INTERGENIC_VARIANT	AFR
300.4	Dysthymic disorder	mental disorders	rs147812915	KAT7	17	47858295	C	T	T	1.27085	0.0846266	1.07662	1.50013	0.00462113	0.642325	1	5678	102770	0.23438	1.0943e-07	A2_Trans	INTERGENIC_VARIANT	AFR
369	Infection of the eye	sense organs	rs9461128	TMEM14B	6	10753875	T	C	C	0.937583	0.0227597	0.896678	0.980354	0.00462939	0.642325	1	9055	102341	0.13046	3.4269e-06	B2_trans	CODING_TRANSCRIPT_INTRON_VARIANT	AFR
609	Male infertility and abnormal spermatozoa	genitourinary	rs495828	ABO	9	136154867	G	T	T	0.772931	0.091021	0.646642	0.923885	0.00465868	0.642325	1	960	115079	-0.13432	6.5649e-10	A2_Trans	UPSTREAM_GENE_VARIANT	AFR
459	Other disorders of circulatory system	circulatory system	rs7605877	FOXI3	2	88559025	T	C	C	1.0737	0.0251328	1.02209	1.12792	0.00466291	0.642325	1	5990	107062	-0.071053	3.3369e-06	B2_trans	INTERGENIC_VARIANT	AFR
280	Iron deficiency anemias	hematopoietic	rs622568	SEC61G	7	54647894	A	C	C	1.04088	0.0141631	1.01238	1.07018	0.00466948	0.642325	1	6912	96913	0.11965	2.6006e-06	A2_Trans	INTERGENIC_VARIANT	AFR
280.2	Iron deficiency anemia secondary to blood loss (chronic)	hematopoietic	rs35154152	THBS3	1	155172725	T	C	C	1.11696	0.0391118	1.03454	1.20596	0.00468165	0.642325	1	2577	112344	-0.20528	2.3574e-11	A2_Trans	SYNONYMOUS_VARIANT	AFR
426.25	Other heart block	circulatory system	rs1878527	ANKRD30BL	2	133056313	T	C	C	1.41139	0.121854	1.11154	1.79212	0.00468759	0.642325	1	456	115950	-0.077457	2.0215e-06	B2_trans	INTERGENIC_VARIANT	AFR
561	Symptoms involving digestive system	digestive	rs7960611	CLEC1A	12	10230416	G	A	A	0.955906	0.0159498	0.926485	0.98626	0.00469323	0.642325	1	14507	88698	-0.1584	3.3086e-07	A2_Trans	CODING_TRANSCRIPT_INTRON_VARIANT	AFR
295	Schizophrenia and other psychotic disorders	mental disorders	rs111783124	LOC101928126	21	35362848	G	A	A	1.1293	0.0430199	1.03798	1.22865	0.004705	0.642325	1	3664	102155	0.13532	2.1558e-07	A2_Trans	INTERGENIC_VARIANT	AFR
191	Manlignant and unknown neoplasms of brain and nervous system	neoplasms	rs35154152	THBS3	1	155172725	T	C	C	1.23484	0.0746314	1.0668	1.42934	0.00470759	0.642325	1	516	115701	-0.20528	2.3574e-11	A2_Trans	SYNONYMOUS_VARIANT	AFR
292.4	Altered mental status	mental disorders	rs75505823	LRP1	12	57540956	G	T	T	1.41426	0.122634	1.1121	1.79853	0.00470797	0.642325	1	4273	109000	-0.20852	3.0745e-06	A2_Trans	CODING_TRANSCRIPT_INTRON_VARIANT	AFR
286.7	Other and unspecified coagulation defects	hematopoietic	rs495828	ABO	9	136154867	G	T	T	1.19198	0.0621619	1.05525	1.34642	0.00472686	0.642325	1	1246	114439	-0.13432	6.5649e-10	A2_Trans	UPSTREAM_GENE_VARIANT	AFR
540.11	Acute appendicitis	digestive	rs111837807	CCHCR1	6	31121232	T	C	C	0.644488	0.155517	0.475159	0.87416	0.00473139	0.642325	1	223	115807	0.20363	2.152e-11	A2_Trans,B2_trans	CODING_TRANSCRIPT_INTRON_VARIANT	AFR
300.11	Generalized anxiety disorder	mental disorders	rs77534576	DLX4	17	47940666	C	T	T	1.38429	0.115124	1.10467	1.73468	0.00473298	0.642325	1	4941	105154	0.20794	1.7585e-10	B2_trans	INTERGENIC_VARIANT	AFR
458.9	Hypotension NOS	circulatory system	rs35508621	LZTFL1	3	45880481	T	C	C	0.743254	0.105059	0.604938	0.913195	0.0047385	0.642325	1	6883	104835	0.38931	6.0917e-89	B2_trans	CODING_TRANSCRIPT_INTRON_VARIANT	AFR
707	Chronic ulcer of skin	dermatologic	rs495828	ABO	9	136154867	G	T	T	1.08186	0.0278639	1.02437	1.14259	0.00474358	0.642325	1	3482	107564	-0.13432	6.5649e-10	A2_Trans	UPSTREAM_GENE_VARIANT	AFR
070.2	Viral hepatitis B	infectious diseases	rs60305836	CDH8	16	61709381	A	C	C	0.882828	0.044147	0.809651	0.962618	0.00475835	0.642325	1	1376	113518	0.086719	1.1846e-06	B2_trans	CODING_TRANSCRIPT_INTRON_VARIANT	AFR
727.6	Rupture of tendon, nontraumatic	musculoskeletal	rs75505823	LRP1	12	57540956	G	T	T	1.41273	0.122441	1.11131	1.79589	0.00477331	0.642325	1	2277	110993	-0.20852	3.0745e-06	A2_Trans	CODING_TRANSCRIPT_INTRON_VARIANT	AFR
722.7	Intervertebral disc disorder with myelopathy	musculoskeletal	rs13050728	IFNAR2	21	34615210	T	C	C	1.13853	0.0459767	1.04042	1.24589	0.00477413	0.642325	1	1542	113545	-0.10657	4.0686e-21	B2_trans,A2_Trans	CODING_TRANSCRIPT_INTRON_VARIANT	AFR
476	Allergic rhinitis	respiratory	rs7089827	TFAM	10	60157611	C	T	T	0.968177	0.011468	0.946658	0.990185	0.00480139	0.642325	1	13547	76008	-0.14471	2.0338e-06	A2_Trans	THREE_PRIME_UTR_EXON_VARIANT	AFR
008.6	Viral Enteritis	infectious diseases	rs76423999	SLC12A7	5	1098067	T	A	A	0.606934	0.177065	0.428967	0.858737	0.00480148	0.642325	1	2409	113816	0.18412	3.8813e-07	A2_Trans	CODING_TRANSCRIPT_INTRON_VARIANT	AFR
191.1	Cancer of brain and nervous system	neoplasms	rs35154152	THBS3	1	155172725	T	C	C	1.30927	0.0955848	1.08559	1.57903	0.00481486	0.642325	1	338	116063	-0.20528	2.3574e-11	A2_Trans	SYNONYMOUS_VARIANT	AFR
626.8	Infertility, female	genitourinary	rs76423999	SLC12A7	5	1098067	T	A	A	0.619611	0.169792	0.444214	0.864265	0.00481568	0.642325	1	355	115801	0.18412	3.8813e-07	A2_Trans	CODING_TRANSCRIPT_INTRON_VARIANT	AFR
327.6	Circadian rhythm sleep disorder	neurological	rs10774671	OAS1	12	113357193	G	A	A	0.79774	0.0801684	0.681745	0.933471	0.00482154	0.642325	1	863	115467	0.12569	3.6032e-11	A2_Trans	SPLICE_ACCEPTOR_VARIANT	AFR
599.1	Urinary obstruction	genitourinary	rs61667602	CRHR1	17	43785349	T	C	C	1.28498	0.0889758	1.07935	1.5298	0.00483026	0.642325	1	1405	114596	-0.093554	9.1279e-12	B2_trans	FIVE_PRIME_UTR_INTRON_VARIANT	AFR
873	NA	NA	rs11702230	LOC101928126	21	35377591	C	T	T	1.51599	0.147644	1.13507	2.02475	0.00483147	0.642325	1	2900	113063	0.099731	3.223e-09	B2_trans	INTERGENIC_VARIANT	AFR
227.3	Benign neoplasm of pituitary gland and craniopharyngeal duct (pouch)	neoplasms	rs72711165	TMEM65	8	125336564	T	C	C	0.621338	0.168896	0.446235	0.865151	0.00483841	0.642325	1	192	115593	0.18279	6.0907e-07	B2_trans	CODING_TRANSCRIPT_INTRON_VARIANT	AFR
440.21	Atherosclerosis of native arteries of the extremities with ulceration or gangrene	circulatory system	rs5023077	FBRSL1	12	133141973	T	C	C	0.848226	0.0584212	0.756456	0.95113	0.00483843	0.642325	1	589	115193	-0.090901	1.5172e-06	A2_Trans	CODING_TRANSCRIPT_INTRON_VARIANT	AFR
282.5	Sickle cell anemia	hematopoietic	rs7671107	LOC101929161	4	25449225	G	A	A	1.1346	0.0448255	1.03917	1.23879	0.00484658	0.642325	1	715	114693	-0.064456	1.0803e-06	B2_trans	INTERGENIC_VARIANT	AFR
1010	NA	NA	rs11234800	ME3	11	86479407	G	C	C	0.835499	0.0638235	0.737258	0.946832	0.00486287	0.642325	1	5354	4372	-0.077173	3.0702e-06	B2_trans	INTERGENIC_VARIANT	AFR
210	Benign neoplasm of lip, oral cavity, and pharynx	neoplasms	rs13179014	SPEF2	5	35693227	A	C	C	1.21987	0.070587	1.06225	1.40086	0.0048694	0.642325	1	1181	114810	-0.061249	6.1057e-07	B2_trans	CODING_TRANSCRIPT_INTRON_VARIANT	AFR
626.14	Irregular menstrual bleeding	genitourinary	rs1453205	LOC101928196	2	19901073	C	T	T	1.22128	0.0710013	1.06262	1.40363	0.00487134	0.642325	1	783	115454	0.096992	3.6368e-06	A2_Trans	INTERGENIC_VARIANT	AFR
368.2	Diplopia and disorders of binocular vision	sense organs	rs6869036	MGAT1	5	180223327	C	T	T	0.694799	0.129378	0.539178	0.895336	0.00488557	0.642325	1	1914	113440	0.25536	1.7578e-06	A2_Trans	FIVE_PRIME_UTR_INTRON_VARIANT	AFR
242	Thyrotoxicosis with or without goiter	endocrine/metabolic	rs62200027	CASC20	20	6469515	G	A	A	1.12872	0.0430244	1.03744	1.22803	0.00488794	0.642325	1	1361	112875	-0.053006	3.3456e-06	B2_trans,A2_Trans	NON_CODING_TRANSCRIPT_INTRON_VARIANT	AFR
963	Poisoning by primarily systemic agents	injuries & poisonings	rs1453205	LOC101928196	2	19901073	C	T	T	1.22291	0.0715096	1.06298	1.4069	0.00489257	0.642325	1	840	115406	0.096992	3.6368e-06	A2_Trans	INTERGENIC_VARIANT	AFR
859	Complication due to other implant and internal device	injuries & poisonings	rs7605877	FOXI3	2	88559025	T	C	C	0.84663	0.0591655	0.753931	0.950726	0.00489286	0.642325	1	1199	114857	-0.071053	3.3369e-06	B2_trans	INTERGENIC_VARIANT	AFR
580.31	Nephritis and nephropathy in diseases classified elsewhere	genitourinary	rs76073397	MIR548H2	16	11386452	T	C	C	1.58416	0.163492	1.14983	2.18254	0.00489403	0.642325	1	994	114700	0.14454	9.6663e-07	A2_Trans,B2_trans	INTERGENIC_VARIANT	AFR
587	Kidney replaced by transpant	genitourinary	rs2277732	DPP9	19	4723670	C	A	A	1.2355	0.0751552	1.06627	1.43157	0.0048959	0.642325	1	214	115667	0.11697	6.1912e-22	B2_trans,A2_Trans	FIVE_PRIME_UTR_INTRON_VARIANT	AFR
480.1	Bacterial pneumonia	respiratory	rs732990	CIB4	2	26842146	C	G	G	1.10068	0.0341	1.02952	1.17676	0.00490467	0.642325	1	3135	111321	0.056389	5.6358e-07	B2_trans	CODING_TRANSCRIPT_INTRON_VARIANT	AFR
347	Cataplexy and narcolepsy	neurological	rs12567716	FOXD2	1	48197570	T	C	C	1.48387	0.140333	1.12706	1.95366	0.0049191	0.642325	1	228	116058	-0.090753	1.4878e-06	B2_trans	INTERGENIC_VARIANT	AFR
960.2	Allergy/adverse effect of penicillin	injuries & poisonings	rs2924480	ELF5	11	34529831	T	C	C	1.31407	0.0971305	1.08628	1.58963	0.00492374	0.642325	1	935	115295	-0.11648	2.817e-07	A2_Trans	CODING_TRANSCRIPT_INTRON_VARIANT	AFR
695.42	Systemic lupus erythematosus	dermatologic	rs76423999	SLC12A7	5	1098067	T	A	A	0.682298	0.135965	0.522685	0.890652	0.00492864	0.642325	1	219	115752	0.18412	3.8813e-07	A2_Trans	CODING_TRANSCRIPT_INTRON_VARIANT	AFR
364.5	Corneal dystrophy	sense organs	rs1405655	NR1H2	19	50882619	T	C	C	1.19539	0.0634754	1.05555	1.35375	0.00492903	0.642325	1	520	115605	0.075181	1.1208e-11	B2_trans,A2_Trans	CODING_TRANSCRIPT_INTRON_VARIANT	AFR
963.1	Antineoplastic and immunosuppressive drugs causing adverse effects	injuries & poisonings	rs9501257	HLA-DPB1	6	33055355	A	G	G	1.23306	0.0745126	1.06551	1.42695	0.0049303	0.642325	1	713	115587	0.17269	4.1339e-08	A2_Trans	THREE_PRIME_UTR_EXON_VARIANT	AFR
241.2	Nontoxic multinodular goiter	endocrine/metabolic	rs505922	ABO	9	136149229	T	C	C	0.916355	0.0310768	0.862206	0.973904	0.00494133	0.642325	1	1128	113137	-0.099884	2.0889e-20	B2_trans	CODING_TRANSCRIPT_INTRON_VARIANT	AFR
724.1	Disorders of sacrum	musculoskeletal	rs9501257	HLA-DPB1	6	33055355	A	G	G	1.16937	0.0556869	1.04846	1.30423	0.00495829	0.642325	1	982	115021	0.17269	4.1339e-08	A2_Trans	THREE_PRIME_UTR_EXON_VARIANT	AFR
459.9	Circulatory disease NEC	circulatory system	rs7605877	FOXI3	2	88559025	T	C	C	1.08434	0.0288263	1.02477	1.14736	0.00497162	0.642325	1	5033	108913	-0.071053	3.3369e-06	B2_trans	INTERGENIC_VARIANT	AFR
365.11	Primary open angle glaucoma	sense organs	rs117169628	SLC22A31	16	89262657	G	A	A	1.1358	0.045344	1.03921	1.24136	0.00498254	0.642325	1	3027	101413	0.081201	5.77e-07	B2_trans	SYNONYMOUS_VARIANT	AFR
295.1	Schizophrenia	mental disorders	rs60869999	MYO1C	17	1390948	A	T	T	1.07865	0.0269689	1.02311	1.13719	0.00499788	0.642325	1	1833	107853	0.059541	2.9039e-06	B2_trans	CODING_TRANSCRIPT_INTRON_VARIANT	AFR
375	Disorders of lacrimal system	sense organs	rs9577395	ATP11A	13	113534984	C	G	G	1.32701	0.100788	1.08914	1.61683	0.00499854	0.642325	1	950	115107	0.064829	8.6068e-07	B2_trans,A2_Trans	CODING_TRANSCRIPT_INTRON_VARIANT	AFR
287	Purpura and other hemorrhagic conditions	hematopoietic	rs77534576	DLX4	17	47940666	C	T	T	0.554519	0.210078	0.367365	0.837018	0.00500298	0.642325	1	3296	109524	0.20794	1.7585e-10	B2_trans	INTERGENIC_VARIANT	AFR
372	Disorders of conjunctiva	sense organs	rs9461128	TMEM14B	6	10753875	T	C	C	0.929056	0.0262223	0.882513	0.978053	0.00501209	0.642325	1	6544	106186	0.13046	3.4269e-06	B2_trans	CODING_TRANSCRIPT_INTRON_VARIANT	AFR
603.2	Spermatocele	genitourinary	rs111837807	CCHCR1	6	31121232	T	C	C	0.565225	0.203308	0.37946	0.841932	0.00501225	0.642325	1	741	115504	0.20363	2.152e-11	A2_Trans,B2_trans	CODING_TRANSCRIPT_INTRON_VARIANT	AFR
626.14	Irregular menstrual bleeding	genitourinary	rs60869999	MYO1C	17	1390948	A	T	T	0.716473	0.118837	0.567604	0.904387	0.00502164	0.642325	1	783	115454	0.059541	2.9039e-06	B2_trans	CODING_TRANSCRIPT_INTRON_VARIANT	AFR
740.11	Osteoarthrosis, localized, primary	musculoskeletal	rs1453205	LOC101928196	2	19901073	C	T	T	0.967427	0.0118042	0.945302	0.990071	0.00502628	0.642325	1	10512	86037	0.096992	3.6368e-06	A2_Trans	INTERGENIC_VARIANT	AFR
361.1	Retinal detachment with retinal defect	sense organs	rs60869999	MYO1C	17	1390948	A	T	T	0.782994	0.0872129	0.659968	0.928954	0.00503202	0.642325	1	560	115357	0.059541	2.9039e-06	B2_trans	CODING_TRANSCRIPT_INTRON_VARIANT	AFR
594	Urinary calculus	genitourinary	rs2284028	NCF4	22	37265172	A	C	C	1.06965	0.0240045	1.02049	1.12117	0.00503399	0.642325	1	3430	107934	0.31271	4.1737e-06	A2_Trans	CODING_TRANSCRIPT_INTRON_VARIANT	AFR
292.5	Transient alteration of awareness	mental disorders	rs2277732	DPP9	19	4723670	C	A	A	1.35993	0.109637	1.09697	1.68593	0.00504567	0.642325	1	1203	115119	0.11697	6.1912e-22	B2_trans,A2_Trans	FIVE_PRIME_UTR_INTRON_VARIANT	AFR
579	Other symptoms involving abdomen and pelvis	digestive	rs9367106	LOC100505711	6	41483390	G	C	C	0.802076	0.0786691	0.687468	0.935791	0.00505449	0.642325	1	3187	112086	0.20225	3.4038e-11	B2_trans	INTERGENIC_VARIANT	AFR
289.8	Polycythemia, secondary	hematopoietic	rs35705950	MUC5B	11	1241221	G	T	T	0.315915	0.411124	0.14113	0.707161	0.00506662	0.642325	1	392	115883	-0.11177	1.2224e-08	B2_trans,A2_Trans	UPSTREAM_GENE_VARIANT	AFR
289	Other diseases of blood and blood-forming organs	hematopoietic	rs9577395	ATP11A	13	113534984	C	G	G	1.25931	0.0822628	1.07179	1.47963	0.00506672	0.642325	1	2334	113366	0.064829	8.6068e-07	B2_trans,A2_Trans	CODING_TRANSCRIPT_INTRON_VARIANT	AFR
537	Other disorders of stomach and duodenum	digestive	rs8052423	SLC22A31	16	89269178	G	T	T	1.12285	0.0413467	1.03544	1.21763	0.00507306	0.642325	1	3635	111243	0.13037	1.0019e-06	A2_Trans	UPSTREAM_GENE_VARIANT	AFR
348.9	Other conditions of brain, NOS	neurological	rs34488998	NKAIN3	8	63408372	G	A	A	1.93754	0.236037	1.21993	3.07726	0.00507591	0.642325	1	1647	114330	0.1355	3.4644e-06	B2_trans	CODING_TRANSCRIPT_INTRON_VARIANT	AFR
292.11	Aphasia	mental disorders	rs34488998	NKAIN3	8	63408372	G	A	A	1.94335	0.237117	1.221	3.09304	0.00507812	0.642325	1	739	115241	0.1355	3.4644e-06	B2_trans	CODING_TRANSCRIPT_INTRON_VARIANT	AFR
474.2	Chronic tonsillitis and adenoiditis	respiratory	rs5023077	FBRSL1	12	133141973	T	C	C	0.841744	0.0614842	0.746181	0.949545	0.00507844	0.642325	1	1006	114863	-0.090901	1.5172e-06	A2_Trans	CODING_TRANSCRIPT_INTRON_VARIANT	AFR
287	Purpura and other hemorrhagic conditions	hematopoietic	rs72655853	SBSPON	8	73985608	A	G	G	1.27208	0.0858934	1.07498	1.50531	0.00508262	0.642325	1	3296	109524	0.22523	8.3915e-07	A2_Trans	CODING_TRANSCRIPT_INTRON_VARIANT	AFR
246	Other disorders of thyroid	endocrine/metabolic	rs35705950	MUC5B	11	1241221	G	T	T	1.37522	0.113732	1.10043	1.71863	0.00508729	0.642325	1	2017	113194	-0.11177	1.2224e-08	B2_trans,A2_Trans	UPSTREAM_GENE_VARIANT	AFR
427.3	Other specified cardiac dysrhythmias	circulatory system	rs581342	LMNA	1	156095466	T	C	C	1.04917	0.0171352	1.01452	1.08501	0.0050873	0.642325	1	10464	97864	0.090245	2.6355e-07	B2_trans	CODING_TRANSCRIPT_INTRON_VARIANT	AFR
159	Malignant neoplasm of other and ill-defined sites within the digestive organs and peritoneum	neoplasms	rs12259804	PLEKHS1	10	115573378	T	C	C	2.23787	0.287572	1.27366	3.93202	0.00509264	0.642325	1	497	115724	-0.27547	4.8674e-08	A2_Trans	INTERGENIC_VARIANT	AFR
574.12	Cholelithiasis with other cholecystitis	digestive	rs721917	SFTPD	10	81706324	A	G	G	1.19536	0.0637247	1.05501	1.35439	0.00510518	0.642325	1	884	115288	0.055247	2.0819e-07	B2_trans	SYNONYMOUS_VARIANT	AFR
312.3	Impulse control disorder	mental disorders	rs9268576	HLA-DRA	6	32395641	T	C	C	1.14944	0.0497434	1.04267	1.26715	0.00511186	0.642325	1	966	113733	0.095134	9.9752e-07	B2_trans	INTERGENIC_VARIANT	AFR
874	Complication of amputation stump	injuries & poisonings	rs7560588	BCL11A	2	60727416	G	A	A	0.729469	0.11268	0.584916	0.909745	0.00511925	0.642325	1	374	115811	-0.12371	2.3396e-07	A2_Trans	CODING_TRANSCRIPT_INTRON_VARIANT	AFR
249	Secondary diabetes mellitus	endocrine/metabolic	rs915823	TMPRSS2	21	42851454	A	C	C	0.872094	0.0488913	0.792405	0.959798	0.00512251	0.642325	1	3169	111446	-0.066039	1.6687e-06	B2_trans	CODING_TRANSCRIPT_INTRON_VARIANT	AFR
964.1	Anticoagulants causing adverse effects	injuries & poisonings	rs147812915	KAT7	17	47858295	C	T	T	2.73681	0.359708	1.35226	5.53897	0.00512752	0.642325	1	614	115841	0.23438	1.0943e-07	A2_Trans	INTERGENIC_VARIANT	AFR
536	Disorders of function of stomach	digestive	rs77534576	DLX4	17	47940666	C	T	T	1.48561	0.141471	1.12586	1.96031	0.00514328	0.642325	1	5856	106786	0.20794	1.7585e-10	B2_trans	INTERGENIC_VARIANT	AFR
602.3	Dysplasia of prostate	genitourinary	rs10774671	OAS1	12	113357193	G	A	A	0.795662	0.081697	0.677935	0.933833	0.00514343	0.642325	1	713	115628	0.12569	3.6032e-11	A2_Trans	SPLICE_ACCEPTOR_VARIANT	AFR
272.1	Hyperlipidemia	endocrine/metabolic	rs3746539	PTPRT	20	40702071	G	A	A	1.03696	0.0129791	1.01092	1.06368	0.00516454	0.642325	1	7867	32782	0.05405	1.7723e-06	B2_trans	THREE_PRIME_UTR_EXON_VARIANT	AFR
365.1	Open-angle glaucoma	sense organs	rs10774671	OAS1	12	113357193	G	A	A	1.02946	0.0103847	1.00872	1.05063	0.00517776	0.642325	1	6177	82549	0.12569	3.6032e-11	A2_Trans	SPLICE_ACCEPTOR_VARIANT	AFR
628	Ovarian cyst	genitourinary	rs62200027	CASC20	20	6469515	G	A	A	1.18864	0.0618287	1.05298	1.34177	0.00519079	0.642325	1	1220	114206	-0.053006	3.3456e-06	B2_trans,A2_Trans	NON_CODING_TRANSCRIPT_INTRON_VARIANT	AFR
280.2	Iron deficiency anemia secondary to blood loss (chronic)	hematopoietic	rs67579710	THBS3	1	155173527	G	A	A	1.11578	0.0391993	1.03326	1.20488	0.00519416	0.642325	1	2577	112344	-0.10348	1.0252e-09	B2_trans	CODING_TRANSCRIPT_INTRON_VARIANT	AFR
497	Bronchitis	respiratory	rs1405655	NR1H2	19	50882619	T	C	C	0.946583	0.0196431	0.910833	0.983737	0.00519505	0.642325	1	11380	99282	0.075181	1.1208e-11	B2_trans,A2_Trans	CODING_TRANSCRIPT_INTRON_VARIANT	AFR
250	Diabetes mellitus	endocrine/metabolic	rs61667602	CRHR1	17	43785349	T	C	C	1.04584	0.0160401	1.01347	1.07924	0.00520519	0.642325	1	5795	63182	-0.093554	9.1279e-12	B2_trans	FIVE_PRIME_UTR_INTRON_VARIANT	AFR
278.1	Obesity	endocrine/metabolic	rs61667602	CRHR1	17	43785349	T	C	C	1.04473	0.0156654	1.01314	1.07731	0.00521322	0.642325	1	8976	57676	-0.093554	9.1279e-12	B2_trans	FIVE_PRIME_UTR_INTRON_VARIANT	AFR
529	Diseases and other conditions of the tongue	digestive	rs67959919	LZTFL1	3	45871908	G	A	A	1.87252	0.224586	1.20576	2.908	0.00522084	0.642325	1	1187	115073	0.59355	1.6043e-80	A2_Trans	CODING_TRANSCRIPT_INTRON_VARIANT	AFR
377.3	Optic neuritis/neuropathy	sense organs	rs581342	LMNA	1	156095466	T	C	C	1.13095	0.0440806	1.03734	1.233	0.00524502	0.642325	1	1513	114004	0.090245	2.6355e-07	B2_trans	CODING_TRANSCRIPT_INTRON_VARIANT	AFR
433.6	Acute, but ill-defined cerebrovascular disease	circulatory system	rs9367106	LOC100505711	6	41483390	G	C	C	1.12007	0.0406244	1.03435	1.2129	0.00525009	0.642325	1	1820	110561	0.20225	3.4038e-11	B2_trans	INTERGENIC_VARIANT	AFR
250.23	Type 2 diabetes with ophthalmic manifestations	endocrine/metabolic	rs8080583	KANSL1	17	44162597	C	A	A	1.04643	0.0162604	1.01361	1.08032	0.00525051	0.642325	1	5978	100424	-0.12662	2.0785e-08	A2_Trans	CODING_TRANSCRIPT_INTRON_VARIANT	AFR
172.2	Other non-epithelial cancer of skin	neoplasms	rs1453205	LOC101928196	2	19901073	C	T	T	1.17959	0.05918	1.0504	1.32466	0.00525665	0.642325	1	927	115122	0.096992	3.6368e-06	A2_Trans	INTERGENIC_VARIANT	AFR
585.33	Chronic Kidney Disease, Stage III	genitourinary	rs35705950	MUC5B	11	1241221	G	T	T	0.86569	0.0517014	0.782265	0.958011	0.00527647	0.642325	1	3460	101396	-0.11177	1.2224e-08	B2_trans,A2_Trans	UPSTREAM_GENE_VARIANT	AFR
367.2	Astigmatism	sense organs	rs11085727	TYK2	19	10466123	C	T	T	0.953253	0.0171628	0.921721	0.985865	0.00527995	0.642325	1	18317	74732	0.17253	2.3333e-18	A2_Trans,B2_trans	CODING_TRANSCRIPT_INTRON_VARIANT	AFR
1010.6	NA	NA	rs35508621	LZTFL1	3	45880481	T	C	C	0.59266	0.187549	0.410359	0.855949	0.0052819	0.642325	1	1565	112806	0.38931	6.0917e-89	B2_trans	CODING_TRANSCRIPT_INTRON_VARIANT	AFR
716.1	Unspecified polyarthropathy or polyarthritis	musculoskeletal	rs7960611	CLEC1A	12	10230416	G	A	A	0.773493	0.0920926	0.645753	0.9265	0.00528834	0.642325	1	472	115882	-0.1584	3.3086e-07	A2_Trans	CODING_TRANSCRIPT_INTRON_VARIANT	AFR
282.5	Sickle cell anemia	hematopoietic	rs67959919	LZTFL1	3	45871908	G	A	A	1.52684	0.151745	1.13404	2.05569	0.00528918	0.642325	1	715	114693	0.59355	1.6043e-80	A2_Trans	CODING_TRANSCRIPT_INTRON_VARIANT	AFR
270.3	Disorders of plasma protein metabolism	endocrine/metabolic	rs2284028	NCF4	22	37265172	A	C	C	1.10717	0.0365053	1.03072	1.18929	0.00528918	0.642325	1	1426	113087	0.31271	4.1737e-06	A2_Trans	CODING_TRANSCRIPT_INTRON_VARIANT	AFR
170	Cancer of bone and connective tissue	neoplasms	rs9367106	LOC100505711	6	41483390	G	C	C	0.663509	0.147126	0.497293	0.885281	0.00530077	0.642325	1	525	115696	0.20225	3.4038e-11	B2_trans	INTERGENIC_VARIANT	AFR
214	Lipoma	neoplasms	rs505922	ABO	9	136149229	T	C	C	1.05942	0.0207019	1.01729	1.10329	0.00530137	0.642325	1	4449	106930	-0.099884	2.0889e-20	B2_trans	CODING_TRANSCRIPT_INTRON_VARIANT	AFR
284	Aplastic anemia	hematopoietic	rs72655853	SBSPON	8	73985608	A	G	G	1.4923	0.143608	1.1262	1.97741	0.00531032	0.642325	1	1238	114264	0.22523	8.3915e-07	A2_Trans	CODING_TRANSCRIPT_INTRON_VARIANT	AFR
585.34	Chronic Kidney Disease, Stage IV	genitourinary	rs2284028	NCF4	22	37265172	A	C	C	1.08039	0.0277551	1.02319	1.14079	0.0053394	0.642325	1	1167	111641	0.31271	4.1737e-06	A2_Trans	CODING_TRANSCRIPT_INTRON_VARIANT	AFR
287.3	Thrombocytopenia	hematopoietic	rs147812915	KAT7	17	47858295	C	T	T	0.640104	0.160145	0.467666	0.876125	0.00534032	0.642325	1	3056	109893	0.23438	1.0943e-07	A2_Trans	INTERGENIC_VARIANT	AFR
261	Vitamin deficiency	endocrine/metabolic	rs1250993	LOC101929525	10	81399565	C	G	G	0.967348	0.0119176	0.945014	0.990209	0.00534369	0.642325	1	12425	74253	0.12403	5.3767e-08	A2_Trans	INTERGENIC_VARIANT	AFR
626.11	Absent or infrequent menstruation	genitourinary	rs467843	TRAPPC13	5	64945715	A	G	G	1.19583	0.0642196	1.0544	1.35623	0.00535496	0.642325	1	910	115178	-0.089724	1.7259e-06	A2_Trans	CODING_TRANSCRIPT_INTRON_VARIANT	AFR
870.3	Other open wound of head and face	injuries & poisonings	rs1453205	LOC101928196	2	19901073	C	T	T	0.824855	0.069142	0.720317	0.944564	0.00535582	0.642325	1	1752	114436	0.096992	3.6368e-06	A2_Trans	INTERGENIC_VARIANT	AFR
281	Other deficiency anemia	hematopoietic	rs9577395	ATP11A	13	113534984	C	G	G	1.12997	0.0438886	1.03683	1.23147	0.00536727	0.642325	1	3841	108961	0.064829	8.6068e-07	B2_trans,A2_Trans	CODING_TRANSCRIPT_INTRON_VARIANT	AFR
509	Respiratory failure, insufficiency, arrest	respiratory	rs12660421	FOXP4-AS1	6	41488378	G	A	A	0.895892	0.0394961	0.829157	0.967999	0.00537859	0.642325	1	3910	106629	0.35506	1.1424e-09	A2_Trans	DOWNSTREAM_GENE_VARIANT	AFR
1010.6	NA	NA	rs8080583	KANSL1	17	44162597	C	A	A	0.892518	0.0408522	0.823841	0.966919	0.00537883	0.642325	1	1565	112806	-0.12662	2.0785e-08	A2_Trans	CODING_TRANSCRIPT_INTRON_VARIANT	AFR
261.4	Vitamin D deficiency	endocrine/metabolic	rs11234800	ME3	11	86479407	G	C	C	0.915002	0.0319152	0.85952	0.974066	0.00538107	0.642325	1	11753	78491	-0.077173	3.0702e-06	B2_trans	INTERGENIC_VARIANT	AFR
291.1	Transient mental disorders due to conditions classified elsewhere	mental disorders	rs10774671	OAS1	12	113357193	G	A	A	1.30432	0.0954617	1.08175	1.57269	0.00538342	0.642325	1	375	116073	0.12569	3.6032e-11	A2_Trans	SPLICE_ACCEPTOR_VARIANT	AFR
555.2	Ulcerative colitis	digestive	rs467843	TRAPPC13	5	64945715	A	G	G	0.860964	0.0538123	0.774783	0.956732	0.00540359	0.642325	1	1034	114862	-0.089724	1.7259e-06	A2_Trans	CODING_TRANSCRIPT_INTRON_VARIANT	AFR
851	Complications of transplants and reattached limbs	injuries & poisonings	rs67959919	LZTFL1	3	45871908	G	A	A	0.532918	0.226245	0.342043	0.83031	0.00540437	0.642325	1	1781	113513	0.59355	1.6043e-80	A2_Trans	CODING_TRANSCRIPT_INTRON_VARIANT	AFR
370.3	Keratoconjunctivitis	sense organs	rs11085727	TYK2	19	10466123	C	T	T	0.841414	0.0620742	0.745027	0.950271	0.0054077	0.642325	1	3303	111778	0.17253	2.3333e-18	A2_Trans,B2_trans	CODING_TRANSCRIPT_INTRON_VARIANT	AFR
283	Acquired hemolytic anemias	hematopoietic	rs117169628	SLC22A31	16	89262657	G	A	A	1.88315	0.227588	1.20548	2.94176	0.00541746	0.642325	1	324	116095	0.081201	5.77e-07	B2_trans	SYNONYMOUS_VARIANT	AFR
338	Pain	neurological	rs10086829	COL14A1	8	121149129	G	A	A	0.954835	0.0166199	0.924233	0.98645	0.00542222	0.642325	1	16793	79496	-0.097352	3.8599e-06	A2_Trans	FIVE_PRIME_UTR_INTRON_VARIANT	AFR
290.16	Vascular dementia	mental disorders	rs1405655	NR1H2	19	50882619	T	C	C	0.88764	0.0428715	0.816102	0.965449	0.00543363	0.642325	1	792	114653	0.075181	1.1208e-11	B2_trans,A2_Trans	CODING_TRANSCRIPT_INTRON_VARIANT	AFR
724	Other and unspecified disorders of back	musculoskeletal	rs9577395	ATP11A	13	113534984	C	G	G	1.12977	0.0439078	1.03662	1.23131	0.00545322	0.642325	1	6252	106556	0.064829	8.6068e-07	B2_trans,A2_Trans	CODING_TRANSCRIPT_INTRON_VARIANT	AFR
619	Noninflammatory female genital disorders	genitourinary	rs581342	LMNA	1	156095466	T	C	C	0.912855	0.0328179	0.855987	0.973501	0.00546443	0.642325	1	2718	111464	0.090245	2.6355e-07	B2_trans	CODING_TRANSCRIPT_INTRON_VARIANT	AFR
191.1	Cancer of brain and nervous system	neoplasms	rs67579710	THBS3	1	155173527	G	A	A	1.30515	0.0958667	1.08158	1.57493	0.00546967	0.642325	1	338	116063	-0.10348	1.0252e-09	B2_trans	CODING_TRANSCRIPT_INTRON_VARIANT	AFR
368.2	Diplopia and disorders of binocular vision	sense organs	rs1878527	ANKRD30BL	2	133056313	T	C	C	0.87129	0.0496059	0.790566	0.960256	0.00547773	0.642325	1	1914	113440	-0.077457	2.0215e-06	B2_trans	INTERGENIC_VARIANT	AFR
586.2	Cyst of kidney, acquired	genitourinary	rs581342	LMNA	1	156095466	T	C	C	0.925235	0.0279784	0.875864	0.977389	0.00547927	0.642325	1	3772	110036	0.090245	2.6355e-07	B2_trans	CODING_TRANSCRIPT_INTRON_VARIANT	AFR
560	Intestinal obstruction without mention of hernia	digestive	rs10774671	OAS1	12	113357193	G	A	A	1.08218	0.0284396	1.02351	1.14421	0.00548785	0.642325	1	2916	111128	0.12569	3.6032e-11	A2_Trans	SPLICE_ACCEPTOR_VARIANT	AFR
371.1	Uveitis, noninfectious or NOS	sense organs	rs8052423	SLC22A31	16	89269178	G	T	T	0.911227	0.0334863	0.853342	0.973039	0.00550041	0.642325	1	1520	112066	0.13037	1.0019e-06	A2_Trans	UPSTREAM_GENE_VARIANT	AFR
589	Abnormal results of function study of kidney	genitourinary	rs8080583	KANSL1	17	44162597	C	A	A	1.17939	0.0594422	1.04969	1.32512	0.00550607	0.642325	1	2240	113775	-0.12662	2.0785e-08	A2_Trans	CODING_TRANSCRIPT_INTRON_VARIANT	AFR
381.2	Eustachian tube disorders	sense organs	rs1250993	LOC101929525	10	81399565	C	G	G	0.870029	0.0501584	0.788567	0.959906	0.00550689	0.642325	1	2158	113328	0.12403	5.3767e-08	A2_Trans	INTERGENIC_VARIANT	AFR
703.1	Ingrowing nail	dermatologic	rs7605877	FOXI3	2	88559025	T	C	C	1.05741	0.020111	1.01654	1.09992	0.00551003	0.642325	1	4284	106651	-0.071053	3.3369e-06	B2_trans	INTERGENIC_VARIANT	AFR
250.23	Type 2 diabetes with ophthalmic manifestations	endocrine/metabolic	rs495828	ABO	9	136154867	G	T	T	1.06116	0.0213908	1.01759	1.1066	0.00551674	0.642325	1	5978	100424	-0.13432	6.5649e-10	A2_Trans	UPSTREAM_GENE_VARIANT	AFR
356	Hereditary and idiopathic peripheral neuropathy	neurological	rs35508621	LZTFL1	3	45880481	T	C	C	0.786918	0.0863498	0.664398	0.932031	0.005518	0.642325	1	7690	101849	0.38931	6.0917e-89	B2_trans	CODING_TRANSCRIPT_INTRON_VARIANT	AFR
580.32	Nephritis and nephropathy with pathological lesion	genitourinary	rs581342	LMNA	1	156095466	T	C	C	0.848576	0.0591711	0.755656	0.952922	0.00552143	0.642325	1	832	115223	0.090245	2.6355e-07	B2_trans	CODING_TRANSCRIPT_INTRON_VARIANT	AFR
447.1	Stricture of artery	circulatory system	rs1453205	LOC101928196	2	19901073	C	T	T	0.739521	0.108753	0.597557	0.915212	0.0055261	0.642325	1	840	115631	0.096992	3.6368e-06	A2_Trans	INTERGENIC_VARIANT	AFR
301	Personality disorders	mental disorders	rs622568	SEC61G	7	54647894	A	C	C	1.05446	0.0191128	1.01569	1.09471	0.00552729	0.642325	1	3657	106608	0.11965	2.6006e-06	A2_Trans	INTERGENIC_VARIANT	AFR
480	Pneumonia	respiratory	rs13050728	IFNAR2	21	34615210	T	C	C	0.949121	0.0188227	0.914745	0.98479	0.00553311	0.642325	1	6851	100409	-0.10657	4.0686e-21	B2_trans,A2_Trans	CODING_TRANSCRIPT_INTRON_VARIANT	AFR
364	Corneal opacity and other disorders of cornea	sense organs	rs60869999	MYO1C	17	1390948	A	T	T	0.877277	0.0472033	0.799755	0.962313	0.00554056	0.642325	1	3302	110903	0.059541	2.9039e-06	B2_trans	CODING_TRANSCRIPT_INTRON_VARIANT	AFR
242.1	Graves' disease	endocrine/metabolic	rs1878527	ANKRD30BL	2	133056313	T	C	C	0.848625	0.059184	0.755681	0.953001	0.00554834	0.642325	1	392	115359	-0.077457	2.0215e-06	B2_trans	INTERGENIC_VARIANT	AFR
562	Diverticulosis and diverticulitis	digestive	rs495828	ABO	9	136154867	G	T	T	0.94047	0.0221347	0.900542	0.982168	0.00555719	0.642325	1	12169	94047	-0.13432	6.5649e-10	A2_Trans	UPSTREAM_GENE_VARIANT	AFR
368.2	Diplopia and disorders of binocular vision	sense organs	rs9497053	UTRN	6	145026256	G	A	A	0.89053	0.0418159	0.820455	0.96659	0.00556099	0.642325	1	1914	113440	-0.064841	1.0064e-06	B2_trans	CODING_TRANSCRIPT_INTRON_VARIANT	AFR
1090	NA	NA	rs1453205	LOC101928196	2	19901073	C	T	T	0.911507	0.0334318	0.853695	0.973234	0.00557998	0.642325	1	2615	111987	0.096992	3.6368e-06	A2_Trans	INTERGENIC_VARIANT	AFR
189.2	Cancer of bladder	neoplasms	rs11234800	ME3	11	86479407	G	C	C	1.36132	0.111299	1.09452	1.69316	0.00558135	0.642325	1	744	114824	-0.077173	3.0702e-06	B2_trans	INTERGENIC_VARIANT	AFR
145.3	Cancer of major salivary glands	neoplasms	rs1453205	LOC101928196	2	19901073	C	T	T	1.29784	0.0940727	1.07931	1.56062	0.00558346	0.642325	1	160	116267	0.096992	3.6368e-06	A2_Trans	INTERGENIC_VARIANT	AFR
624.9	stress incontinence, female	genitourinary	rs6869036	MGAT1	5	180223327	C	T	T	1.32952	0.102797	1.08691	1.62628	0.0055934	0.642325	1	1079	114327	0.25536	1.7578e-06	A2_Trans	FIVE_PRIME_UTR_INTRON_VARIANT	AFR
426.9	Cardiac pacemaker/device in situ	circulatory system	rs581342	LMNA	1	156095466	T	C	C	1.07169	0.0249907	1.02047	1.12549	0.005594	0.642325	1	784	112195	0.090245	2.6355e-07	B2_trans	CODING_TRANSCRIPT_INTRON_VARIANT	AFR
327.3	Sleep apnea	neurological	rs7579014	BCL11A	2	60707894	G	A	A	0.973456	0.0097099	0.955105	0.992159	0.00559425	0.642325	1	5667	69843	-0.05629	1.2614e-06	B2_trans	CODING_TRANSCRIPT_INTRON_VARIANT	AFR
960	Poisoning by antibiotics	injuries & poisonings	rs77534576	DLX4	17	47940666	C	T	T	2.22317	0.288439	1.26315	3.91285	0.00560804	0.642325	1	1588	114457	0.20794	1.7585e-10	B2_trans	INTERGENIC_VARIANT	AFR
132	Infestation (lice, mites)	infectious diseases	rs9577395	ATP11A	13	113534984	C	G	G	1.39363	0.119832	1.10191	1.76257	0.00560906	0.642325	1	1459	114800	0.064829	8.6068e-07	B2_trans,A2_Trans	CODING_TRANSCRIPT_INTRON_VARIANT	AFR
473.1	Chronic laryngitis	respiratory	rs72711165	TMEM65	8	125336564	T	C	C	1.77587	0.207365	1.18277	2.66637	0.00561474	0.642325	1	662	115776	0.18279	6.0907e-07	B2_trans	CODING_TRANSCRIPT_INTRON_VARIANT	AFR
426.31	Right bundle branch block	circulatory system	rs915823	TMPRSS2	21	42851454	A	C	C	1.20278	0.0666727	1.05545	1.37069	0.00561712	0.642325	1	1356	114432	-0.066039	1.6687e-06	B2_trans	CODING_TRANSCRIPT_INTRON_VARIANT	AFR
859	Complication due to other implant and internal device	injuries & poisonings	rs8080583	KANSL1	17	44162597	C	A	A	0.835115	0.0650689	0.735122	0.948709	0.00562034	0.642325	1	1199	114857	-0.12662	2.0785e-08	A2_Trans	CODING_TRANSCRIPT_INTRON_VARIANT	AFR
509	Respiratory failure, insufficiency, arrest	respiratory	rs721917	SFTPD	10	81706324	A	G	G	1.05393	0.0189704	1.01546	1.09385	0.00562587	0.642325	1	3910	106629	0.055247	2.0819e-07	B2_trans	SYNONYMOUS_VARIANT	AFR
272.1	Hyperlipidemia	endocrine/metabolic	rs9896243	NSF	17	44826056	C	G	G	1.04531	0.0160066	1.01302	1.07862	0.00563567	0.642325	1	7867	32782	-0.13155	3.2234e-08	A2_Trans	CODING_TRANSCRIPT_INTRON_VARIANT	AFR
458.9	Hypotension NOS	circulatory system	rs67959919	LZTFL1	3	45871908	G	A	A	0.756561	0.100793	0.620938	0.921806	0.00564438	0.642325	1	6883	104835	0.59355	1.6043e-80	A2_Trans	CODING_TRANSCRIPT_INTRON_VARIANT	AFR
709	Diffuse diseases of connective tissue	dermatologic	rs72711165	TMEM65	8	125336564	T	C	C	0.605197	0.181476	0.424057	0.863714	0.00565215	0.642325	1	854	115029	0.18279	6.0907e-07	B2_trans	CODING_TRANSCRIPT_INTRON_VARIANT	AFR
202.2	Non-Hodgkins lymphoma	neoplasms	rs9461128	TMEM14B	6	10753875	T	C	C	1.15879	0.05326	1.04393	1.28629	0.00565493	0.642325	1	518	115211	0.13046	3.4269e-06	B2_trans	CODING_TRANSCRIPT_INTRON_VARIANT	AFR
681	Superficial cellulitis and abscess	dermatologic	rs147812915	KAT7	17	47858295	C	T	T	1.19076	0.0631	1.05223	1.34752	0.00565977	0.642325	1	13351	85188	0.23438	1.0943e-07	A2_Trans	INTERGENIC_VARIANT	AFR
586.4	Stricture/obstruction of ureter	genitourinary	rs60305836	CDH8	16	61709381	A	C	C	1.22301	0.0727888	1.06041	1.41055	0.00567906	0.642325	1	896	115239	0.086719	1.1846e-06	B2_trans	CODING_TRANSCRIPT_INTRON_VARIANT	AFR
604	Disorders of penis	genitourinary	rs61667602	CRHR1	17	43785349	T	C	C	1.14296	0.0483173	1.03969	1.25649	0.00568393	0.642325	1	2742	111378	-0.093554	9.1279e-12	B2_trans	FIVE_PRIME_UTR_INTRON_VARIANT	AFR
612	Breast conditions, congenital or relating to hormones	genitourinary	rs35705950	MUC5B	11	1241221	G	T	T	1.29795	0.0943126	1.0789	1.56149	0.00568955	0.642325	1	1746	112658	-0.11177	1.2224e-08	B2_trans,A2_Trans	UPSTREAM_GENE_VARIANT	AFR
366.1	Nonsenile Cataract	sense organs	rs76073397	MIR548H2	16	11386452	T	C	C	1.61093	0.172441	1.14894	2.2587	0.00569068	0.642325	1	1610	114224	0.14454	9.6663e-07	A2_Trans,B2_trans	INTERGENIC_VARIANT	AFR
1010.6	NA	NA	rs76423999	SLC12A7	5	1098067	T	A	A	1.24203	0.0784053	1.06511	1.44834	0.00570152	0.642325	1	1565	112806	0.18412	3.8813e-07	A2_Trans	CODING_TRANSCRIPT_INTRON_VARIANT	AFR
442.11	Abdominal aortic aneurysm	circulatory system	rs62200027	CASC20	20	6469515	G	A	A	0.850404	0.0586168	0.758107	0.953937	0.00570164	0.642325	1	1265	113853	-0.053006	3.3456e-06	B2_trans,A2_Trans	NON_CODING_TRANSCRIPT_INTRON_VARIANT	AFR
295	Schizophrenia and other psychotic disorders	mental disorders	rs10086829	COL14A1	8	121149129	G	A	A	0.94323	0.0211438	0.904941	0.98314	0.0057069	0.642325	1	3664	102155	-0.097352	3.8599e-06	A2_Trans	FIVE_PRIME_UTR_INTRON_VARIANT	AFR
458.1	Orthostatic hypotension	circulatory system	rs7605877	FOXI3	2	88559025	T	C	C	1.08822	0.0305982	1.02488	1.15548	0.00572583	0.643662	1	4409	109834	-0.071053	3.3369e-06	B2_trans	INTERGENIC_VARIANT	AFR
369.2	Eye infection, viral	sense organs	rs732990	CIB4	2	26842146	C	G	G	0.850964	0.05842	0.758899	0.954197	0.00573591	0.644002	1	1492	114366	0.056389	5.6358e-07	B2_trans	CODING_TRANSCRIPT_INTRON_VARIANT	AFR
276.42	Alkalosis	endocrine/metabolic	rs9367106	LOC100505711	6	41483390	G	C	C	0.607102	0.180724	0.426019	0.865156	0.00575475	0.644131	1	1128	115220	0.20225	3.4038e-11	B2_trans	INTERGENIC_VARIANT	AFR
737	Curvature of spine	musculoskeletal	rs6869036	MGAT1	5	180223327	C	T	T	0.651986	0.154895	0.481273	0.883253	0.00575487	0.644131	1	2247	113451	0.25536	1.7578e-06	A2_Trans	FIVE_PRIME_UTR_INTRON_VARIANT	AFR
840.2	Rotator cuff (capsule) sprain	injuries & poisonings	rs11234800	ME3	11	86479407	G	C	C	0.759583	0.0995875	0.624894	0.923304	0.00575823	0.644131	1	2527	111730	-0.077173	3.0702e-06	B2_trans	INTERGENIC_VARIANT	AFR
694	Dyschromia and Vitiligo	dermatologic	rs61667602	CRHR1	17	43785349	T	C	C	1.12421	0.0424203	1.03452	1.22168	0.00577946	0.645282	1	5516	107798	-0.093554	9.1279e-12	B2_trans	FIVE_PRIME_UTR_INTRON_VARIANT	AFR
370.2	Superficial keratitis	sense organs	rs67579710	THBS3	1	155173527	G	A	A	0.800975	0.0804333	0.684154	0.937743	0.00579567	0.645282	1	1608	114578	-0.10348	1.0252e-09	B2_trans	CODING_TRANSCRIPT_INTRON_VARIANT	AFR
250.23	Type 2 diabetes with ophthalmic manifestations	endocrine/metabolic	rs2277732	DPP9	19	4723670	C	A	A	1.06603	0.0231752	1.01869	1.11557	0.00579896	0.645282	1	5978	100424	0.11697	6.1912e-22	B2_trans,A2_Trans	FIVE_PRIME_UTR_INTRON_VARIANT	AFR
338.2	Chronic pain	neurological	rs622568	SEC61G	7	54647894	A	C	C	1.03676	0.0130876	1.01051	1.0637	0.00580327	0.645282	1	12626	88853	0.11965	2.6006e-06	A2_Trans	INTERGENIC_VARIANT	AFR
428	Congestive heart failure; nonhypertensive	circulatory system	rs495828	ABO	9	136154867	G	T	T	1.05457	0.0192618	1.0155	1.09515	0.00580386	0.645282	1	4929	98194	-0.13432	6.5649e-10	A2_Trans	UPSTREAM_GENE_VARIANT	AFR
313	Pervasive developmental disorders	mental disorders	rs1878527	ANKRD30BL	2	133056313	T	C	C	0.868204	0.0512535	0.785226	0.959951	0.00582567	0.646525	1	779	114620	-0.077457	2.0215e-06	B2_trans	INTERGENIC_VARIANT	AFR
1004	NA	NA	rs76423999	SLC12A7	5	1098067	T	A	A	0.772073	0.0938224	0.642386	0.92794	0.00583182	0.646525	1	2323	113009	0.18412	3.8813e-07	A2_Trans	CODING_TRANSCRIPT_INTRON_VARIANT	AFR
536	Disorders of function of stomach	digestive	rs11234800	ME3	11	86479407	G	C	C	1.19736	0.0653357	1.05344	1.36093	0.00583736	0.646525	1	5856	106786	-0.077173	3.0702e-06	B2_trans	INTERGENIC_VARIANT	AFR
426	Cardiac conduction disorders	circulatory system	rs7960611	CLEC1A	12	10230416	G	A	A	1.04334	0.0153936	1.01234	1.0753	0.00584337	0.646525	1	13359	87717	-0.1584	3.3086e-07	A2_Trans	CODING_TRANSCRIPT_INTRON_VARIANT	AFR
433.12	Cerebral atherosclerosis	circulatory system	rs62200027	CASC20	20	6469515	G	A	A	1.34602	0.107899	1.08945	1.66301	0.00588783	0.647103	1	831	115493	-0.053006	3.3456e-06	B2_trans,A2_Trans	NON_CODING_TRANSCRIPT_INTRON_VARIANT	AFR
271	Disorders of carbohydrate transport and metabolism	endocrine/metabolic	rs5023077	FBRSL1	12	133141973	T	C	C	0.924062	0.028679	0.873554	0.977491	0.00589105	0.647103	1	4385	108313	-0.090901	1.5172e-06	A2_Trans	CODING_TRANSCRIPT_INTRON_VARIANT	AFR
303	Psychogenic and somatoform disorders	mental disorders	rs7605877	FOXI3	2	88559025	T	C	C	0.930615	0.026115	0.88418	0.979488	0.00589444	0.647103	1	2831	110571	-0.071053	3.3369e-06	B2_trans	INTERGENIC_VARIANT	AFR
939	Atopic/contact dermatitis due to other or unspecified	dermatologic	rs35154152	THBS3	1	155172725	T	C	C	1.03856	0.0137393	1.01096	1.0669	0.00589556	0.647103	1	14789	84107	-0.20528	2.3574e-11	A2_Trans	SYNONYMOUS_VARIANT	AFR
592	Cystitis and urethritis	genitourinary	rs34488998	NKAIN3	8	63408372	G	A	A	1.52507	0.153352	1.12916	2.05979	0.00592154	0.647103	1	4867	109654	0.1355	3.4644e-06	B2_trans	CODING_TRANSCRIPT_INTRON_VARIANT	AFR
411.4	Coronary atherosclerosis	circulatory system	rs76423999	SLC12A7	5	1098067	T	A	A	0.930029	0.0263605	0.883199	0.979343	0.00592668	0.647103	1	7047	90931	0.18412	3.8813e-07	A2_Trans	CODING_TRANSCRIPT_INTRON_VARIANT	AFR
686.4	Pyogenic granuloma	dermatologic	rs111837807	CCHCR1	6	31121232	T	C	C	1.57561	0.165219	1.13976	2.17812	0.0059278	0.647103	1	524	115887	0.20363	2.152e-11	A2_Trans,B2_trans	CODING_TRANSCRIPT_INTRON_VARIANT	AFR
440.21	Atherosclerosis of native arteries of the extremities with ulceration or gangrene	circulatory system	rs12809318	FBRSL1	12	133140840	T	C	C	0.859651	0.0549707	0.771847	0.957444	0.00594003	0.647103	1	589	115193	-0.062781	9.5289e-09	B2_trans	CODING_TRANSCRIPT_INTRON_VARIANT	AFR
754	Congenital musculoskeletal deformities of spine	congenital anomalies	rs7579014	BCL11A	2	60707894	G	A	A	1.20937	0.0691014	1.05619	1.38477	0.0059406	0.647103	1	942	115228	-0.05629	1.2614e-06	B2_trans	CODING_TRANSCRIPT_INTRON_VARIANT	AFR
711	Arthropathy associated with infections	musculoskeletal	rs147812915	KAT7	17	47858295	C	T	T	1.82295	0.218307	1.18837	2.7964	0.00594996	0.647103	1	1146	114701	0.23438	1.0943e-07	A2_Trans	INTERGENIC_VARIANT	AFR
480.11	Pneumococcal pneumonia	respiratory	rs1453205	LOC101928196	2	19901073	C	T	T	0.806326	0.0782733	0.691647	0.94002	0.00595593	0.647103	1	1086	115203	0.096992	3.6368e-06	A2_Trans	INTERGENIC_VARIANT	AFR
946	Anaphylactic shock NOS	injuries & poisonings	rs9268576	HLA-DRA	6	32395641	T	C	C	0.826762	0.0691732	0.721938	0.946805	0.00595622	0.647103	1	1853	113531	0.095134	9.9752e-07	B2_trans	INTERGENIC_VARIANT	AFR
580.12	Non-proliferative glomerulonephritis	genitourinary	rs9268576	HLA-DRA	6	32395641	T	C	C	1.33847	0.106012	1.08736	1.64758	0.00595996	0.647103	1	189	116103	0.095134	9.9752e-07	B2_trans	INTERGENIC_VARIANT	AFR
451.2	Phlebitis and thrombophlebitis of lower extremities	circulatory system	rs2924480	ELF5	11	34529831	T	C	C	1.30895	0.0979189	1.08037	1.58588	0.00596962	0.647103	1	951	115287	-0.11648	2.817e-07	A2_Trans	CODING_TRANSCRIPT_INTRON_VARIANT	AFR
1002	NA	NA	rs622568	SEC61G	7	54647894	A	C	C	1.04883	0.0173418	1.01378	1.08509	0.00597971	0.647103	1	7443	101121	0.11965	2.6006e-06	A2_Trans	INTERGENIC_VARIANT	AFR
241.2	Nontoxic multinodular goiter	endocrine/metabolic	rs9501257	HLA-DPB1	6	33055355	A	G	G	0.92036	0.0301973	0.867469	0.976477	0.00599138	0.647103	1	1128	113137	0.17269	4.1339e-08	A2_Trans	THREE_PRIME_UTR_EXON_VARIANT	AFR
260.3	Adult failure to thrive	endocrine/metabolic	rs732990	CIB4	2	26842146	C	G	G	0.858339	0.0555873	0.769738	0.957138	0.0059951	0.647103	1	1019	114751	0.056389	5.6358e-07	B2_trans	CODING_TRANSCRIPT_INTRON_VARIANT	AFR
535.2	Atrophic gastritis	digestive	rs9497053	UTRN	6	145026256	G	A	A	0.85857	0.0554892	0.770093	0.957212	0.0059952	0.647103	1	3195	112728	-0.064841	1.0064e-06	B2_trans	CODING_TRANSCRIPT_INTRON_VARIANT	AFR
1100	NA	NA	rs11234800	ME3	11	86479407	G	C	C	0.778979	0.0909032	0.651852	0.930899	0.00600224	0.647103	1	4942	108736	-0.077173	3.0702e-06	B2_trans	INTERGENIC_VARIANT	AFR
465.2	Acute pharyngitis	respiratory	rs72655853	SBSPON	8	73985608	A	G	G	1.22806	0.0747763	1.06065	1.42191	0.00600727	0.647103	1	12083	99017	0.22523	8.3915e-07	A2_Trans	CODING_TRANSCRIPT_INTRON_VARIANT	AFR
614	Inflammatory diseases of female pelvic organs	genitourinary	rs7960611	CLEC1A	12	10230416	G	A	A	0.915598	0.0321095	0.859752	0.975072	0.00602981	0.647103	1	2928	109044	-0.1584	3.3086e-07	A2_Trans	CODING_TRANSCRIPT_INTRON_VARIANT	AFR
535	Gastritis and duodenitis	digestive	rs12809318	FBRSL1	12	133140840	T	C	C	1.05736	0.0203125	1.01609	1.1003	0.00603801	0.647103	1	9719	99518	-0.062781	9.5289e-09	B2_trans	CODING_TRANSCRIPT_INTRON_VARIANT	AFR
697	Sarcoidosis	dermatologic	rs55654108	PDCL3P4	3	101425703	A	G	G	1.11503	0.0396635	1.03163	1.20517	0.00605036	0.647103	1	296	114677	-0.05662	1.0636e-06	B2_trans	INTERGENIC_VARIANT	AFR
580.3	Nephritis and nephropathy without mention of glomerulonephritis	genitourinary	rs7560588	BCL11A	2	60727416	G	A	A	0.848814	0.0597146	0.755064	0.954205	0.00605163	0.647103	1	1630	113470	-0.12371	2.3396e-07	A2_Trans	CODING_TRANSCRIPT_INTRON_VARIANT	AFR
580	Nephritis; nephrosis; renal sclerosis	genitourinary	rs9268576	HLA-DRA	6	32395641	T	C	C	1.13067	0.0447433	1.03574	1.2343	0.00605622	0.647103	1	2107	112096	0.095134	9.9752e-07	B2_trans	INTERGENIC_VARIANT	AFR
327.41	Organic or persistent insomnia	neurological	rs10129899	LINC00637	14	104330432	C	A	A	0.865865	0.0524764	0.781236	0.959662	0.00605866	0.647103	1	1870	113356	-0.057002	2.1916e-06	B2_trans	INTERGENIC_VARIANT	AFR
765	Cervical radiculitis	symptoms	rs13050728	IFNAR2	21	34615210	T	C	C	1.05766	0.0204358	1.01614	1.10089	0.00608148	0.647103	1	6121	102343	-0.10657	4.0686e-21	B2_trans,A2_Trans	CODING_TRANSCRIPT_INTRON_VARIANT	AFR
327.7	Sleep related movement disorders	neurological	rs67959919	LZTFL1	3	45871908	G	A	A	0.652837	0.155451	0.481377	0.88537	0.00608499	0.647103	1	3113	111234	0.59355	1.6043e-80	A2_Trans	CODING_TRANSCRIPT_INTRON_VARIANT	AFR
440.2	Atherosclerosis of the extremities	circulatory system	rs505922	ABO	9	136149229	T	C	C	1.06892	0.0243005	1.0192	1.12106	0.00609309	0.647103	1	3339	109494	-0.099884	2.0889e-20	B2_trans	CODING_TRANSCRIPT_INTRON_VARIANT	AFR
447.1	Stricture of artery	circulatory system	rs9461128	TMEM14B	6	10753875	T	C	C	0.730904	0.114315	0.584191	0.914462	0.0061032	0.647103	1	840	115631	0.13046	3.4269e-06	B2_trans	CODING_TRANSCRIPT_INTRON_VARIANT	AFR
282.5	Sickle cell anemia	hematopoietic	rs35508621	LZTFL1	3	45880481	T	C	C	1.53889	0.1572	1.13084	2.0942	0.00610412	0.647103	1	715	114693	0.38931	6.0917e-89	B2_trans	CODING_TRANSCRIPT_INTRON_VARIANT	AFR
939	Atopic/contact dermatitis due to other or unspecified	dermatologic	rs67579710	THBS3	1	155173527	G	A	A	1.03848	0.0137685	1.01083	1.06688	0.00610618	0.647103	1	14789	84107	-0.10348	1.0252e-09	B2_trans	CODING_TRANSCRIPT_INTRON_VARIANT	AFR
772.3	Muscle weakness	symptoms	rs1250993	LOC101929525	10	81399565	C	G	G	0.951458	0.0181512	0.918204	0.985916	0.00611798	0.647103	1	7998	98436	0.12403	5.3767e-08	A2_Trans	INTERGENIC_VARIANT	AFR
474	Acute and chronic tonsillitis	respiratory	rs12809318	FBRSL1	12	133140840	T	C	C	0.885729	0.0442686	0.812119	0.966012	0.00612359	0.647103	1	2286	112994	-0.062781	9.5289e-09	B2_trans	CODING_TRANSCRIPT_INTRON_VARIANT	AFR
704	Diseases of hair and hair follicles	dermatologic	rs3746539	PTPRT	20	40702071	G	A	A	0.941598	0.0219589	0.901933	0.983008	0.00613599	0.647103	1	7501	101950	0.05405	1.7723e-06	B2_trans	THREE_PRIME_UTR_EXON_VARIANT	AFR
292.1	Aphasia/speech disturbance	mental disorders	rs1878527	ANKRD30BL	2	133056313	T	C	C	0.915935	0.0320488	0.860171	0.975315	0.00614646	0.647103	1	2698	110698	-0.077457	2.0215e-06	B2_trans	INTERGENIC_VARIANT	AFR
721	Spondylosis and allied disorders	musculoskeletal	rs12567716	FOXD2	1	48197570	T	C	C	1.07369	0.0259524	1.02045	1.12972	0.00614666	0.647103	1	11234	87211	-0.090753	1.4878e-06	B2_trans	INTERGENIC_VARIANT	AFR
274	Gout and other crystal arthropathies	endocrine/metabolic	rs2284028	NCF4	22	37265172	A	C	C	1.04464	0.0159427	1.01251	1.0778	0.00615118	0.647103	1	3746	99438	0.31271	4.1737e-06	A2_Trans	CODING_TRANSCRIPT_INTRON_VARIANT	AFR
367.9	Blindness and low vision	sense organs	rs3746539	PTPRT	20	40702071	G	A	A	1.07783	0.0273587	1.02156	1.1372	0.00615387	0.647103	1	6637	105234	0.05405	1.7723e-06	B2_trans	THREE_PRIME_UTR_EXON_VARIANT	AFR
480.3	Pneumonia due to fungus (mycoses)	respiratory	rs12567716	FOXD2	1	48197570	T	C	C	1.49945	0.147881	1.12216	2.00359	0.00615594	0.647103	1	761	115573	-0.090753	1.4878e-06	B2_trans	INTERGENIC_VARIANT	AFR
738.4	Acquired spondylolisthesis	musculoskeletal	rs1453205	LOC101928196	2	19901073	C	T	T	0.880892	0.0462963	0.80448	0.964562	0.00615673	0.647103	1	2151	113451	0.096992	3.6368e-06	A2_Trans	INTERGENIC_VARIANT	AFR
293.1	Swelling, mass, or lump in head and neck [Space-occupying lesion, intracranial NOS]	mental disorders	rs117169628	SLC22A31	16	89262657	G	A	A	1.25528	0.0830044	1.06681	1.47705	0.00616008	0.647103	1	5019	108978	0.081201	5.77e-07	B2_trans	SYNONYMOUS_VARIANT	AFR
255.1	Adrenal hyperfunction	endocrine/metabolic	rs7579014	BCL11A	2	60707894	G	A	A	0.849451	0.0595725	0.755841	0.954656	0.00616403	0.647103	1	329	115665	-0.05629	1.2614e-06	B2_trans	CODING_TRANSCRIPT_INTRON_VARIANT	AFR
290.1	Dementias	mental disorders	rs2284028	NCF4	22	37265172	A	C	C	1.08146	0.0285935	1.02252	1.1438	0.00616543	0.647103	1	1793	110997	0.31271	4.1737e-06	A2_Trans	CODING_TRANSCRIPT_INTRON_VARIANT	AFR
117	Mycoses	infectious diseases	rs721917	SFTPD	10	81706324	A	G	G	1.15402	0.052307	1.04158	1.27861	0.00616761	0.647103	1	1531	114395	0.055247	2.0819e-07	B2_trans	SYNONYMOUS_VARIANT	AFR
394.7	Disease of tricuspid valve	circulatory system	rs732990	CIB4	2	26842146	C	G	G	1.26688	0.0864152	1.06949	1.50069	0.00619186	0.648056	1	1616	114732	0.056389	5.6358e-07	B2_trans	CODING_TRANSCRIPT_INTRON_VARIANT	AFR
694.2	Other dyschromia	dermatologic	rs3746539	PTPRT	20	40702071	G	A	A	0.910533	0.0342498	0.851416	0.973754	0.0062092	0.648056	1	5311	108618	0.05405	1.7723e-06	B2_trans	THREE_PRIME_UTR_EXON_VARIANT	AFR
366.1	Nonsenile Cataract	sense organs	rs35508621	LZTFL1	3	45880481	T	C	C	1.62353	0.177096	1.1474	2.29723	0.00621176	0.648056	1	1610	114224	0.38931	6.0917e-89	B2_trans	CODING_TRANSCRIPT_INTRON_VARIANT	AFR
560	Intestinal obstruction without mention of hernia	digestive	rs2284028	NCF4	22	37265172	A	C	C	0.909682	0.0345933	0.850048	0.973498	0.00621178	0.648056	1	2916	111128	0.31271	4.1737e-06	A2_Trans	CODING_TRANSCRIPT_INTRON_VARIANT	AFR
370.3	Keratoconjunctivitis	sense organs	rs8052423	SLC22A31	16	89269178	G	T	T	1.1276	0.0438884	1.03466	1.22889	0.00621219	0.648056	1	3303	111778	0.13037	1.0019e-06	A2_Trans	UPSTREAM_GENE_VARIANT	AFR
346.1	Nonspecific abnormal findings on radiological and other examination of skull and head	neurological	rs72711165	TMEM65	8	125336564	T	C	C	1.70928	0.195943	1.1642	2.50957	0.00622175	0.648312	1	1435	114966	0.18279	6.0907e-07	B2_trans	CODING_TRANSCRIPT_INTRON_VARIANT	AFR
353.2	Nerve root lesions	neurological	rs61667602	CRHR1	17	43785349	T	C	C	1.21387	0.0708724	1.05644	1.39476	0.00624337	0.649823	1	1882	113686	-0.093554	9.1279e-12	B2_trans	FIVE_PRIME_UTR_INTRON_VARIANT	AFR
374.3	Ptosis of eyelid	sense organs	rs766826	ELF5	11	34528766	C	T	T	1.12603	0.0434152	1.03418	1.22604	0.00625556	0.650124	1	1253	113714	-0.082134	1.155e-11	B2_trans	CODING_TRANSCRIPT_INTRON_VARIANT	AFR
338.2	Chronic pain	neurological	rs7089827	TFAM	10	60157611	C	T	T	0.961948	0.0141906	0.935562	0.989079	0.00626051	0.650124	1	12626	88853	-0.14471	2.0338e-06	A2_Trans	THREE_PRIME_UTR_EXON_VARIANT	AFR
295.2	Paranoid disorders	mental disorders	rs7671107	LOC101929161	4	25449225	G	A	A	1.13532	0.0464397	1.03654	1.2435	0.00627977	0.650865	1	1382	114124	-0.064456	1.0803e-06	B2_trans	INTERGENIC_VARIANT	AFR
798.1	Chronic fatigue syndrome	symptoms	rs60869999	MYO1C	17	1390948	A	T	T	0.74697	0.106755	0.605945	0.920818	0.0062819	0.650865	1	1522	114632	0.059541	2.9039e-06	B2_trans	CODING_TRANSCRIPT_INTRON_VARIANT	AFR
626.2	Dysmenorrhea	genitourinary	rs915823	TMPRSS2	21	42851454	A	C	C	0.836946	0.0651641	0.736596	0.950966	0.00630454	0.652048	1	1081	114264	-0.066039	1.6687e-06	B2_trans	CODING_TRANSCRIPT_INTRON_VARIANT	AFR
465.4	Acute laryngitis and tracheitis	respiratory	rs77534576	DLX4	17	47940666	C	T	T	3.09942	0.414239	1.37619	6.98041	0.00631766	0.652048	1	1271	115182	0.20794	1.7585e-10	B2_trans	INTERGENIC_VARIANT	AFR
276.11	Hyperosmolality and/or hypernatremia	endocrine/metabolic	rs117169628	SLC22A31	16	89262657	G	A	A	1.56885	0.164926	1.13552	2.16754	0.00632227	0.652048	1	1322	114781	0.081201	5.77e-07	B2_trans	SYNONYMOUS_VARIANT	AFR
721.2	Spondylosis with myelopathy	musculoskeletal	rs9461128	TMEM14B	6	10753875	T	C	C	0.913414	0.0331674	0.855925	0.974765	0.0063224	0.652048	1	1959	112302	0.13046	3.4269e-06	B2_trans	CODING_TRANSCRIPT_INTRON_VARIANT	AFR
296.22	Major depressive disorder	mental disorders	rs72711165	TMEM65	8	125336564	T	C	C	1.07288	0.0257666	1.02004	1.12846	0.00632959	0.652048	1	8435	62587	0.18279	6.0907e-07	B2_trans	CODING_TRANSCRIPT_INTRON_VARIANT	AFR
739	Contracture of joint	musculoskeletal	rs62200027	CASC20	20	6469515	G	A	A	1.22409	0.0740695	1.05868	1.41534	0.00633618	0.652048	1	1106	114799	-0.053006	3.3456e-06	B2_trans,A2_Trans	NON_CODING_TRANSCRIPT_INTRON_VARIANT	AFR
282.5	Sickle cell anemia	hematopoietic	rs12567716	FOXD2	1	48197570	T	C	C	1.25787	0.0840606	1.0668	1.48316	0.00634883	0.652614	1	715	114693	-0.090753	1.4878e-06	B2_trans	INTERGENIC_VARIANT	AFR
251.1	Hypoglycemia	endocrine/metabolic	rs9268576	HLA-DRA	6	32395641	T	C	C	1.14774	0.0505023	1.03958	1.26716	0.00636236	0.653266	1	3405	111360	0.095134	9.9752e-07	B2_trans	INTERGENIC_VARIANT	AFR
470	Septal Deviations/Turbinate Hypertrophy	respiratory	rs12259804	PLEKHS1	10	115573378	T	C	C	1.49594	0.147631	1.12008	1.99792	0.0063698	0.653266	1	2001	112371	-0.27547	4.8674e-08	A2_Trans	INTERGENIC_VARIANT	AFR
573.9	Abnormal serum enzyme levels	digestive	rs915823	TMPRSS2	21	42851454	A	C	C	0.867975	0.051908	0.784012	0.960929	0.00637664	0.653266	1	4417	110428	-0.066039	1.6687e-06	B2_trans	CODING_TRANSCRIPT_INTRON_VARIANT	AFR
227	Benign neoplasm of other endocrine glands and related structures	neoplasms	rs117169628	SLC22A31	16	89262657	G	A	A	1.29948	0.0960851	1.07642	1.56876	0.00640362	0.655006	1	986	113693	0.081201	5.77e-07	B2_trans	SYNONYMOUS_VARIANT	AFR
281.9	Deficiency anemias	hematopoietic	rs9461128	TMEM14B	6	10753875	T	C	C	1.15602	0.053182	1.04159	1.28302	0.00640798	0.655006	1	1883	113842	0.13046	3.4269e-06	B2_trans	CODING_TRANSCRIPT_INTRON_VARIANT	AFR
276.5	Hypovolemia	endocrine/metabolic	rs12809318	FBRSL1	12	133140840	T	C	C	0.94336	0.0213929	0.904623	0.983755	0.00641908	0.655361	1	10032	100173	-0.062781	9.5289e-09	B2_trans	CODING_TRANSCRIPT_INTRON_VARIANT	AFR
295	Schizophrenia and other psychotic disorders	mental disorders	rs72711165	TMEM65	8	125336564	T	C	C	1.11432	0.039719	1.03086	1.20453	0.00642581	0.655361	1	3664	102155	0.18279	6.0907e-07	B2_trans	CODING_TRANSCRIPT_INTRON_VARIANT	AFR
197	Chemotherapy	neoplasms	rs13179014	SPEF2	5	35693227	A	C	C	0.8863	0.0443108	0.812575	0.966715	0.00645105	0.656326	1	1243	113289	-0.061249	6.1057e-07	B2_trans	CODING_TRANSCRIPT_INTRON_VARIANT	AFR
270.32	Paraproteinemia	endocrine/metabolic	rs2284028	NCF4	22	37265172	A	C	C	1.11574	0.0402105	1.03118	1.20723	0.00645835	0.656326	1	474	114433	0.31271	4.1737e-06	A2_Trans	CODING_TRANSCRIPT_INTRON_VARIANT	AFR
008.6	Viral Enteritis	infectious diseases	rs12809318	FBRSL1	12	133140840	T	C	C	1.25314	0.0828528	1.06531	1.47409	0.0064588	0.656326	1	2409	113816	-0.062781	9.5289e-09	B2_trans	CODING_TRANSCRIPT_INTRON_VARIANT	AFR
250.25	Diabetes type 2 with peripheral circulatory disorders	endocrine/metabolic	rs2924480	ELF5	11	34529831	T	C	C	1.11846	0.0411107	1.03188	1.21231	0.00646403	0.656326	1	2320	111978	-0.11648	2.817e-07	A2_Trans	CODING_TRANSCRIPT_INTRON_VARIANT	AFR
272.11	Hypercholesterolemia	endocrine/metabolic	rs581342	LMNA	1	156095466	T	C	C	0.966091	0.0126726	0.942391	0.990388	0.00648581	0.657236	1	8542	91649	0.090245	2.6355e-07	B2_trans	CODING_TRANSCRIPT_INTRON_VARIANT	AFR
370.2	Superficial keratitis	sense organs	rs35154152	THBS3	1	155172725	T	C	C	0.803843	0.0802185	0.686893	0.940704	0.00648957	0.657236	1	1608	114578	-0.20528	2.3574e-11	A2_Trans	SYNONYMOUS_VARIANT	AFR
740	Osteoarthrosis	musculoskeletal	rs11234800	ME3	11	86479407	G	C	C	0.926092	0.0282109	0.876276	0.97874	0.0064946	0.657236	1	13114	53425	-0.077173	3.0702e-06	B2_trans	INTERGENIC_VARIANT	AFR
614.5	Inflammatory disease of cervix, vagina, and vulva	genitourinary	rs915823	TMPRSS2	21	42851454	A	C	C	1.11322	0.0394139	1.03046	1.20262	0.00650425	0.657484	1	2932	109333	-0.066039	1.6687e-06	B2_trans	CODING_TRANSCRIPT_INTRON_VARIANT	AFR
1010.2	NA	NA	rs76073397	MIR548H2	16	11386452	T	C	C	0.866937	0.0524858	0.782188	0.960867	0.00651761	0.657707	1	20092	76892	0.14454	9.6663e-07	A2_Trans,B2_trans	INTERGENIC_VARIANT	AFR
802	Fracture of pelvis	injuries & poisonings	rs13179014	SPEF2	5	35693227	A	C	C	1.36912	0.115492	1.09178	1.71692	0.00652244	0.657707	1	153	116281	-0.061249	6.1057e-07	B2_trans	CODING_TRANSCRIPT_INTRON_VARIANT	AFR
364.51	Fuchs' dystrophy	sense organs	rs61667602	CRHR1	17	43785349	T	C	C	1.36125	0.113393	1.08998	1.70003	0.00653279	0.657707	1	333	115943	-0.093554	9.1279e-12	B2_trans	FIVE_PRIME_UTR_INTRON_VARIANT	AFR
296	Mood disorders	mental disorders	rs72711165	TMEM65	8	125336564	T	C	C	1.07229	0.0256654	1.01968	1.12761	0.00653822	0.657707	1	7854	48019	0.18279	6.0907e-07	B2_trans	CODING_TRANSCRIPT_INTRON_VARIANT	AFR
627.3	Postmenopausal atrophic vaginitis	genitourinary	rs7960611	CLEC1A	12	10230416	G	A	A	0.828815	0.0690535	0.723901	0.948934	0.00654736	0.657707	1	908	115115	-0.1584	3.3086e-07	A2_Trans	CODING_TRANSCRIPT_INTRON_VARIANT	AFR
1090	NA	NA	rs7960611	CLEC1A	12	10230416	G	A	A	0.902399	0.0377747	0.838001	0.971745	0.00655375	0.657707	1	2615	111987	-0.1584	3.3086e-07	A2_Trans	CODING_TRANSCRIPT_INTRON_VARIANT	AFR
585.34	Chronic Kidney Disease, Stage IV	genitourinary	rs9268576	HLA-DRA	6	32395641	T	C	C	1.10448	0.0365637	1.0281	1.18654	0.00657036	0.657707	1	1167	111641	0.095134	9.9752e-07	B2_trans	INTERGENIC_VARIANT	AFR
327.4	Insomnia	neurological	rs72711165	TMEM65	8	125336564	T	C	C	1.08743	0.0308411	1.02364	1.15519	0.00657365	0.657707	1	13165	82195	0.18279	6.0907e-07	B2_trans	CODING_TRANSCRIPT_INTRON_VARIANT	AFR
1019	NA	NA	rs2284028	NCF4	22	37265172	A	C	C	0.953925	0.0173575	0.922018	0.986935	0.00657576	0.657707	1	12333	93192	0.31271	4.1737e-06	A2_Trans	CODING_TRANSCRIPT_INTRON_VARIANT	AFR
727.6	Rupture of tendon, nontraumatic	musculoskeletal	rs1453205	LOC101928196	2	19901073	C	T	T	0.931565	0.0260868	0.885132	0.980433	0.00657851	0.657707	1	2277	110993	0.096992	3.6368e-06	A2_Trans	INTERGENIC_VARIANT	AFR
695.3	Rosacea	dermatologic	rs1453205	LOC101928196	2	19901073	C	T	T	0.807974	0.0785298	0.692712	0.942415	0.00662331	0.660456	1	418	115879	0.096992	3.6368e-06	A2_Trans	INTERGENIC_VARIANT	AFR
250.2	Type 2 diabetes	endocrine/metabolic	rs61667602	CRHR1	17	43785349	T	C	C	1.04447	0.0160267	1.01217	1.0778	0.00663244	0.660456	1	5552	63704	-0.093554	9.1279e-12	B2_trans	FIVE_PRIME_UTR_INTRON_VARIANT	AFR
793	NA	NA	rs8052423	SLC22A31	16	89269178	G	T	T	0.803288	0.0806878	0.685788	0.94092	0.00663379	0.660456	1	2640	113470	0.13037	1.0019e-06	A2_Trans	UPSTREAM_GENE_VARIANT	AFR
292.4	Altered mental status	mental disorders	rs35705950	MUC5B	11	1241221	G	T	T	0.772192	0.095233	0.640712	0.930653	0.00663495	0.660456	1	4273	109000	-0.11177	1.2224e-08	B2_trans,A2_Trans	UPSTREAM_GENE_VARIANT	AFR
737.3	Kyphoscoliosis and scoliosis	musculoskeletal	rs76073397	MIR548H2	16	11386452	T	C	C	1.62495	0.179002	1.14412	2.30784	0.00668542	0.663518	1	1695	114230	0.14454	9.6663e-07	A2_Trans,B2_trans	INTERGENIC_VARIANT	AFR
241.1	Nontoxic uninodular goiter	endocrine/metabolic	rs505922	ABO	9	136149229	T	C	C	0.93359	0.0253376	0.88836	0.981124	0.00668649	0.663518	1	1615	111412	-0.099884	2.0889e-20	B2_trans	CODING_TRANSCRIPT_INTRON_VARIANT	AFR
1010.2	NA	NA	rs11234800	ME3	11	86479407	G	C	C	0.903138	0.0375659	0.839031	0.972144	0.00668752	0.663518	1	20092	76892	-0.077173	3.0702e-06	B2_trans	INTERGENIC_VARIANT	AFR
427.3	Other specified cardiac dysrhythmias	circulatory system	rs12660421	FOXP4-AS1	6	41488378	G	A	A	0.911007	0.034385	0.851634	0.974519	0.00671564	0.664335	1	10464	97864	0.35506	1.1424e-09	A2_Trans	DOWNSTREAM_GENE_VARIANT	AFR
430.3	Subdural hemorrhage	circulatory system	rs505922	ABO	9	136149229	T	C	C	0.825391	0.0707967	0.718452	0.948248	0.00671713	0.664335	1	240	115963	-0.099884	2.0889e-20	B2_trans	CODING_TRANSCRIPT_INTRON_VARIANT	AFR
411.9	Other acute and subacute forms of ischemic heart disease	circulatory system	rs915823	TMPRSS2	21	42851454	A	C	C	0.701061	0.13103	0.542279	0.906335	0.00671759	0.664335	1	1311	115034	-0.066039	1.6687e-06	B2_trans	CODING_TRANSCRIPT_INTRON_VARIANT	AFR
415	Pulmonary heart disease	circulatory system	rs9367106	LOC100505711	6	41483390	G	C	C	1.09851	0.0346798	1.02632	1.17577	0.00674562	0.666106	1	3061	107541	0.20225	3.4038e-11	B2_trans	INTERGENIC_VARIANT	AFR
751.1	Congenital anomalies of genital organs	congenital anomalies	rs2284028	NCF4	22	37265172	A	C	C	0.773948	0.0945947	0.642973	0.931603	0.00675009	0.666106	1	1239	115058	0.31271	4.1737e-06	A2_Trans	CODING_TRANSCRIPT_INTRON_VARIANT	AFR
573	Other disorders of liver	digestive	rs1453205	LOC101928196	2	19901073	C	T	T	0.914326	0.0330804	0.856925	0.975571	0.00677724	0.667805	1	3563	111003	0.096992	3.6368e-06	A2_Trans	INTERGENIC_VARIANT	AFR
701	Other hypertrophic and atrophic conditions of skin	dermatologic	rs35705950	MUC5B	11	1241221	G	T	T	0.867744	0.0523971	0.783053	0.961595	0.00678194	0.667805	1	11731	93797	-0.11177	1.2224e-08	B2_trans,A2_Trans	UPSTREAM_GENE_VARIANT	AFR
271.3	Intestinal disaccharidase deficiencies and disaccharide malabsorption	endocrine/metabolic	rs77534576	DLX4	17	47940666	C	T	T	1.48031	0.144965	1.11419	1.96674	0.0068132	0.668579	1	4185	108657	0.20794	1.7585e-10	B2_trans	INTERGENIC_VARIANT	AFR
272	Disorders of lipoid metabolism	endocrine/metabolic	rs9896243	NSF	17	44826056	C	G	G	1.04429	0.0160177	1.01202	1.0776	0.00681418	0.668579	1	7871	32697	-0.13155	3.2234e-08	A2_Trans	CODING_TRANSCRIPT_INTRON_VARIANT	AFR
562.1	Diverticulosis	digestive	rs495828	ABO	9	136154867	G	T	T	0.938523	0.023452	0.89636	0.982669	0.00682177	0.668579	1	12031	95429	-0.13432	6.5649e-10	A2_Trans	UPSTREAM_GENE_VARIANT	AFR
705.8	Hyperhidrosis	dermatologic	rs6869036	MGAT1	5	180223327	C	T	T	1.38932	0.121547	1.09482	1.76305	0.00682506	0.668579	1	2239	113605	0.25536	1.7578e-06	A2_Trans	FIVE_PRIME_UTR_INTRON_VARIANT	AFR
277.5	Other disorders of lipoid metabolism	endocrine/metabolic	rs7560588	BCL11A	2	60727416	G	A	A	0.857134	0.0569868	0.766552	0.958421	0.00682642	0.668579	1	2650	112322	-0.12371	2.3396e-07	A2_Trans	CODING_TRANSCRIPT_INTRON_VARIANT	AFR
686.4	Pyogenic granuloma	dermatologic	rs467843	TRAPPC13	5	64945715	A	G	G	1.29265	0.0949216	1.07321	1.55697	0.00684499	0.669679	1	524	115887	-0.089724	1.7259e-06	A2_Trans	CODING_TRANSCRIPT_INTRON_VARIANT	AFR
440.22	Atherosclerosis of native arteries of the extremities with intermittent claudication	circulatory system	rs495828	ABO	9	136154867	G	T	T	1.11595	0.0405791	1.03063	1.20833	0.00686126	0.670552	1	2633	111534	-0.13432	6.5649e-10	A2_Trans	UPSTREAM_GENE_VARIANT	AFR
367.8	Hypermetropia	sense organs	rs67959919	LZTFL1	3	45871908	G	A	A	0.856012	0.0575175	0.764752	0.958162	0.00687121	0.670806	1	13485	87801	0.59355	1.6043e-80	A2_Trans	CODING_TRANSCRIPT_INTRON_VARIANT	AFR
1005	NA	NA	rs11234800	ME3	11	86479407	G	C	C	0.905084	0.0369111	0.841919	0.972989	0.00689606	0.672213	1	17606	80840	-0.077173	3.0702e-06	B2_trans	INTERGENIC_VARIANT	AFR
271	Disorders of carbohydrate transport and metabolism	endocrine/metabolic	rs77534576	DLX4	17	47940666	C	T	T	1.47063	0.142772	1.11167	1.9455	0.00690445	0.672213	1	4385	108313	0.20794	1.7585e-10	B2_trans	INTERGENIC_VARIANT	AFR
327.41	Organic or persistent insomnia	neurological	rs8080583	KANSL1	17	44162597	C	A	A	0.892176	0.0422367	0.821293	0.969175	0.00690771	0.672213	1	1870	113356	-0.12662	2.0785e-08	A2_Trans	CODING_TRANSCRIPT_INTRON_VARIANT	AFR
276.6	Fluid overload	endocrine/metabolic	rs13179014	SPEF2	5	35693227	A	C	C	0.860816	0.0554909	0.772105	0.959719	0.0069155	0.672254	1	2051	113235	-0.061249	6.1057e-07	B2_trans	CODING_TRANSCRIPT_INTRON_VARIANT	AFR
626.11	Absent or infrequent menstruation	genitourinary	rs62200027	CASC20	20	6469515	G	A	A	0.761531	0.100878	0.624914	0.928015	0.00692286	0.672254	1	910	115178	-0.053006	3.3456e-06	B2_trans,A2_Trans	NON_CODING_TRANSCRIPT_INTRON_VARIANT	AFR
1009	NA	NA	rs4830964	.	23	15515319	C	G	G	0.962862	0.0140163	0.936771	0.98968	0.00693213	0.672308	1	14980	91266	0.046578	2.9701e-06	B2_trans	SEQUENCE_VARIANT	AFR
426.7	Abnormal electrocardiogram [ECG] [EKG]	circulatory system	rs72711165	TMEM65	8	125336564	T	C	C	1.12061	0.0421784	1.0317	1.21718	0.00693865	0.672308	1	12815	94374	0.18279	6.0907e-07	B2_trans	CODING_TRANSCRIPT_INTRON_VARIANT	AFR
735.3	Hallux valgus (Bunion)	musculoskeletal	rs7560588	BCL11A	2	60727416	G	A	A	1.06606	0.0236989	1.01768	1.11675	0.00694789	0.672308	1	5074	102187	-0.12371	2.3396e-07	A2_Trans	CODING_TRANSCRIPT_INTRON_VARIANT	AFR
227.3	Benign neoplasm of pituitary gland and craniopharyngeal duct (pouch)	neoplasms	rs721917	SFTPD	10	81706324	A	G	G	1.13843	0.0480361	1.03614	1.25082	0.00695396	0.672308	1	192	115593	0.055247	2.0819e-07	B2_trans	SYNONYMOUS_VARIANT	AFR
619.4	Noninflammatory disorders of vagina	genitourinary	rs581342	LMNA	1	156095466	T	C	C	0.854168	0.058416	0.761762	0.957783	0.00696825	0.672308	1	1508	114508	0.090245	2.6355e-07	B2_trans	CODING_TRANSCRIPT_INTRON_VARIANT	AFR
261	Vitamin deficiency	endocrine/metabolic	rs11234800	ME3	11	86479407	G	C	C	0.921017	0.0304937	0.867584	0.977741	0.00697231	0.672308	1	12425	74253	-0.077173	3.0702e-06	B2_trans	INTERGENIC_VARIANT	AFR
760	Back pain	symptoms	rs766826	ELF5	11	34528766	C	T	T	0.968602	0.0118238	0.946414	0.991311	0.00697497	0.672308	1	12730	38241	-0.082134	1.155e-11	B2_trans	CODING_TRANSCRIPT_INTRON_VARIANT	AFR
366.1	Nonsenile Cataract	sense organs	rs67959919	LZTFL1	3	45871908	G	A	A	1.59087	0.172167	1.13524	2.22938	0.00700297	0.674294	1	1610	114224	0.59355	1.6043e-80	A2_Trans	CODING_TRANSCRIPT_INTRON_VARIANT	AFR
110.13	Dermatophytosis of the body	infectious diseases	rs147812915	KAT7	17	47858295	C	T	T	1.57058	0.167456	1.13115	2.18071	0.00701989	0.675211	1	4361	110713	0.23438	1.0943e-07	A2_Trans	INTERGENIC_VARIANT	AFR
284	Aplastic anemia	hematopoietic	rs1405655	NR1H2	19	50882619	T	C	C	1.12423	0.043445	1.03246	1.22415	0.00703235	0.675692	1	1238	114264	0.075181	1.1208e-11	B2_trans,A2_Trans	CODING_TRANSCRIPT_INTRON_VARIANT	AFR
367.8	Hypermetropia	sense organs	rs35508621	LZTFL1	3	45880481	T	C	C	0.851585	0.0596181	0.757672	0.95714	0.00704433	0.675692	1	13485	87801	0.38931	6.0917e-89	B2_trans	CODING_TRANSCRIPT_INTRON_VARIANT	AFR
301.2	Antisocial/borderline personality disorder	mental disorders	rs34488998	NKAIN3	8	63408372	G	A	A	1.45603	0.13943	1.10786	1.91361	0.00704709	0.675692	1	1705	112262	0.1355	3.4644e-06	B2_trans	CODING_TRANSCRIPT_INTRON_VARIANT	AFR
969	Poisoning by psychotropic agents	injuries & poisonings	rs5023077	FBRSL1	12	133141973	T	C	C	0.855293	0.0580253	0.76335	0.958311	0.00706346	0.676209	1	1343	114434	-0.090901	1.5172e-06	A2_Trans	CODING_TRANSCRIPT_INTRON_VARIANT	AFR
610.1	Cystic mastopathy	genitourinary	rs10086829	COL14A1	8	121149129	G	A	A	1.22154	0.0742907	1.05602	1.41301	0.0070673	0.676209	1	1262	114434	-0.097352	3.8599e-06	A2_Trans	FIVE_PRIME_UTR_INTRON_VARIANT	AFR
575.2	Obstruction of bile duct	digestive	rs7579014	BCL11A	2	60707894	G	A	A	1.29156	0.0950029	1.07213	1.55589	0.00708001	0.676307	1	279	116124	-0.05629	1.2614e-06	B2_trans	CODING_TRANSCRIPT_INTRON_VARIANT	AFR
681.2	Cellulitis and abscess of face/neck	dermatologic	rs9461128	TMEM14B	6	10753875	T	C	C	0.87976	0.0475754	0.801434	0.965741	0.00708769	0.676307	1	2427	113089	0.13046	3.4269e-06	B2_trans	CODING_TRANSCRIPT_INTRON_VARIANT	AFR
479	Other upper respiratory disease	respiratory	rs61667602	CRHR1	17	43785349	T	C	C	1.11075	0.0390085	1.02899	1.199	0.00709055	0.676307	1	9066	103575	-0.093554	9.1279e-12	B2_trans	FIVE_PRIME_UTR_INTRON_VARIANT	AFR
054	Herpes simplex	infectious diseases	rs7089827	TFAM	10	60157611	C	T	T	0.92765	0.0279075	0.878272	0.979803	0.00712237	0.678632	1	3104	110056	-0.14471	2.0338e-06	A2_Trans	THREE_PRIME_UTR_EXON_VARIANT	AFR
444.1	Arterial embolism and thrombosis of lower extremity artery	circulatory system	rs10774671	OAS1	12	113357193	G	A	A	1.2019	0.0683475	1.05121	1.37419	0.00713005	0.678656	1	637	115594	0.12569	3.6032e-11	A2_Trans	SPLICE_ACCEPTOR_VARIANT	AFR
287.3	Thrombocytopenia	hematopoietic	rs77534576	DLX4	17	47940666	C	T	T	0.564546	0.212545	0.372204	0.856285	0.00714654	0.679517	1	3056	109893	0.20794	1.7585e-10	B2_trans	INTERGENIC_VARIANT	AFR
270	Disorders of protein plasma/amino-acid transport and metabolism	endocrine/metabolic	rs13050728	IFNAR2	21	34615210	T	C	C	0.915044	0.0330118	0.857713	0.976206	0.00715699	0.679802	1	2580	111296	-0.10657	4.0686e-21	B2_trans,A2_Trans	CODING_TRANSCRIPT_INTRON_VARIANT	AFR
477	Epistaxis or throat hemorrhage	respiratory	rs9896243	NSF	17	44826056	C	G	G	1.12213	0.0428529	1.03173	1.22045	0.00716804	0.679993	1	3355	110769	-0.13155	3.2234e-08	A2_Trans	CODING_TRANSCRIPT_INTRON_VARIANT	AFR
242.1	Graves' disease	endocrine/metabolic	rs12259804	PLEKHS1	10	115573378	T	C	C	1.81051	0.220889	1.1743	2.7914	0.00720218	0.679993	1	392	115359	-0.27547	4.8674e-08	A2_Trans	INTERGENIC_VARIANT	AFR
871.2	Open wound of finger(s)	injuries & poisonings	rs55654108	PDCL3P4	3	101425703	A	G	G	0.853758	0.0588364	0.760769	0.958112	0.00720446	0.679993	1	2902	112914	-0.05662	1.0636e-06	B2_trans	INTERGENIC_VARIANT	AFR
686.4	Pyogenic granuloma	dermatologic	rs8080583	KANSL1	17	44162597	C	A	A	0.760262	0.102003	0.622499	0.928513	0.00720733	0.679993	1	524	115887	-0.12662	2.0785e-08	A2_Trans	CODING_TRANSCRIPT_INTRON_VARIANT	AFR
601.3	Orchitis and epididymitis	genitourinary	rs505922	ABO	9	136149229	T	C	C	1.08374	0.0299309	1.02199	1.14921	0.0072162	0.679993	1	2822	111408	-0.099884	2.0889e-20	B2_trans	CODING_TRANSCRIPT_INTRON_VARIANT	AFR
871	Open wounds of extremities	injuries & poisonings	rs495828	ABO	9	136154867	G	T	T	1.08006	0.0286667	1.02105	1.14248	0.00721798	0.679993	1	7670	103796	-0.13432	6.5649e-10	A2_Trans	UPSTREAM_GENE_VARIANT	AFR
740.1	Osteoarthritis; localized	musculoskeletal	rs11085727	TYK2	19	10466123	C	T	T	1.0429	0.0156369	1.01142	1.07536	0.00722619	0.679993	1	12184	74342	0.17253	2.3333e-18	A2_Trans,B2_trans	CODING_TRANSCRIPT_INTRON_VARIANT	AFR
626.12	Excessive or frequent menstruation	genitourinary	rs2284028	NCF4	22	37265172	A	C	C	0.895868	0.0409362	0.826797	0.970708	0.00722704	0.679993	1	1162	113200	0.31271	4.1737e-06	A2_Trans	CODING_TRANSCRIPT_INTRON_VARIANT	AFR
803.2	Fracture of radius and ulna	injuries & poisonings	rs505922	ABO	9	136149229	T	C	C	1.11712	0.0412369	1.03038	1.21116	0.00723529	0.679993	1	595	114814	-0.099884	2.0889e-20	B2_trans	CODING_TRANSCRIPT_INTRON_VARIANT	AFR
701.1	Keratoderma, acquired	dermatologic	rs2924480	ELF5	11	34529831	T	C	C	1.08128	0.0290967	1.02134	1.14473	0.00723955	0.679993	1	5990	105918	-0.11648	2.817e-07	A2_Trans	CODING_TRANSCRIPT_INTRON_VARIANT	AFR
302	Sexual and gender identity disorders	mental disorders	rs9501257	HLA-DPB1	6	33055355	A	G	G	1.0982	0.0348818	1.02563	1.17591	0.00724094	0.679993	1	2650	112296	0.17269	4.1339e-08	A2_Trans	THREE_PRIME_UTR_EXON_VARIANT	AFR
458.9	Hypotension NOS	circulatory system	rs495828	ABO	9	136154867	G	T	T	1.08275	0.0296179	1.02169	1.14747	0.0072654	0.680611	1	6883	104835	-0.13432	6.5649e-10	A2_Trans	UPSTREAM_GENE_VARIANT	AFR
474	Acute and chronic tonsillitis	respiratory	rs5023077	FBRSL1	12	133141973	T	C	C	0.881005	0.0471961	0.803165	0.966388	0.00726638	0.680611	1	2286	112994	-0.090901	1.5172e-06	A2_Trans	CODING_TRANSCRIPT_INTRON_VARIANT	AFR
426	Cardiac conduction disorders	circulatory system	rs11234800	ME3	11	86479407	G	C	C	0.898202	0.0400017	0.830471	0.971457	0.00727725	0.680611	1	13359	87717	-0.077173	3.0702e-06	B2_trans	INTERGENIC_VARIANT	AFR
1013	NA	NA	rs721917	SFTPD	10	81706324	A	G	G	1.10049	0.0356778	1.02616	1.18019	0.00727932	0.680611	1	2541	112498	0.055247	2.0819e-07	B2_trans	SYNONYMOUS_VARIANT	AFR
277.4	Disorders of bilirubin excretion	endocrine/metabolic	rs2924480	ELF5	11	34529831	T	C	C	0.773476	0.0957171	0.641169	0.933086	0.0072848	0.680611	1	869	115442	-0.11648	2.817e-07	A2_Trans	CODING_TRANSCRIPT_INTRON_VARIANT	AFR
428	Congestive heart failure; nonhypertensive	circulatory system	rs7560588	BCL11A	2	60727416	G	A	A	0.94488	0.0211394	0.906531	0.984851	0.00731677	0.681089	1	4929	98194	-0.12371	2.3396e-07	A2_Trans	CODING_TRANSCRIPT_INTRON_VARIANT	AFR
292.5	Transient alteration of awareness	mental disorders	rs111837807	CCHCR1	6	31121232	T	C	C	1.47843	0.145788	1.11098	1.96741	0.00732212	0.681089	1	1203	115119	0.20363	2.152e-11	A2_Trans,B2_trans	CODING_TRANSCRIPT_INTRON_VARIANT	AFR
250.24	Type 2 diabetes with neurological manifestations	endocrine/metabolic	rs4830964	.	23	15515319	C	G	G	1.03362	0.0123318	1.00894	1.05891	0.00732601	0.681089	1	5559	96492	0.046578	2.9701e-06	B2_trans	SEQUENCE_VARIANT	AFR
530.3	Stricture and stenosis of esophagus	digestive	rs915823	TMPRSS2	21	42851454	A	C	C	1.2238	0.0753117	1.05585	1.41845	0.00732664	0.681089	1	1143	114846	-0.066039	1.6687e-06	B2_trans	CODING_TRANSCRIPT_INTRON_VARIANT	AFR
212	Benign neoplasm of respiratory and intrathoracic organs	neoplasms	rs11234800	ME3	11	86479407	G	C	C	0.38005	0.360776	0.18739	0.770784	0.00732723	0.681089	1	610	115696	-0.077173	3.0702e-06	B2_trans	INTERGENIC_VARIANT	AFR
275.1	Disorders of iron metabolism	hematopoietic	rs8080583	KANSL1	17	44162597	C	A	A	1.23175	0.0777467	1.05766	1.4345	0.00734042	0.681163	1	516	115776	-0.12662	2.0785e-08	A2_Trans	CODING_TRANSCRIPT_INTRON_VARIANT	AFR
705.3	Hidradenitis	dermatologic	rs7960611	CLEC1A	12	10230416	G	A	A	0.865607	0.0538589	0.77889	0.961979	0.00736959	0.681163	1	932	114761	-0.1584	3.3086e-07	A2_Trans	CODING_TRANSCRIPT_INTRON_VARIANT	AFR
709	Diffuse diseases of connective tissue	dermatologic	rs9501257	HLA-DPB1	6	33055355	A	G	G	1.14857	0.0516971	1.03789	1.27105	0.00737603	0.681163	1	854	115029	0.17269	4.1339e-08	A2_Trans	THREE_PRIME_UTR_EXON_VARIANT	AFR
255.1	Adrenal hyperfunction	endocrine/metabolic	rs4830964	.	23	15515319	C	G	G	1.16305	0.0563786	1.04138	1.29894	0.00738129	0.681163	1	329	115665	0.046578	2.9701e-06	B2_trans	SEQUENCE_VARIANT	AFR
250.25	Diabetes type 2 with peripheral circulatory disorders	endocrine/metabolic	rs7560588	BCL11A	2	60727416	G	A	A	0.878503	0.0483526	0.799071	0.965831	0.00738463	0.681163	1	2320	111978	-0.12371	2.3396e-07	A2_Trans	CODING_TRANSCRIPT_INTRON_VARIANT	AFR
857	Mechanical complication of unspecified genitourinary device, implant, and graft	injuries & poisonings	rs7671107	LOC101929161	4	25449225	G	A	A	1.17416	0.0599407	1.04401	1.32053	0.00739396	0.681163	1	1032	114947	-0.064456	1.0803e-06	B2_trans	INTERGENIC_VARIANT	AFR
798.1	Chronic fatigue syndrome	symptoms	rs11085727	TYK2	19	10466123	C	T	T	0.742565	0.111128	0.597231	0.923267	0.00739771	0.681163	1	1522	114632	0.17253	2.3333e-18	A2_Trans,B2_trans	CODING_TRANSCRIPT_INTRON_VARIANT	AFR
1011	NA	NA	rs12259804	PLEKHS1	10	115573378	T	C	C	0.568684	0.210764	0.376243	0.859555	0.00740589	0.681163	1	4825	109182	-0.27547	4.8674e-08	A2_Trans	INTERGENIC_VARIANT	AFR
274.21	Chondrocalcinosis	endocrine/metabolic	rs7579014	BCL11A	2	60707894	G	A	A	0.829859	0.0696453	0.723972	0.951232	0.00740951	0.681163	1	614	115561	-0.05629	1.2614e-06	B2_trans	CODING_TRANSCRIPT_INTRON_VARIANT	AFR
149	Cancer of larynx, pharynx, nasal cavities	neoplasms	rs8052423	SLC22A31	16	89269178	G	T	T	0.846797	0.062103	0.749751	0.956405	0.00741277	0.681163	1	403	115344	0.13037	1.0019e-06	A2_Trans	UPSTREAM_GENE_VARIANT	AFR
556.1	Ulceration of intestine	digestive	rs495828	ABO	9	136154867	G	T	T	0.716742	0.124386	0.561675	0.914618	0.0074179	0.681163	1	899	115411	-0.13432	6.5649e-10	A2_Trans	UPSTREAM_GENE_VARIANT	AFR
350.1	Abnormal involuntary movements	neurological	rs581342	LMNA	1	156095466	T	C	C	0.929157	0.0274435	0.8805	0.980503	0.00741935	0.681163	1	4677	109041	0.090245	2.6355e-07	B2_trans	CODING_TRANSCRIPT_INTRON_VARIANT	AFR
743.1	Osteoporosis	musculoskeletal	rs10774671	OAS1	12	113357193	G	A	A	1.08635	0.0309432	1.02242	1.15427	0.00743636	0.681163	1	1557	112859	0.12569	3.6032e-11	A2_Trans	SPLICE_ACCEPTOR_VARIANT	AFR
276.5	Hypovolemia	endocrine/metabolic	rs5023077	FBRSL1	12	133141973	T	C	C	0.940527	0.0229075	0.899233	0.983717	0.00743688	0.681163	1	10032	100173	-0.090901	1.5172e-06	A2_Trans	CODING_TRANSCRIPT_INTRON_VARIANT	AFR
598.9	NA	NA	rs76423999	SLC12A7	5	1098067	T	A	A	1.21691	0.073354	1.05395	1.40507	0.00744442	0.681163	1	4343	110783	0.18412	3.8813e-07	A2_Trans	CODING_TRANSCRIPT_INTRON_VARIANT	AFR
456	Chronic venous insufficiency [CVI]	circulatory system	rs12259804	PLEKHS1	10	115573378	T	C	C	1.35588	0.113765	1.08489	1.69457	0.00744742	0.681163	1	3907	108193	-0.27547	4.8674e-08	A2_Trans	INTERGENIC_VARIANT	AFR
261	Vitamin deficiency	endocrine/metabolic	rs721917	SFTPD	10	81706324	A	G	G	0.97379	0.00992774	0.955025	0.992923	0.00746612	0.681882	1	12425	74253	0.055247	2.0819e-07	B2_trans	SYNONYMOUS_VARIANT	AFR
425.1	Primary/intrinsic cardiomyopathies	circulatory system	rs505922	ABO	9	136149229	T	C	C	1.05356	0.0195042	1.01405	1.09462	0.00747022	0.681882	1	2694	107923	-0.099884	2.0889e-20	B2_trans	CODING_TRANSCRIPT_INTRON_VARIANT	AFR
255	Disorders of adrenal glands	endocrine/metabolic	rs4830964	.	23	15515319	C	G	G	1.09244	0.0330595	1.0239	1.16557	0.00748854	0.682871	1	1419	113388	0.046578	2.9701e-06	B2_trans	SEQUENCE_VARIANT	AFR
278.1	Obesity	endocrine/metabolic	rs766826	ELF5	11	34528766	C	T	T	0.970203	0.0113174	0.948919	0.991964	0.0075201	0.685065	1	8976	57676	-0.082134	1.155e-11	B2_trans	CODING_TRANSCRIPT_INTRON_VARIANT	AFR
550.5	Ventral hernia	digestive	rs12259804	PLEKHS1	10	115573378	T	C	C	0.474344	0.279083	0.274497	0.819688	0.00753083	0.685224	1	1447	113540	-0.27547	4.8674e-08	A2_Trans	INTERGENIC_VARIANT	AFR
514	Abnormal findings examination of lungs	respiratory	rs72655853	SBSPON	8	73985608	A	G	G	1.19599	0.0669775	1.04886	1.36376	0.00753686	0.685224	1	7417	102171	0.22523	8.3915e-07	A2_Trans	CODING_TRANSCRIPT_INTRON_VARIANT	AFR
198.3	Secondary malignant neoplasm of digestive systems	neoplasms	rs8080583	KANSL1	17	44162597	C	A	A	1.30556	0.0998705	1.07346	1.58784	0.00759034	0.688121	1	262	116181	-0.12662	2.0785e-08	A2_Trans	CODING_TRANSCRIPT_INTRON_VARIANT	AFR
172	Skin cancer	neoplasms	rs495828	ABO	9	136154867	G	T	T	1.19925	0.0680661	1.04948	1.3704	0.00759792	0.688121	1	1197	114655	-0.13432	6.5649e-10	A2_Trans	UPSTREAM_GENE_VARIANT	AFR
735	Acquired foot deformities	musculoskeletal	rs2924480	ELF5	11	34529831	T	C	C	1.03799	0.0139673	1.00996	1.0668	0.00759868	0.688121	1	9402	81786	-0.11648	2.817e-07	A2_Trans	CODING_TRANSCRIPT_INTRON_VARIANT	AFR
149.1	Cancer of oropharynx	neoplasms	rs60305836	CDH8	16	61709381	A	C	C	0.740119	0.112746	0.593379	0.923147	0.00760265	0.688121	1	160	116208	0.086719	1.1846e-06	B2_trans	CODING_TRANSCRIPT_INTRON_VARIANT	AFR
295.2	Paranoid disorders	mental disorders	rs7605877	FOXI3	2	88559025	T	C	C	1.12379	0.0437274	1.03149	1.22436	0.00760642	0.688121	1	1382	114124	-0.071053	3.3369e-06	B2_trans	INTERGENIC_VARIANT	AFR
458	Hypotension	circulatory system	rs622568	SEC61G	7	54647894	A	C	C	1.04732	0.017327	1.01235	1.08349	0.00762659	0.688744	1	8831	99669	0.11965	2.6006e-06	A2_Trans	INTERGENIC_VARIANT	AFR
252	Disorders of parathyroid gland	endocrine/metabolic	rs72711165	TMEM65	8	125336564	T	C	C	1.25175	0.0841615	1.0614	1.47623	0.00763151	0.688744	1	1300	113410	0.18279	6.0907e-07	B2_trans	CODING_TRANSCRIPT_INTRON_VARIANT	AFR
585.32	End stage renal disease	genitourinary	rs915823	TMPRSS2	21	42851454	A	C	C	0.90868	0.0358992	0.846941	0.974919	0.00764091	0.688744	1	825	112084	-0.066039	1.6687e-06	B2_trans	CODING_TRANSCRIPT_INTRON_VARIANT	AFR
714.1	Rheumatoid arthritis	musculoskeletal	rs7960611	CLEC1A	12	10230416	G	A	A	0.906629	0.0367502	0.843622	0.974342	0.00764768	0.688744	1	1410	113076	-0.1584	3.3086e-07	A2_Trans	CODING_TRANSCRIPT_INTRON_VARIANT	AFR
579.8	Nonspecific abnormal findings in stool contents	digestive	rs9367106	LOC100505711	6	41483390	G	C	C	1.14832	0.0518649	1.03732	1.27119	0.00766444	0.688744	1	6322	107818	0.20225	3.4038e-11	B2_trans	INTERGENIC_VARIANT	AFR
290.1	Dementias	mental disorders	rs1405655	NR1H2	19	50882619	T	C	C	0.935612	0.0249624	0.890938	0.982525	0.00767151	0.688744	1	1793	110997	0.075181	1.1208e-11	B2_trans,A2_Trans	CODING_TRANSCRIPT_INTRON_VARIANT	AFR
560.2	Impaction of intestine	digestive	rs9268576	HLA-DRA	6	32395641	T	C	C	0.681571	0.143808	0.514163	0.903485	0.0076821	0.688744	1	994	115328	0.095134	9.9752e-07	B2_trans	INTERGENIC_VARIANT	AFR
362.9	Retinal edema	sense organs	rs7671107	LOC101929161	4	25449225	G	A	A	0.900632	0.0392645	0.833922	0.972678	0.00768781	0.688744	1	1754	113167	-0.064456	1.0803e-06	B2_trans	INTERGENIC_VARIANT	AFR
550.4	Umbilical hernia	digestive	rs111837807	CCHCR1	6	31121232	T	C	C	0.83584	0.0672948	0.732558	0.953685	0.00770673	0.688744	1	1730	112202	0.20363	2.152e-11	A2_Trans,B2_trans	CODING_TRANSCRIPT_INTRON_VARIANT	AFR
442	Other aneurysm	circulatory system	rs62200027	CASC20	20	6469515	G	A	A	0.895535	0.0414072	0.825728	0.971245	0.00770805	0.688744	1	2108	111488	-0.053006	3.3456e-06	B2_trans,A2_Trans	NON_CODING_TRANSCRIPT_INTRON_VARIANT	AFR
208	Benign neoplasm of colon	neoplasms	rs12809318	FBRSL1	12	133140840	T	C	C	1.03317	0.0122458	1.00867	1.05827	0.0077082	0.688744	1	13200	73925	-0.062781	9.5289e-09	B2_trans	CODING_TRANSCRIPT_INTRON_VARIANT	AFR
198.6	Secondary malignancy of bone	neoplasms	rs10086829	COL14A1	8	121149129	G	A	A	1.18415	0.063437	1.04571	1.34093	0.00771085	0.688744	1	450	114968	-0.097352	3.8599e-06	A2_Trans	FIVE_PRIME_UTR_INTRON_VARIANT	AFR
761	Cervicalgia	symptoms	rs67959919	LZTFL1	3	45871908	G	A	A	0.880595	0.0477261	0.801958	0.966943	0.00771462	0.688744	1	12761	80313	0.59355	1.6043e-80	A2_Trans	CODING_TRANSCRIPT_INTRON_VARIANT	AFR
250.22	Type 2 diabetes with renal manifestations	endocrine/metabolic	rs12259804	PLEKHS1	10	115573378	T	C	C	1.27682	0.0917294	1.06672	1.52831	0.00772023	0.688744	1	3830	104538	-0.27547	4.8674e-08	A2_Trans	INTERGENIC_VARIANT	AFR
842	Other sprains and strains	injuries & poisonings	rs2924480	ELF5	11	34529831	T	C	C	1.15146	0.0529551	1.03794	1.27739	0.00774018	0.688744	1	5665	109584	-0.11648	2.817e-07	A2_Trans	CODING_TRANSCRIPT_INTRON_VARIANT	AFR
611.1	Abnormal mammogram	genitourinary	rs8052423	SLC22A31	16	89269178	G	T	T	0.884594	0.0460452	0.808258	0.968139	0.00774062	0.688744	1	1979	112769	0.13037	1.0019e-06	A2_Trans	UPSTREAM_GENE_VARIANT	AFR
255.21	Glucocorticoid deficiency	endocrine/metabolic	rs11234800	ME3	11	86479407	G	C	C	1.67786	0.194327	1.14642	2.45565	0.00774158	0.688744	1	321	116031	-0.077173	3.0702e-06	B2_trans	INTERGENIC_VARIANT	AFR
427.6	Premature beats	circulatory system	rs62200027	CASC20	20	6469515	G	A	A	1.13649	0.0480647	1.03432	1.24876	0.0077679	0.690041	1	3551	111171	-0.053006	3.3456e-06	B2_trans,A2_Trans	NON_CODING_TRANSCRIPT_INTRON_VARIANT	AFR
694.1	Vitiligo	dermatologic	rs10086829	COL14A1	8	121149129	G	A	A	1.28911	0.0954058	1.06926	1.55418	0.00777128	0.690041	1	426	115663	-0.097352	3.8599e-06	A2_Trans	FIVE_PRIME_UTR_INTRON_VARIANT	AFR
773	NA	NA	rs11234800	ME3	11	86479407	G	C	C	0.925072	0.0292681	0.873499	0.97969	0.00778966	0.691001	1	21212	56362	-0.077173	3.0702e-06	B2_trans	INTERGENIC_VARIANT	AFR
371.1	Uveitis, noninfectious or NOS	sense organs	rs721917	SFTPD	10	81706324	A	G	G	0.931997	0.0264742	0.88487	0.981634	0.00781042	0.691615	1	1520	112066	0.055247	2.0819e-07	B2_trans	SYNONYMOUS_VARIANT	AFR
286.8	Hypercoagulable state	hematopoietic	rs721917	SFTPD	10	81706324	A	G	G	1.1829	0.0631545	1.04518	1.33877	0.00782259	0.691615	1	408	115753	0.055247	2.0819e-07	B2_trans	SYNONYMOUS_VARIANT	AFR
174.11	Malignant neoplasm of female breast	neoplasms	rs111837807	CCHCR1	6	31121232	T	C	C	1.32846	0.106797	1.07756	1.63778	0.00782746	0.691615	1	239	115651	0.20363	2.152e-11	A2_Trans,B2_trans	CODING_TRANSCRIPT_INTRON_VARIANT	AFR
454.11	Varicose veins of lower extremity, symptomtic	circulatory system	rs13179014	SPEF2	5	35693227	A	C	C	1.13686	0.0482332	1.03431	1.24957	0.00783024	0.691615	1	1403	113740	-0.061249	6.1057e-07	B2_trans	CODING_TRANSCRIPT_INTRON_VARIANT	AFR
272.11	Hypercholesterolemia	endocrine/metabolic	rs10129899	LINC00637	14	104330432	C	A	A	1.04885	0.0179388	1.01262	1.08639	0.00783944	0.691615	1	8542	91649	-0.057002	2.1916e-06	B2_trans	INTERGENIC_VARIANT	AFR
627.4	Premenopausal menorrhagia	genitourinary	rs9501257	HLA-DPB1	6	33055355	A	G	G	0.793044	0.087229	0.668417	0.940907	0.00785465	0.691615	1	587	115798	0.17269	4.1339e-08	A2_Trans	THREE_PRIME_UTR_EXON_VARIANT	AFR
286.9	Abnormal coagulation profile	hematopoietic	rs11085727	TYK2	19	10466123	C	T	T	1.21096	0.0720157	1.05155	1.39454	0.00786144	0.691615	1	1577	114242	0.17253	2.3333e-18	A2_Trans,B2_trans	CODING_TRANSCRIPT_INTRON_VARIANT	AFR
443.1	Raynaud's syndrome	circulatory system	rs67959919	LZTFL1	3	45871908	G	A	A	1.88133	0.237806	1.18044	2.99837	0.00787136	0.691615	1	228	116056	0.59355	1.6043e-80	A2_Trans	CODING_TRANSCRIPT_INTRON_VARIANT	AFR
365	Glaucoma	sense organs	rs10774671	OAS1	12	113357193	G	A	A	1.02624	0.00974767	1.00682	1.04604	0.00787267	0.691615	1	6334	75052	0.12569	3.6032e-11	A2_Trans	SPLICE_ACCEPTOR_VARIANT	AFR
260.2	severe protein-calorie malnutrition	endocrine/metabolic	rs9268576	HLA-DRA	6	32395641	T	C	C	1.23082	0.0781662	1.05599	1.4346	0.00788624	0.691615	1	1138	114781	0.095134	9.9752e-07	B2_trans	INTERGENIC_VARIANT	AFR
707	Chronic ulcer of skin	dermatologic	rs12809318	FBRSL1	12	133140840	T	C	C	0.941222	0.0227998	0.900087	0.984236	0.00788647	0.691615	1	3482	107564	-0.062781	9.5289e-09	B2_trans	CODING_TRANSCRIPT_INTRON_VARIANT	AFR
440	Atherosclerosis	circulatory system	rs12259804	PLEKHS1	10	115573378	T	C	C	1.35013	0.113006	1.0819	1.68488	0.0078951	0.691615	1	5215	106728	-0.27547	4.8674e-08	A2_Trans	INTERGENIC_VARIANT	AFR
324	Other CNS infection and poliomyelitis	neurological	rs5023077	FBRSL1	12	133141973	T	C	C	0.743349	0.111663	0.597235	0.92521	0.00790454	0.691615	1	239	116205	-0.090901	1.5172e-06	A2_Trans	CODING_TRANSCRIPT_INTRON_VARIANT	AFR
586.2	Cyst of kidney, acquired	genitourinary	rs60869999	MYO1C	17	1390948	A	T	T	1.11496	0.0409836	1.0289	1.20821	0.00792891	0.691615	1	3772	110036	0.059541	2.9039e-06	B2_trans	CODING_TRANSCRIPT_INTRON_VARIANT	AFR
579.2	Splenomegaly	digestive	rs732990	CIB4	2	26842146	C	G	G	1.30625	0.100631	1.07243	1.59105	0.00793478	0.691615	1	417	116020	0.056389	5.6358e-07	B2_trans	CODING_TRANSCRIPT_INTRON_VARIANT	AFR
388	Other disorders of ear	sense organs	rs9461128	TMEM14B	6	10753875	T	C	C	0.829098	0.0706099	0.721942	0.952158	0.0079483	0.691615	1	2125	114024	0.13046	3.4269e-06	B2_trans	CODING_TRANSCRIPT_INTRON_VARIANT	AFR
480.1	Bacterial pneumonia	respiratory	rs622568	SEC61G	7	54647894	A	C	C	1.08807	0.0318053	1.02231	1.15806	0.00795791	0.691615	1	3135	111321	0.11965	2.6006e-06	A2_Trans	INTERGENIC_VARIANT	AFR
426.3	Bundle branch block	circulatory system	rs915823	TMPRSS2	21	42851454	A	C	C	1.13428	0.0474864	1.03348	1.24492	0.00796848	0.691615	1	2366	112469	-0.066039	1.6687e-06	B2_trans	CODING_TRANSCRIPT_INTRON_VARIANT	AFR
440.2	Atherosclerosis of the extremities	circulatory system	rs581342	LMNA	1	156095466	T	C	C	1.06727	0.0245375	1.01716	1.11985	0.00797378	0.691615	1	3339	109494	0.090245	2.6355e-07	B2_trans	CODING_TRANSCRIPT_INTRON_VARIANT	AFR
362.8	Retinal hemorrhage/ischemia	sense organs	rs2924480	ELF5	11	34529831	T	C	C	1.16859	0.058724	1.04154	1.31113	0.00797836	0.691615	1	2336	113184	-0.11648	2.817e-07	A2_Trans	CODING_TRANSCRIPT_INTRON_VARIANT	AFR
420.2	Pericarditis	circulatory system	rs9268576	HLA-DRA	6	32395641	T	C	C	1.19178	0.0661341	1.04689	1.35672	0.00798079	0.691615	1	1259	114338	0.095134	9.9752e-07	B2_trans	INTERGENIC_VARIANT	AFR
381.1	Otitis media	sense organs	rs78313563	ESS2	22	19136365	G	A	A	0.807076	0.0807972	0.688874	0.94556	0.00798307	0.691615	1	6849	106126	0.40873	6.5914e-07	A2_Trans	UPSTREAM_GENE_VARIANT	AFR
295.3	Psychosis	mental disorders	rs72711165	TMEM65	8	125336564	T	C	C	1.1391	0.0490971	1.0346	1.25416	0.00798494	0.691615	1	3588	106455	0.18279	6.0907e-07	B2_trans	CODING_TRANSCRIPT_INTRON_VARIANT	AFR
346.1	Nonspecific abnormal findings on radiological and other examination of skull and head	neurological	rs11085727	TYK2	19	10466123	C	T	T	0.651236	0.161689	0.474361	0.894064	0.00798943	0.691615	1	1435	114966	0.17253	2.3333e-18	A2_Trans,B2_trans	CODING_TRANSCRIPT_INTRON_VARIANT	AFR
381.1	Otitis media	sense organs	rs1250993	LOC101929525	10	81399565	C	G	G	0.92631	0.0288593	0.87537	0.980215	0.00799248	0.691615	1	6849	106126	0.12403	5.3767e-08	A2_Trans	INTERGENIC_VARIANT	AFR
200	Myeloproliferative disease	neoplasms	rs76423999	SLC12A7	5	1098067	T	A	A	1.25329	0.0851207	1.06071	1.48083	0.00799358	0.691615	1	1031	114518	0.18412	3.8813e-07	A2_Trans	CODING_TRANSCRIPT_INTRON_VARIANT	AFR
709.2	Sicca syndrome	dermatologic	rs4830964	.	23	15515319	C	G	G	0.809253	0.0798491	0.692017	0.94635	0.00803619	0.692302	1	530	115814	0.046578	2.9701e-06	B2_trans	SEQUENCE_VARIANT	AFR
327.32	Obstructive sleep apnea	neurological	rs766826	ELF5	11	34528766	C	T	T	0.968512	0.012072	0.945865	0.991701	0.00804247	0.692302	1	6174	76879	-0.082134	1.155e-11	B2_trans	CODING_TRANSCRIPT_INTRON_VARIANT	AFR
290	Delirium dementia and amnestic and other cognitive disorders	mental disorders	rs622568	SEC61G	7	54647894	A	C	C	1.05255	0.0193238	1.01343	1.09318	0.00804271	0.692302	1	4514	105399	0.11965	2.6006e-06	A2_Trans	INTERGENIC_VARIANT	AFR
723	Other disorders of cervical region	musculoskeletal	rs5023077	FBRSL1	12	133141973	T	C	C	1.20374	0.0699841	1.04945	1.38072	0.0080566	0.692302	1	1829	114114	-0.090901	1.5172e-06	A2_Trans	CODING_TRANSCRIPT_INTRON_VARIANT	AFR
535.1	Acute gastritis	digestive	rs13179014	SPEF2	5	35693227	A	C	C	1.20607	0.070729	1.04995	1.3854	0.00807145	0.692302	1	3123	112861	-0.061249	6.1057e-07	B2_trans	CODING_TRANSCRIPT_INTRON_VARIANT	AFR
729.1	Rheumatism, unspecified and fibrositis	musculoskeletal	rs7605877	FOXI3	2	88559025	T	C	C	0.825285	0.0724899	0.71598	0.951279	0.00807301	0.692302	1	401	115857	-0.071053	3.3369e-06	B2_trans	INTERGENIC_VARIANT	AFR
782.3	Edema	symptoms	rs7671107	LOC101929161	4	25449225	G	A	A	0.963679	0.0139674	0.937656	0.990425	0.00807827	0.692302	1	12530	87634	-0.064456	1.0803e-06	B2_trans	INTERGENIC_VARIANT	AFR
1010.7	NA	NA	rs4830964	.	23	15515319	C	G	G	1.04112	0.0152134	1.01053	1.07263	0.00807874	0.692302	1	4902	8368	0.046578	2.9701e-06	B2_trans	SEQUENCE_VARIANT	AFR
433.1	Occlusion and stenosis of precerebral arteries	circulatory system	rs76423999	SLC12A7	5	1098067	T	A	A	0.854051	0.0595627	0.759948	0.959806	0.00807981	0.692302	1	4181	109385	0.18412	3.8813e-07	A2_Trans	CODING_TRANSCRIPT_INTRON_VARIANT	AFR
610.4	Benign neoplasm of breast	genitourinary	rs1405655	NR1H2	19	50882619	T	C	C	1.20895	0.0716427	1.05058	1.39121	0.00808166	0.692302	1	658	115571	0.075181	1.1208e-11	B2_trans,A2_Trans	CODING_TRANSCRIPT_INTRON_VARIANT	AFR
575	Other biliary tract disease	digestive	rs35705950	MUC5B	11	1241221	G	T	T	0.722508	0.122721	0.568044	0.918973	0.00808495	0.692302	1	3020	111496	-0.11177	1.2224e-08	B2_trans,A2_Trans	UPSTREAM_GENE_VARIANT	AFR
870.3	Other open wound of head and face	injuries & poisonings	rs10774671	OAS1	12	113357193	G	A	A	1.18826	0.0651478	1.04582	1.3501	0.00810537	0.692393	1	1752	114436	0.12569	3.6032e-11	A2_Trans	SPLICE_ACCEPTOR_VARIANT	AFR
711.1	Pyogenic arthritis	musculoskeletal	rs77534576	DLX4	17	47940666	C	T	T	2.28248	0.311705	1.23904	4.20466	0.00810704	0.692393	1	679	115451	0.20794	1.7585e-10	B2_trans	INTERGENIC_VARIANT	AFR
185	Cancer of prostate	neoplasms	rs111837807	CCHCR1	6	31121232	T	C	C	0.918884	0.0319529	0.863103	0.978271	0.00810912	0.692393	1	1602	101442	0.20363	2.152e-11	A2_Trans,B2_trans	CODING_TRANSCRIPT_INTRON_VARIANT	AFR
368	Visual disturbances	sense organs	rs13050728	IFNAR2	21	34615210	T	C	C	0.957821	0.0162812	0.927739	0.988879	0.00812447	0.692393	1	15022	88438	-0.10657	4.0686e-21	B2_trans,A2_Trans	CODING_TRANSCRIPT_INTRON_VARIANT	AFR
580.32	Nephritis and nephropathy with pathological lesion	genitourinary	rs9896243	NSF	17	44826056	C	G	G	1.24804	0.0837192	1.05918	1.47059	0.00812864	0.692393	1	832	115223	-0.13155	3.2234e-08	A2_Trans	CODING_TRANSCRIPT_INTRON_VARIANT	AFR
394.7	Disease of tricuspid valve	circulatory system	rs4830964	.	23	15515319	C	G	G	0.830233	0.0702983	0.723373	0.95288	0.00813152	0.692393	1	1616	114732	0.046578	2.9701e-06	B2_trans	SEQUENCE_VARIANT	AFR
798.1	Chronic fatigue syndrome	symptoms	rs9577395	ATP11A	13	113534984	C	G	G	0.682022	0.144624	0.513682	0.905529	0.00814184	0.692625	1	1522	114632	0.064829	8.6068e-07	B2_trans,A2_Trans	CODING_TRANSCRIPT_INTRON_VARIANT	AFR
655	Known or suspected fetal abnormality affecting management of mother	pregnancy complications	rs732990	CIB4	2	26842146	C	G	G	1.26466	0.08876	1.06273	1.50497	0.00815933	0.692995	1	209	116124	0.056389	5.6358e-07	B2_trans	CODING_TRANSCRIPT_INTRON_VARIANT	AFR
474.1	Acute tonsillitis	respiratory	rs732990	CIB4	2	26842146	C	G	G	1.2075	0.0712767	1.05006	1.38854	0.00816137	0.692995	1	1654	114531	0.056389	5.6358e-07	B2_trans	CODING_TRANSCRIPT_INTRON_VARIANT	AFR
600	Hyperplasia of prostate	genitourinary	rs12809318	FBRSL1	12	133140840	T	C	C	1.03531	0.0131192	1.00903	1.06227	0.00817309	0.693261	1	9008	80085	-0.062781	9.5289e-09	B2_trans	CODING_TRANSCRIPT_INTRON_VARIANT	AFR
618	Genital prolapse	genitourinary	rs7579014	BCL11A	2	60707894	G	A	A	0.816815	0.0765128	0.703065	0.948968	0.00817969	0.693261	1	419	115824	-0.05629	1.2614e-06	B2_trans	CODING_TRANSCRIPT_INTRON_VARIANT	AFR
521.2	Dental abrasion, erosion and attrition	digestive	rs61667602	CRHR1	17	43785349	T	C	C	1.14757	0.0520697	1.03623	1.27086	0.00820696	0.694898	1	3826	110699	-0.093554	9.1279e-12	B2_trans	FIVE_PRIME_UTR_INTRON_VARIANT	AFR
250.22	Type 2 diabetes with renal manifestations	endocrine/metabolic	rs11234800	ME3	11	86479407	G	C	C	0.867162	0.0539244	0.780189	0.963831	0.00821423	0.694898	1	3830	104538	-0.077173	3.0702e-06	B2_trans	INTERGENIC_VARIANT	AFR
736.4	Genu valgum or varum (acquired)	musculoskeletal	rs581342	LMNA	1	156095466	T	C	C	1.24698	0.0835249	1.05867	1.46877	0.0082277	0.694925	1	403	115944	0.090245	2.6355e-07	B2_trans	CODING_TRANSCRIPT_INTRON_VARIANT	AFR
530.12	Ulcer of esophagus	digestive	rs55654108	PDCL3P4	3	101425703	A	G	G	0.734102	0.116975	0.583696	0.923265	0.00822977	0.694925	1	498	115939	-0.05662	1.0636e-06	B2_trans	INTERGENIC_VARIANT	AFR
457.2	Encounter for long-term (current) use of antiplatelets/antithrombotics	circulatory system	rs7605877	FOXI3	2	88559025	T	C	C	1.24038	0.0815346	1.05719	1.45531	0.0082412	0.695247	1	630	115703	-0.071053	3.3369e-06	B2_trans	INTERGENIC_VARIANT	AFR
350.2	Abnormality of gait	neurological	rs732990	CIB4	2	26842146	C	G	G	0.963317	0.0141491	0.936969	0.990405	0.00825716	0.69595	1	11889	88486	0.056389	5.6358e-07	B2_trans	CODING_TRANSCRIPT_INTRON_VARIANT	AFR
477	Epistaxis or throat hemorrhage	respiratory	rs12259804	PLEKHS1	10	115573378	T	C	C	1.46848	0.145497	1.10413	1.95306	0.00827088	0.696355	1	3355	110769	-0.27547	4.8674e-08	A2_Trans	INTERGENIC_VARIANT	AFR
296.2	Depression	mental disorders	rs72711165	TMEM65	8	125336564	T	C	C	1.0697	0.0255222	1.01751	1.12457	0.00829043	0.696355	1	8221	50332	0.18279	6.0907e-07	B2_trans	CODING_TRANSCRIPT_INTRON_VARIANT	AFR
297.1	Suicidal ideation	mental disorders	rs10129899	LINC00637	14	104330432	C	A	A	0.936731	0.0247582	0.892361	0.983307	0.00829282	0.696355	1	3922	105430	-0.057002	2.1916e-06	B2_trans	INTERGENIC_VARIANT	AFR
250.23	Type 2 diabetes with ophthalmic manifestations	endocrine/metabolic	rs4830964	.	23	15515319	C	G	G	1.03841	0.0142776	1.00975	1.06787	0.00830114	0.696355	1	5978	100424	0.046578	2.9701e-06	B2_trans	SEQUENCE_VARIANT	AFR
797	Shock	symptoms	rs35508621	LZTFL1	3	45880481	T	C	C	0.146877	0.726762	0.0353454	0.610345	0.00830722	0.696355	1	843	115331	0.38931	6.0917e-89	B2_trans	CODING_TRANSCRIPT_INTRON_VARIANT	AFR
317.11	Alcoholic liver damage	mental disorders	rs2284028	NCF4	22	37265172	A	C	C	0.903393	0.0385015	0.83773	0.974203	0.00832027	0.696355	1	1609	112916	0.31271	4.1737e-06	A2_Trans	CODING_TRANSCRIPT_INTRON_VARIANT	AFR
579.2	Splenomegaly	digestive	rs9367106	LOC100505711	6	41483390	G	C	C	0.560533	0.219391	0.364632	0.861683	0.00832706	0.696355	1	417	116020	0.20225	3.4038e-11	B2_trans	INTERGENIC_VARIANT	AFR
317.1	Alcoholism	mental disorders	rs7671107	LOC101929161	4	25449225	G	A	A	1.03133	0.0116923	1.00796	1.05523	0.00833638	0.696355	1	7942	83217	-0.064456	1.0803e-06	B2_trans	INTERGENIC_VARIANT	AFR
149.1	Cancer of oropharynx	neoplasms	rs62200027	CASC20	20	6469515	G	A	A	1.34893	0.113457	1.07998	1.68486	0.00833715	0.696355	1	160	116208	-0.053006	3.3456e-06	B2_trans,A2_Trans	NON_CODING_TRANSCRIPT_INTRON_VARIANT	AFR
687.1	Rash and other nonspecific skin eruption	dermatologic	rs581342	LMNA	1	156095466	T	C	C	0.961628	0.0148329	0.934074	0.989995	0.00834285	0.696355	1	16284	89238	0.090245	2.6355e-07	B2_trans	CODING_TRANSCRIPT_INTRON_VARIANT	AFR
433.3	Cerebral ischemia	circulatory system	rs35705950	MUC5B	11	1241221	G	T	T	0.843325	0.0646037	0.743026	0.957163	0.0083479	0.696355	1	4611	104922	-0.11177	1.2224e-08	B2_trans,A2_Trans	UPSTREAM_GENE_VARIANT	AFR
353.2	Nerve root lesions	neurological	rs622568	SEC61G	7	54647894	A	C	C	1.12484	0.044609	1.03067	1.22761	0.00836277	0.696355	1	1882	113686	0.11965	2.6006e-06	A2_Trans	INTERGENIC_VARIANT	AFR
626.8	Infertility, female	genitourinary	rs9367106	LOC100505711	6	41483390	G	C	C	1.3476	0.113148	1.07957	1.68218	0.00837382	0.696355	1	355	115801	0.20225	3.4038e-11	B2_trans	INTERGENIC_VARIANT	AFR
327.41	Organic or persistent insomnia	neurological	rs622568	SEC61G	7	54647894	A	C	C	1.10891	0.0392141	1.02688	1.1975	0.00838226	0.696355	1	1870	113356	0.11965	2.6006e-06	A2_Trans	INTERGENIC_VARIANT	AFR
509.3	Pulmonary insufficiency or respiratory failure following trauma and surgery	respiratory	rs732990	CIB4	2	26842146	C	G	G	1.234	0.0797606	1.05541	1.4428	0.00838611	0.696355	1	772	115514	0.056389	5.6358e-07	B2_trans	CODING_TRANSCRIPT_INTRON_VARIANT	AFR
574	Cholelithiasis and cholecystitis	digestive	rs505922	ABO	9	136149229	T	C	C	1.06407	0.0235578	1.01605	1.11435	0.00838866	0.696355	1	2143	110495	-0.099884	2.0889e-20	B2_trans	CODING_TRANSCRIPT_INTRON_VARIANT	AFR
381	Otitis media and Eustachian tube disorders	sense organs	rs1250993	LOC101929525	10	81399565	C	G	G	0.935707	0.0252118	0.890594	0.983106	0.00839455	0.696355	1	7843	103916	0.12403	5.3767e-08	A2_Trans	INTERGENIC_VARIANT	AFR
697	Sarcoidosis	dermatologic	rs7560588	BCL11A	2	60727416	G	A	A	0.858903	0.0577097	0.767047	0.961761	0.00839929	0.696355	1	296	114677	-0.12371	2.3396e-07	A2_Trans	CODING_TRANSCRIPT_INTRON_VARIANT	AFR
070.9	Hepatitis NOS	infectious diseases	rs60305836	CDH8	16	61709381	A	C	C	0.858003	0.0581215	0.765625	0.961529	0.00841503	0.69651	1	1845	113789	0.086719	1.1846e-06	B2_trans	CODING_TRANSCRIPT_INTRON_VARIANT	AFR
524.3	Anomalies of tooth position/malocclusion	digestive	rs495828	ABO	9	136154867	G	T	T	0.860006	0.0572379	0.768742	0.962105	0.00841642	0.69651	1	2632	112553	-0.13432	6.5649e-10	A2_Trans	UPSTREAM_GENE_VARIANT	AFR
710	Osteomyelitis, periostitis, and other infections involving bone	musculoskeletal	rs117169628	SLC22A31	16	89262657	G	A	A	0.761382	0.103509	0.621578	0.932631	0.00844413	0.697742	1	1242	112773	0.081201	5.77e-07	B2_trans	SYNONYMOUS_VARIANT	AFR
536	Disorders of function of stomach	digestive	rs2924480	ELF5	11	34529831	T	C	C	1.0864	0.0314684	1.02142	1.15552	0.00845057	0.697742	1	5856	106786	-0.11648	2.817e-07	A2_Trans	CODING_TRANSCRIPT_INTRON_VARIANT	AFR
274.1	Gout	endocrine/metabolic	rs12809318	FBRSL1	12	133140840	T	C	C	0.959333	0.0157657	0.930143	0.989439	0.00845423	0.697742	1	3466	100132	-0.062781	9.5289e-09	B2_trans	CODING_TRANSCRIPT_INTRON_VARIANT	AFR
700	Corns and callosities	dermatologic	rs3746539	PTPRT	20	40702071	G	A	A	1.04746	0.0176113	1.01192	1.08425	0.00846682	0.698042	1	7221	96961	0.05405	1.7723e-06	B2_trans	THREE_PRIME_UTR_EXON_VARIANT	AFR
361.1	Retinal detachment with retinal defect	sense organs	rs9461128	TMEM14B	6	10753875	T	C	C	1.16938	0.0594387	1.04079	1.31386	0.00847522	0.698042	1	560	115357	0.13046	3.4269e-06	B2_trans	CODING_TRANSCRIPT_INTRON_VARIANT	AFR
198.6	Secondary malignancy of bone	neoplasms	rs1250993	LOC101929525	10	81399565	C	G	G	1.13992	0.0497533	1.03401	1.25667	0.0084865	0.698042	1	450	114968	0.12403	5.3767e-08	A2_Trans	INTERGENIC_VARIANT	AFR
370	Keratitis	sense organs	rs8052423	SLC22A31	16	89269178	G	T	T	1.09083	0.0330331	1.02244	1.16379	0.00849391	0.698042	1	4895	108887	0.13037	1.0019e-06	A2_Trans	UPSTREAM_GENE_VARIANT	AFR
363.3	Chorioretinal scars	sense organs	rs6869036	MGAT1	5	180223327	C	T	T	0.76744	0.100586	0.630123	0.93468	0.00849983	0.698042	1	2185	112482	0.25536	1.7578e-06	A2_Trans	FIVE_PRIME_UTR_INTRON_VARIANT	AFR
071.1	HIV infection, symptomatic	infectious diseases	rs12259804	PLEKHS1	10	115573378	T	C	C	0.603633	0.191834	0.414461	0.879149	0.00850376	0.698042	1	264	113221	-0.27547	4.8674e-08	A2_Trans	INTERGENIC_VARIANT	AFR
198	Secondary malignant neoplasm	neoplasms	rs5023077	FBRSL1	12	133141973	T	C	C	0.923439	0.0302849	0.870221	0.979911	0.00853709	0.699389	1	1263	111882	-0.090901	1.5172e-06	A2_Trans	CODING_TRANSCRIPT_INTRON_VARIANT	AFR
198.6	Secondary malignancy of bone	neoplasms	rs9501257	HLA-DPB1	6	33055355	A	G	G	0.896088	0.0417167	0.825736	0.972433	0.00853727	0.699389	1	450	114968	0.17269	4.1339e-08	A2_Trans	THREE_PRIME_UTR_EXON_VARIANT	AFR
609.2	Abnormal spermatozoa	genitourinary	rs7579014	BCL11A	2	60707894	G	A	A	1.25757	0.0871469	1.06011	1.4918	0.00854315	0.699389	1	560	115795	-0.05629	1.2614e-06	B2_trans	CODING_TRANSCRIPT_INTRON_VARIANT	AFR
250.7	Diabetic retinopathy	endocrine/metabolic	rs35705950	MUC5B	11	1241221	G	T	T	0.870025	0.0529565	0.784251	0.96518	0.00855853	0.70002	1	5745	100079	-0.11177	1.2224e-08	B2_trans,A2_Trans	UPSTREAM_GENE_VARIANT	AFR
614	Inflammatory diseases of female pelvic organs	genitourinary	rs9461128	TMEM14B	6	10753875	T	C	C	1.0823	0.0300876	1.02032	1.14804	0.00857472	0.700359	1	2928	109044	0.13046	3.4269e-06	B2_trans	CODING_TRANSCRIPT_INTRON_VARIANT	AFR
352.1	Trigeminal nerve disorders [CN5]	neurological	rs10774671	OAS1	12	113357193	G	A	A	1.16945	0.0595552	1.04061	1.31425	0.00857802	0.700359	1	1267	114821	0.12569	3.6032e-11	A2_Trans	SPLICE_ACCEPTOR_VARIANT	AFR
627.1	Postmenopausal bleeding	genitourinary	rs61667602	CRHR1	17	43785349	T	C	C	0.737988	0.115609	0.588359	0.925669	0.00858713	0.700477	1	459	115554	-0.093554	9.1279e-12	B2_trans	FIVE_PRIME_UTR_INTRON_VARIANT	AFR
707.2	Chronic ulcer of leg or foot	dermatologic	rs35154152	THBS3	1	155172725	T	C	C	0.930613	0.0273738	0.881999	0.981905	0.00861302	0.701415	1	2220	110432	-0.20528	2.3574e-11	A2_Trans	SYNONYMOUS_VARIANT	AFR
710	Osteomyelitis, periostitis, and other infections involving bone	musculoskeletal	rs111837807	CCHCR1	6	31121232	T	C	C	1.16917	0.059502	1.04047	1.31379	0.00862076	0.701415	1	1242	112773	0.20363	2.152e-11	A2_Trans,B2_trans	CODING_TRANSCRIPT_INTRON_VARIANT	AFR
286	Coagulation defects	hematopoietic	rs34488998	NKAIN3	8	63408372	G	A	A	1.45985	0.144033	1.10079	1.93601	0.00862169	0.701415	1	2621	111584	0.1355	3.4644e-06	B2_trans	CODING_TRANSCRIPT_INTRON_VARIANT	AFR
480.11	Pneumococcal pneumonia	respiratory	rs13179014	SPEF2	5	35693227	A	C	C	1.27827	0.0934952	1.06424	1.53535	0.0086417	0.701555	1	1086	115203	-0.061249	6.1057e-07	B2_trans	CODING_TRANSCRIPT_INTRON_VARIANT	AFR
110.1	Dermatophytosis	infectious diseases	rs505922	ABO	9	136149229	T	C	C	1.0268	0.0100707	1.00673	1.04727	0.00864446	0.701555	1	13903	68415	-0.099884	2.0889e-20	B2_trans	CODING_TRANSCRIPT_INTRON_VARIANT	AFR
041.11	Methicillin sensitive Staphylococcus aureus	infectious diseases	rs111837807	CCHCR1	6	31121232	T	C	C	1.28309	0.094933	1.06524	1.54548	0.00864646	0.701555	1	1546	114190	0.20363	2.152e-11	A2_Trans,B2_trans	CODING_TRANSCRIPT_INTRON_VARIANT	AFR
743.11	Osteoporosis NOS	musculoskeletal	rs12660421	FOXP4-AS1	6	41488378	G	A	A	0.837437	0.0675885	0.733535	0.956056	0.00866872	0.701646	1	1499	112986	0.35506	1.1424e-09	A2_Trans	DOWNSTREAM_GENE_VARIANT	AFR
580	Nephritis; nephrosis; renal sclerosis	genitourinary	rs581342	LMNA	1	156095466	T	C	C	0.924397	0.0299515	0.871693	0.980287	0.00867217	0.701646	1	2107	112096	0.090245	2.6355e-07	B2_trans	CODING_TRANSCRIPT_INTRON_VARIANT	AFR
379.9	Pain, swelling or discharge of eye	sense organs	rs7671107	LOC101929161	4	25449225	G	A	A	0.905211	0.0379442	0.840334	0.975097	0.00867579	0.701646	1	6260	108529	-0.064456	1.0803e-06	B2_trans	INTERGENIC_VARIANT	AFR
614.52	Vaginitis and vulvovaginitis	genitourinary	rs11085727	TYK2	19	10466123	C	T	T	1.1214	0.0436621	1.02943	1.22159	0.0086856	0.701646	1	2792	109900	0.17253	2.3333e-18	A2_Trans,B2_trans	CODING_TRANSCRIPT_INTRON_VARIANT	AFR
281.12	Other vitamin B12 deficiency anemia	hematopoietic	rs581342	LMNA	1	156095466	T	C	C	0.922814	0.0306107	0.869077	0.979873	0.00868602	0.701646	1	1794	112515	0.090245	2.6355e-07	B2_trans	CODING_TRANSCRIPT_INTRON_VARIANT	AFR
854	Complications of cardiac/vascular device, implant, and graft	injuries & poisonings	rs67959919	LZTFL1	3	45871908	G	A	A	0.651873	0.163085	0.473527	0.89739	0.00869498	0.701662	1	1738	112755	0.59355	1.6043e-80	A2_Trans	CODING_TRANSCRIPT_INTRON_VARIANT	AFR
428.2	Heart failure NOS	circulatory system	rs1250993	LOC101929525	10	81399565	C	G	G	0.878447	0.0493985	0.797384	0.967751	0.00870159	0.701662	1	1825	113608	0.12403	5.3767e-08	A2_Trans	INTERGENIC_VARIANT	AFR
368.1	Amblyopia	sense organs	rs55654108	PDCL3P4	3	101425703	A	G	G	1.14648	0.0521188	1.03515	1.26978	0.00872207	0.702692	1	803	114909	-0.05662	1.0636e-06	B2_trans	INTERGENIC_VARIANT	AFR
783	Fever of unknown origin	symptoms	rs13050728	IFNAR2	21	34615210	T	C	C	0.928366	0.0283532	0.878183	0.981417	0.00875369	0.704618	1	7793	105044	-0.10657	4.0686e-21	B2_trans,A2_Trans	CODING_TRANSCRIPT_INTRON_VARIANT	AFR
716	Other arthropathies	musculoskeletal	rs9501257	HLA-DPB1	6	33055355	A	G	G	1.03554	0.0133276	1.00884	1.06295	0.00877518	0.705725	1	12569	90246	0.17269	4.1339e-08	A2_Trans	THREE_PRIME_UTR_EXON_VARIANT	AFR
512	Other symptoms of respiratory system	respiratory	rs12567716	FOXD2	1	48197570	T	C	C	1.0576	0.0213738	1.01421	1.10285	0.00878797	0.706132	1	21070	51444	-0.090753	1.4878e-06	B2_trans	INTERGENIC_VARIANT	AFR
624.9	stress incontinence, female	genitourinary	rs117169628	SLC22A31	16	89262657	G	A	A	0.655186	0.161411	0.477498	0.898996	0.00880262	0.706687	1	1079	114327	0.081201	5.77e-07	B2_trans	SYNONYMOUS_VARIANT	AFR
772.4	Rhabdomyolysis	symptoms	rs11702230	LOC101928126	21	35377591	C	T	T	1.40958	0.131086	1.09021	1.82251	0.00882258	0.707667	1	1415	114226	0.099731	3.223e-09	B2_trans	INTERGENIC_VARIANT	AFR
429	Ill-defined descriptions and complications of heart disease	circulatory system	rs4830964	.	23	15515319	C	G	G	1.07342	0.0270612	1.01797	1.13189	0.00883787	0.708271	1	6953	106990	0.046578	2.9701e-06	B2_trans	SEQUENCE_VARIANT	AFR
876	Posttraumatic wound infection not elsewhere classified	injuries & poisonings	rs721917	SFTPD	10	81706324	A	G	G	0.772796	0.0984768	0.637149	0.937321	0.0088635	0.709343	1	849	115594	0.055247	2.0819e-07	B2_trans	SYNONYMOUS_VARIANT	AFR
564.9	Personal history of diseases of digestive system	digestive	rs11234800	ME3	11	86479407	G	C	C	0.466712	0.291266	0.263708	0.82599	0.00888848	0.709343	1	1827	114424	-0.077173	3.0702e-06	B2_trans	INTERGENIC_VARIANT	AFR
585.3	Chronic renal failure [CKD]	genitourinary	rs35705950	MUC5B	11	1241221	G	T	T	0.895774	0.042071	0.824874	0.972768	0.0088908	0.709343	1	5104	92243	-0.11177	1.2224e-08	B2_trans,A2_Trans	UPSTREAM_GENE_VARIANT	AFR
454	Varicose veins	circulatory system	rs7560588	BCL11A	2	60727416	G	A	A	0.900533	0.0400472	0.832552	0.974065	0.00889347	0.709343	1	3274	110029	-0.12371	2.3396e-07	A2_Trans	CODING_TRANSCRIPT_INTRON_VARIANT	AFR
701	Other hypertrophic and atrophic conditions of skin	dermatologic	rs622568	SEC61G	7	54647894	A	C	C	0.961655	0.0149463	0.933893	0.990243	0.00889727	0.709343	1	11731	93797	0.11965	2.6006e-06	A2_Trans	INTERGENIC_VARIANT	AFR
801.1	Fracture of foot	injuries & poisonings	rs77534576	DLX4	17	47940666	C	T	T	1.69429	0.201582	1.1413	2.51522	0.00890628	0.709343	1	776	114251	0.20794	1.7585e-10	B2_trans	INTERGENIC_VARIANT	AFR
505	Other pulmonary inflamation or edema	respiratory	rs9367106	LOC100505711	6	41483390	G	C	C	1.3573	0.116817	1.07955	1.70651	0.00891817	0.709343	1	1102	115137	0.20225	3.4038e-11	B2_trans	INTERGENIC_VARIANT	AFR
285.21	Anemia in chronic kidney disease	hematopoietic	rs2277732	DPP9	19	4723670	C	A	A	1.09471	0.0346012	1.02293	1.17152	0.00891887	0.709343	1	1878	110542	0.11697	6.1912e-22	B2_trans,A2_Trans	FIVE_PRIME_UTR_INTRON_VARIANT	AFR
875	Non-healing surgical wound	injuries & poisonings	rs7671107	LOC101929161	4	25449225	G	A	A	1.15366	0.0546599	1.03646	1.28412	0.00892118	0.709343	1	910	114931	-0.064456	1.0803e-06	B2_trans	INTERGENIC_VARIANT	AFR
282	Hereditary hemolytic anemias	hematopoietic	rs12567716	FOXD2	1	48197570	T	C	C	1.1683	0.0595036	1.03969	1.31281	0.00894754	0.710529	1	1674	112285	-0.090753	1.4878e-06	B2_trans	INTERGENIC_VARIANT	AFR
559	Ileostomy status	digestive	rs11702230	LOC101928126	21	35377591	C	T	T	1.75467	0.215148	1.15096	2.67504	0.00896319	0.710529	1	93	116286	0.099731	3.223e-09	B2_trans	INTERGENIC_VARIANT	AFR
189	Cancer of urinary organs (incl. kidney and bladder)	neoplasms	rs2284028	NCF4	22	37265172	A	C	C	1.09145	0.0334862	1.02212	1.16549	0.00896616	0.710529	1	1102	112934	0.31271	4.1737e-06	A2_Trans	CODING_TRANSCRIPT_INTRON_VARIANT	AFR
362.7	Hereditary retinal dystrophies	sense organs	rs4830964	.	23	15515319	C	G	G	0.844593	0.0646349	0.744098	0.958661	0.00897147	0.710529	1	809	115472	0.046578	2.9701e-06	B2_trans	SEQUENCE_VARIANT	AFR
364.9	Cornea replaced by transplant	sense organs	rs34488998	NKAIN3	8	63408372	G	A	A	2.4726	0.346452	1.25387	4.8759	0.00897586	0.710529	1	55	116380	0.1355	3.4644e-06	B2_trans	CODING_TRANSCRIPT_INTRON_VARIANT	AFR
724.8	Other symptoms referable to back	musculoskeletal	rs9577395	ATP11A	13	113534984	C	G	G	1.19844	0.0692907	1.04625	1.37276	0.00899021	0.710529	1	4056	111157	0.064829	8.6068e-07	B2_trans,A2_Trans	CODING_TRANSCRIPT_INTRON_VARIANT	AFR
756	Other congenital musculoskeletal anomalies	congenital anomalies	rs34488998	NKAIN3	8	63408372	G	A	A	2.45457	0.343757	1.25132	4.81485	0.00899674	0.710529	1	1116	115286	0.1355	3.4644e-06	B2_trans	CODING_TRANSCRIPT_INTRON_VARIANT	AFR
739	Contracture of joint	musculoskeletal	rs505922	ABO	9	136149229	T	C	C	1.14729	0.0526053	1.03489	1.2719	0.00900179	0.710529	1	1106	114799	-0.099884	2.0889e-20	B2_trans	CODING_TRANSCRIPT_INTRON_VARIANT	AFR
713.5	Arthropathy associated with neurological disorders	musculoskeletal	rs10086829	COL14A1	8	121149129	G	A	A	0.724567	0.12337	0.568939	0.922765	0.00901433	0.710529	1	191	116236	-0.097352	3.8599e-06	A2_Trans	FIVE_PRIME_UTR_INTRON_VARIANT	AFR
327.32	Obstructive sleep apnea	neurological	rs75505823	LRP1	12	57540956	G	T	T	0.86498	0.0555516	0.775748	0.964477	0.00902607	0.710529	1	6174	76879	-0.20852	3.0745e-06	A2_Trans	CODING_TRANSCRIPT_INTRON_VARIANT	AFR
428.4	Heart failure with preserved EF [Diastolic heart failure]	circulatory system	rs7605877	FOXI3	2	88559025	T	C	C	1.06147	0.0228473	1.01498	1.11008	0.00902921	0.710529	1	2963	109262	-0.071053	3.3369e-06	B2_trans	INTERGENIC_VARIANT	AFR
556.11	Angiodysplasia of intestine (without mention of hemorrhage)	digestive	rs495828	ABO	9	136154867	G	T	T	0.638017	0.172169	0.455283	0.894093	0.00904965	0.710529	1	514	115951	-0.13432	6.5649e-10	A2_Trans	UPSTREAM_GENE_VARIANT	AFR
362.6	Peripheral retinal degenerations	sense organs	rs67959919	LZTFL1	3	45871908	G	A	A	0.702923	0.135078	0.539423	0.915982	0.00906341	0.710529	1	2495	111261	0.59355	1.6043e-80	A2_Trans	CODING_TRANSCRIPT_INTRON_VARIANT	AFR
681.3	Cellulitis and abscess of arm/hand	dermatologic	rs915823	TMPRSS2	21	42851454	A	C	C	0.855585	0.059776	0.760995	0.961933	0.00907442	0.710529	1	2676	112615	-0.066039	1.6687e-06	B2_trans	CODING_TRANSCRIPT_INTRON_VARIANT	AFR
274.2	Crystal arthropathies	endocrine/metabolic	rs7579014	BCL11A	2	60707894	G	A	A	0.853309	0.0608142	0.757428	0.961328	0.0090944	0.710529	1	801	115220	-0.05629	1.2614e-06	B2_trans	CODING_TRANSCRIPT_INTRON_VARIANT	AFR
614.5	Inflammatory disease of cervix, vagina, and vulva	genitourinary	rs11085727	TYK2	19	10466123	C	T	T	1.11799	0.0427651	1.02811	1.21574	0.009104	0.710529	1	2932	109333	0.17253	2.3333e-18	A2_Trans,B2_trans	CODING_TRANSCRIPT_INTRON_VARIANT	AFR
327.31	Central/nonobstroctive sleep apnea	neurological	rs12259804	PLEKHS1	10	115573378	T	C	C	1.74189	0.212786	1.14788	2.64329	0.00910404	0.710529	1	1368	114217	-0.27547	4.8674e-08	A2_Trans	INTERGENIC_VARIANT	AFR
599.7	Urethral discharge	genitourinary	rs581342	LMNA	1	156095466	T	C	C	0.794488	0.0882172	0.668339	0.944447	0.00911104	0.710529	1	1016	115377	0.090245	2.6355e-07	B2_trans	CODING_TRANSCRIPT_INTRON_VARIANT	AFR
418	Nonspecific chest pain	circulatory system	rs622568	SEC61G	7	54647894	A	C	C	1.02575	0.0097482	1.00634	1.04553	0.00911151	0.710529	1	16209	61060	0.11965	2.6006e-06	A2_Trans	INTERGENIC_VARIANT	AFR
611	Abnormal findings on mammogram or breast exam	genitourinary	rs12567716	FOXD2	1	48197570	T	C	C	1.14464	0.0518102	1.03411	1.26698	0.00912278	0.710529	1	3026	108832	-0.090753	1.4878e-06	B2_trans	INTERGENIC_VARIANT	AFR
715.1	Sacroiliitis NEC	musculoskeletal	rs76073397	MIR548H2	16	11386452	T	C	C	1.46721	0.147034	1.09986	1.95726	0.00912542	0.710529	1	1271	114161	0.14454	9.6663e-07	A2_Trans,B2_trans	INTERGENIC_VARIANT	AFR
686	Other local infections of skin and subcutaneous tissue	dermatologic	rs11234800	ME3	11	86479407	G	C	C	0.674455	0.151056	0.50162	0.906843	0.00912557	0.710529	1	4100	111396	-0.077173	3.0702e-06	B2_trans	INTERGENIC_VARIANT	AFR
442.8	Aneurysm of other specified artery	circulatory system	rs9501257	HLA-DPB1	6	33055355	A	G	G	1.27948	0.0945254	1.0631	1.53991	0.00912584	0.710529	1	386	116056	0.17269	4.1339e-08	A2_Trans	THREE_PRIME_UTR_EXON_VARIANT	AFR
601.12	Chronic prostatitis	genitourinary	rs495828	ABO	9	136154867	G	T	T	1.15236	0.0543936	1.03583	1.282	0.0091298	0.710529	1	1937	113404	-0.13432	6.5649e-10	A2_Trans	UPSTREAM_GENE_VARIANT	AFR
348.8	Encephalopathy, not elsewhere classified	neurological	rs2284028	NCF4	22	37265172	A	C	C	1.1156	0.0419602	1.02753	1.21123	0.0091307	0.710529	1	1906	113138	0.31271	4.1737e-06	A2_Trans	CODING_TRANSCRIPT_INTRON_VARIANT	AFR
290.11	Alzheimer's disease	mental disorders	rs9896243	NSF	17	44826056	C	G	G	0.778435	0.0961248	0.644764	0.939819	0.00916946	0.712937	1	466	115578	-0.13155	3.2234e-08	A2_Trans	CODING_TRANSCRIPT_INTRON_VARIANT	AFR
555	Inflammatory bowel disease and other gastroenteritis and colitis	digestive	rs581342	LMNA	1	156095466	T	C	C	0.893352	0.0432888	0.820682	0.972456	0.00918256	0.713311	1	1176	114326	0.090245	2.6355e-07	B2_trans	CODING_TRANSCRIPT_INTRON_VARIANT	AFR
255.12	Hyperaldosteronism	endocrine/metabolic	rs7579014	BCL11A	2	60707894	G	A	A	0.850441	0.0621903	0.752849	0.960684	0.00918989	0.713311	1	222	115828	-0.05629	1.2614e-06	B2_trans	CODING_TRANSCRIPT_INTRON_VARIANT	AFR
722.6	Degeneration of intervertebral disc	musculoskeletal	rs766826	ELF5	11	34528766	C	T	T	0.95954	0.0158614	0.930169	0.989838	0.00921655	0.714289	1	10017	90868	-0.082134	1.155e-11	B2_trans	CODING_TRANSCRIPT_INTRON_VARIANT	AFR
362.3	Other nondiabetic retinopathy	sense organs	rs61667602	CRHR1	17	43785349	T	C	C	1.09112	0.0334908	1.0218	1.16515	0.00921815	0.714289	1	6054	104885	-0.093554	9.1279e-12	B2_trans	FIVE_PRIME_UTR_INTRON_VARIANT	AFR
425.1	Primary/intrinsic cardiomyopathies	circulatory system	rs7960611	CLEC1A	12	10230416	G	A	A	1.06235	0.0232368	1.01506	1.11185	0.00924034	0.715401	1	2694	107923	-0.1584	3.3086e-07	A2_Trans	CODING_TRANSCRIPT_INTRON_VARIANT	AFR
964	Poisoning by agents primarily affecting blood constituents	injuries & poisonings	rs7960611	CLEC1A	12	10230416	G	A	A	0.759829	0.105562	0.617819	0.934481	0.0092708	0.715451	1	692	115737	-0.1584	3.3086e-07	A2_Trans	CODING_TRANSCRIPT_INTRON_VARIANT	AFR
366	Cataract	sense organs	rs11234800	ME3	11	86479407	G	C	C	0.917452	0.033115	0.859797	0.978974	0.00927666	0.715451	1	12326	49515	-0.077173	3.0702e-06	B2_trans	INTERGENIC_VARIANT	AFR
242.3	Exophthalmos	endocrine/metabolic	rs1453205	LOC101928196	2	19901073	C	T	T	0.847036	0.0638105	0.747457	0.959881	0.00927766	0.715451	1	636	115468	0.096992	3.6368e-06	A2_Trans	INTERGENIC_VARIANT	AFR
285.2	Anemia of chronic disease	hematopoietic	rs2277732	DPP9	19	4723670	C	A	A	1.07711	0.028555	1.01848	1.13911	0.00928573	0.715451	1	4118	106066	0.11697	6.1912e-22	B2_trans,A2_Trans	FIVE_PRIME_UTR_INTRON_VARIANT	AFR
290.11	Alzheimer's disease	mental disorders	rs1250993	LOC101929525	10	81399565	C	G	G	0.833107	0.0702401	0.72596	0.956069	0.00933449	0.715451	1	466	115578	0.12403	5.3767e-08	A2_Trans	INTERGENIC_VARIANT	AFR
242.2	Toxic multinodular goiter	endocrine/metabolic	rs12809318	FBRSL1	12	133140840	T	C	C	1.35122	0.115799	1.07686	1.69549	0.00933881	0.715451	1	241	116193	-0.062781	9.5289e-09	B2_trans	CODING_TRANSCRIPT_INTRON_VARIANT	AFR
596.1	Bladder neck obstruction	genitourinary	rs9497053	UTRN	6	145026256	G	A	A	0.88356	0.0476254	0.804817	0.970007	0.00933955	0.715451	1	1388	114266	-0.064841	1.0064e-06	B2_trans	CODING_TRANSCRIPT_INTRON_VARIANT	AFR
297	Suicidal ideation or attempt	mental disorders	rs11085727	TYK2	19	10466123	C	T	T	0.933968	0.0262809	0.887078	0.983337	0.00934054	0.715451	1	5371	102795	0.17253	2.3333e-18	A2_Trans,B2_trans	CODING_TRANSCRIPT_INTRON_VARIANT	AFR
819	Skull and face fracture and other intercranial injury	injuries & poisonings	rs76423999	SLC12A7	5	1098067	T	A	A	0.878074	0.0500501	0.796029	0.968577	0.00938022	0.715451	1	3308	108935	0.18412	3.8813e-07	A2_Trans	CODING_TRANSCRIPT_INTRON_VARIANT	AFR
1015	NA	NA	rs495828	ABO	9	136154867	G	T	T	0.930671	0.0276595	0.881561	0.982517	0.00938667	0.715451	1	9782	100518	-0.13432	6.5649e-10	A2_Trans	UPSTREAM_GENE_VARIANT	AFR
614	Inflammatory diseases of female pelvic organs	genitourinary	rs11085727	TYK2	19	10466123	C	T	T	1.11539	0.0420404	1.02717	1.21118	0.00939027	0.715451	1	2928	109044	0.17253	2.3333e-18	A2_Trans,B2_trans	CODING_TRANSCRIPT_INTRON_VARIANT	AFR
745	Pain in joint	musculoskeletal	rs11234800	ME3	11	86479407	G	C	C	0.919849	0.0321748	0.863633	0.979724	0.00941432	0.715451	1	11941	23256	-0.077173	3.0702e-06	B2_trans	INTERGENIC_VARIANT	AFR
287.31	Primary thrombocytopenia	hematopoietic	rs495828	ABO	9	136154867	G	T	T	1.3189	0.106605	1.07022	1.62538	0.00941734	0.715451	1	272	116086	-0.13432	6.5649e-10	A2_Trans	UPSTREAM_GENE_VARIANT	AFR
704.1	Alopecia	dermatologic	rs495828	ABO	9	136154867	G	T	T	1.12715	0.0460969	1.02977	1.23372	0.00941946	0.715451	1	1666	112984	-0.13432	6.5649e-10	A2_Trans	UPSTREAM_GENE_VARIANT	AFR
495.1	Chronic obstructive asthma	respiratory	rs62200027	CASC20	20	6469515	G	A	A	1.18685	0.0659783	1.04288	1.35069	0.00942224	0.715451	1	1315	114373	-0.053006	3.3456e-06	B2_trans,A2_Trans	NON_CODING_TRANSCRIPT_INTRON_VARIANT	AFR
365.11	Primary open angle glaucoma	sense organs	rs10774671	OAS1	12	113357193	G	A	A	1.03788	0.0143215	1.00915	1.06743	0.00942325	0.715451	1	3027	101413	0.12569	3.6032e-11	A2_Trans	SPLICE_ACCEPTOR_VARIANT	AFR
1089	NA	NA	rs10774671	OAS1	12	113357193	G	A	A	1.10353	0.0379449	1.02444	1.18873	0.00942407	0.715451	1	398	114816	0.12569	3.6032e-11	A2_Trans	SPLICE_ACCEPTOR_VARIANT	AFR
250.25	Diabetes type 2 with peripheral circulatory disorders	endocrine/metabolic	rs60869999	MYO1C	17	1390948	A	T	T	1.12406	0.0450502	1.02906	1.22782	0.00943446	0.715451	1	2320	111978	0.059541	2.9039e-06	B2_trans	CODING_TRANSCRIPT_INTRON_VARIANT	AFR
727.6	Rupture of tendon, nontraumatic	musculoskeletal	rs117169628	SLC22A31	16	89262657	G	A	A	0.793042	0.0893352	0.665662	0.944796	0.00944227	0.715451	1	2277	110993	0.081201	5.77e-07	B2_trans	SYNONYMOUS_VARIANT	AFR
443.8	Other specified peripheral vascular diseases	circulatory system	rs581342	LMNA	1	156095466	T	C	C	1.16706	0.0595231	1.03855	1.31147	0.00944742	0.715451	1	1196	114840	0.090245	2.6355e-07	B2_trans	CODING_TRANSCRIPT_INTRON_VARIANT	AFR
614	Inflammatory diseases of female pelvic organs	genitourinary	rs67959919	LZTFL1	3	45871908	G	A	A	0.72573	0.123517	0.569688	0.924514	0.00944819	0.715451	1	2928	109044	0.59355	1.6043e-80	A2_Trans	CODING_TRANSCRIPT_INTRON_VARIANT	AFR
605	Erectile dysfunction [ED]	genitourinary	rs67579710	THBS3	1	155173527	G	A	A	1.03039	0.0115365	1.00736	1.05396	0.00944924	0.715451	1	9948	63471	-0.10348	1.0252e-09	B2_trans	CODING_TRANSCRIPT_INTRON_VARIANT	AFR
356	Hereditary and idiopathic peripheral neuropathy	neurological	rs67959919	LZTFL1	3	45871908	G	A	A	0.807148	0.0825564	0.686564	0.948911	0.00945427	0.715451	1	7690	101849	0.59355	1.6043e-80	A2_Trans	CODING_TRANSCRIPT_INTRON_VARIANT	AFR
735.21	Hammer toe (acquired)	musculoskeletal	rs622568	SEC61G	7	54647894	A	C	C	0.953969	0.0181637	0.920605	0.988542	0.0094746	0.715451	1	3970	105464	0.11965	2.6006e-06	A2_Trans	INTERGENIC_VARIANT	AFR
481	Influenza	respiratory	rs10086829	COL14A1	8	121149129	G	A	A	0.877079	0.0505543	0.79434	0.968435	0.00947544	0.715451	1	5657	109371	-0.097352	3.8599e-06	A2_Trans	FIVE_PRIME_UTR_INTRON_VARIANT	AFR
295	Schizophrenia and other psychotic disorders	mental disorders	rs60869999	MYO1C	17	1390948	A	T	T	1.05925	0.0221864	1.01417	1.10632	0.00947905	0.715451	1	3664	102155	0.059541	2.9039e-06	B2_trans	CODING_TRANSCRIPT_INTRON_VARIANT	AFR
605	Erectile dysfunction [ED]	genitourinary	rs35154152	THBS3	1	155172725	T	C	C	1.03032	0.0115136	1.00733	1.05383	0.00947968	0.715451	1	9948	63471	-0.20528	2.3574e-11	A2_Trans	SYNONYMOUS_VARIANT	AFR
370.1	Corneal ulcer	sense organs	rs60305836	CDH8	16	61709381	A	C	C	1.25737	0.0882818	1.05759	1.49489	0.00948021	0.715451	1	270	116043	0.086719	1.1846e-06	B2_trans	CODING_TRANSCRIPT_INTRON_VARIANT	AFR
741.1	Ankylosis of joint	musculoskeletal	rs9268576	HLA-DRA	6	32395641	T	C	C	0.628253	0.17918	0.442198	0.892592	0.00948374	0.715451	1	387	116044	0.095134	9.9752e-07	B2_trans	INTERGENIC_VARIANT	AFR
627.1	Postmenopausal bleeding	genitourinary	rs60305836	CDH8	16	61709381	A	C	C	1.19494	0.0686564	1.04449	1.36706	0.00948574	0.715451	1	459	115554	0.086719	1.1846e-06	B2_trans	CODING_TRANSCRIPT_INTRON_VARIANT	AFR
681.5	Cellulitis and abscess of leg, except foot	dermatologic	rs72655853	SBSPON	8	73985608	A	G	G	0.72701	0.122921	0.57136	0.925062	0.00949608	0.715451	1	3694	110022	0.22523	8.3915e-07	A2_Trans	CODING_TRANSCRIPT_INTRON_VARIANT	AFR
458.2	Iatrogenic hypotension	circulatory system	rs4830964	.	23	15515319	C	G	G	1.19253	0.0678888	1.04396	1.36225	0.00949714	0.715451	1	1738	114475	0.046578	2.9701e-06	B2_trans	SEQUENCE_VARIANT	AFR
442.11	Abdominal aortic aneurysm	circulatory system	rs147812915	KAT7	17	47858295	C	T	T	1.55621	0.170554	1.11402	2.17393	0.00951327	0.715451	1	1265	113853	0.23438	1.0943e-07	A2_Trans	INTERGENIC_VARIANT	AFR
284	Aplastic anemia	hematopoietic	rs78313563	ESS2	22	19136365	G	A	A	1.3503	0.115834	1.07605	1.69444	0.00952253	0.715451	1	1238	114264	0.40873	6.5914e-07	A2_Trans	UPSTREAM_GENE_VARIANT	AFR
705.1	Dyshidrosis	dermatologic	rs6869036	MGAT1	5	180223327	C	T	T	1.45024	0.143388	1.09493	1.92084	0.00952903	0.715451	1	973	115125	0.25536	1.7578e-06	A2_Trans	FIVE_PRIME_UTR_INTRON_VARIANT	AFR
442.8	Aneurysm of other specified artery	circulatory system	rs72711165	TMEM65	8	125336564	T	C	C	1.72723	0.210823	1.14261	2.61098	0.00953308	0.715451	1	386	116056	0.18279	6.0907e-07	B2_trans	CODING_TRANSCRIPT_INTRON_VARIANT	AFR
574.2	Calculus of bile duct	digestive	rs55654108	PDCL3P4	3	101425703	A	G	G	1.21705	0.0757758	1.04908	1.41192	0.00953495	0.715451	1	560	115670	-0.05662	1.0636e-06	B2_trans	INTERGENIC_VARIANT	AFR
270	Disorders of protein plasma/amino-acid transport and metabolism	endocrine/metabolic	rs766826	ELF5	11	34528766	C	T	T	0.911673	0.0356752	0.850104	0.9777	0.00953882	0.715451	1	2580	111296	-0.082134	1.155e-11	B2_trans	CODING_TRANSCRIPT_INTRON_VARIANT	AFR
701.2	Scar conditions and fibrosis of skin	dermatologic	rs55654108	PDCL3P4	3	101425703	A	G	G	0.875676	0.0512327	0.792016	0.968173	0.00956157	0.716548	1	2970	112583	-0.05662	1.0636e-06	B2_trans	INTERGENIC_VARIANT	AFR
939	Atopic/contact dermatitis due to other or unspecified	dermatologic	rs9501257	HLA-DPB1	6	33055355	A	G	G	1.0316	0.0120096	1.0076	1.05617	0.00957852	0.716548	1	14789	84107	0.17269	4.1339e-08	A2_Trans	THREE_PRIME_UTR_EXON_VARIANT	AFR
539	Bariatric surgery	digestive	rs61667602	CRHR1	17	43785349	T	C	C	1.26509	0.0907792	1.05889	1.51144	0.00959039	0.716548	1	297	115723	-0.093554	9.1279e-12	B2_trans	FIVE_PRIME_UTR_INTRON_VARIANT	AFR
574.1	Cholelithiasis	digestive	rs10774671	OAS1	12	113357193	G	A	A	1.06859	0.0256111	1.01627	1.1236	0.0095915	0.716548	1	2114	111304	0.12569	3.6032e-11	A2_Trans	SPLICE_ACCEPTOR_VARIANT	AFR
626.2	Dysmenorrhea	genitourinary	rs9367106	LOC100505711	6	41483390	G	C	C	1.2171	0.0758527	1.04896	1.41219	0.0095927	0.716548	1	1081	114264	0.20225	3.4038e-11	B2_trans	INTERGENIC_VARIANT	AFR
250.7	Diabetic retinopathy	endocrine/metabolic	rs72655853	SBSPON	8	73985608	A	G	G	0.847727	0.0637991	0.748083	0.960642	0.00961627	0.71761	1	5745	100079	0.22523	8.3915e-07	A2_Trans	CODING_TRANSCRIPT_INTRON_VARIANT	AFR
291.1	Transient mental disorders due to conditions classified elsewhere	mental disorders	rs117169628	SLC22A31	16	89262657	G	A	A	1.89515	0.246919	1.16806	3.07483	0.00962264	0.71761	1	375	116073	0.081201	5.77e-07	B2_trans	SYNONYMOUS_VARIANT	AFR
568	Other disorders of peritoneum	digestive	rs9497053	UTRN	6	145026256	G	A	A	0.842238	0.066323	0.739572	0.959156	0.00963297	0.717794	1	1093	115054	-0.064841	1.0064e-06	B2_trans	CODING_TRANSCRIPT_INTRON_VARIANT	AFR
442.1	Aortic aneurysm	circulatory system	rs11234800	ME3	11	86479407	G	C	C	0.779296	0.0963641	0.645175	0.9413	0.00966125	0.719314	1	1577	112659	-0.077173	3.0702e-06	B2_trans	INTERGENIC_VARIANT	AFR
567	Peritonitis and retroperitoneal infections	digestive	rs10774671	OAS1	12	113357193	G	A	A	1.14819	0.0534332	1.03403	1.27496	0.00970292	0.721828	1	1041	114908	0.12569	3.6032e-11	A2_Trans	SPLICE_ACCEPTOR_VARIANT	AFR
740.9	Osteoarthrosis NOS	musculoskeletal	rs9577395	ATP11A	13	113534984	C	G	G	1.04973	0.0187693	1.01181	1.08906	0.00972273	0.722712	1	12647	66905	0.064829	8.6068e-07	B2_trans,A2_Trans	CODING_TRANSCRIPT_INTRON_VARIANT	AFR
772.1	Muscular wasting and disuse atrophy	symptoms	rs9577395	ATP11A	13	113534984	C	G	G	0.680823	0.148718	0.50868	0.91122	0.0097348	0.723021	1	746	115437	0.064829	8.6068e-07	B2_trans,A2_Trans	CODING_TRANSCRIPT_INTRON_VARIANT	AFR
580	Nephritis; nephrosis; renal sclerosis	genitourinary	rs7560588	BCL11A	2	60727416	G	A	A	0.885427	0.0470899	0.807365	0.971037	0.0097634	0.724331	1	2107	112096	-0.12371	2.3396e-07	A2_Trans	CODING_TRANSCRIPT_INTRON_VARIANT	AFR
369.5	Conjunctivitis, infectious	sense organs	rs9577395	ATP11A	13	113534984	C	G	G	1.11907	0.0435429	1.02752	1.21876	0.00977916	0.724331	1	8459	104246	0.064829	8.6068e-07	B2_trans,A2_Trans	CODING_TRANSCRIPT_INTRON_VARIANT	AFR
427.5	Arrhythmia (cardiac) NOS	circulatory system	rs467843	TRAPPC13	5	64945715	A	G	G	1.0484	0.0183015	1.01146	1.08669	0.00980337	0.724331	1	9469	99907	-0.089724	1.7259e-06	A2_Trans	CODING_TRANSCRIPT_INTRON_VARIANT	AFR
110.12	Althete's foot	infectious diseases	rs7579014	BCL11A	2	60707894	G	A	A	0.957187	0.0169435	0.925922	0.989507	0.00980863	0.724331	1	9955	97583	-0.05629	1.2614e-06	B2_trans	CODING_TRANSCRIPT_INTRON_VARIANT	AFR
427.12	Paroxysmal ventricular tachycardia	circulatory system	rs7605877	FOXI3	2	88559025	T	C	C	1.09674	0.0357622	1.0225	1.17638	0.00981686	0.724331	1	1641	113279	-0.071053	3.3369e-06	B2_trans	INTERGENIC_VARIANT	AFR
687.4	Disturbance of skin sensation	dermatologic	rs11085727	TYK2	19	10466123	C	T	T	0.943489	0.0225292	0.902734	0.986083	0.00982227	0.724331	1	15416	89251	0.17253	2.3333e-18	A2_Trans,B2_trans	CODING_TRANSCRIPT_INTRON_VARIANT	AFR
401	Hypertension	circulatory system	rs11085727	TYK2	19	10466123	C	T	T	0.951501	0.019258	0.916256	0.988102	0.00983722	0.724331	1	5013	23261	0.17253	2.3333e-18	A2_Trans,B2_trans	CODING_TRANSCRIPT_INTRON_VARIANT	AFR
396	Abnormal heart sounds	circulatory system	rs505922	ABO	9	136149229	T	C	C	1.07149	0.0267477	1.01676	1.12916	0.00983842	0.724331	1	5192	108383	-0.099884	2.0889e-20	B2_trans	CODING_TRANSCRIPT_INTRON_VARIANT	AFR
994.2	Sepsis	injuries & poisonings	rs2284028	NCF4	22	37265172	A	C	C	1.07581	0.0283088	1.01774	1.13719	0.00984355	0.724331	1	2802	110158	0.31271	4.1737e-06	A2_Trans	CODING_TRANSCRIPT_INTRON_VARIANT	AFR
378.1	Strabismus (not specified as paralytic)	sense organs	rs6869036	MGAT1	5	180223327	C	T	T	0.751644	0.110602	0.605157	0.933591	0.009844	0.724331	1	1428	113556	0.25536	1.7578e-06	A2_Trans	FIVE_PRIME_UTR_INTRON_VARIANT	AFR
090.2	Gonococcal infections	infectious diseases	rs6869036	MGAT1	5	180223327	C	T	T	0.3112	0.452246	0.128258	0.755078	0.00984687	0.724331	1	787	115673	0.25536	1.7578e-06	A2_Trans	FIVE_PRIME_UTR_INTRON_VARIANT	AFR
939	Atopic/contact dermatitis due to other or unspecified	dermatologic	rs9367106	LOC100505711	6	41483390	G	C	C	1.05867	0.0220882	1.01381	1.10551	0.0098503	0.724331	1	14789	84107	0.20225	3.4038e-11	B2_trans	INTERGENIC_VARIANT	AFR
286.2	Encounter for long-term (current) use of anticoagulants	hematopoietic	rs9896243	NSF	17	44826056	C	G	G	1.0709	0.0265483	1.0166	1.1281	0.00987583	0.724331	1	2257	107206	-0.13155	3.2234e-08	A2_Trans	CODING_TRANSCRIPT_INTRON_VARIANT	AFR
698	Pruritus and related conditions	dermatologic	rs10086829	COL14A1	8	121149129	G	A	A	1.09113	0.0338034	1.02119	1.16587	0.00987587	0.724331	1	7416	104960	-0.097352	3.8599e-06	A2_Trans	FIVE_PRIME_UTR_INTRON_VARIANT	AFR
751	Genitourinary congenital anomalies	congenital anomalies	rs505922	ABO	9	136149229	T	C	C	0.919748	0.032423	0.863119	0.980093	0.00987656	0.724331	1	3481	111014	-0.099884	2.0889e-20	B2_trans	CODING_TRANSCRIPT_INTRON_VARIANT	AFR
707.2	Chronic ulcer of leg or foot	dermatologic	rs67579710	THBS3	1	155173527	G	A	A	0.931713	0.0274146	0.882972	0.983145	0.00987941	0.724331	1	2220	110432	-0.10348	1.0252e-09	B2_trans	CODING_TRANSCRIPT_INTRON_VARIANT	AFR
038.1	Gram negative septicemia	infectious diseases	rs60305836	CDH8	16	61709381	A	C	C	1.19861	0.0702296	1.04447	1.37549	0.00989335	0.724741	1	985	115104	0.086719	1.1846e-06	B2_trans	CODING_TRANSCRIPT_INTRON_VARIANT	AFR
681	Superficial cellulitis and abscess	dermatologic	rs1250993	LOC101929525	10	81399565	C	G	G	0.964014	0.0142092	0.937537	0.991239	0.00990087	0.724741	1	13351	85188	0.12403	5.3767e-08	A2_Trans	INTERGENIC_VARIANT	AFR
870.3	Other open wound of head and face	injuries & poisonings	rs76073397	MIR548H2	16	11386452	T	C	C	1.73809	0.214409	1.14174	2.64592	0.00993218	0.726035	1	1752	114436	0.14454	9.6663e-07	A2_Trans,B2_trans	INTERGENIC_VARIANT	AFR
733.6	Costochondritis	musculoskeletal	rs72711165	TMEM65	8	125336564	T	C	C	1.61205	0.185215	1.1213	2.31757	0.00993446	0.726035	1	1525	114836	0.18279	6.0907e-07	B2_trans	CODING_TRANSCRIPT_INTRON_VARIANT	AFR
447	Other disorders of arteries and arterioles	circulatory system	rs2284028	NCF4	22	37265172	A	C	C	1.14094	0.0511516	1.0321	1.26126	0.00994501	0.726224	1	2150	113442	0.31271	4.1737e-06	A2_Trans	CODING_TRANSCRIPT_INTRON_VARIANT	AFR
425	Cardiomyopathy	circulatory system	rs505922	ABO	9	136149229	T	C	C	1.0505	0.0191181	1.01186	1.0906	0.00997489	0.727824	1	2986	107356	-0.099884	2.0889e-20	B2_trans	CODING_TRANSCRIPT_INTRON_VARIANT	AFR
300.12	Agorophobia, social phobia, and panic disorder	mental disorders	rs117169628	SLC22A31	16	89262657	G	A	A	0.797563	0.0878082	0.671464	0.947344	0.0099949	0.728459	1	2305	110850	0.081201	5.77e-07	B2_trans	SYNONYMOUS_VARIANT	AFR
737	Curvature of spine	musculoskeletal	rs34488998	NKAIN3	8	63408372	G	A	A	1.72324	0.211279	1.13895	2.60728	0.0100016	0.728459	1	2247	113451	0.1355	3.4644e-06	B2_trans	CODING_TRANSCRIPT_INTRON_VARIANT	AFR
426.92	Cardiac defibrillator in situ	circulatory system	rs9501257	HLA-DPB1	6	33055355	A	G	G	0.924879	0.0303281	0.871505	0.981523	0.0100266	0.728459	1	419	113888	0.17269	4.1339e-08	A2_Trans	THREE_PRIME_UTR_EXON_VARIANT	AFR
286.8	Hypercoagulable state	hematopoietic	rs10774671	OAS1	12	113357193	G	A	A	1.17795	0.0636085	1.03988	1.33435	0.0100326	0.728459	1	408	115753	0.12569	3.6032e-11	A2_Trans	SPLICE_ACCEPTOR_VARIANT	AFR
580.1	Glomerulonephritis	genitourinary	rs72655853	SBSPON	8	73985608	A	G	G	1.57637	0.17679	1.11474	2.22916	0.0100421	0.728459	1	559	115388	0.22523	8.3915e-07	A2_Trans	CODING_TRANSCRIPT_INTRON_VARIANT	AFR
172.1	Melanomas of skin, dx or hx	neoplasms	rs9501257	HLA-DPB1	6	33055355	A	G	G	0.763861	0.104635	0.622227	0.937735	0.0100424	0.728459	1	367	116101	0.17269	4.1339e-08	A2_Trans	THREE_PRIME_UTR_EXON_VARIANT	AFR
425.11	Hypertrophic obstructive cardiomyopathy	circulatory system	rs72655853	SBSPON	8	73985608	A	G	G	1.97372	0.264133	1.17613	3.3122	0.0100482	0.728459	1	245	116169	0.22523	8.3915e-07	A2_Trans	CODING_TRANSCRIPT_INTRON_VARIANT	AFR
526	Diseases of the jaws	digestive	rs35508621	LZTFL1	3	45880481	T	C	C	1.30386	0.103094	1.06532	1.59583	0.0100623	0.728459	1	6136	107396	0.38931	6.0917e-89	B2_trans	CODING_TRANSCRIPT_INTRON_VARIANT	AFR
291	Other specified nonpsychotic and/or transient mental disorders	mental disorders	rs77534576	DLX4	17	47940666	C	T	T	1.68017	0.201615	1.13172	2.49441	0.0100623	0.728459	1	3726	111239	0.20794	1.7585e-10	B2_trans	INTERGENIC_VARIANT	AFR
070.4	Chronic hepatitis	infectious diseases	rs505922	ABO	9	136149229	T	C	C	1.12347	0.0452372	1.02815	1.22763	0.0100634	0.728459	1	1483	114141	-0.099884	2.0889e-20	B2_trans	CODING_TRANSCRIPT_INTRON_VARIANT	AFR
250.24	Type 2 diabetes with neurological manifestations	endocrine/metabolic	rs5023077	FBRSL1	12	133141973	T	C	C	0.959281	0.0161577	0.929378	0.990147	0.0100878	0.728926	1	5559	96492	-0.090901	1.5172e-06	A2_Trans	CODING_TRANSCRIPT_INTRON_VARIANT	AFR
276.42	Alkalosis	endocrine/metabolic	rs7605877	FOXI3	2	88559025	T	C	C	1.23991	0.0835867	1.05254	1.46062	0.0100932	0.728926	1	1128	115220	-0.071053	3.3369e-06	B2_trans	INTERGENIC_VARIANT	AFR
454.1	Varicose veins of lower extremity	circulatory system	rs4830964	.	23	15515319	C	G	G	1.0748	0.0280378	1.01733	1.13551	0.0100938	0.728926	1	2182	111891	0.046578	2.9701e-06	B2_trans	SEQUENCE_VARIANT	AFR
727.5	Rupture of synovium	musculoskeletal	rs2284028	NCF4	22	37265172	A	C	C	0.83325	0.0709185	0.725119	0.957506	0.0101035	0.729049	1	1432	114596	0.31271	4.1737e-06	A2_Trans	CODING_TRANSCRIPT_INTRON_VARIANT	AFR
287	Purpura and other hemorrhagic conditions	hematopoietic	rs147812915	KAT7	17	47858295	C	T	T	0.672596	0.154204	0.49716	0.90994	0.0101117	0.729065	1	3296	109524	0.23438	1.0943e-07	A2_Trans	INTERGENIC_VARIANT	AFR
041.12	Methicillin resistant Staphylococcus aureus	infectious diseases	rs11085727	TYK2	19	10466123	C	T	T	1.19686	0.0698841	1.04365	1.37255	0.0101295	0.729772	1	1438	114318	0.17253	2.3333e-18	A2_Trans,B2_trans	CODING_TRANSCRIPT_INTRON_VARIANT	AFR
794	Abnormal results of other function studies (bladder, pancreas, placenta, spleen, etc)	symptoms	rs9367106	LOC100505711	6	41483390	G	C	C	0.581821	0.210732	0.384958	0.879356	0.0101683	0.731069	1	1798	114631	0.20225	3.4038e-11	B2_trans	INTERGENIC_VARIANT	AFR
149	Cancer of larynx, pharynx, nasal cavities	neoplasms	rs111837807	CCHCR1	6	31121232	T	C	C	1.27965	0.0959514	1.06027	1.54442	0.0101728	0.731069	1	403	115344	0.20363	2.152e-11	A2_Trans,B2_trans	CODING_TRANSCRIPT_INTRON_VARIANT	AFR
411	Ischemic Heart Disease	circulatory system	rs10774671	OAS1	12	113357193	G	A	A	1.029	0.0111258	1.00681	1.05169	0.0101768	0.731069	1	10316	81931	0.12569	3.6032e-11	A2_Trans	SPLICE_ACCEPTOR_VARIANT	AFR
613	Other nonmalignant breast conditions	genitourinary	rs10086829	COL14A1	8	121149129	G	A	A	1.12073	0.0443589	1.02741	1.22253	0.010186	0.731069	1	3242	110666	-0.097352	3.8599e-06	A2_Trans	FIVE_PRIME_UTR_INTRON_VARIANT	AFR
425	Cardiomyopathy	circulatory system	rs7960611	CLEC1A	12	10230416	G	A	A	1.06019	0.0227502	1.01396	1.10853	0.0101936	0.731069	1	2986	107356	-0.1584	3.3086e-07	A2_Trans	CODING_TRANSCRIPT_INTRON_VARIANT	AFR
187	Cancer of other male genital organs	neoplasms	rs7579014	BCL11A	2	60707894	G	A	A	1.21737	0.0765803	1.0477	1.41451	0.0102166	0.731069	1	804	115457	-0.05629	1.2614e-06	B2_trans	CODING_TRANSCRIPT_INTRON_VARIANT	AFR
411	Ischemic Heart Disease	circulatory system	rs505922	ABO	9	136149229	T	C	C	1.02965	0.0113801	1.00694	1.05288	0.0102295	0.731069	1	10316	81931	-0.099884	2.0889e-20	B2_trans	CODING_TRANSCRIPT_INTRON_VARIANT	AFR
727	Other disorders of synovium, tendon, and bursa	musculoskeletal	rs61667602	CRHR1	17	43785349	T	C	C	1.05831	0.022073	1.0135	1.1051	0.0102386	0.731069	1	11094	90800	-0.093554	9.1279e-12	B2_trans	FIVE_PRIME_UTR_INTRON_VARIANT	AFR
370.1	Corneal ulcer	sense organs	rs732990	CIB4	2	26842146	C	G	G	0.795411	0.0891531	0.667889	0.947281	0.0102449	0.731069	1	270	116043	0.056389	5.6358e-07	B2_trans	CODING_TRANSCRIPT_INTRON_VARIANT	AFR
345.12	Partial epilepsy	neurological	rs111837807	CCHCR1	6	31121232	T	C	C	1.25413	0.0882014	1.05503	1.4908	0.0102482	0.731069	1	859	114707	0.20363	2.152e-11	A2_Trans,B2_trans	CODING_TRANSCRIPT_INTRON_VARIANT	AFR
378	Strabismus and other disorders of binocular eye movements	sense organs	rs9497053	UTRN	6	145026256	G	A	A	0.926359	0.0297975	0.873808	0.982072	0.0102553	0.731069	1	1999	112062	-0.064841	1.0064e-06	B2_trans	CODING_TRANSCRIPT_INTRON_VARIANT	AFR
041.1	Staphylococcus infections	infectious diseases	rs67579710	THBS3	1	155173527	G	A	A	1.09588	0.0356767	1.02187	1.17526	0.0102759	0.731069	1	3085	111449	-0.10348	1.0252e-09	B2_trans	CODING_TRANSCRIPT_INTRON_VARIANT	AFR
735.2	Acquired toe deformities	musculoskeletal	rs915823	TMPRSS2	21	42851454	A	C	C	0.947285	0.0211016	0.908906	0.987285	0.0102759	0.731069	1	6585	98562	-0.066039	1.6687e-06	B2_trans	CODING_TRANSCRIPT_INTRON_VARIANT	AFR
278.11	Morbid obesity	endocrine/metabolic	rs12567716	FOXD2	1	48197570	T	C	C	1.07769	0.0291565	1.01783	1.14106	0.0102876	0.731069	1	5373	97825	-0.090753	1.4878e-06	B2_trans	INTERGENIC_VARIANT	AFR
365.11	Primary open angle glaucoma	sense organs	rs10774679	OAS3	12	113374748	C	T	T	1.03952	0.0151059	1.0092	1.07076	0.0102879	0.731069	1	3027	101413	0.075824	4.6954e-12	B2_trans	UPSTREAM_GENE_VARIANT	AFR
250.2	Type 2 diabetes	endocrine/metabolic	rs4830964	.	23	15515319	C	G	G	1.02251	0.00867544	1.00527	1.04005	0.0102887	0.731069	1	5552	63704	0.046578	2.9701e-06	B2_trans	SEQUENCE_VARIANT	AFR
079	Viral infection	infectious diseases	rs7671107	LOC101929161	4	25449225	G	A	A	0.903446	0.0395758	0.836017	0.976313	0.0102973	0.731069	1	6795	108161	-0.064456	1.0803e-06	B2_trans	INTERGENIC_VARIANT	AFR
540.11	Acute appendicitis	digestive	rs11702230	LOC101928126	21	35377591	C	T	T	1.50612	0.159645	1.10146	2.05944	0.0103086	0.731069	1	223	115807	0.099731	3.223e-09	B2_trans	INTERGENIC_VARIANT	AFR
496.1	Emphysema	respiratory	rs10774679	OAS3	12	113374748	C	T	T	1.09574	0.0356453	1.0218	1.17503	0.0103198	0.731069	1	2437	112392	0.075824	4.6954e-12	B2_trans	UPSTREAM_GENE_VARIANT	AFR
375.1	Dry eyes	sense organs	rs732990	CIB4	2	26842146	C	G	G	1.03141	0.0120574	1.00732	1.05607	0.0103249	0.731069	1	14527	77571	0.056389	5.6358e-07	B2_trans	CODING_TRANSCRIPT_INTRON_VARIANT	AFR
367.1	Myopia	sense organs	rs10086829	COL14A1	8	121149129	G	A	A	1.04564	0.0173992	1.01058	1.08191	0.010325	0.731069	1	15802	82252	-0.097352	3.8599e-06	A2_Trans	FIVE_PRIME_UTR_INTRON_VARIANT	AFR
425.2	Secondary/extrinsic cardiomyopathies	circulatory system	rs10774671	OAS1	12	113357193	G	A	A	1.14911	0.0541934	1.03332	1.27789	0.010326	0.731069	1	1181	114787	0.12569	3.6032e-11	A2_Trans	SPLICE_ACCEPTOR_VARIANT	AFR
174.11	Malignant neoplasm of female breast	neoplasms	rs55654108	PDCL3P4	3	101425703	A	G	G	1.16512	0.0595929	1.03668	1.30947	0.0103351	0.731069	1	239	115651	-0.05662	1.0636e-06	B2_trans	INTERGENIC_VARIANT	AFR
731	Osteitis deformans and osteopathies associated with other disorders classified elsewhere	musculoskeletal	rs2284028	NCF4	22	37265172	A	C	C	1.18899	0.0675084	1.04164	1.3572	0.0103406	0.731069	1	485	115585	0.31271	4.1737e-06	A2_Trans	CODING_TRANSCRIPT_INTRON_VARIANT	AFR
740.11	Osteoarthrosis, localized, primary	musculoskeletal	rs5023077	FBRSL1	12	133141973	T	C	C	0.964419	0.014132	0.938073	0.991505	0.0103569	0.731069	1	10512	86037	-0.090901	1.5172e-06	A2_Trans	CODING_TRANSCRIPT_INTRON_VARIANT	AFR
226	Benign neoplasm of thyroid glands	neoplasms	rs10774671	OAS1	12	113357193	G	A	A	0.781994	0.0959297	0.647959	0.943754	0.0103646	0.731069	1	425	116007	0.12569	3.6032e-11	A2_Trans	SPLICE_ACCEPTOR_VARIANT	AFR
286.81	Primary hypercoagulable state	hematopoietic	rs10774679	OAS3	12	113374748	C	T	T	1.19518	0.0695558	1.04286	1.36974	0.0103659	0.731069	1	340	115857	0.075824	4.6954e-12	B2_trans	UPSTREAM_GENE_VARIANT	AFR
433.3	Cerebral ischemia	circulatory system	rs505922	ABO	9	136149229	T	C	C	1.04771	0.0181823	1.01103	1.08572	0.0103734	0.731069	1	4611	104922	-0.099884	2.0889e-20	B2_trans	CODING_TRANSCRIPT_INTRON_VARIANT	AFR
687.1	Rash and other nonspecific skin eruption	dermatologic	rs9501257	HLA-DPB1	6	33055355	A	G	G	1.03799	0.0145489	1.00881	1.06801	0.0103916	0.731069	1	16284	89238	0.17269	4.1339e-08	A2_Trans	THREE_PRIME_UTR_EXON_VARIANT	AFR
512	Other symptoms of respiratory system	respiratory	rs505922	ABO	9	136149229	T	C	C	1.02544	0.00980559	1.00593	1.04534	0.0103932	0.731069	1	21070	51444	-0.099884	2.0889e-20	B2_trans	CODING_TRANSCRIPT_INTRON_VARIANT	AFR
454.1	Varicose veins of lower extremity	circulatory system	rs12567716	FOXD2	1	48197570	T	C	C	1.16472	0.0595094	1.03649	1.3088	0.0103997	0.731069	1	2182	111891	-0.090753	1.4878e-06	B2_trans	INTERGENIC_VARIANT	AFR
574.3	Cholecystitis without cholelithiasis	digestive	rs76073397	MIR548H2	16	11386452	T	C	C	1.47672	0.152149	1.09594	1.98979	0.0104038	0.731069	1	878	114668	0.14454	9.6663e-07	A2_Trans,B2_trans	INTERGENIC_VARIANT	AFR
401.21	Hypertensive heart disease	circulatory system	rs61667602	CRHR1	17	43785349	T	C	C	0.92243	0.0315238	0.867163	0.981221	0.0104269	0.732129	1	6263	103138	-0.093554	9.1279e-12	B2_trans	FIVE_PRIME_UTR_INTRON_VARIANT	AFR
604.3	Peyronie's disease	genitourinary	rs7671107	LOC101929161	4	25449225	G	A	A	1.24244	0.0847811	1.05223	1.46704	0.0104538	0.732858	1	284	116048	-0.064456	1.0803e-06	B2_trans	INTERGENIC_VARIANT	AFR
765	Cervical radiculitis	symptoms	rs34488998	NKAIN3	8	63408372	G	A	A	0.753198	0.110711	0.606278	0.935721	0.0104651	0.732858	1	6121	102343	0.1355	3.4644e-06	B2_trans	CODING_TRANSCRIPT_INTRON_VARIANT	AFR
440	Atherosclerosis	circulatory system	rs2924480	ELF5	11	34529831	T	C	C	1.07748	0.0291519	1.01764	1.14084	0.0104691	0.732858	1	5215	106728	-0.11648	2.817e-07	A2_Trans	CODING_TRANSCRIPT_INTRON_VARIANT	AFR
274	Gout and other crystal arthropathies	endocrine/metabolic	rs12809318	FBRSL1	12	133140840	T	C	C	0.960916	0.0155741	0.932027	0.9907	0.0104694	0.732858	1	3746	99438	-0.062781	9.5289e-09	B2_trans	CODING_TRANSCRIPT_INTRON_VARIANT	AFR
522.1	Pulpitis and necrosis of tooth pulp	digestive	rs55654108	PDCL3P4	3	101425703	A	G	G	0.93771	0.025131	0.892641	0.985054	0.0104921	0.733798	1	5247	106765	-0.05662	1.0636e-06	B2_trans	INTERGENIC_VARIANT	AFR
386.2	Peripheral or central vertigo	sense organs	rs1405655	NR1H2	19	50882619	T	C	C	0.925037	0.0304505	0.871445	0.981926	0.0104989	0.733798	1	3213	111045	0.075181	1.1208e-11	B2_trans,A2_Trans	CODING_TRANSCRIPT_INTRON_VARIANT	AFR
440.2	Atherosclerosis of the extremities	circulatory system	rs10774671	OAS1	12	113357193	G	A	A	1.06292	0.023856	1.01437	1.1138	0.010528	0.734523	1	3339	109494	0.12569	3.6032e-11	A2_Trans	SPLICE_ACCEPTOR_VARIANT	AFR
574.1	Cholelithiasis	digestive	rs12259804	PLEKHS1	10	115573378	T	C	C	1.39681	0.130657	1.08124	1.80449	0.0105341	0.734523	1	2114	111304	-0.27547	4.8674e-08	A2_Trans	INTERGENIC_VARIANT	AFR
574	Cholelithiasis and cholecystitis	digestive	rs60305836	CDH8	16	61709381	A	C	C	0.928173	0.0291439	0.87664	0.982734	0.0105406	0.734523	1	2143	110495	0.086719	1.1846e-06	B2_trans	CODING_TRANSCRIPT_INTRON_VARIANT	AFR
726	Peripheral enthesopathies and allied syndromes	musculoskeletal	rs11234800	ME3	11	86479407	G	C	C	0.923251	0.0312283	0.868437	0.981525	0.0105547	0.734523	1	15541	72413	-0.077173	3.0702e-06	B2_trans	INTERGENIC_VARIANT	AFR
695.4	Lupus (localized and systemic)	dermatologic	rs10774671	OAS1	12	113357193	G	A	A	1.12941	0.0476005	1.02881	1.23985	0.0105701	0.734523	1	257	115485	0.12569	3.6032e-11	A2_Trans	SPLICE_ACCEPTOR_VARIANT	AFR
740.1	Osteoarthritis; localized	musculoskeletal	rs1453205	LOC101928196	2	19901073	C	T	T	0.973849	0.0103651	0.954265	0.993835	0.0105715	0.734523	1	12184	74342	0.096992	3.6368e-06	A2_Trans	INTERGENIC_VARIANT	AFR
598	Abnormal findings on examination of urine	genitourinary	rs76423999	SLC12A7	5	1098067	T	A	A	1.20187	0.0719327	1.04383	1.38385	0.0105796	0.734523	1	4506	110538	0.18412	3.8813e-07	A2_Trans	CODING_TRANSCRIPT_INTRON_VARIANT	AFR
426.91	Cardiac pacemaker in situ	circulatory system	rs7605877	FOXI3	2	88559025	T	C	C	1.08943	0.0335097	1.02018	1.16339	0.0105807	0.734523	1	844	113799	-0.071053	3.3369e-06	B2_trans	INTERGENIC_VARIANT	AFR
569.2	Gastrointestinal complications	digestive	rs12660421	FOXP4-AS1	6	41488378	G	A	A	0.617132	0.188823	0.426238	0.89352	0.0105817	0.734523	1	972	115363	0.35506	1.1424e-09	A2_Trans	DOWNSTREAM_GENE_VARIANT	AFR
972.6	Antihypertensive agents causing adverse effects	injuries & poisonings	rs62200027	CASC20	20	6469515	G	A	A	0.667461	0.158188	0.489527	0.910072	0.0105988	0.735151	1	1486	114921	-0.053006	3.3456e-06	B2_trans,A2_Trans	NON_CODING_TRANSCRIPT_INTRON_VARIANT	AFR
174	Breast cancer	neoplasms	rs55654108	PDCL3P4	3	101425703	A	G	G	1.149	0.0543646	1.03287	1.27819	0.0106224	0.736161	1	403	115323	-0.05662	1.0636e-06	B2_trans	INTERGENIC_VARIANT	AFR
1010.6	NA	NA	rs67959919	LZTFL1	3	45871908	G	A	A	0.632106	0.179554	0.444584	0.898725	0.0106295	0.736161	1	1565	112806	0.59355	1.6043e-80	A2_Trans	CODING_TRANSCRIPT_INTRON_VARIANT	AFR
291.1	Transient mental disorders due to conditions classified elsewhere	mental disorders	rs766826	ELF5	11	34528766	C	T	T	0.711826	0.133083	0.548395	0.923964	0.0106433	0.736394	1	375	116073	-0.082134	1.155e-11	B2_trans	CODING_TRANSCRIPT_INTRON_VARIANT	AFR
275.1	Disorders of iron metabolism	hematopoietic	rs60869999	MYO1C	17	1390948	A	T	T	1.30844	0.105278	1.06449	1.6083	0.0106613	0.736394	1	516	115776	0.059541	2.9039e-06	B2_trans	CODING_TRANSCRIPT_INTRON_VARIANT	AFR
742	Derangement of joint, non-traumatic	musculoskeletal	rs12259804	PLEKHS1	10	115573378	T	C	C	0.580753	0.212823	0.38268	0.881346	0.0106665	0.736394	1	4668	109528	-0.27547	4.8674e-08	A2_Trans	INTERGENIC_VARIANT	AFR
426.3	Bundle branch block	circulatory system	rs9461128	TMEM14B	6	10753875	T	C	C	0.907052	0.0382127	0.8416	0.977595	0.0106811	0.736394	1	2366	112469	0.13046	3.4269e-06	B2_trans	CODING_TRANSCRIPT_INTRON_VARIANT	AFR
367.8	Hypermetropia	sense organs	rs61667602	CRHR1	17	43785349	T	C	C	1.05802	0.0220964	1.01318	1.10485	0.0106924	0.736394	1	13485	87801	-0.093554	9.1279e-12	B2_trans	FIVE_PRIME_UTR_INTRON_VARIANT	AFR
090	Sexually transmitted infections (not HIV or hepatitis)	infectious diseases	rs7579014	BCL11A	2	60707894	G	A	A	1.06919	0.026211	1.01565	1.12556	0.0106945	0.736394	1	4621	108422	-0.05629	1.2614e-06	B2_trans	CODING_TRANSCRIPT_INTRON_VARIANT	AFR
454.1	Varicose veins of lower extremity	circulatory system	rs7560588	BCL11A	2	60727416	G	A	A	0.89018	0.0455768	0.814109	0.973358	0.0106972	0.736394	1	2182	111891	-0.12371	2.3396e-07	A2_Trans	CODING_TRANSCRIPT_INTRON_VARIANT	AFR
800.1	Fracture of neck of femur	injuries & poisonings	rs10086829	COL14A1	8	121149129	G	A	A	1.29158	0.100243	1.06119	1.57198	0.0106974	0.736394	1	330	115821	-0.097352	3.8599e-06	A2_Trans	FIVE_PRIME_UTR_INTRON_VARIANT	AFR
702.2	Seborrheic keratosis	dermatologic	rs9896243	NSF	17	44826056	C	G	G	1.10797	0.0401846	1.02405	1.19876	0.0107281	0.737042	1	5221	108537	-0.13155	3.2234e-08	A2_Trans	CODING_TRANSCRIPT_INTRON_VARIANT	AFR
1010.2	NA	NA	rs13179014	SPEF2	5	35693227	A	C	C	0.958695	0.0165345	0.928125	0.990273	0.0107368	0.737042	1	20092	76892	-0.061249	6.1057e-07	B2_trans	CODING_TRANSCRIPT_INTRON_VARIANT	AFR
348.2	Cerebral edema and compression of brain	neurological	rs35705950	MUC5B	11	1241221	G	T	T	1.67061	0.201181	1.12624	2.47811	0.010745	0.737042	1	435	115850	-0.11177	1.2224e-08	B2_trans,A2_Trans	UPSTREAM_GENE_VARIANT	AFR
728	Disorders of muscle, ligament, and fascia	musculoskeletal	rs11702230	LOC101928126	21	35377591	C	T	T	1.63065	0.191765	1.11977	2.3746	0.0107763	0.737042	1	900	115361	0.099731	3.223e-09	B2_trans	INTERGENIC_VARIANT	AFR
561	Symptoms involving digestive system	digestive	rs9577395	ATP11A	13	113534984	C	G	G	1.0671	0.0254707	1.01514	1.12173	0.0107774	0.737042	1	14507	88698	0.064829	8.6068e-07	B2_trans,A2_Trans	CODING_TRANSCRIPT_INTRON_VARIANT	AFR
728	Disorders of muscle, ligament, and fascia	musculoskeletal	rs61667602	CRHR1	17	43785349	T	C	C	1.33247	0.112586	1.06862	1.66146	0.0107898	0.737042	1	900	115361	-0.093554	9.1279e-12	B2_trans	FIVE_PRIME_UTR_INTRON_VARIANT	AFR
575.2	Obstruction of bile duct	digestive	rs766826	ELF5	11	34528766	C	T	T	0.736718	0.119858	0.582476	0.931803	0.0107947	0.737042	1	279	116124	-0.082134	1.155e-11	B2_trans	CODING_TRANSCRIPT_INTRON_VARIANT	AFR
377	Disorders of optic nerve and visual pathways	sense organs	rs581342	LMNA	1	156095466	T	C	C	1.06679	0.0253648	1.01505	1.12116	0.0108067	0.737042	1	3634	109502	0.090245	2.6355e-07	B2_trans	CODING_TRANSCRIPT_INTRON_VARIANT	AFR
276.5	Hypovolemia	endocrine/metabolic	rs622568	SEC61G	7	54647894	A	C	C	1.04999	0.0191389	1.01133	1.09012	0.010811	0.737042	1	10032	100173	0.11965	2.6006e-06	A2_Trans	INTERGENIC_VARIANT	AFR
555	Inflammatory bowel disease and other gastroenteritis and colitis	digestive	rs9501257	HLA-DPB1	6	33055355	A	G	G	1.11421	0.04244	1.02528	1.21085	0.0108288	0.737042	1	1176	114326	0.17269	4.1339e-08	A2_Trans	THREE_PRIME_UTR_EXON_VARIANT	AFR
512.1	Wheezing	respiratory	rs2284028	NCF4	22	37265172	A	C	C	0.882528	0.0490611	0.801618	0.971604	0.0108613	0.737042	1	3553	111812	0.31271	4.1737e-06	A2_Trans	CODING_TRANSCRIPT_INTRON_VARIANT	AFR
540.1	Appendicitis	digestive	rs7579014	BCL11A	2	60707894	G	A	A	1.15338	0.0560258	1.03344	1.28725	0.0108649	0.737042	1	277	115630	-0.05629	1.2614e-06	B2_trans	CODING_TRANSCRIPT_INTRON_VARIANT	AFR
433	Cerebrovascular disease	circulatory system	rs76423999	SLC12A7	5	1098067	T	A	A	0.930645	0.0282232	0.880563	0.983576	0.0108737	0.737042	1	6599	94957	0.18412	3.8813e-07	A2_Trans	CODING_TRANSCRIPT_INTRON_VARIANT	AFR
008.5	Bacterial enteritis	infectious diseases	rs147812915	KAT7	17	47858295	C	T	T	1.63617	0.193338	1.12011	2.39001	0.0108769	0.737042	1	1467	114079	0.23438	1.0943e-07	A2_Trans	INTERGENIC_VARIANT	AFR
610.8	Other specified benign mammary dysplasias	genitourinary	rs13050728	IFNAR2	21	34615210	T	C	C	0.767926	0.103693	0.626694	0.940986	0.0108786	0.737042	1	421	115995	-0.10657	4.0686e-21	B2_trans,A2_Trans	CODING_TRANSCRIPT_INTRON_VARIANT	AFR
362.6	Peripheral retinal degenerations	sense organs	rs35508621	LZTFL1	3	45880481	T	C	C	0.700444	0.139818	0.53255	0.92127	0.0108824	0.737042	1	2495	111261	0.38931	6.0917e-89	B2_trans	CODING_TRANSCRIPT_INTRON_VARIANT	AFR
272.13	Mixed hyperlipidemia	endocrine/metabolic	rs5023077	FBRSL1	12	133141973	T	C	C	0.963762	0.0144959	0.936765	0.991536	0.0108866	0.737042	1	9092	88954	-0.090901	1.5172e-06	A2_Trans	CODING_TRANSCRIPT_INTRON_VARIANT	AFR
697	Sarcoidosis	dermatologic	rs4830964	.	23	15515319	C	G	G	0.918863	0.0332322	0.860921	0.980704	0.0108876	0.737042	1	296	114677	0.046578	2.9701e-06	B2_trans	SEQUENCE_VARIANT	AFR
627.3	Postmenopausal atrophic vaginitis	genitourinary	rs10129899	LINC00637	14	104330432	C	A	A	0.813251	0.0811894	0.693611	0.953527	0.0108937	0.737042	1	908	115115	-0.057002	2.1916e-06	B2_trans	INTERGENIC_VARIANT	AFR
694.1	Vitiligo	dermatologic	rs111837807	CCHCR1	6	31121232	T	C	C	0.663169	0.161317	0.483405	0.909783	0.0108944	0.737042	1	426	115663	0.20363	2.152e-11	A2_Trans,B2_trans	CODING_TRANSCRIPT_INTRON_VARIANT	AFR
274.1	Gout	endocrine/metabolic	rs2924480	ELF5	11	34529831	T	C	C	1.04787	0.0183679	1.01082	1.08629	0.0108986	0.737042	1	3466	100132	-0.11648	2.817e-07	A2_Trans	CODING_TRANSCRIPT_INTRON_VARIANT	AFR
550.5	Ventral hernia	digestive	rs35705950	MUC5B	11	1241221	G	T	T	1.3054	0.104706	1.06321	1.60277	0.0109173	0.737042	1	1447	113540	-0.11177	1.2224e-08	B2_trans,A2_Trans	UPSTREAM_GENE_VARIANT	AFR
694.1	Vitiligo	dermatologic	rs4830964	.	23	15515319	C	G	G	0.871971	0.0538274	0.784665	0.968991	0.0109228	0.737042	1	426	115663	0.046578	2.9701e-06	B2_trans	SEQUENCE_VARIANT	AFR
433.31	Transient cerebral ischemia	circulatory system	rs505922	ABO	9	136149229	T	C	C	1.04906	0.0188192	1.01107	1.08848	0.0109249	0.737042	1	4172	105890	-0.099884	2.0889e-20	B2_trans	CODING_TRANSCRIPT_INTRON_VARIANT	AFR
246	Other disorders of thyroid	endocrine/metabolic	rs9268576	HLA-DRA	6	32395641	T	C	C	1.1582	0.0577081	1.03434	1.29689	0.010929	0.737042	1	2017	113194	0.095134	9.9752e-07	B2_trans	INTERGENIC_VARIANT	AFR
365.11	Primary open angle glaucoma	sense organs	rs12660421	FOXP4-AS1	6	41488378	G	A	A	0.928658	0.0290834	0.877203	0.983132	0.0109308	0.737042	1	3027	101413	0.35506	1.1424e-09	A2_Trans	DOWNSTREAM_GENE_VARIANT	AFR
426.32	Left bundle branch block	circulatory system	rs9461128	TMEM14B	6	10753875	T	C	C	0.860095	0.0592215	0.765838	0.965953	0.0109311	0.737042	1	1260	114661	0.13046	3.4269e-06	B2_trans	CODING_TRANSCRIPT_INTRON_VARIANT	AFR
379.3	Aphakia and other disorders of lens	sense organs	rs9367106	LOC100505711	6	41483390	G	C	C	0.811479	0.0820865	0.690884	0.953124	0.0109329	0.737042	1	1357	114046	0.20225	3.4038e-11	B2_trans	INTERGENIC_VARIANT	AFR
213	Benign neoplasm of bone and articular cartilage	neoplasms	rs1453205	LOC101928196	2	19901073	C	T	T	0.780511	0.0973864	0.644887	0.944658	0.0109412	0.737057	1	679	115744	0.096992	3.6368e-06	A2_Trans	INTERGENIC_VARIANT	AFR
704.2	Hirsutism	dermatologic	rs75505823	LRP1	12	57540956	G	T	T	2.14258	0.299586	1.19105	3.85429	0.0109735	0.738688	1	255	115972	-0.20852	3.0745e-06	A2_Trans	CODING_TRANSCRIPT_INTRON_VARIANT	AFR
1010	NA	NA	rs2284028	NCF4	22	37265172	A	C	C	0.933654	0.0269948	0.885539	0.984382	0.0109883	0.738992	1	5354	4372	0.31271	4.1737e-06	A2_Trans	CODING_TRANSCRIPT_INTRON_VARIANT	AFR
796	Elevated prostate specific antigen [PSA]	genitourinary	rs2284028	NCF4	22	37265172	A	C	C	0.962122	0.0151852	0.933909	0.991187	0.0109942	0.738992	1	3988	95674	0.31271	4.1737e-06	A2_Trans	CODING_TRANSCRIPT_INTRON_VARIANT	AFR
442.11	Abdominal aortic aneurysm	circulatory system	rs11234800	ME3	11	86479407	G	C	C	0.731759	0.122846	0.575177	0.930968	0.0110143	0.739798	1	1265	113853	-0.077173	3.0702e-06	B2_trans	INTERGENIC_VARIANT	AFR
727.6	Rupture of tendon, nontraumatic	musculoskeletal	rs7960611	CLEC1A	12	10230416	G	A	A	0.927489	0.0296231	0.875172	0.982933	0.0110512	0.74136	1	2277	110993	-0.1584	3.3086e-07	A2_Trans	CODING_TRANSCRIPT_INTRON_VARIANT	AFR
716.9	Arthropathy NOS	musculoskeletal	rs13179014	SPEF2	5	35693227	A	C	C	0.949346	0.0204575	0.912034	0.988184	0.0110538	0.74136	1	10788	95334	-0.061249	6.1057e-07	B2_trans	CODING_TRANSCRIPT_INTRON_VARIANT	AFR
296.22	Major depressive disorder	mental disorders	rs111837807	CCHCR1	6	31121232	T	C	C	0.949357	0.0204552	0.912049	0.988192	0.011064	0.741499	1	8435	62587	0.20363	2.152e-11	A2_Trans,B2_trans	CODING_TRANSCRIPT_INTRON_VARIANT	AFR
696.42	Psoriatic arthropathy	dermatologic	rs622568	SEC61G	7	54647894	A	C	C	1.30055	0.103474	1.06182	1.59296	0.0110964	0.741946	1	121	116347	0.11965	2.6006e-06	A2_Trans	INTERGENIC_VARIANT	AFR
459	Other disorders of circulatory system	circulatory system	rs9268576	HLA-DRA	6	32395641	T	C	C	1.10083	0.037827	1.02217	1.18555	0.0110968	0.741946	1	5990	107062	0.095134	9.9752e-07	B2_trans	INTERGENIC_VARIANT	AFR
278	Overweight, obesity and other hyperalimentation	endocrine/metabolic	rs9896243	NSF	17	44826056	C	G	G	1.03588	0.0138842	1.00807	1.06445	0.0111208	0.741946	1	10215	50893	-0.13155	3.2234e-08	A2_Trans	CODING_TRANSCRIPT_INTRON_VARIANT	AFR
579.2	Splenomegaly	digestive	rs8052423	SLC22A31	16	89269178	G	T	T	1.31929	0.109163	1.06518	1.63403	0.0111365	0.741946	1	417	116020	0.13037	1.0019e-06	A2_Trans	UPSTREAM_GENE_VARIANT	AFR
611.1	Abnormal mammogram	genitourinary	rs2277732	DPP9	19	4723670	C	A	A	0.863154	0.0579861	0.770425	0.967044	0.0111523	0.741946	1	1979	112769	0.11697	6.1912e-22	B2_trans,A2_Trans	FIVE_PRIME_UTR_INTRON_VARIANT	AFR
851	Complications of transplants and reattached limbs	injuries & poisonings	rs35508621	LZTFL1	3	45880481	T	C	C	0.560193	0.228341	0.358075	0.876398	0.0111563	0.741946	1	1781	113513	0.38931	6.0917e-89	B2_trans	CODING_TRANSCRIPT_INTRON_VARIANT	AFR
613.7	Other signs and symptoms in breast	genitourinary	rs467843	TRAPPC13	5	64945715	A	G	G	1.17233	0.062651	1.03686	1.32549	0.0111579	0.741946	1	1258	114807	-0.089724	1.7259e-06	A2_Trans	CODING_TRANSCRIPT_INTRON_VARIANT	AFR
536.3	Gastroparesis	digestive	rs2924480	ELF5	11	34529831	T	C	C	1.19715	0.0709081	1.04182	1.37564	0.0111587	0.741946	1	723	115139	-0.11648	2.817e-07	A2_Trans	CODING_TRANSCRIPT_INTRON_VARIANT	AFR
710.1	Osteomyelitis	musculoskeletal	rs111837807	CCHCR1	6	31121232	T	C	C	1.16522	0.060258	1.03542	1.31129	0.0111629	0.741946	1	1067	113008	0.20363	2.152e-11	A2_Trans,B2_trans	CODING_TRANSCRIPT_INTRON_VARIANT	AFR
536.3	Gastroparesis	digestive	rs147812915	KAT7	17	47858295	C	T	T	1.76747	0.224447	1.13842	2.74411	0.0111629	0.741946	1	723	115139	0.23438	1.0943e-07	A2_Trans	INTERGENIC_VARIANT	AFR
112	Candidiasis	infectious diseases	rs7579014	BCL11A	2	60707894	G	A	A	0.930357	0.028449	0.879901	0.983706	0.0111668	0.741946	1	5106	108431	-0.05629	1.2614e-06	B2_trans	CODING_TRANSCRIPT_INTRON_VARIANT	AFR
803.2	Fracture of radius and ulna	injuries & poisonings	rs117169628	SLC22A31	16	89262657	G	A	A	1.33626	0.114241	1.06819	1.6716	0.0111682	0.741946	1	595	114814	0.081201	5.77e-07	B2_trans	SYNONYMOUS_VARIANT	AFR
707.3	Chronic ulcer of unspecified site	dermatologic	rs12809318	FBRSL1	12	133140840	T	C	C	0.882487	0.0492746	0.801246	0.971966	0.01118	0.742189	1	1843	113724	-0.062781	9.5289e-09	B2_trans	CODING_TRANSCRIPT_INTRON_VARIANT	AFR
441	Vascular insufficiency of intestine	circulatory system	rs10774671	OAS1	12	113357193	G	A	A	1.26915	0.0939686	1.05567	1.52581	0.0111976	0.742198	1	407	116033	0.12569	3.6032e-11	A2_Trans	SPLICE_ACCEPTOR_VARIANT	AFR
411.9	Other acute and subacute forms of ischemic heart disease	circulatory system	rs13050728	IFNAR2	21	34615210	T	C	C	0.79283	0.0915347	0.662622	0.948626	0.0112078	0.742198	1	1311	115034	-0.10657	4.0686e-21	B2_trans,A2_Trans	CODING_TRANSCRIPT_INTRON_VARIANT	AFR
459	Other disorders of circulatory system	circulatory system	rs72711165	TMEM65	8	125336564	T	C	C	1.17874	0.0648468	1.03805	1.33849	0.0112164	0.742198	1	5990	107062	0.18279	6.0907e-07	B2_trans	CODING_TRANSCRIPT_INTRON_VARIANT	AFR
593.2	Microscopic hematuria	genitourinary	rs11085727	TYK2	19	10466123	C	T	T	1.07831	0.029735	1.01726	1.14302	0.0112289	0.742198	1	4363	106463	0.17253	2.3333e-18	A2_Trans,B2_trans	CODING_TRANSCRIPT_INTRON_VARIANT	AFR
426.9	Cardiac pacemaker/device in situ	circulatory system	rs7960611	CLEC1A	12	10230416	G	A	A	1.07811	0.0296686	1.01721	1.14266	0.011245	0.742198	1	784	112195	-0.1584	3.3086e-07	A2_Trans	CODING_TRANSCRIPT_INTRON_VARIANT	AFR
272	Disorders of lipoid metabolism	endocrine/metabolic	rs12809318	FBRSL1	12	133140840	T	C	C	0.969894	0.0120595	0.947238	0.993091	0.0112496	0.742198	1	7871	32697	-0.062781	9.5289e-09	B2_trans	CODING_TRANSCRIPT_INTRON_VARIANT	AFR
729.1	Rheumatism, unspecified and fibrositis	musculoskeletal	rs4830964	.	23	15515319	C	G	G	1.24311	0.0858536	1.05058	1.47092	0.0112536	0.742198	1	401	115857	0.046578	2.9701e-06	B2_trans	SEQUENCE_VARIANT	AFR
530.13	Barrett's esophagus	digestive	rs505922	ABO	9	136149229	T	C	C	0.865697	0.0569312	0.774294	0.967889	0.0113013	0.742198	1	527	115433	-0.099884	2.0889e-20	B2_trans	CODING_TRANSCRIPT_INTRON_VARIANT	AFR
578	Gastrointestinal hemorrhage	digestive	rs13050728	IFNAR2	21	34615210	T	C	C	0.963554	0.0146569	0.936268	0.991636	0.0113076	0.742198	1	10619	88882	-0.10657	4.0686e-21	B2_trans,A2_Trans	CODING_TRANSCRIPT_INTRON_VARIANT	AFR
609.2	Abnormal spermatozoa	genitourinary	rs7605877	FOXI3	2	88559025	T	C	C	1.23833	0.0843903	1.04955	1.46106	0.0113092	0.742198	1	560	115795	-0.071053	3.3369e-06	B2_trans	INTERGENIC_VARIANT	AFR
290	Delirium dementia and amnestic and other cognitive disorders	mental disorders	rs2284028	NCF4	22	37265172	A	C	C	1.05763	0.0221221	1.01275	1.1045	0.011314	0.742198	1	4514	105399	0.31271	4.1737e-06	A2_Trans	CODING_TRANSCRIPT_INTRON_VARIANT	AFR
574	Cholelithiasis and cholecystitis	digestive	rs495828	ABO	9	136154867	G	T	T	1.08553	0.0324044	1.01873	1.15671	0.0113174	0.742198	1	2143	110495	-0.13432	6.5649e-10	A2_Trans	UPSTREAM_GENE_VARIANT	AFR
705.8	Hyperhidrosis	dermatologic	rs147812915	KAT7	17	47858295	C	T	T	0.317877	0.452577	0.130925	0.771779	0.0113295	0.742198	1	2239	113605	0.23438	1.0943e-07	A2_Trans	INTERGENIC_VARIANT	AFR
041.9	Infection with drug-resistant microorganisms	infectious diseases	rs55654108	PDCL3P4	3	101425703	A	G	G	0.789779	0.0932053	0.657914	0.948074	0.0113392	0.742198	1	908	115408	-0.05662	1.0636e-06	B2_trans	INTERGENIC_VARIANT	AFR
626.8	Infertility, female	genitourinary	rs12660421	FOXP4-AS1	6	41488378	G	A	A	1.35328	0.119492	1.07072	1.71041	0.0113473	0.742198	1	355	115801	0.35506	1.1424e-09	A2_Trans	DOWNSTREAM_GENE_VARIANT	AFR
695	Erythematous conditions	dermatologic	rs76423999	SLC12A7	5	1098067	T	A	A	0.897485	0.0427231	0.825394	0.975873	0.0113538	0.742198	1	5718	104985	0.18412	3.8813e-07	A2_Trans	CODING_TRANSCRIPT_INTRON_VARIANT	AFR
535	Gastritis and duodenitis	digestive	rs10086829	COL14A1	8	121149129	G	A	A	0.938457	0.0250916	0.893422	0.985763	0.0113592	0.742198	1	9719	99518	-0.097352	3.8599e-06	A2_Trans	FIVE_PRIME_UTR_INTRON_VARIANT	AFR
761	Cervicalgia	symptoms	rs7605877	FOXI3	2	88559025	T	C	C	0.972506	0.0110136	0.951738	0.993727	0.0113627	0.742198	1	12761	80313	-0.071053	3.3369e-06	B2_trans	INTERGENIC_VARIANT	AFR
370.31	Keratoconjunctivitis sicca	sense organs	rs60869999	MYO1C	17	1390948	A	T	T	0.848488	0.0649198	0.747112	0.963619	0.0113801	0.742198	1	2904	112416	0.059541	2.9039e-06	B2_trans	CODING_TRANSCRIPT_INTRON_VARIANT	AFR
426.23	Second degree AV block	circulatory system	rs12567716	FOXD2	1	48197570	T	C	C	1.39585	0.131795	1.07809	1.80728	0.0113906	0.742198	1	512	115715	-0.090753	1.4878e-06	B2_trans	INTERGENIC_VARIANT	AFR
738.4	Acquired spondylolisthesis	musculoskeletal	rs9461128	TMEM14B	6	10753875	T	C	C	0.882389	0.0494468	0.800887	0.972186	0.0113923	0.742198	1	2151	113451	0.13046	3.4269e-06	B2_trans	CODING_TRANSCRIPT_INTRON_VARIANT	AFR
379.9	Pain, swelling or discharge of eye	sense organs	rs10774671	OAS1	12	113357193	G	A	A	1.08821	0.033413	1.01923	1.16186	0.0114049	0.742198	1	6260	108529	0.12569	3.6032e-11	A2_Trans	SPLICE_ACCEPTOR_VARIANT	AFR
475.9	Postnasal drip	respiratory	rs622568	SEC61G	7	54647894	A	C	C	1.23267	0.0826948	1.04823	1.44956	0.0114205	0.742198	1	1422	114930	0.11965	2.6006e-06	A2_Trans	INTERGENIC_VARIANT	AFR
396	Abnormal heart sounds	circulatory system	rs495828	ABO	9	136154867	G	T	T	1.09755	0.0368016	1.02117	1.17964	0.011433	0.742198	1	5192	108383	-0.13432	6.5649e-10	A2_Trans	UPSTREAM_GENE_VARIANT	AFR
714	Rheumatoid arthritis and other inflammatory polyarthropathies	musculoskeletal	rs9268576	HLA-DRA	6	32395641	T	C	C	0.894278	0.0441799	0.8201	0.975166	0.0114333	0.742198	1	2426	111197	0.095134	9.9752e-07	B2_trans	INTERGENIC_VARIANT	AFR
312	Conduct disorders	mental disorders	rs9268576	HLA-DRA	6	32395641	T	C	C	1.12487	0.046526	1.02684	1.23227	0.011434	0.742198	1	1602	112771	0.095134	9.9752e-07	B2_trans	INTERGENIC_VARIANT	AFR
411.2	Myocardial infarction	circulatory system	rs11234800	ME3	11	86479407	G	C	C	0.866223	0.0567875	0.774982	0.968205	0.0114401	0.742198	1	4120	105621	-0.077173	3.0702e-06	B2_trans	INTERGENIC_VARIANT	AFR
153.3	Malignant neoplasm of rectum, rectosigmoid junction, and anus	neoplasms	rs9896243	NSF	17	44826056	C	G	G	1.21539	0.0771378	1.04485	1.41375	0.011447	0.742198	1	460	115479	-0.13155	3.2234e-08	A2_Trans	CODING_TRANSCRIPT_INTRON_VARIANT	AFR
318	Tobacco use disorder	mental disorders	rs7671107	LOC101929161	4	25449225	G	A	A	1.02627	0.0102543	1.00585	1.0471	0.0114516	0.742198	1	9797	63073	-0.064456	1.0803e-06	B2_trans	INTERGENIC_VARIANT	AFR
513.31	Apnea	respiratory	rs495828	ABO	9	136154867	G	T	T	1.31463	0.108191	1.06344	1.62516	0.0114569	0.742198	1	1073	115296	-0.13432	6.5649e-10	A2_Trans	UPSTREAM_GENE_VARIANT	AFR
278.1	Obesity	endocrine/metabolic	rs7579014	BCL11A	2	60707894	G	A	A	0.976037	0.00959403	0.957855	0.994564	0.0114676	0.742198	1	8976	57676	-0.05629	1.2614e-06	B2_trans	CODING_TRANSCRIPT_INTRON_VARIANT	AFR
472	Chronic pharyngitis and nasopharyngitis	respiratory	rs75505823	LRP1	12	57540956	G	T	T	1.2979	0.10314	1.06035	1.58867	0.0114685	0.742198	1	7069	104275	-0.20852	3.0745e-06	A2_Trans	CODING_TRANSCRIPT_INTRON_VARIANT	AFR
840.1	Muscle/tendon sprain	injuries & poisonings	rs77534576	DLX4	17	47940666	C	T	T	2.86676	0.416599	1.26702	6.48636	0.0114698	0.742198	1	690	115735	0.20794	1.7585e-10	B2_trans	INTERGENIC_VARIANT	AFR
969	Poisoning by psychotropic agents	injuries & poisonings	rs12809318	FBRSL1	12	133140840	T	C	C	0.871026	0.0546228	0.782593	0.969452	0.0114734	0.742198	1	1343	114434	-0.062781	9.5289e-09	B2_trans	CODING_TRANSCRIPT_INTRON_VARIANT	AFR
217	Vascular hamartomas and non-neoplastic nevi	neoplasms	rs2284028	NCF4	22	37265172	A	C	C	0.824673	0.076274	0.710162	0.957649	0.011494	0.742198	1	2060	114046	0.31271	4.1737e-06	A2_Trans	CODING_TRANSCRIPT_INTRON_VARIANT	AFR
368.3	Anisometropia	sense organs	rs78313563	ESS2	22	19136365	G	A	A	1.47855	0.154749	1.09172	2.00243	0.0115023	0.742198	1	1504	114559	0.40873	6.5914e-07	A2_Trans	UPSTREAM_GENE_VARIANT	AFR
295.1	Schizophrenia	mental disorders	rs9367106	LOC100505711	6	41483390	G	C	C	1.08555	0.0324852	1.01859	1.15692	0.011504	0.742198	1	1833	107853	0.20225	3.4038e-11	B2_trans	INTERGENIC_VARIANT	AFR
912	Insect bite	injuries & poisonings	rs61667602	CRHR1	17	43785349	T	C	C	0.81554	0.0807028	0.696227	0.955299	0.0115166	0.742198	1	4020	111521	-0.093554	9.1279e-12	B2_trans	FIVE_PRIME_UTR_INTRON_VARIANT	AFR
008	Intestinal infection	infectious diseases	rs7605877	FOXI3	2	88559025	T	C	C	1.08324	0.0316488	1.01809	1.15256	0.0115238	0.742198	1	5012	109427	-0.071053	3.3369e-06	B2_trans	INTERGENIC_VARIANT	AFR
250.2	Type 2 diabetes	endocrine/metabolic	rs9461128	TMEM14B	6	10753875	T	C	C	1.02641	0.0103179	1.00586	1.04738	0.0115273	0.742198	1	5552	63704	0.13046	3.4269e-06	B2_trans	CODING_TRANSCRIPT_INTRON_VARIANT	AFR
681	Superficial cellulitis and abscess	dermatologic	rs2924480	ELF5	11	34529831	T	C	C	1.04077	0.015821	1.00899	1.07355	0.011538	0.742198	1	13351	85188	-0.11648	2.817e-07	A2_Trans	CODING_TRANSCRIPT_INTRON_VARIANT	AFR
627.4	Premenopausal menorrhagia	genitourinary	rs915823	TMPRSS2	21	42851454	A	C	C	1.32884	0.112601	1.06568	1.65698	0.0115738	0.742198	1	587	115798	-0.066039	1.6687e-06	B2_trans	CODING_TRANSCRIPT_INTRON_VARIANT	AFR
980	Encounter for long-term (current) use of antibiotics	infectious diseases	rs78313563	ESS2	22	19136365	G	A	A	1.56949	0.178551	1.10605	2.2271	0.0115867	0.742198	1	717	115519	0.40873	6.5914e-07	A2_Trans	UPSTREAM_GENE_VARIANT	AFR
501	Pneumonitis due to inhalation of food or vomitus	respiratory	rs35154152	THBS3	1	155172725	T	C	C	1.19411	0.0702751	1.04046	1.37045	0.0115906	0.742198	1	1240	114913	-0.20528	2.3574e-11	A2_Trans	SYNONYMOUS_VARIANT	AFR
041.2	Streptococcus infection	infectious diseases	rs732990	CIB4	2	26842146	C	G	G	0.853603	0.062715	0.754871	0.965248	0.0116046	0.742198	1	1755	114211	0.056389	5.6358e-07	B2_trans	CODING_TRANSCRIPT_INTRON_VARIANT	AFR
707.2	Chronic ulcer of leg or foot	dermatologic	rs12259804	PLEKHS1	10	115573378	T	C	C	1.35676	0.120891	1.07053	1.71951	0.0116106	0.742198	1	2220	110432	-0.27547	4.8674e-08	A2_Trans	INTERGENIC_VARIANT	AFR
705.8	Hyperhidrosis	dermatologic	rs77534576	DLX4	17	47940666	C	T	T	0.156565	0.734836	0.0370852	0.660979	0.0116226	0.742198	1	2239	113605	0.20794	1.7585e-10	B2_trans	INTERGENIC_VARIANT	AFR
041.2	Streptococcus infection	infectious diseases	rs766826	ELF5	11	34528766	C	T	T	0.834624	0.0716461	0.72528	0.960453	0.0116307	0.742198	1	1755	114211	-0.082134	1.155e-11	B2_trans	CODING_TRANSCRIPT_INTRON_VARIANT	AFR
618	Genital prolapse	genitourinary	rs10774679	OAS3	12	113374748	C	T	T	0.825123	0.0761862	0.710672	0.958007	0.0116339	0.742198	1	419	115824	0.075824	4.6954e-12	B2_trans	UPSTREAM_GENE_VARIANT	AFR
556.1	Ulceration of intestine	digestive	rs7960611	CLEC1A	12	10230416	G	A	A	0.802684	0.0871377	0.676664	0.952174	0.0116564	0.742198	1	899	115411	-0.1584	3.3086e-07	A2_Trans	CODING_TRANSCRIPT_INTRON_VARIANT	AFR
261.41	Rickets or osteomalacia	endocrine/metabolic	rs721917	SFTPD	10	81706324	A	G	G	1.23833	0.0847519	1.04881	1.4621	0.0116609	0.742198	1	225	116166	0.055247	2.0819e-07	B2_trans	SYNONYMOUS_VARIANT	AFR
722	Intervertebral disc disorders	musculoskeletal	rs732990	CIB4	2	26842146	C	G	G	0.968911	0.0125229	0.94542	0.992987	0.0116702	0.742198	1	10655	84855	0.056389	5.6358e-07	B2_trans	CODING_TRANSCRIPT_INTRON_VARIANT	AFR
705.3	Hidradenitis	dermatologic	rs9268576	HLA-DRA	6	32395641	T	C	C	1.19097	0.0693015	1.03971	1.36424	0.0116742	0.742198	1	932	114761	0.095134	9.9752e-07	B2_trans	INTERGENIC_VARIANT	AFR
401.1	Essential hypertension	circulatory system	rs11085727	TYK2	19	10466123	C	T	T	0.952883	0.0191383	0.917802	0.989304	0.0116745	0.742198	1	5113	23592	0.17253	2.3333e-18	A2_Trans,B2_trans	CODING_TRANSCRIPT_INTRON_VARIANT	AFR
737	Curvature of spine	musculoskeletal	rs76073397	MIR548H2	16	11386452	T	C	C	1.50672	0.162559	1.09562	2.07206	0.0116772	0.742198	1	2247	113451	0.14454	9.6663e-07	A2_Trans,B2_trans	INTERGENIC_VARIANT	AFR
735.1	Flat foot	musculoskeletal	rs7579014	BCL11A	2	60707894	G	A	A	0.960882	0.0158265	0.931534	0.991155	0.0116911	0.742198	1	6547	99556	-0.05629	1.2614e-06	B2_trans	CODING_TRANSCRIPT_INTRON_VARIANT	AFR
707.3	Chronic ulcer of unspecified site	dermatologic	rs61667602	CRHR1	17	43785349	T	C	C	1.19534	0.0707724	1.04052	1.3732	0.0116965	0.742198	1	1843	113724	-0.093554	9.1279e-12	B2_trans	FIVE_PRIME_UTR_INTRON_VARIANT	AFR
335	Multiple sclerosis	neurological	rs732990	CIB4	2	26842146	C	G	G	0.841827	0.0682958	0.736359	0.962401	0.0116987	0.742198	1	255	115819	0.056389	5.6358e-07	B2_trans	CODING_TRANSCRIPT_INTRON_VARIANT	AFR
174	Breast cancer	neoplasms	rs721917	SFTPD	10	81706324	A	G	G	0.88358	0.0490959	0.802519	0.972829	0.0117008	0.742198	1	403	115323	0.055247	2.0819e-07	B2_trans	SYNONYMOUS_VARIANT	AFR
250.6	Polyneuropathy in diabetes	endocrine/metabolic	rs495828	ABO	9	136154867	G	T	T	1.08348	0.0318039	1.018	1.15316	0.0117042	0.742198	1	3183	109248	-0.13432	6.5649e-10	A2_Trans	UPSTREAM_GENE_VARIANT	AFR
117	Mycoses	infectious diseases	rs9461128	TMEM14B	6	10753875	T	C	C	0.861556	0.059111	0.767305	0.967384	0.0117044	0.742198	1	1531	114395	0.13046	3.4269e-06	B2_trans	CODING_TRANSCRIPT_INTRON_VARIANT	AFR
696.41	Psoriasis vulgaris	dermatologic	rs11085727	TYK2	19	10466123	C	T	T	0.857683	0.0609029	0.761178	0.966423	0.0117106	0.742198	1	892	114268	0.17253	2.3333e-18	A2_Trans,B2_trans	CODING_TRANSCRIPT_INTRON_VARIANT	AFR
772.1	Muscular wasting and disuse atrophy	symptoms	rs721917	SFTPD	10	81706324	A	G	G	1.17632	0.064425	1.03678	1.33464	0.0117156	0.742198	1	746	115437	0.055247	2.0819e-07	B2_trans	SYNONYMOUS_VARIANT	AFR
155	Cancer of liver and intrahepatic bile duct	neoplasms	rs13050728	IFNAR2	21	34615210	T	C	C	0.869961	0.0552704	0.780645	0.969496	0.0117199	0.742198	1	381	115350	-0.10657	4.0686e-21	B2_trans,A2_Trans	CODING_TRANSCRIPT_INTRON_VARIANT	AFR
1019	NA	NA	rs11702230	LOC101928126	21	35377591	C	T	T	1.12133	0.0454375	1.02579	1.22578	0.0117236	0.742198	1	12333	93192	0.099731	3.223e-09	B2_trans	INTERGENIC_VARIANT	AFR
292	Neurological disorders	mental disorders	rs7605877	FOXI3	2	88559025	T	C	C	1.03551	0.0138453	1.00779	1.064	0.0117247	0.742198	1	8618	94832	-0.071053	3.3369e-06	B2_trans	INTERGENIC_VARIANT	AFR
579.8	Nonspecific abnormal findings in stool contents	digestive	rs12660421	FOXP4-AS1	6	41488378	G	A	A	1.14979	0.0553891	1.03151	1.28164	0.0117347	0.742198	1	6322	107818	0.35506	1.1424e-09	A2_Trans	DOWNSTREAM_GENE_VARIANT	AFR
327.7	Sleep related movement disorders	neurological	rs72655853	SBSPON	8	73985608	A	G	G	1.31016	0.107208	1.06186	1.61651	0.0117408	0.742198	1	3113	111234	0.22523	8.3915e-07	A2_Trans	CODING_TRANSCRIPT_INTRON_VARIANT	AFR
930	Allergic reaction to food	injuries & poisonings	rs117169628	SLC22A31	16	89262657	G	A	A	1.47728	0.154865	1.09054	2.00117	0.011748	0.742198	1	1132	114875	0.081201	5.77e-07	B2_trans	SYNONYMOUS_VARIANT	AFR
427.9	Palpitations	circulatory system	rs8052423	SLC22A31	16	89269178	G	T	T	0.935196	0.0265915	0.887703	0.985229	0.0117493	0.742198	1	5622	106092	0.13037	1.0019e-06	A2_Trans	UPSTREAM_GENE_VARIANT	AFR
532	Dysphagia	digestive	rs61667602	CRHR1	17	43785349	T	C	C	0.937109	0.0257886	0.89092	0.985692	0.0117756	0.742494	1	6236	99183	-0.093554	9.1279e-12	B2_trans	FIVE_PRIME_UTR_INTRON_VARIANT	AFR
452	Other venous embolism and thrombosis	circulatory system	rs9896243	NSF	17	44826056	C	G	G	1.07153	0.0274318	1.01544	1.13072	0.0117819	0.742494	1	3194	106775	-0.13155	3.2234e-08	A2_Trans	CODING_TRANSCRIPT_INTRON_VARIANT	AFR
720.1	Spinal stenosis of lumbar region	musculoskeletal	rs495828	ABO	9	136154867	G	T	T	0.935512	0.0264689	0.888217	0.985326	0.0117867	0.742494	1	4177	105633	-0.13432	6.5649e-10	A2_Trans	UPSTREAM_GENE_VARIANT	AFR
189.2	Cancer of bladder	neoplasms	rs9268576	HLA-DRA	6	32395641	T	C	C	0.826736	0.0755617	0.712933	0.958705	0.0118	0.742494	1	744	114824	0.095134	9.9752e-07	B2_trans	INTERGENIC_VARIANT	AFR
1013	NA	NA	rs8080583	KANSL1	17	44162597	C	A	A	1.10128	0.0383119	1.02161	1.18716	0.0118006	0.742494	1	2541	112498	-0.12662	2.0785e-08	A2_Trans	CODING_TRANSCRIPT_INTRON_VARIANT	AFR
426.23	Second degree AV block	circulatory system	rs61667602	CRHR1	17	43785349	T	C	C	1.31451	0.108626	1.06244	1.6264	0.0118186	0.742494	1	512	115715	-0.093554	9.1279e-12	B2_trans	FIVE_PRIME_UTR_INTRON_VARIANT	AFR
520.2	Disturbances in tooth eruption	digestive	rs10774671	OAS1	12	113357193	G	A	A	1.17983	0.0656897	1.0373	1.34194	0.0118216	0.742494	1	2428	113764	0.12569	3.6032e-11	A2_Trans	SPLICE_ACCEPTOR_VARIANT	AFR
263	Other nutritional deficiency	endocrine/metabolic	rs111837807	CCHCR1	6	31121232	T	C	C	0.679133	0.15372	0.502467	0.917913	0.0118305	0.742494	1	1210	114835	0.20363	2.152e-11	A2_Trans,B2_trans	CODING_TRANSCRIPT_INTRON_VARIANT	AFR
577.2	Chronic pancreatitis	digestive	rs5023077	FBRSL1	12	133141973	T	C	C	1.13573	0.0505678	1.02857	1.25406	0.0118358	0.742494	1	798	114523	-0.090901	1.5172e-06	A2_Trans	CODING_TRANSCRIPT_INTRON_VARIANT	AFR
289.4	Lymphadenitis	hematopoietic	rs75505823	LRP1	12	57540956	G	T	T	0.658401	0.166058	0.475491	0.911674	0.0118413	0.742494	1	5130	107974	-0.20852	3.0745e-06	A2_Trans	CODING_TRANSCRIPT_INTRON_VARIANT	AFR
327.3	Sleep apnea	neurological	rs7671107	LOC101929161	4	25449225	G	A	A	0.974861	0.0101168	0.955721	0.994384	0.0118474	0.742494	1	5667	69843	-0.064456	1.0803e-06	B2_trans	INTERGENIC_VARIANT	AFR
524.3	Anomalies of tooth position/malocclusion	digestive	rs72655853	SBSPON	8	73985608	A	G	G	0.615916	0.192585	0.422272	0.898358	0.0118516	0.742494	1	2632	112553	0.22523	8.3915e-07	A2_Trans	CODING_TRANSCRIPT_INTRON_VARIANT	AFR
473.1	Chronic laryngitis	respiratory	rs11085727	TYK2	19	10466123	C	T	T	0.644263	0.174742	0.457428	0.907411	0.0118701	0.743143	1	662	115776	0.17253	2.3333e-18	A2_Trans,B2_trans	CODING_TRANSCRIPT_INTRON_VARIANT	AFR
250.1	Type 1 diabetes	endocrine/metabolic	rs12809318	FBRSL1	12	133140840	T	C	C	0.946011	0.0220643	0.905973	0.987819	0.0118897	0.74386	1	5574	105059	-0.062781	9.5289e-09	B2_trans	CODING_TRANSCRIPT_INTRON_VARIANT	AFR
252	Disorders of parathyroid gland	endocrine/metabolic	rs467843	TRAPPC13	5	64945715	A	G	G	1.09007	0.0342905	1.01921	1.16585	0.0119045	0.744276	1	1300	113410	-0.089724	1.7259e-06	A2_Trans	CODING_TRANSCRIPT_INTRON_VARIANT	AFR
420	Carditis	circulatory system	rs915823	TMPRSS2	21	42851454	A	C	C	0.877584	0.0519359	0.792649	0.971621	0.0119271	0.744986	1	2272	112598	-0.066039	1.6687e-06	B2_trans	CODING_TRANSCRIPT_INTRON_VARIANT	AFR
110.12	Althete's foot	infectious diseases	rs9896243	NSF	17	44826056	C	G	G	1.06213	0.0239751	1.01337	1.11323	0.0119385	0.744986	1	9955	97583	-0.13155	3.2234e-08	A2_Trans	CODING_TRANSCRIPT_INTRON_VARIANT	AFR
333	Extrapyramidal disease and abnormal movement disorders	neurological	rs721917	SFTPD	10	81706324	A	G	G	1.07179	0.0275827	1.01539	1.13133	0.0119476	0.744986	1	2621	111284	0.055247	2.0819e-07	B2_trans	SYNONYMOUS_VARIANT	AFR
980	Encounter for long-term (current) use of antibiotics	infectious diseases	rs72711165	TMEM65	8	125336564	T	C	C	0.512354	0.266042	0.304168	0.863029	0.0119485	0.744986	1	717	115519	0.18279	6.0907e-07	B2_trans	CODING_TRANSCRIPT_INTRON_VARIANT	AFR
286.81	Primary hypercoagulable state	hematopoietic	rs721917	SFTPD	10	81706324	A	G	G	1.17891	0.0655199	1.03684	1.34045	0.0120028	0.747475	1	340	115857	0.055247	2.0819e-07	B2_trans	SYNONYMOUS_VARIANT	AFR
262	Mineral deficiency NEC	endocrine/metabolic	rs7605877	FOXI3	2	88559025	T	C	C	0.86301	0.0586502	0.769294	0.968141	0.0120048	0.747475	1	1142	114899	-0.071053	3.3369e-06	B2_trans	INTERGENIC_VARIANT	AFR
297.1	Suicidal ideation	mental disorders	rs11085727	TYK2	19	10466123	C	T	T	0.931651	0.0281875	0.881576	0.984569	0.0120165	0.747693	1	3922	105430	0.17253	2.3333e-18	A2_Trans,B2_trans	CODING_TRANSCRIPT_INTRON_VARIANT	AFR
246	Other disorders of thyroid	endocrine/metabolic	rs12809318	FBRSL1	12	133140840	T	C	C	1.12035	0.0452566	1.02525	1.22426	0.01204	0.748459	1	2017	113194	-0.062781	9.5289e-09	B2_trans	CODING_TRANSCRIPT_INTRON_VARIANT	AFR
526.4	Temporomandibular joint disorders	digestive	rs76073397	MIR548H2	16	11386452	T	C	C	0.627441	0.185639	0.436071	0.902795	0.0120452	0.748459	1	3075	112014	0.14454	9.6663e-07	A2_Trans,B2_trans	INTERGENIC_VARIANT	AFR
873	NA	NA	rs10086829	COL14A1	8	121149129	G	A	A	0.828399	0.0749944	0.715161	0.959566	0.0120617	0.748974	1	2900	113063	-0.097352	3.8599e-06	A2_Trans	FIVE_PRIME_UTR_INTRON_VARIANT	AFR
585.2	Renal failure NOS	genitourinary	rs8052423	SLC22A31	16	89269178	G	T	T	0.919823	0.0333035	0.8617	0.981866	0.0120912	0.749985	1	2635	110920	0.13037	1.0019e-06	A2_Trans	UPSTREAM_GENE_VARIANT	AFR
713.5	Arthropathy associated with neurological disorders	musculoskeletal	rs3746539	PTPRT	20	40702071	G	A	A	0.762118	0.108261	0.61641	0.942268	0.012099	0.749985	1	191	116236	0.05405	1.7723e-06	B2_trans	THREE_PRIME_UTR_EXON_VARIANT	AFR
081	Infection/inflammation of internal prosthetic device; implant; and graft	infectious diseases	rs12809318	FBRSL1	12	133140840	T	C	C	0.869889	0.0555628	0.780133	0.969972	0.0121182	0.749985	1	868	114936	-0.062781	9.5289e-09	B2_trans	CODING_TRANSCRIPT_INTRON_VARIANT	AFR
366.2	Senile cataract	sense organs	rs7560588	BCL11A	2	60727416	G	A	A	0.959499	0.0164813	0.929	0.990999	0.0121228	0.749985	1	13118	53841	-0.12371	2.3396e-07	A2_Trans	CODING_TRANSCRIPT_INTRON_VARIANT	AFR
278.11	Morbid obesity	endocrine/metabolic	rs12259804	PLEKHS1	10	115573378	T	C	C	1.20397	0.0740034	1.04142	1.3919	0.0121303	0.749985	1	5373	97825	-0.27547	4.8674e-08	A2_Trans	INTERGENIC_VARIANT	AFR
041.9	Infection with drug-resistant microorganisms	infectious diseases	rs7089827	TFAM	10	60157611	C	T	T	1.22914	0.0822538	1.04613	1.44416	0.012132	0.749985	1	908	115408	-0.14471	2.0338e-06	A2_Trans	THREE_PRIME_UTR_EXON_VARIANT	AFR
302	Sexual and gender identity disorders	mental disorders	rs9497053	UTRN	6	145026256	G	A	A	0.912567	0.0364784	0.849599	0.980201	0.0121355	0.749985	1	2650	112296	-0.064841	1.0064e-06	B2_trans	CODING_TRANSCRIPT_INTRON_VARIANT	AFR
574.11	Cholelithiasis with acute cholecystitis	digestive	rs147812915	KAT7	17	47858295	C	T	T	2.35932	0.342305	1.20619	4.61485	0.0121543	0.750639	1	426	115982	0.23438	1.0943e-07	A2_Trans	INTERGENIC_VARIANT	AFR
158	Neoplasm of unspecified nature of digestive system	neoplasms	rs9501257	HLA-DPB1	6	33055355	A	G	G	1.15701	0.0581688	1.03234	1.29673	0.0121693	0.750838	1	1189	114872	0.17269	4.1339e-08	A2_Trans	THREE_PRIME_UTR_EXON_VARIANT	AFR
626.14	Irregular menstrual bleeding	genitourinary	rs505922	ABO	9	136149229	T	C	C	0.828994	0.0748101	0.715934	0.959908	0.0121789	0.750838	1	783	115454	-0.099884	2.0889e-20	B2_trans	CODING_TRANSCRIPT_INTRON_VARIANT	AFR
257	Testicular dysfunction	endocrine/metabolic	rs9367106	LOC100505711	6	41483390	G	C	C	1.108	0.0409155	1.02261	1.20051	0.0121948	0.750838	1	2373	110061	0.20225	3.4038e-11	B2_trans	INTERGENIC_VARIANT	AFR
359	Muscular dystrophies and other myopathies	neurological	rs2924480	ELF5	11	34529831	T	C	C	1.22862	0.0821546	1.04589	1.44327	0.0122052	0.750838	1	835	115222	-0.11648	2.817e-07	A2_Trans	CODING_TRANSCRIPT_INTRON_VARIANT	AFR
368	Visual disturbances	sense organs	rs62200027	CASC20	20	6469515	G	A	A	1.0519	0.0201931	1.01109	1.09437	0.0122141	0.750838	1	15022	88438	-0.053006	3.3456e-06	B2_trans,A2_Trans	NON_CODING_TRANSCRIPT_INTRON_VARIANT	AFR
278.4	Abnormal weight gain	endocrine/metabolic	rs10774671	OAS1	12	113357193	G	A	A	0.873342	0.0540443	0.785564	0.970927	0.0122148	0.750838	1	2498	113434	0.12569	3.6032e-11	A2_Trans	SPLICE_ACCEPTOR_VARIANT	AFR
070.4	Chronic hepatitis	infectious diseases	rs1878527	ANKRD30BL	2	133056313	T	C	C	0.87029	0.0554415	0.780678	0.970188	0.0122151	0.750838	1	1483	114141	-0.077457	2.0215e-06	B2_trans	INTERGENIC_VARIANT	AFR
509.1	Respiratory failure	respiratory	rs9367106	LOC100505711	6	41483390	G	C	C	0.902044	0.0411476	0.832152	0.977805	0.0122302	0.75126	1	2715	109138	0.20225	3.4038e-11	B2_trans	INTERGENIC_VARIANT	AFR
155	Cancer of liver and intrahepatic bile duct	neoplasms	rs8052423	SLC22A31	16	89269178	G	T	T	1.15242	0.0566385	1.03134	1.28772	0.0122538	0.752204	1	381	115350	0.13037	1.0019e-06	A2_Trans	UPSTREAM_GENE_VARIANT	AFR
426.21	First degree AV block	circulatory system	rs111837807	CCHCR1	6	31121232	T	C	C	1.23734	0.0850514	1.04735	1.46179	0.0122813	0.753385	1	1962	113483	0.20363	2.152e-11	A2_Trans,B2_trans	CODING_TRANSCRIPT_INTRON_VARIANT	AFR
291.8	Alteration of consciousness	mental disorders	rs147812915	KAT7	17	47858295	C	T	T	1.84306	0.244283	1.14184	2.97491	0.0123164	0.754779	1	2686	113331	0.23438	1.0943e-07	A2_Trans	INTERGENIC_VARIANT	AFR
284	Aplastic anemia	hematopoietic	rs495828	ABO	9	136154867	G	T	T	1.15654	0.0581079	1.03204	1.29605	0.0123226	0.754779	1	1238	114264	-0.13432	6.5649e-10	A2_Trans	UPSTREAM_GENE_VARIANT	AFR
214	Lipoma	neoplasms	rs13050728	IFNAR2	21	34615210	T	C	C	0.940852	0.0243648	0.896978	0.986872	0.0123372	0.754779	1	4449	106930	-0.10657	4.0686e-21	B2_trans,A2_Trans	CODING_TRANSCRIPT_INTRON_VARIANT	AFR
217.1	Nevus, non-neoplastic	neoplasms	rs77534576	DLX4	17	47940666	C	T	T	2.18174	0.311769	1.1842	4.01957	0.0123409	0.754779	1	1982	114154	0.20794	1.7585e-10	B2_trans	INTERGENIC_VARIANT	AFR
510	Other diseases of lung	respiratory	rs111837807	CCHCR1	6	31121232	T	C	C	0.871236	0.0550967	0.782055	0.970586	0.0123551	0.754779	1	5141	107542	0.20363	2.152e-11	A2_Trans,B2_trans	CODING_TRANSCRIPT_INTRON_VARIANT	AFR
575.9	Nonspecific abnormal findings on radiological and other examination of biliary tract	digestive	rs35705950	MUC5B	11	1241221	G	T	T	0.568084	0.226039	0.364761	0.884743	0.0123592	0.754779	1	1597	114262	-0.11177	1.2224e-08	B2_trans,A2_Trans	UPSTREAM_GENE_VARIANT	AFR
217.1	Nevus, non-neoplastic	neoplasms	rs721917	SFTPD	10	81706324	A	G	G	1.16663	0.0616063	1.03393	1.31635	0.0123619	0.754779	1	1982	114154	0.055247	2.0819e-07	B2_trans	SYNONYMOUS_VARIANT	AFR
872	Traumatic amputation	injuries & poisonings	rs732990	CIB4	2	26842146	C	G	G	0.883163	0.0496776	0.801226	0.973479	0.0123831	0.755568	1	571	114990	0.056389	5.6358e-07	B2_trans	CODING_TRANSCRIPT_INTRON_VARIANT	AFR
611	Abnormal findings on mammogram or breast exam	genitourinary	rs67959919	LZTFL1	3	45871908	G	A	A	0.75525	0.112267	0.606079	0.941136	0.0124068	0.756115	1	3026	108832	0.59355	1.6043e-80	A2_Trans	CODING_TRANSCRIPT_INTRON_VARIANT	AFR
743.4	Stress fracture	musculoskeletal	rs495828	ABO	9	136154867	G	T	T	0.669304	0.160607	0.488556	0.916922	0.0124196	0.756115	1	498	115944	-0.13432	6.5649e-10	A2_Trans	UPSTREAM_GENE_VARIANT	AFR
512.9	Other dyspnea	respiratory	rs111783124	LOC101928126	21	35362848	G	A	A	0.904889	0.0399882	0.836676	0.978664	0.0124437	0.756115	1	16868	84280	0.13532	2.1558e-07	A2_Trans	INTERGENIC_VARIANT	AFR
980	Encounter for long-term (current) use of antibiotics	infectious diseases	rs2277732	DPP9	19	4723670	C	A	A	1.28119	0.0991521	1.05491	1.55601	0.0124519	0.756115	1	717	115519	0.11697	6.1912e-22	B2_trans,A2_Trans	FIVE_PRIME_UTR_INTRON_VARIANT	AFR
317	Alcohol-related disorders	mental disorders	rs61667602	CRHR1	17	43785349	T	C	C	0.958771	0.0168488	0.927627	0.990962	0.0124598	0.756115	1	6627	75316	-0.093554	9.1279e-12	B2_trans	FIVE_PRIME_UTR_INTRON_VARIANT	AFR
702.2	Seborrheic keratosis	dermatologic	rs505922	ABO	9	136149229	T	C	C	1.0718	0.0277497	1.01506	1.13171	0.0124634	0.756115	1	5221	108537	-0.099884	2.0889e-20	B2_trans	CODING_TRANSCRIPT_INTRON_VARIANT	AFR
338	Pain	neurological	rs622568	SEC61G	7	54647894	A	C	C	1.02973	0.0117256	1.00634	1.05367	0.0124653	0.756115	1	16793	79496	0.11965	2.6006e-06	A2_Trans	INTERGENIC_VARIANT	AFR
275.6	Hypercalcemia	endocrine/metabolic	rs12660421	FOXP4-AS1	6	41488378	G	A	A	0.834898	0.0722183	0.724705	0.961846	0.012468	0.756115	1	1622	113197	0.35506	1.1424e-09	A2_Trans	DOWNSTREAM_GENE_VARIANT	AFR
276.14	Hypopotassemia	endocrine/metabolic	rs581342	LMNA	1	156095466	T	C	C	0.960943	0.0159461	0.931374	0.99145	0.0124736	0.756115	1	8412	98804	0.090245	2.6355e-07	B2_trans	CODING_TRANSCRIPT_INTRON_VARIANT	AFR
151	Cancer of stomach	neoplasms	rs1878527	ANKRD30BL	2	133056313	T	C	C	0.808352	0.0851571	0.684092	0.955182	0.0124749	0.756115	1	183	116056	-0.077457	2.0215e-06	B2_trans	INTERGENIC_VARIANT	AFR
362.3	Other nondiabetic retinopathy	sense organs	rs7560588	BCL11A	2	60727416	G	A	A	1.07696	0.0296835	1.01609	1.14147	0.0125029	0.75713	1	6054	104885	-0.12371	2.3396e-07	A2_Trans	CODING_TRANSCRIPT_INTRON_VARIANT	AFR
411.1	Unstable angina (intermediate coronary syndrome)	circulatory system	rs10774679	OAS3	12	113374748	C	T	T	1.07278	0.0281363	1.01522	1.1336	0.012527	0.75713	1	3951	109709	0.075824	4.6954e-12	B2_trans	UPSTREAM_GENE_VARIANT	AFR
939	Atopic/contact dermatitis due to other or unspecified	dermatologic	rs75505823	LRP1	12	57540956	G	T	T	1.17417	0.0643152	1.03511	1.33192	0.012542	0.75713	1	14789	84107	-0.20852	3.0745e-06	A2_Trans	CODING_TRANSCRIPT_INTRON_VARIANT	AFR
681.1	Cellulitis and abscess of fingers/toes	dermatologic	rs60869999	MYO1C	17	1390948	A	T	T	1.11423	0.0433313	1.02351	1.21299	0.0125548	0.75713	1	4476	109690	0.059541	2.9039e-06	B2_trans	CODING_TRANSCRIPT_INTRON_VARIANT	AFR
374.2	Lagophthalmos	sense organs	rs1250993	LOC101929525	10	81399565	C	G	G	0.767016	0.106268	0.622801	0.944626	0.0125592	0.75713	1	373	116036	0.12403	5.3767e-08	A2_Trans	INTERGENIC_VARIANT	AFR
433.8	Late effects of cerebrovascular disease	circulatory system	rs1878527	ANKRD30BL	2	133056313	T	C	C	0.935876	0.0265515	0.888419	0.985868	0.0125606	0.75713	1	2457	109268	-0.077457	2.0215e-06	B2_trans	INTERGENIC_VARIANT	AFR
442.1	Aortic aneurysm	circulatory system	rs62200027	CASC20	20	6469515	G	A	A	0.890615	0.0464115	0.813176	0.975429	0.0125606	0.75713	1	1577	112659	-0.053006	3.3456e-06	B2_trans,A2_Trans	NON_CODING_TRANSCRIPT_INTRON_VARIANT	AFR
736	Other acquired deformities of limbs	musculoskeletal	rs7605877	FOXI3	2	88559025	T	C	C	1.07084	0.0274211	1.01481	1.12996	0.0125626	0.75713	1	3816	109868	-0.071053	3.3369e-06	B2_trans	INTERGENIC_VARIANT	AFR
691	Congenital anomalies of skin	dermatologic	rs147812915	KAT7	17	47858295	C	T	T	0.344547	0.426922	0.149229	0.795509	0.0125663	0.75713	1	1577	114168	0.23438	1.0943e-07	A2_Trans	INTERGENIC_VARIANT	AFR
627.2	Symptomatic menopause	genitourinary	rs622568	SEC61G	7	54647894	A	C	C	1.08746	0.0336031	1.01815	1.16149	0.0125886	0.757624	1	1723	111975	0.11965	2.6006e-06	A2_Trans	INTERGENIC_VARIANT	AFR
521.2	Dental abrasion, erosion and attrition	digestive	rs9501257	HLA-DPB1	6	33055355	A	G	G	1.08162	0.0314446	1.01697	1.15038	0.0125911	0.757624	1	3826	110699	0.17269	4.1339e-08	A2_Trans	THREE_PRIME_UTR_EXON_VARIANT	AFR
211	Benign neoplasm of other parts of digestive system	neoplasms	rs1453205	LOC101928196	2	19901073	C	T	T	0.882803	0.0499728	0.800437	0.973646	0.0126167	0.758194	1	1924	113829	0.096992	3.6368e-06	A2_Trans	INTERGENIC_VARIANT	AFR
701.1	Keratoderma, acquired	dermatologic	rs147812915	KAT7	17	47858295	C	T	T	0.708	0.138469	0.53972	0.928749	0.012639	0.758194	1	5990	105918	0.23438	1.0943e-07	A2_Trans	INTERGENIC_VARIANT	AFR
433.31	Transient cerebral ischemia	circulatory system	rs35705950	MUC5B	11	1241221	G	T	T	0.84648	0.0668354	0.742551	0.964954	0.0126409	0.758194	1	4172	105890	-0.11177	1.2224e-08	B2_trans,A2_Trans	UPSTREAM_GENE_VARIANT	AFR
427.41	Ventricular fibrillation and flutter	circulatory system	rs1453205	LOC101928196	2	19901073	C	T	T	0.795283	0.0918543	0.664256	0.952157	0.012642	0.758194	1	410	115985	0.096992	3.6368e-06	A2_Trans	INTERGENIC_VARIANT	AFR
715	Other inflammatory spondylopathies	musculoskeletal	rs111837807	CCHCR1	6	31121232	T	C	C	0.809704	0.0846483	0.68592	0.955826	0.0126421	0.758194	1	1992	112913	0.20363	2.152e-11	A2_Trans,B2_trans	CODING_TRANSCRIPT_INTRON_VARIANT	AFR
747.1	Cardiac congenital anomalies	congenital anomalies	rs111783124	LOC101928126	21	35362848	G	A	A	1.50213	0.163207	1.0909	2.06838	0.0126647	0.75896	1	1005	115164	0.13532	2.1558e-07	A2_Trans	INTERGENIC_VARIANT	AFR
281.13	Folate-deficiency anemia	hematopoietic	rs10774671	OAS1	12	113357193	G	A	A	0.825961	0.076702	0.710674	0.959949	0.0126715	0.75896	1	519	115781	0.12569	3.6032e-11	A2_Trans	SPLICE_ACCEPTOR_VARIANT	AFR
689	Disorder of skin and subcutaneous tissue NOS	dermatologic	rs9461128	TMEM14B	6	10753875	T	C	C	0.942781	0.0236539	0.90007	0.987518	0.0127384	0.762466	1	11282	100513	0.13046	3.4269e-06	B2_trans	CODING_TRANSCRIPT_INTRON_VARIANT	AFR
368.3	Anisometropia	sense organs	rs12567716	FOXD2	1	48197570	T	C	C	1.33137	0.114917	1.06287	1.6677	0.0127534	0.762864	1	1504	114559	-0.090753	1.4878e-06	B2_trans	INTERGENIC_VARIANT	AFR
260.3	Adult failure to thrive	endocrine/metabolic	rs7960611	CLEC1A	12	10230416	G	A	A	1.16207	0.0603366	1.03246	1.30795	0.0127948	0.764816	1	1019	114751	-0.1584	3.3086e-07	A2_Trans	CODING_TRANSCRIPT_INTRON_VARIANT	AFR
306	Other mental disorder	mental disorders	rs1405655	NR1H2	19	50882619	T	C	C	1.03609	0.0142432	1.00757	1.06542	0.0128028	0.764816	1	14529	89867	0.075181	1.1208e-11	B2_trans,A2_Trans	CODING_TRANSCRIPT_INTRON_VARIANT	AFR
763	Thoracic or lumbosacral neuritis or radiculitis, unspecified	symptoms	rs67959919	LZTFL1	3	45871908	G	A	A	0.857307	0.0618643	0.759412	0.967822	0.0128227	0.765504	1	7684	96414	0.59355	1.6043e-80	A2_Trans	CODING_TRANSCRIPT_INTRON_VARIANT	AFR
425	Cardiomyopathy	circulatory system	rs62200027	CASC20	20	6469515	G	A	A	1.0719	0.0279067	1.01485	1.13216	0.0128441	0.765607	1	2986	107356	-0.053006	3.3456e-06	B2_trans,A2_Trans	NON_CODING_TRANSCRIPT_INTRON_VARIANT	AFR
198.6	Secondary malignancy of bone	neoplasms	rs11085727	TYK2	19	10466123	C	T	T	0.843501	0.0684252	0.737636	0.96456	0.0128717	0.765607	1	450	114968	0.17253	2.3333e-18	A2_Trans,B2_trans	CODING_TRANSCRIPT_INTRON_VARIANT	AFR
830	Dislocation	injuries & poisonings	rs13179014	SPEF2	5	35693227	A	C	C	1.07756	0.0300361	1.01596	1.1429	0.0128795	0.765607	1	3658	108813	-0.061249	6.1057e-07	B2_trans	CODING_TRANSCRIPT_INTRON_VARIANT	AFR
345.3	Convulsions	neurological	rs111837807	CCHCR1	6	31121232	T	C	C	1.12808	0.0484626	1.02586	1.24049	0.0128884	0.765607	1	2246	110275	0.20363	2.152e-11	A2_Trans,B2_trans	CODING_TRANSCRIPT_INTRON_VARIANT	AFR
173	Neoplasm of uncertain behavior of skin	neoplasms	rs4830964	.	23	15515319	C	G	G	0.91906	0.0339414	0.859909	0.982279	0.0128911	0.765607	1	5199	109936	0.046578	2.9701e-06	B2_trans	SEQUENCE_VARIANT	AFR
350.1	Abnormal involuntary movements	neurological	rs147812915	KAT7	17	47858295	C	T	T	1.38471	0.130889	1.07138	1.78966	0.0128915	0.765607	1	4677	109041	0.23438	1.0943e-07	A2_Trans	INTERGENIC_VARIANT	AFR
433.8	Late effects of cerebrovascular disease	circulatory system	rs11085727	TYK2	19	10466123	C	T	T	1.08367	0.0323166	1.01716	1.15453	0.0129026	0.765607	1	2457	109268	0.17253	2.3333e-18	A2_Trans,B2_trans	CODING_TRANSCRIPT_INTRON_VARIANT	AFR
610.4	Benign neoplasm of breast	genitourinary	rs2277732	DPP9	19	4723670	C	A	A	0.741711	0.120172	0.586063	0.938698	0.0129046	0.765607	1	658	115571	0.11697	6.1912e-22	B2_trans,A2_Trans	FIVE_PRIME_UTR_INTRON_VARIANT	AFR
628	Ovarian cyst	genitourinary	rs61667602	CRHR1	17	43785349	T	C	C	0.816248	0.0816599	0.695525	0.957924	0.0129051	0.765607	1	1220	114206	-0.093554	9.1279e-12	B2_trans	FIVE_PRIME_UTR_INTRON_VARIANT	AFR
276.12	Hyposmolality and/or hyponatremia	endocrine/metabolic	rs77534576	DLX4	17	47940666	C	T	T	1.50508	0.164439	1.0904	2.07745	0.0129083	0.765607	1	4309	109458	0.20794	1.7585e-10	B2_trans	INTERGENIC_VARIANT	AFR
586	Other disorders of the kidney and ureters	genitourinary	rs2277732	DPP9	19	4723670	C	A	A	1.0658	0.0256474	1.01355	1.12075	0.0129613	0.767415	1	8086	100315	0.11697	6.1912e-22	B2_trans,A2_Trans	FIVE_PRIME_UTR_INTRON_VARIANT	AFR
575.2	Obstruction of bile duct	digestive	rs9268576	HLA-DRA	6	32395641	T	C	C	1.36732	0.125904	1.06831	1.75	0.0129614	0.767415	1	279	116124	0.095134	9.9752e-07	B2_trans	INTERGENIC_VARIANT	AFR
529	Diseases and other conditions of the tongue	digestive	rs72711165	TMEM65	8	125336564	T	C	C	1.51704	0.167726	1.09201	2.10749	0.012964	0.767415	1	1187	115073	0.18279	6.0907e-07	B2_trans	CODING_TRANSCRIPT_INTRON_VARIANT	AFR
516	Abnormal sputum	respiratory	rs61667602	CRHR1	17	43785349	T	C	C	0.840656	0.0698721	0.733066	0.964037	0.0129864	0.768243	1	2503	112690	-0.093554	9.1279e-12	B2_trans	FIVE_PRIME_UTR_INTRON_VARIANT	AFR
433.1	Occlusion and stenosis of precerebral arteries	circulatory system	rs72711165	TMEM65	8	125336564	T	C	C	1.18946	0.0698513	1.03727	1.36398	0.012997	0.768306	1	4181	109385	0.18279	6.0907e-07	B2_trans	CODING_TRANSCRIPT_INTRON_VARIANT	AFR
612.2	Hypertrophy of breast (Gynecomastia)	genitourinary	rs62200027	CASC20	20	6469515	G	A	A	1.12263	0.0465729	1.02469	1.22992	0.0130043	0.768306	1	1550	113033	-0.053006	3.3456e-06	B2_trans,A2_Trans	NON_CODING_TRANSCRIPT_INTRON_VARIANT	AFR
250.42	Other abnormal glucose	endocrine/metabolic	rs9896243	NSF	17	44826056	C	G	G	1.05783	0.022641	1.01192	1.10583	0.013021	0.768375	1	11418	94836	-0.13155	3.2234e-08	A2_Trans	CODING_TRANSCRIPT_INTRON_VARIANT	AFR
840.2	Rotator cuff (capsule) sprain	injuries & poisonings	rs732990	CIB4	2	26842146	C	G	G	0.91993	0.0336094	0.861284	0.982569	0.0130223	0.768375	1	2527	111730	0.056389	5.6358e-07	B2_trans	CODING_TRANSCRIPT_INTRON_VARIANT	AFR
527.7	Disturbance of salivary secretion	digestive	rs55654108	PDCL3P4	3	101425703	A	G	G	1.11414	0.0435325	1.02302	1.21337	0.0130387	0.768845	1	2600	112674	-0.05662	1.0636e-06	B2_trans	INTERGENIC_VARIANT	AFR
938	Dermatitis due to solar radiation	dermatologic	rs1453205	LOC101928196	2	19901073	C	T	T	0.819022	0.0804219	0.699585	0.95885	0.0130478	0.768885	1	954	115359	0.096992	3.6368e-06	A2_Trans	INTERGENIC_VARIANT	AFR
375.1	Dry eyes	sense organs	rs7560588	BCL11A	2	60727416	G	A	A	0.959179	0.0167922	0.928124	0.991273	0.0130657	0.768996	1	14527	77571	-0.12371	2.3396e-07	A2_Trans	CODING_TRANSCRIPT_INTRON_VARIANT	AFR
300.9	Posttraumatic stress disorder	mental disorders	rs10774671	OAS1	12	113357193	G	A	A	0.977148	0.00931695	0.959467	0.995156	0.0130963	0.768996	1	6170	73326	0.12569	3.6032e-11	A2_Trans	SPLICE_ACCEPTOR_VARIANT	AFR
411.4	Coronary atherosclerosis	circulatory system	rs10774671	OAS1	12	113357193	G	A	A	1.03061	0.0121534	1.00635	1.05545	0.0131155	0.768996	1	7047	90931	0.12569	3.6032e-11	A2_Trans	SPLICE_ACCEPTOR_VARIANT	AFR
362.29	Macular degeneration (senile) of retina NOS	sense organs	rs55654108	PDCL3P4	3	101425703	A	G	G	1.19661	0.0723601	1.03839	1.37895	0.0131161	0.768996	1	966	115215	-0.05662	1.0636e-06	B2_trans	INTERGENIC_VARIANT	AFR
695.7	Prurigo and Lichen	dermatologic	rs505922	ABO	9	136149229	T	C	C	1.06487	0.0253436	1.01327	1.1191	0.0131322	0.768996	1	3374	109839	-0.099884	2.0889e-20	B2_trans	CODING_TRANSCRIPT_INTRON_VARIANT	AFR
594.2	Calculus of lower urinary tract	genitourinary	rs60305836	CDH8	16	61709381	A	C	C	1.2357	0.0853316	1.04539	1.46065	0.0131325	0.768996	1	429	115854	0.086719	1.1846e-06	B2_trans	CODING_TRANSCRIPT_INTRON_VARIANT	AFR
610	Benign mammary dysplasias	genitourinary	rs8052423	SLC22A31	16	89269178	G	T	T	0.887548	0.0480995	0.807699	0.975291	0.0131335	0.768996	1	1653	113342	0.13037	1.0019e-06	A2_Trans	UPSTREAM_GENE_VARIANT	AFR
454	Varicose veins	circulatory system	rs9268576	HLA-DRA	6	32395641	T	C	C	1.10172	0.0390604	1.02052	1.18937	0.0131383	0.768996	1	3274	110029	0.095134	9.9752e-07	B2_trans	INTERGENIC_VARIANT	AFR
681.5	Cellulitis and abscess of leg, except foot	dermatologic	rs495828	ABO	9	136154867	G	T	T	1.09686	0.0372818	1.01957	1.18001	0.0131432	0.768996	1	3694	110022	-0.13432	6.5649e-10	A2_Trans	UPSTREAM_GENE_VARIANT	AFR
710.1	Osteomyelitis	musculoskeletal	rs117169628	SLC22A31	16	89262657	G	A	A	0.772553	0.104076	0.629998	0.947366	0.0131572	0.768996	1	1067	113008	0.081201	5.77e-07	B2_trans	SYNONYMOUS_VARIANT	AFR
242.2	Toxic multinodular goiter	endocrine/metabolic	rs75505823	LRP1	12	57540956	G	T	T	2.43637	0.359156	1.20512	4.92559	0.0131585	0.768996	1	241	116193	-0.20852	3.0745e-06	A2_Trans	CODING_TRANSCRIPT_INTRON_VARIANT	AFR
595	Hydronephrosis	genitourinary	rs13179014	SPEF2	5	35693227	A	C	C	0.870852	0.0557835	0.780659	0.971465	0.0131774	0.768996	1	1232	114096	-0.061249	6.1057e-07	B2_trans	CODING_TRANSCRIPT_INTRON_VARIANT	AFR
480.11	Pneumococcal pneumonia	respiratory	rs67579710	THBS3	1	155173527	G	A	A	1.22399	0.0815377	1.04321	1.43609	0.0131829	0.768996	1	1086	115203	-0.10348	1.0252e-09	B2_trans	CODING_TRANSCRIPT_INTRON_VARIANT	AFR
585.34	Chronic Kidney Disease, Stage IV	genitourinary	rs6869036	MGAT1	5	180223327	C	T	T	1.1664	0.0620966	1.03274	1.31736	0.0131831	0.768996	1	1167	111641	0.25536	1.7578e-06	A2_Trans	FIVE_PRIME_UTR_INTRON_VARIANT	AFR
380.4	Impacted cerumen	sense organs	rs10086829	COL14A1	8	121149129	G	A	A	1.05808	0.0227765	1.01189	1.10638	0.0131855	0.768996	1	9278	97385	-0.097352	3.8599e-06	A2_Trans	FIVE_PRIME_UTR_INTRON_VARIANT	AFR
722.6	Degeneration of intervertebral disc	musculoskeletal	rs11234800	ME3	11	86479407	G	C	C	0.907921	0.038975	0.841148	0.979995	0.0131952	0.768996	1	10017	90868	-0.077173	3.0702e-06	B2_trans	INTERGENIC_VARIANT	AFR
686.3	Pilonidal cyst	dermatologic	rs55654108	PDCL3P4	3	101425703	A	G	G	0.801139	0.0894654	0.672287	0.954687	0.0132018	0.768996	1	362	115926	-0.05662	1.0636e-06	B2_trans	INTERGENIC_VARIANT	AFR
361.2	Retinoschisis and retinal cysts	sense organs	rs62200027	CASC20	20	6469515	G	A	A	1.28611	0.101538	1.05402	1.5693	0.0132084	0.768996	1	347	115927	-0.053006	3.3456e-06	B2_trans,A2_Trans	NON_CODING_TRANSCRIPT_INTRON_VARIANT	AFR
502	Postinflammatory pulmonary fibrosis	respiratory	rs915823	TMPRSS2	21	42851454	A	C	C	0.830855	0.0747786	0.717585	0.962004	0.0132128	0.768996	1	1291	114487	-0.066039	1.6687e-06	B2_trans	CODING_TRANSCRIPT_INTRON_VARIANT	AFR
599.2	Retention of urine	genitourinary	rs7560588	BCL11A	2	60727416	G	A	A	1.08712	0.0337132	1.01761	1.16138	0.0132218	0.768996	1	4365	107896	-0.12371	2.3396e-07	A2_Trans	CODING_TRANSCRIPT_INTRON_VARIANT	AFR
523.31	Acute periodontitis	digestive	rs7579014	BCL11A	2	60707894	G	A	A	0.962231	0.0155395	0.933366	0.991988	0.0132266	0.768996	1	7219	98382	-0.05629	1.2614e-06	B2_trans	CODING_TRANSCRIPT_INTRON_VARIANT	AFR
585.32	End stage renal disease	genitourinary	rs2277732	DPP9	19	4723670	C	A	A	1.09425	0.0363613	1.01898	1.17508	0.0132482	0.769762	1	825	112084	0.11697	6.1912e-22	B2_trans,A2_Trans	FIVE_PRIME_UTR_INTRON_VARIANT	AFR
560.1	Paralytic ileus	digestive	rs76073397	MIR548H2	16	11386452	T	C	C	0.458699	0.314687	0.247551	0.849944	0.0132633	0.770149	1	1514	114429	0.14454	9.6663e-07	A2_Trans,B2_trans	INTERGENIC_VARIANT	AFR
750	Digestive congenital anomalies	congenital anomalies	rs76423999	SLC12A7	5	1098067	T	A	A	0.63231	0.18512	0.439902	0.908876	0.0132827	0.770327	1	1451	114823	0.18412	3.8813e-07	A2_Trans	CODING_TRANSCRIPT_INTRON_VARIANT	AFR
740.9	Osteoarthrosis NOS	musculoskeletal	rs581342	LMNA	1	156095466	T	C	C	0.975701	0.00993649	0.956883	0.994889	0.0132993	0.770327	1	12647	66905	0.090245	2.6355e-07	B2_trans	CODING_TRANSCRIPT_INTRON_VARIANT	AFR
324	Other CNS infection and poliomyelitis	neurological	rs11234800	ME3	11	86479407	G	C	C	1.757	0.227702	1.12448	2.74531	0.0133166	0.770327	1	239	116205	-0.077173	3.0702e-06	B2_trans	INTERGENIC_VARIANT	AFR
930	Allergic reaction to food	injuries & poisonings	rs12660421	FOXP4-AS1	6	41488378	G	A	A	0.731973	0.126057	0.571735	0.93712	0.0133177	0.770327	1	1132	114875	0.35506	1.1424e-09	A2_Trans	DOWNSTREAM_GENE_VARIANT	AFR
618.1	Prolapse of vaginal walls	genitourinary	rs7579014	BCL11A	2	60707894	G	A	A	0.786904	0.0968247	0.650886	0.951348	0.0133208	0.770327	1	300	116106	-0.05629	1.2614e-06	B2_trans	CODING_TRANSCRIPT_INTRON_VARIANT	AFR
433.11	Occlusion of cerebral arteries, with cerebral infarction	circulatory system	rs9501257	HLA-DPB1	6	33055355	A	G	G	1.19578	0.0722626	1.03787	1.37772	0.0133502	0.770327	1	628	115648	0.17269	4.1339e-08	A2_Trans	THREE_PRIME_UTR_EXON_VARIANT	AFR
318	Tobacco use disorder	mental disorders	rs11702230	LOC101928126	21	35377591	C	T	T	1.07814	0.0304107	1.01576	1.14436	0.0133583	0.770327	1	9797	63073	0.099731	3.223e-09	B2_trans	INTERGENIC_VARIANT	AFR
638	NA	NA	rs9501257	HLA-DPB1	6	33055355	A	G	G	1.27047	0.0967709	1.05098	1.53581	0.01337	0.770327	1	140	116295	0.17269	4.1339e-08	A2_Trans	THREE_PRIME_UTR_EXON_VARIANT	AFR
041.1	Staphylococcus infections	infectious diseases	rs35154152	THBS3	1	155172725	T	C	C	1.09213	0.0356283	1.01847	1.17112	0.0133767	0.770327	1	3085	111449	-0.20528	2.3574e-11	A2_Trans	SYNONYMOUS_VARIANT	AFR
202	Cancer of other lymphoid, histiocytic tissue	neoplasms	rs77534576	DLX4	17	47940666	C	T	T	0.243431	0.571319	0.0794453	0.745904	0.0133951	0.770327	1	617	115051	0.20794	1.7585e-10	B2_trans	INTERGENIC_VARIANT	AFR
242	Thyrotoxicosis with or without goiter	endocrine/metabolic	rs35705950	MUC5B	11	1241221	G	T	T	1.25324	0.0912987	1.0479	1.49881	0.0134186	0.770327	1	1361	112875	-0.11177	1.2224e-08	B2_trans,A2_Trans	UPSTREAM_GENE_VARIANT	AFR
609	Male infertility and abnormal spermatozoa	genitourinary	rs10129899	LINC00637	14	104330432	C	A	A	0.823513	0.0785462	0.706012	0.960571	0.0134316	0.770327	1	960	115079	-0.057002	2.1916e-06	B2_trans	INTERGENIC_VARIANT	AFR
272.1	Hyperlipidemia	endocrine/metabolic	rs12809318	FBRSL1	12	133140840	T	C	C	0.970655	0.0120482	0.948002	0.993849	0.013432	0.770327	1	7867	32782	-0.062781	9.5289e-09	B2_trans	CODING_TRANSCRIPT_INTRON_VARIANT	AFR
536	Disorders of function of stomach	digestive	rs34488998	NKAIN3	8	63408372	G	A	A	0.662621	0.166491	0.478132	0.918296	0.013439	0.770327	1	5856	106786	0.1355	3.4644e-06	B2_trans	CODING_TRANSCRIPT_INTRON_VARIANT	AFR
242	Thyrotoxicosis with or without goiter	endocrine/metabolic	rs1878527	ANKRD30BL	2	133056313	T	C	C	0.912354	0.0371217	0.848331	0.981209	0.0134741	0.770327	1	1361	112875	-0.077457	2.0215e-06	B2_trans	INTERGENIC_VARIANT	AFR
728.71	Contracture of palmar fascia [Dupuytren's disease]	musculoskeletal	rs7605877	FOXI3	2	88559025	T	C	C	1.19945	0.0736029	1.03832	1.38558	0.0134803	0.770327	1	388	115872	-0.071053	3.3369e-06	B2_trans	INTERGENIC_VARIANT	AFR
871.1	Open wound of hand except finger(s)	injuries & poisonings	rs721917	SFTPD	10	81706324	A	G	G	0.840898	0.0701443	0.732886	0.964828	0.0134957	0.770327	1	1521	114709	0.055247	2.0819e-07	B2_trans	SYNONYMOUS_VARIANT	AFR
081	Infection/inflammation of internal prosthetic device; implant; and graft	infectious diseases	rs5023077	FBRSL1	12	133141973	T	C	C	0.864078	0.0591394	0.769509	0.97027	0.0135002	0.770327	1	868	114936	-0.090901	1.5172e-06	A2_Trans	CODING_TRANSCRIPT_INTRON_VARIANT	AFR
740.2	Osteoarthrosis, generalized	musculoskeletal	rs13050728	IFNAR2	21	34615210	T	C	C	0.936201	0.0266912	0.888483	0.986481	0.0135139	0.770327	1	4813	107481	-0.10657	4.0686e-21	B2_trans,A2_Trans	CODING_TRANSCRIPT_INTRON_VARIANT	AFR
790	Nonspecific findings on examination of blood	symptoms	rs12259804	PLEKHS1	10	115573378	T	C	C	2.06777	0.294138	1.1618	3.6802	0.0135179	0.770327	1	1809	114404	-0.27547	4.8674e-08	A2_Trans	INTERGENIC_VARIANT	AFR
263	Other nutritional deficiency	endocrine/metabolic	rs4830964	.	23	15515319	C	G	G	0.880558	0.0515139	0.795993	0.974107	0.0135407	0.770327	1	1210	114835	0.046578	2.9701e-06	B2_trans	SEQUENCE_VARIANT	AFR
291.8	Alteration of consciousness	mental disorders	rs721917	SFTPD	10	81706324	A	G	G	0.868147	0.0572691	0.775971	0.971272	0.0135513	0.770327	1	2686	113331	0.055247	2.0819e-07	B2_trans	SYNONYMOUS_VARIANT	AFR
564.1	Irritable Bowel Syndrome	digestive	rs147812915	KAT7	17	47858295	C	T	T	1.3983	0.135792	1.07155	1.82468	0.0135529	0.770327	1	1898	111995	0.23438	1.0943e-07	A2_Trans	INTERGENIC_VARIANT	AFR
509.8	Dependence on respirator [Ventilator] or supplemental oxygen	respiratory	rs721917	SFTPD	10	81706324	A	G	G	1.09894	0.0382171	1.01963	1.18442	0.0135604	0.770327	1	1684	113565	0.055247	2.0819e-07	B2_trans	SYNONYMOUS_VARIANT	AFR
870	Open wounds of head; neck; and trunk	injuries & poisonings	rs72711165	TMEM65	8	125336564	T	C	C	1.17646	0.0658338	1.03405	1.33849	0.013567	0.770327	1	6232	106977	0.18279	6.0907e-07	B2_trans	CODING_TRANSCRIPT_INTRON_VARIANT	AFR
194	Cancer of other endocrine glands	neoplasms	rs34488998	NKAIN3	8	63408372	G	A	A	2.25715	0.329861	1.18245	4.30861	0.0135864	0.770327	1	311	116048	0.1355	3.4644e-06	B2_trans	CODING_TRANSCRIPT_INTRON_VARIANT	AFR
458.2	Iatrogenic hypotension	circulatory system	rs1878527	ANKRD30BL	2	133056313	T	C	C	1.24907	0.0901138	1.04685	1.49037	0.0135867	0.770327	1	1738	114475	-0.077457	2.0215e-06	B2_trans	INTERGENIC_VARIANT	AFR
295	Schizophrenia and other psychotic disorders	mental disorders	rs11702230	LOC101928126	21	35377591	C	T	T	1.12235	0.0467705	1.02404	1.2301	0.0135897	0.770327	1	3664	102155	0.099731	3.223e-09	B2_trans	INTERGENIC_VARIANT	AFR
250.42	Other abnormal glucose	endocrine/metabolic	rs35154152	THBS3	1	155172725	T	C	C	1.04302	0.017067	1.0087	1.0785	0.013596	0.770327	1	11418	94836	-0.20528	2.3574e-11	A2_Trans	SYNONYMOUS_VARIANT	AFR
702.2	Seborrheic keratosis	dermatologic	rs467843	TRAPPC13	5	64945715	A	G	G	1.07269	0.0284338	1.01454	1.13416	0.0135985	0.770327	1	5221	108537	-0.089724	1.7259e-06	A2_Trans	CODING_TRANSCRIPT_INTRON_VARIANT	AFR
496.21	Obstructive chronic bronchitis	respiratory	rs622568	SEC61G	7	54647894	A	C	C	1.06035	0.0237457	1.01213	1.11086	0.0136025	0.770327	1	3382	109198	0.11965	2.6006e-06	A2_Trans	INTERGENIC_VARIANT	AFR
386.9	Dizziness and giddiness (Light-headedness and vertigo)	sense organs	rs8052423	SLC22A31	16	89269178	G	T	T	0.958681	0.0171027	0.927078	0.991361	0.013615	0.770327	1	13668	89915	0.13037	1.0019e-06	A2_Trans	UPSTREAM_GENE_VARIANT	AFR
540.11	Acute appendicitis	digestive	rs7579014	BCL11A	2	60707894	G	A	A	1.16289	0.061171	1.0315	1.31101	0.0136278	0.770327	1	223	115807	-0.05629	1.2614e-06	B2_trans	CODING_TRANSCRIPT_INTRON_VARIANT	AFR
611.1	Abnormal mammogram	genitourinary	rs10086829	COL14A1	8	121149129	G	A	A	1.14331	0.0542935	1.0279	1.27168	0.0136347	0.770327	1	1979	112769	-0.097352	3.8599e-06	A2_Trans	FIVE_PRIME_UTR_INTRON_VARIANT	AFR
698	Pruritus and related conditions	dermatologic	rs10774679	OAS3	12	113374748	C	T	T	0.942829	0.0238695	0.899736	0.987986	0.0136498	0.770327	1	7416	104960	0.075824	4.6954e-12	B2_trans	UPSTREAM_GENE_VARIANT	AFR
292.12	Symbolic dysfunction	mental disorders	rs13050728	IFNAR2	21	34615210	T	C	C	1.38927	0.133324	1.0698	1.80415	0.0136619	0.770327	1	184	116277	-0.10657	4.0686e-21	B2_trans,A2_Trans	CODING_TRANSCRIPT_INTRON_VARIANT	AFR
426.23	Second degree AV block	circulatory system	rs12809318	FBRSL1	12	133140840	T	C	C	0.826729	0.0771727	0.710679	0.961729	0.0136778	0.770327	1	512	115715	-0.062781	9.5289e-09	B2_trans	CODING_TRANSCRIPT_INTRON_VARIANT	AFR
295	Schizophrenia and other psychotic disorders	mental disorders	rs13050728	IFNAR2	21	34615210	T	C	C	0.95755	0.017593	0.925095	0.991144	0.013679	0.770327	1	3664	102155	-0.10657	4.0686e-21	B2_trans,A2_Trans	CODING_TRANSCRIPT_INTRON_VARIANT	AFR
522.1	Pulpitis and necrosis of tooth pulp	digestive	rs35508621	LZTFL1	3	45880481	T	C	C	1.24003	0.087258	1.0451	1.47132	0.0136814	0.770327	1	5247	106765	0.38931	6.0917e-89	B2_trans	CODING_TRANSCRIPT_INTRON_VARIANT	AFR
281.12	Other vitamin B12 deficiency anemia	hematopoietic	rs77534576	DLX4	17	47940666	C	T	T	1.55141	0.178126	1.09422	2.19963	0.013683	0.770327	1	1794	112515	0.20794	1.7585e-10	B2_trans	INTERGENIC_VARIANT	AFR
301.1	Schizoid personality disorder	mental disorders	rs62200027	CASC20	20	6469515	G	A	A	0.726899	0.129379	0.564088	0.936702	0.0136866	0.770327	1	434	115884	-0.053006	3.3456e-06	B2_trans,A2_Trans	NON_CODING_TRANSCRIPT_INTRON_VARIANT	AFR
530.13	Barrett's esophagus	digestive	rs111783124	LOC101928126	21	35362848	G	A	A	0.614542	0.19752	0.417274	0.905068	0.0137032	0.770327	1	527	115433	0.13532	2.1558e-07	A2_Trans	INTERGENIC_VARIANT	AFR
281.12	Other vitamin B12 deficiency anemia	hematopoietic	rs9577395	ATP11A	13	113534984	C	G	G	1.14585	0.055235	1.02828	1.27686	0.0137087	0.770327	1	1794	112515	0.064829	8.6068e-07	B2_trans,A2_Trans	CODING_TRANSCRIPT_INTRON_VARIANT	AFR
562.2	Diverticulitis	digestive	rs1405655	NR1H2	19	50882619	T	C	C	0.914696	0.0361753	0.852088	0.981905	0.0137105	0.770327	1	2225	112756	0.075181	1.1208e-11	B2_trans,A2_Trans	CODING_TRANSCRIPT_INTRON_VARIANT	AFR
289.4	Lymphadenitis	hematopoietic	rs2924480	ELF5	11	34529831	T	C	C	1.08581	0.0334039	1.017	1.15928	0.0137125	0.770327	1	5130	107974	-0.11648	2.817e-07	A2_Trans	CODING_TRANSCRIPT_INTRON_VARIANT	AFR
464	Acute sinusitis	respiratory	rs11085727	TYK2	19	10466123	C	T	T	0.933161	0.0280693	0.883209	0.985937	0.0137189	0.770327	1	12326	96913	0.17253	2.3333e-18	A2_Trans,B2_trans	CODING_TRANSCRIPT_INTRON_VARIANT	AFR
600	Hyperplasia of prostate	genitourinary	rs75505823	LRP1	12	57540956	G	T	T	0.85277	0.0646252	0.751317	0.967924	0.0137226	0.770327	1	9008	80085	-0.20852	3.0745e-06	A2_Trans	CODING_TRANSCRIPT_INTRON_VARIANT	AFR
286.8	Hypercoagulable state	hematopoietic	rs10774679	OAS3	12	113374748	C	T	T	1.17976	0.0670797	1.03442	1.34553	0.0137233	0.770327	1	408	115753	0.075824	4.6954e-12	B2_trans	UPSTREAM_GENE_VARIANT	AFR
495.1	Chronic obstructive asthma	respiratory	rs9461128	TMEM14B	6	10753875	T	C	C	1.13681	0.0520325	1.0266	1.25887	0.0137239	0.770327	1	1315	114373	0.13046	3.4269e-06	B2_trans	CODING_TRANSCRIPT_INTRON_VARIANT	AFR
528.3	Cellulitis and abscess of oral soft tissues	digestive	rs9497053	UTRN	6	145026256	G	A	A	1.1602	0.0602963	1.03088	1.30574	0.0137273	0.770327	1	2290	113768	-0.064841	1.0064e-06	B2_trans	CODING_TRANSCRIPT_INTRON_VARIANT	AFR
626.8	Infertility, female	genitourinary	rs111837807	CCHCR1	6	31121232	T	C	C	1.37947	0.130548	1.06804	1.7817	0.0137316	0.770327	1	355	115801	0.20363	2.152e-11	A2_Trans,B2_trans	CODING_TRANSCRIPT_INTRON_VARIANT	AFR
1010.1	NA	NA	rs505922	ABO	9	136149229	T	C	C	0.957705	0.0175375	0.925345	0.991196	0.0137331	0.770327	1	8692	99774	-0.099884	2.0889e-20	B2_trans	CODING_TRANSCRIPT_INTRON_VARIANT	AFR
1005	NA	NA	rs72711165	TMEM65	8	125336564	T	C	C	1.08446	0.0329061	1.01672	1.1567	0.0137422	0.770327	1	17606	80840	0.18279	6.0907e-07	B2_trans	CODING_TRANSCRIPT_INTRON_VARIANT	AFR
253	Disorders of the pituitary gland and its hypothalamic control	endocrine/metabolic	rs111783124	LOC101928126	21	35362848	G	A	A	1.28453	0.101625	1.05255	1.56765	0.0137435	0.770327	1	1294	113832	0.13532	2.1558e-07	A2_Trans	INTERGENIC_VARIANT	AFR
613.7	Other signs and symptoms in breast	genitourinary	rs9577395	ATP11A	13	113534984	C	G	G	1.30027	0.106575	1.05516	1.60232	0.0137496	0.770327	1	1258	114807	0.064829	8.6068e-07	B2_trans,A2_Trans	CODING_TRANSCRIPT_INTRON_VARIANT	AFR
480.11	Pneumococcal pneumonia	respiratory	rs35154152	THBS3	1	155172725	T	C	C	1.22203	0.0813881	1.04185	1.43338	0.0137514	0.770327	1	1086	115203	-0.20528	2.3574e-11	A2_Trans	SYNONYMOUS_VARIANT	AFR
526.41	Temporomandibular joint disorder, unspecified	digestive	rs915823	TMPRSS2	21	42851454	A	C	C	0.856904	0.0626935	0.757822	0.96894	0.0137683	0.770327	1	2381	113029	-0.066039	1.6687e-06	B2_trans	CODING_TRANSCRIPT_INTRON_VARIANT	AFR
794	Abnormal results of other function studies (bladder, pancreas, placenta, spleen, etc)	symptoms	rs5023077	FBRSL1	12	133141973	T	C	C	0.763902	0.109338	0.616551	0.946469	0.0137725	0.770327	1	1798	114631	-0.090901	1.5172e-06	A2_Trans	CODING_TRANSCRIPT_INTRON_VARIANT	AFR
158	Neoplasm of unspecified nature of digestive system	neoplasms	rs2277732	DPP9	19	4723670	C	A	A	0.783926	0.0988405	0.645865	0.951499	0.0137795	0.770327	1	1189	114872	0.11697	6.1912e-22	B2_trans,A2_Trans	FIVE_PRIME_UTR_INTRON_VARIANT	AFR
411.4	Coronary atherosclerosis	circulatory system	rs505922	ABO	9	136149229	T	C	C	1.03107	0.0124255	1.00626	1.05649	0.0137999	0.770327	1	7047	90931	-0.099884	2.0889e-20	B2_trans	CODING_TRANSCRIPT_INTRON_VARIANT	AFR
312.3	Impulse control disorder	mental disorders	rs11234800	ME3	11	86479407	G	C	C	1.24415	0.0887217	1.04557	1.48045	0.013807	0.770327	1	966	113733	-0.077173	3.0702e-06	B2_trans	INTERGENIC_VARIANT	AFR
038.2	Gram positive septicemia	infectious diseases	rs2284028	NCF4	22	37265172	A	C	C	1.23113	0.0844477	1.04333	1.45273	0.0138078	0.770327	1	642	115653	0.31271	4.1737e-06	A2_Trans	CODING_TRANSCRIPT_INTRON_VARIANT	AFR
628	Ovarian cyst	genitourinary	rs35705950	MUC5B	11	1241221	G	T	T	0.640574	0.180902	0.44935	0.913174	0.0138144	0.770327	1	1220	114206	-0.11177	1.2224e-08	B2_trans,A2_Trans	UPSTREAM_GENE_VARIANT	AFR
520.2	Disturbances in tooth eruption	digestive	rs11702230	LOC101928126	21	35377591	C	T	T	1.56408	0.181689	1.09548	2.23312	0.0138211	0.770327	1	2428	113764	0.099731	3.223e-09	B2_trans	INTERGENIC_VARIANT	AFR
255.12	Hyperaldosteronism	endocrine/metabolic	rs9896243	NSF	17	44826056	C	G	G	1.22934	0.083875	1.04299	1.449	0.0138255	0.770327	1	222	115828	-0.13155	3.2234e-08	A2_Trans	CODING_TRANSCRIPT_INTRON_VARIANT	AFR
252.1	Hyperparathyroidism	endocrine/metabolic	rs467843	TRAPPC13	5	64945715	A	G	G	1.09143	0.0355416	1.01799	1.17017	0.0138291	0.770327	1	1208	113640	-0.089724	1.7259e-06	A2_Trans	CODING_TRANSCRIPT_INTRON_VARIANT	AFR
250	Diabetes mellitus	endocrine/metabolic	rs9461128	TMEM14B	6	10753875	T	C	C	1.02574	0.0103253	1.00519	1.04671	0.0138318	0.770327	1	5795	63182	0.13046	3.4269e-06	B2_trans	CODING_TRANSCRIPT_INTRON_VARIANT	AFR
585.1	Acute renal failure	genitourinary	rs622568	SEC61G	7	54647894	A	C	C	1.03465	0.0138374	1.00696	1.06309	0.0138404	0.770336	1	8188	94783	0.11965	2.6006e-06	A2_Trans	INTERGENIC_VARIANT	AFR
008	Intestinal infection	infectious diseases	rs12567716	FOXD2	1	48197570	T	C	C	1.171	0.0641435	1.03266	1.32787	0.0138561	0.770484	1	5012	109427	-0.090753	1.4878e-06	B2_trans	INTERGENIC_VARIANT	AFR
282	Hereditary hemolytic anemias	hematopoietic	rs67959919	LZTFL1	3	45871908	G	A	A	1.31255	0.110536	1.05689	1.63007	0.0138746	0.770484	1	1674	112285	0.59355	1.6043e-80	A2_Trans	CODING_TRANSCRIPT_INTRON_VARIANT	AFR
348.2	Cerebral edema and compression of brain	neurological	rs9367106	LOC100505711	6	41483390	G	C	C	1.35697	0.124066	1.06405	1.73051	0.013879	0.770484	1	435	115850	0.20225	3.4038e-11	B2_trans	INTERGENIC_VARIANT	AFR
807	Fracture of ribs	injuries & poisonings	rs55654108	PDCL3P4	3	101425703	A	G	G	1.13343	0.0509098	1.02579	1.25236	0.0138884	0.770484	1	1570	114091	-0.05662	1.0636e-06	B2_trans	INTERGENIC_VARIANT	AFR
686.3	Pilonidal cyst	dermatologic	rs7089827	TFAM	10	60157611	C	T	T	0.810533	0.08539	0.685625	0.958197	0.0138919	0.770484	1	362	115926	-0.14471	2.0338e-06	A2_Trans	THREE_PRIME_UTR_EXON_VARIANT	AFR
277.51	Lipoprotein disorders	endocrine/metabolic	rs76073397	MIR548H2	16	11386452	T	C	C	0.237743	0.58397	0.0756888	0.746764	0.0138937	0.770484	1	503	115836	0.14454	9.6663e-07	A2_Trans,B2_trans	INTERGENIC_VARIANT	AFR
705.1	Dyshidrosis	dermatologic	rs76073397	MIR548H2	16	11386452	T	C	C	0.386853	0.386144	0.181493	0.824581	0.0139143	0.770515	1	973	115125	0.14454	9.6663e-07	A2_Trans,B2_trans	INTERGENIC_VARIANT	AFR
706.2	Sebaceous cyst	dermatologic	rs4830964	.	23	15515319	C	G	G	0.961283	0.0160553	0.931504	0.992013	0.0139166	0.770515	1	7085	102034	0.046578	2.9701e-06	B2_trans	SEQUENCE_VARIANT	AFR
365	Glaucoma	sense organs	rs62200027	CASC20	20	6469515	G	A	A	0.964301	0.0147868	0.936755	0.992657	0.0139563	0.770515	1	6334	75052	-0.053006	3.3456e-06	B2_trans,A2_Trans	NON_CODING_TRANSCRIPT_INTRON_VARIANT	AFR
625	Pain and other symptoms associated with female genital organs	genitourinary	rs7605877	FOXI3	2	88559025	T	C	C	0.905924	0.0401895	0.837303	0.98017	0.0139581	0.770515	1	1792	113363	-0.071053	3.3369e-06	B2_trans	INTERGENIC_VARIANT	AFR
567	Peritonitis and retroperitoneal infections	digestive	rs9497053	UTRN	6	145026256	G	A	A	1.14609	0.0554821	1.028	1.27775	0.0139819	0.770515	1	1041	114908	-0.064841	1.0064e-06	B2_trans	CODING_TRANSCRIPT_INTRON_VARIANT	AFR
585.34	Chronic Kidney Disease, Stage IV	genitourinary	rs35154152	THBS3	1	155172725	T	C	C	1.06854	0.0269736	1.01352	1.12655	0.0139842	0.770515	1	1167	111641	-0.20528	2.3574e-11	A2_Trans	SYNONYMOUS_VARIANT	AFR
754.2	Spondylolisthesis, congenital	congenital anomalies	rs10774671	OAS1	12	113357193	G	A	A	0.824293	0.0786286	0.706566	0.961635	0.0139911	0.770515	1	451	115870	0.12569	3.6032e-11	A2_Trans	SPLICE_ACCEPTOR_VARIANT	AFR
726.4	Calcaneal spur; Exostosis NOS	musculoskeletal	rs111783124	LOC101928126	21	35362848	G	A	A	0.809459	0.0860186	0.683873	0.958107	0.0139915	0.770515	1	4877	108544	0.13532	2.1558e-07	A2_Trans	INTERGENIC_VARIANT	AFR
782.3	Edema	symptoms	rs10086829	COL14A1	8	121149129	G	A	A	0.956284	0.0181925	0.922787	0.990997	0.0140077	0.770515	1	12530	87634	-0.097352	3.8599e-06	A2_Trans	FIVE_PRIME_UTR_INTRON_VARIANT	AFR
696.42	Psoriatic arthropathy	dermatologic	rs505922	ABO	9	136149229	T	C	C	1.28109	0.100825	1.05138	1.561	0.0140157	0.770515	1	121	116347	-0.099884	2.0889e-20	B2_trans	CODING_TRANSCRIPT_INTRON_VARIANT	AFR
411.1	Unstable angina (intermediate coronary syndrome)	circulatory system	rs2924480	ELF5	11	34529831	T	C	C	1.09302	0.0362031	1.01815	1.17339	0.0140183	0.770515	1	3951	109709	-0.11648	2.817e-07	A2_Trans	CODING_TRANSCRIPT_INTRON_VARIANT	AFR
370.31	Keratoconjunctivitis sicca	sense organs	rs35705950	MUC5B	11	1241221	G	T	T	0.65276	0.173641	0.464461	0.917397	0.0140306	0.770515	1	2904	112416	-0.11177	1.2224e-08	B2_trans,A2_Trans	UPSTREAM_GENE_VARIANT	AFR
571	Chronic liver disease and cirrhosis	digestive	rs9501257	HLA-DPB1	6	33055355	A	G	G	1.04279	0.0170575	1.0085	1.07824	0.0140401	0.770515	1	4974	103890	0.17269	4.1339e-08	A2_Trans	THREE_PRIME_UTR_EXON_VARIANT	AFR
228	Hemangioma and lymphangioma, any site	neoplasms	rs766826	ELF5	11	34528766	C	T	T	1.19267	0.0717375	1.03623	1.37272	0.0140456	0.770515	1	1179	114896	-0.082134	1.155e-11	B2_trans	CODING_TRANSCRIPT_INTRON_VARIANT	AFR
727.6	Rupture of tendon, nontraumatic	musculoskeletal	rs3746539	PTPRT	20	40702071	G	A	A	1.0819	0.0320543	1.01602	1.15206	0.0140528	0.770515	1	2277	110993	0.05405	1.7723e-06	B2_trans	THREE_PRIME_UTR_EXON_VARIANT	AFR
742	Derangement of joint, non-traumatic	musculoskeletal	rs76423999	SLC12A7	5	1098067	T	A	A	1.15754	0.0595838	1.02996	1.30093	0.0140735	0.770515	1	4668	109528	0.18412	3.8813e-07	A2_Trans	CODING_TRANSCRIPT_INTRON_VARIANT	AFR
429.2	Abnormal function study of cardiovascular system	circulatory system	rs34488998	NKAIN3	8	63408372	G	A	A	1.63117	0.199286	1.10374	2.41063	0.014079	0.770515	1	3579	111890	0.1355	3.4644e-06	B2_trans	CODING_TRANSCRIPT_INTRON_VARIANT	AFR
599.1	Urinary obstruction	genitourinary	rs11085727	TYK2	19	10466123	C	T	T	1.2203	0.0810927	1.04097	1.43051	0.0140832	0.770515	1	1405	114596	0.17253	2.3333e-18	A2_Trans,B2_trans	CODING_TRANSCRIPT_INTRON_VARIANT	AFR
569	Other disorders of intestine	digestive	rs2284028	NCF4	22	37265172	A	C	C	0.888164	0.0483077	0.80793	0.976366	0.0140858	0.770515	1	3949	111377	0.31271	4.1737e-06	A2_Trans	CODING_TRANSCRIPT_INTRON_VARIANT	AFR
577.3	Cyst and pseudocyst of pancreas	digestive	rs8052423	SLC22A31	16	89269178	G	T	T	0.828348	0.0767286	0.712691	0.962774	0.0141123	0.770515	1	404	115654	0.13037	1.0019e-06	A2_Trans	UPSTREAM_GENE_VARIANT	AFR
290.11	Alzheimer's disease	mental disorders	rs12567716	FOXD2	1	48197570	T	C	C	1.32372	0.114282	1.05809	1.65605	0.014127	0.770515	1	466	115578	-0.090753	1.4878e-06	B2_trans	INTERGENIC_VARIANT	AFR
427.9	Palpitations	circulatory system	rs2284028	NCF4	22	37265172	A	C	C	0.939717	0.0253391	0.894187	0.987565	0.0141361	0.770515	1	5622	106092	0.31271	4.1737e-06	A2_Trans	CODING_TRANSCRIPT_INTRON_VARIANT	AFR
743	Osteoporosis, osteopenia and pathological fracture	musculoskeletal	rs7605877	FOXI3	2	88559025	T	C	C	1.05185	0.0205992	1.01022	1.09518	0.0141362	0.770515	1	4888	106132	-0.071053	3.3369e-06	B2_trans	INTERGENIC_VARIANT	AFR
110.1	Dermatophytosis	infectious diseases	rs2924480	ELF5	11	34529831	T	C	C	1.03275	0.0131353	1.0065	1.05968	0.014152	0.770515	1	13903	68415	-0.11648	2.817e-07	A2_Trans	CODING_TRANSCRIPT_INTRON_VARIANT	AFR
222	Benign neoplasm of male genital organs	neoplasms	rs67579710	THBS3	1	155173527	G	A	A	1.12542	0.048165	1.02404	1.23684	0.0141618	0.770515	1	2302	113223	-0.10348	1.0252e-09	B2_trans	CODING_TRANSCRIPT_INTRON_VARIANT	AFR
295.1	Schizophrenia	mental disorders	rs111783124	LOC101928126	21	35362848	G	A	A	1.13683	0.0522807	1.02611	1.2595	0.0141657	0.770515	1	1833	107853	0.13532	2.1558e-07	A2_Trans	INTERGENIC_VARIANT	AFR
480.1	Bacterial pneumonia	respiratory	rs60305836	CDH8	16	61709381	A	C	C	1.09568	0.0372521	1.01853	1.17867	0.0141727	0.770515	1	3135	111321	0.086719	1.1846e-06	B2_trans	CODING_TRANSCRIPT_INTRON_VARIANT	AFR
799	NA	NA	rs7605877	FOXI3	2	88559025	T	C	C	1.05893	0.0233463	1.01157	1.10851	0.0141801	0.770515	1	2769	109704	-0.071053	3.3369e-06	B2_trans	INTERGENIC_VARIANT	AFR
327.3	Sleep apnea	neurological	rs76073397	MIR548H2	16	11386452	T	C	C	1.09666	0.0376277	1.01869	1.18059	0.0142	0.770515	1	5667	69843	0.14454	9.6663e-07	A2_Trans,B2_trans	INTERGENIC_VARIANT	AFR
250.42	Other abnormal glucose	endocrine/metabolic	rs67579710	THBS3	1	155173527	G	A	A	1.04283	0.0171022	1.00845	1.07837	0.0142082	0.770515	1	11418	94836	-0.10348	1.0252e-09	B2_trans	CODING_TRANSCRIPT_INTRON_VARIANT	AFR
736.6	Unequal leg length (acquired)	musculoskeletal	rs6869036	MGAT1	5	180223327	C	T	T	1.32042	0.113367	1.05734	1.64897	0.0142144	0.770515	1	1001	114673	0.25536	1.7578e-06	A2_Trans	FIVE_PRIME_UTR_INTRON_VARIANT	AFR
333.1	Essential tremor	neurological	rs581342	LMNA	1	156095466	T	C	C	0.904777	0.0408145	0.835219	0.980128	0.0142164	0.770515	1	1032	114325	0.090245	2.6355e-07	B2_trans	CODING_TRANSCRIPT_INTRON_VARIANT	AFR
592.2	Urethritis and urethral syndrome	genitourinary	rs12660421	FOXP4-AS1	6	41488378	G	A	A	1.25515	0.0926988	1.04663	1.50523	0.0142233	0.770515	1	2168	113693	0.35506	1.1424e-09	A2_Trans	DOWNSTREAM_GENE_VARIANT	AFR
496.1	Emphysema	respiratory	rs76073397	MIR548H2	16	11386452	T	C	C	1.35596	0.124213	1.06296	1.72973	0.0142258	0.770515	1	2437	112392	0.14454	9.6663e-07	A2_Trans,B2_trans	INTERGENIC_VARIANT	AFR
536.8	Dyspepsia and other specified disorders of function of stomach	digestive	rs9577395	ATP11A	13	113534984	C	G	G	1.12833	0.0492536	1.0245	1.24269	0.0142284	0.770515	1	5367	108244	0.064829	8.6068e-07	B2_trans,A2_Trans	CODING_TRANSCRIPT_INTRON_VARIANT	AFR
250.7	Diabetic retinopathy	endocrine/metabolic	rs495828	ABO	9	136154867	G	T	T	1.05263	0.0209219	1.01034	1.09669	0.0142297	0.770515	1	5745	100079	-0.13432	6.5649e-10	A2_Trans	UPSTREAM_GENE_VARIANT	AFR
599	Other symptoms/disorders or the urinary system	genitourinary	rs72711165	TMEM65	8	125336564	T	C	C	1.07767	0.0305173	1.0151	1.1441	0.0142373	0.770515	1	14541	78489	0.18279	6.0907e-07	B2_trans	CODING_TRANSCRIPT_INTRON_VARIANT	AFR
686	Other local infections of skin and subcutaneous tissue	dermatologic	rs721917	SFTPD	10	81706324	A	G	G	1.10799	0.0418389	1.02076	1.20268	0.0142451	0.770515	1	4100	111396	0.055247	2.0819e-07	B2_trans	SYNONYMOUS_VARIANT	AFR
457.2	Encounter for long-term (current) use of antiplatelets/antithrombotics	circulatory system	rs12660421	FOXP4-AS1	6	41488378	G	A	A	1.40544	0.138862	1.07057	1.84507	0.0142454	0.770515	1	630	115703	0.35506	1.1424e-09	A2_Trans	DOWNSTREAM_GENE_VARIANT	AFR
250.3	Insulin pump user	endocrine/metabolic	rs505922	ABO	9	136149229	T	C	C	1.06053	0.0239779	1.01184	1.11156	0.0142468	0.770515	1	3167	109612	-0.099884	2.0889e-20	B2_trans	CODING_TRANSCRIPT_INTRON_VARIANT	AFR
594	Urinary calculus	genitourinary	rs9497053	UTRN	6	145026256	G	A	A	0.949404	0.0211843	0.910791	0.989653	0.0142488	0.770515	1	3430	107934	-0.064841	1.0064e-06	B2_trans	CODING_TRANSCRIPT_INTRON_VARIANT	AFR
250.2	Type 2 diabetes	endocrine/metabolic	rs495828	ABO	9	136154867	G	T	T	1.03295	0.0132282	1.00651	1.06008	0.0142625	0.770515	1	5552	63704	-0.13432	6.5649e-10	A2_Trans	UPSTREAM_GENE_VARIANT	AFR
613.8	Other specified disorders of breast	genitourinary	rs75505823	LRP1	12	57540956	G	T	T	2.0153	0.285983	1.15056	3.52994	0.0142706	0.770515	1	1177	115022	-0.20852	3.0745e-06	A2_Trans	CODING_TRANSCRIPT_INTRON_VARIANT	AFR
526	Diseases of the jaws	digestive	rs76073397	MIR548H2	16	11386452	T	C	C	0.738061	0.123958	0.578868	0.941034	0.0142754	0.770515	1	6136	107396	0.14454	9.6663e-07	A2_Trans,B2_trans	INTERGENIC_VARIANT	AFR
610.2	Fibroadenosis of breast	genitourinary	rs5023077	FBRSL1	12	133141973	T	C	C	1.39235	0.135086	1.06847	1.8144	0.0142762	0.770515	1	346	116108	-0.090901	1.5172e-06	A2_Trans	CODING_TRANSCRIPT_INTRON_VARIANT	AFR
755	Congenital anomalies of limbs	congenital anomalies	rs76073397	MIR548H2	16	11386452	T	C	C	0.79075	0.0958298	0.655343	0.954134	0.0142894	0.770515	1	5285	106205	0.14454	9.6663e-07	A2_Trans,B2_trans	INTERGENIC_VARIANT	AFR
536.8	Dyspepsia and other specified disorders of function of stomach	digestive	rs34488998	NKAIN3	8	63408372	G	A	A	0.617858	0.19654	0.420333	0.908205	0.014291	0.770515	1	5367	108244	0.1355	3.4644e-06	B2_trans	CODING_TRANSCRIPT_INTRON_VARIANT	AFR
296.1	Bipolar	mental disorders	rs721917	SFTPD	10	81706324	A	G	G	0.958565	0.017281	0.926642	0.991587	0.0143317	0.77089	1	2927	106149	0.055247	2.0819e-07	B2_trans	SYNONYMOUS_VARIANT	AFR
560.2	Impaction of intestine	digestive	rs12567716	FOXD2	1	48197570	T	C	C	0.584251	0.219462	0.380008	0.898269	0.0143324	0.77089	1	994	115328	-0.090753	1.4878e-06	B2_trans	INTERGENIC_VARIANT	AFR
1002	NA	NA	rs61667602	CRHR1	17	43785349	T	C	C	0.929171	0.0300019	0.876108	0.985447	0.0143414	0.77089	1	7443	101121	-0.093554	9.1279e-12	B2_trans	FIVE_PRIME_UTR_INTRON_VARIANT	AFR
597	Other disorders of urethra and urinary tract	genitourinary	rs7560588	BCL11A	2	60727416	G	A	A	1.15382	0.058434	1.02896	1.29383	0.0143426	0.77089	1	1063	114275	-0.12371	2.3396e-07	A2_Trans	CODING_TRANSCRIPT_INTRON_VARIANT	AFR
366.2	Senile cataract	sense organs	rs11085727	TYK2	19	10466123	C	T	T	0.959864	0.0167316	0.928898	0.991863	0.0143548	0.77089	1	13118	53841	0.17253	2.3333e-18	A2_Trans,B2_trans	CODING_TRANSCRIPT_INTRON_VARIANT	AFR
198	Secondary malignant neoplasm	neoplasms	rs12809318	FBRSL1	12	133140840	T	C	C	0.932829	0.0284019	0.882321	0.98623	0.0143583	0.77089	1	1263	111882	-0.062781	9.5289e-09	B2_trans	CODING_TRANSCRIPT_INTRON_VARIANT	AFR
740.3	Osteoarthrosis involving more than one site, but not specified as generalized	musculoskeletal	rs7579014	BCL11A	2	60707894	G	A	A	0.882109	0.051239	0.797825	0.975297	0.0143599	0.77089	1	1920	113835	-0.05629	1.2614e-06	B2_trans	CODING_TRANSCRIPT_INTRON_VARIANT	AFR
690	Erythematosquamous dermatosis	dermatologic	rs11234800	ME3	11	86479407	G	C	C	0.831807	0.075237	0.717762	0.963972	0.0143785	0.77089	1	3699	109101	-0.077173	3.0702e-06	B2_trans	INTERGENIC_VARIANT	AFR
225.1	Benign neoplasm of brain, cranial nerves, meninges	neoplasms	rs76423999	SLC12A7	5	1098067	T	A	A	0.688877	0.152266	0.511131	0.928433	0.0143794	0.77089	1	380	115744	0.18412	3.8813e-07	A2_Trans	CODING_TRANSCRIPT_INTRON_VARIANT	AFR
535.8	Other specified gastritis	digestive	rs9268576	HLA-DRA	6	32395641	T	C	C	0.814913	0.0836232	0.691721	0.960045	0.0143824	0.77089	1	3503	112277	0.095134	9.9752e-07	B2_trans	INTERGENIC_VARIANT	AFR
394	Rheumatic disease of the heart valves	circulatory system	rs10086829	COL14A1	8	121149129	G	A	A	0.869279	0.0572487	0.777015	0.9725	0.0144028	0.770907	1	2694	112705	-0.097352	3.8599e-06	A2_Trans	FIVE_PRIME_UTR_INTRON_VARIANT	AFR
686	Other local infections of skin and subcutaneous tissue	dermatologic	rs77534576	DLX4	17	47940666	C	T	T	1.77444	0.234393	1.12085	2.80916	0.0144177	0.770907	1	4100	111396	0.20794	1.7585e-10	B2_trans	INTERGENIC_VARIANT	AFR
277.4	Disorders of bilirubin excretion	endocrine/metabolic	rs62200027	CASC20	20	6469515	G	A	A	0.731526	0.12779	0.569448	0.939734	0.01443	0.770907	1	869	115442	-0.053006	3.3456e-06	B2_trans,A2_Trans	NON_CODING_TRANSCRIPT_INTRON_VARIANT	AFR
990	Effects radiation NOS	injuries & poisonings	rs9268576	HLA-DRA	6	32395641	T	C	C	1.13879	0.0531337	1.02616	1.26378	0.0144436	0.770907	1	1748	113179	0.095134	9.9752e-07	B2_trans	INTERGENIC_VARIANT	AFR
735.21	Hammer toe (acquired)	musculoskeletal	rs111783124	LOC101928126	21	35362848	G	A	A	0.868565	0.0576217	0.775808	0.972411	0.0144654	0.770907	1	3970	105464	0.13532	2.1558e-07	A2_Trans	INTERGENIC_VARIANT	AFR
614.51	Cervicitis and endocervicitis	genitourinary	rs9497053	UTRN	6	145026256	G	A	A	1.28469	0.102445	1.05099	1.57037	0.014468	0.770907	1	814	115642	-0.064841	1.0064e-06	B2_trans	CODING_TRANSCRIPT_INTRON_VARIANT	AFR
313.2	Tics and stuttering	mental disorders	rs7089827	TFAM	10	60157611	C	T	T	1.28771	0.103409	1.05147	1.57703	0.0144734	0.770907	1	215	116232	-0.14471	2.0338e-06	A2_Trans	THREE_PRIME_UTR_EXON_VARIANT	AFR
359	Muscular dystrophies and other myopathies	neurological	rs13050728	IFNAR2	21	34615210	T	C	C	1.20085	0.0748677	1.03696	1.39065	0.0144956	0.770907	1	835	115222	-0.10657	4.0686e-21	B2_trans,A2_Trans	CODING_TRANSCRIPT_INTRON_VARIANT	AFR
304	Adjustment reaction	mental disorders	rs1250993	LOC101929525	10	81399565	C	G	G	0.969888	0.0125091	0.946398	0.993961	0.0145179	0.770907	1	12932	77363	0.12403	5.3767e-08	A2_Trans	INTERGENIC_VARIANT	AFR
008.6	Viral Enteritis	infectious diseases	rs62200027	CASC20	20	6469515	G	A	A	1.26383	0.0958015	1.04747	1.52488	0.0145229	0.770907	1	2409	113816	-0.053006	3.3456e-06	B2_trans,A2_Trans	NON_CODING_TRANSCRIPT_INTRON_VARIANT	AFR
626	Disorders of menstruation and other abnormal bleeding from female genital tract	genitourinary	rs2284028	NCF4	22	37265172	A	C	C	0.924944	0.0319277	0.868838	0.984674	0.0145377	0.770907	1	1797	109350	0.31271	4.1737e-06	A2_Trans	CODING_TRANSCRIPT_INTRON_VARIANT	AFR
740.11	Osteoarthrosis, localized, primary	musculoskeletal	rs11085727	TYK2	19	10466123	C	T	T	1.04421	0.0177052	1.00859	1.08108	0.0145548	0.770907	1	10512	86037	0.17253	2.3333e-18	A2_Trans,B2_trans	CODING_TRANSCRIPT_INTRON_VARIANT	AFR
501	Pneumonitis due to inhalation of food or vomitus	respiratory	rs67579710	THBS3	1	155173527	G	A	A	1.18797	0.0705006	1.03465	1.364	0.0145583	0.770907	1	1240	114913	-0.10348	1.0252e-09	B2_trans	CODING_TRANSCRIPT_INTRON_VARIANT	AFR
531	Peptic ulcer (excl. esophageal)	digestive	rs3746539	PTPRT	20	40702071	G	A	A	0.93716	0.026566	0.889612	0.987249	0.0145646	0.770907	1	3442	108518	0.05405	1.7723e-06	B2_trans	THREE_PRIME_UTR_EXON_VARIANT	AFR
456	Chronic venous insufficiency [CVI]	circulatory system	rs467843	TRAPPC13	5	64945715	A	G	G	1.05747	0.0228793	1.0111	1.10597	0.0145838	0.770907	1	3907	108193	-0.089724	1.7259e-06	A2_Trans	CODING_TRANSCRIPT_INTRON_VARIANT	AFR
612	Breast conditions, congenital or relating to hormones	genitourinary	rs62200027	CASC20	20	6469515	G	A	A	1.11581	0.0448628	1.02188	1.21836	0.0145859	0.770907	1	1746	112658	-0.053006	3.3456e-06	B2_trans,A2_Trans	NON_CODING_TRANSCRIPT_INTRON_VARIANT	AFR
535.8	Other specified gastritis	digestive	rs10086829	COL14A1	8	121149129	G	A	A	0.847663	0.0676665	0.742378	0.967879	0.0145878	0.770907	1	3503	112277	-0.097352	3.8599e-06	A2_Trans	FIVE_PRIME_UTR_INTRON_VARIANT	AFR
513	Respiratory abnormalities	respiratory	rs11085727	TYK2	19	10466123	C	T	T	0.900052	0.043114	0.827121	0.979414	0.0145891	0.770907	1	5206	108430	0.17253	2.3333e-18	A2_Trans,B2_trans	CODING_TRANSCRIPT_INTRON_VARIANT	AFR
525	Other diseases of the teeth and supporting structures	digestive	rs8080583	KANSL1	17	44162597	C	A	A	0.975135	0.01031	0.955628	0.99504	0.0145949	0.770907	1	11099	69706	-0.12662	2.0785e-08	A2_Trans	CODING_TRANSCRIPT_INTRON_VARIANT	AFR
740.1	Osteoarthritis; localized	musculoskeletal	rs11702230	LOC101928126	21	35377591	C	T	T	0.921338	0.0335463	0.862709	0.983951	0.0145957	0.770907	1	12184	74342	0.099731	3.223e-09	B2_trans	INTERGENIC_VARIANT	AFR
522.1	Pulpitis and necrosis of tooth pulp	digestive	rs72655853	SBSPON	8	73985608	A	G	G	0.787899	0.0976148	0.650699	0.954026	0.0146018	0.770907	1	5247	106765	0.22523	8.3915e-07	A2_Trans	CODING_TRANSCRIPT_INTRON_VARIANT	AFR
242.3	Exophthalmos	endocrine/metabolic	rs9577395	ATP11A	13	113534984	C	G	G	0.714231	0.137816	0.545167	0.935724	0.0146055	0.770907	1	636	115468	0.064829	8.6068e-07	B2_trans,A2_Trans	CODING_TRANSCRIPT_INTRON_VARIANT	AFR
562.2	Diverticulitis	digestive	rs915823	TMPRSS2	21	42851454	A	C	C	0.877485	0.0535199	0.790103	0.974532	0.0146064	0.770907	1	2225	112756	-0.066039	1.6687e-06	B2_trans	CODING_TRANSCRIPT_INTRON_VARIANT	AFR
285.2	Anemia of chronic disease	hematopoietic	rs495828	ABO	9	136154867	G	T	T	1.06658	0.0263962	1.0128	1.12321	0.0146105	0.770907	1	4118	106066	-0.13432	6.5649e-10	A2_Trans	UPSTREAM_GENE_VARIANT	AFR
694	Dyschromia and Vitiligo	dermatologic	rs3746539	PTPRT	20	40702071	G	A	A	0.926733	0.0311631	0.871824	0.985101	0.0146198	0.770907	1	5516	107798	0.05405	1.7723e-06	B2_trans	THREE_PRIME_UTR_EXON_VARIANT	AFR
270.2	Disorders of amino-acid metabolism	endocrine/metabolic	rs7671107	LOC101929161	4	25449225	G	A	A	1.17428	0.0657992	1.0322	1.33592	0.0146207	0.770907	1	1158	114941	-0.064456	1.0803e-06	B2_trans	INTERGENIC_VARIANT	AFR
359.2	Myopathy	neurological	rs13050728	IFNAR2	21	34615210	T	C	C	1.2064	0.0768601	1.03769	1.40254	0.0146321	0.770907	1	798	115289	-0.10657	4.0686e-21	B2_trans,A2_Trans	CODING_TRANSCRIPT_INTRON_VARIANT	AFR
223	Benign neoplasm of kidney and other urinary organs	neoplasms	rs4830964	.	23	15515319	C	G	G	1.22842	0.0842718	1.04139	1.44904	0.0146365	0.770907	1	653	115706	0.046578	2.9701e-06	B2_trans	SEQUENCE_VARIANT	AFR
614.5	Inflammatory disease of cervix, vagina, and vulva	genitourinary	rs9461128	TMEM14B	6	10753875	T	C	C	1.0774	0.0305417	1.0148	1.14386	0.0146519	0.770907	1	2932	109333	0.13046	3.4269e-06	B2_trans	CODING_TRANSCRIPT_INTRON_VARIANT	AFR
300.9	Posttraumatic stress disorder	mental disorders	rs732990	CIB4	2	26842146	C	G	G	1.02566	0.0103798	1.005	1.04674	0.014652	0.770907	1	6170	73326	0.056389	5.6358e-07	B2_trans	CODING_TRANSCRIPT_INTRON_VARIANT	AFR
202.2	Non-Hodgkins lymphoma	neoplasms	rs77534576	DLX4	17	47940666	C	T	T	0.230677	0.60091	0.0710408	0.749031	0.0146524	0.770907	1	518	115211	0.20794	1.7585e-10	B2_trans	INTERGENIC_VARIANT	AFR
523.3	Periodontitis (acute or chronic)	digestive	rs505922	ABO	9	136149229	T	C	C	1.03071	0.0123946	1.00598	1.05606	0.01466	0.770907	1	8655	90949	-0.099884	2.0889e-20	B2_trans	CODING_TRANSCRIPT_INTRON_VARIANT	AFR
704	Diseases of hair and hair follicles	dermatologic	rs505922	ABO	9	136149229	T	C	C	1.04495	0.0180194	1.00869	1.08252	0.0146731	0.770907	1	7501	101950	-0.099884	2.0889e-20	B2_trans	CODING_TRANSCRIPT_INTRON_VARIANT	AFR
722.6	Degeneration of intervertebral disc	musculoskeletal	rs35154152	THBS3	1	155172725	T	C	C	1.03562	0.0143446	1.00691	1.06515	0.0146775	0.770907	1	10017	90868	-0.20528	2.3574e-11	A2_Trans	SYNONYMOUS_VARIANT	AFR
251.1	Hypoglycemia	endocrine/metabolic	rs12660421	FOXP4-AS1	6	41488378	G	A	A	0.841172	0.0708833	0.732064	0.966542	0.0146851	0.770907	1	3405	111360	0.35506	1.1424e-09	A2_Trans	DOWNSTREAM_GENE_VARIANT	AFR
733	Other disorders of bone and cartilage	musculoskeletal	rs2284028	NCF4	22	37265172	A	C	C	0.918578	0.034811	0.857996	0.983439	0.0146997	0.770907	1	5336	108742	0.31271	4.1737e-06	A2_Trans	CODING_TRANSCRIPT_INTRON_VARIANT	AFR
368.4	Visual field defects	sense organs	rs915823	TMPRSS2	21	42851454	A	C	C	0.909003	0.0391098	0.841928	0.981422	0.0147095	0.770907	1	4454	109068	-0.066039	1.6687e-06	B2_trans	CODING_TRANSCRIPT_INTRON_VARIANT	AFR
427.22	Atrial flutter	circulatory system	rs61667602	CRHR1	17	43785349	T	C	C	1.11381	0.0441863	1.02141	1.21457	0.0147109	0.770907	1	1540	112060	-0.093554	9.1279e-12	B2_trans	FIVE_PRIME_UTR_INTRON_VARIANT	AFR
735.21	Hammer toe (acquired)	musculoskeletal	rs2924480	ELF5	11	34529831	T	C	C	1.05972	0.0237802	1.01147	1.11029	0.0147121	0.770907	1	3970	105464	-0.11648	2.817e-07	A2_Trans	CODING_TRANSCRIPT_INTRON_VARIANT	AFR
428.3	Heart failure with reduced EF [Systolic or combined heart failure]	circulatory system	rs2924480	ELF5	11	34529831	T	C	C	1.05799	0.0231136	1.01113	1.10702	0.0147342	0.770992	1	2819	106138	-0.11648	2.817e-07	A2_Trans	CODING_TRANSCRIPT_INTRON_VARIANT	AFR
797	Shock	symptoms	rs67959919	LZTFL1	3	45871908	G	A	A	0.290309	0.507195	0.107433	0.784487	0.0147472	0.770992	1	843	115331	0.59355	1.6043e-80	A2_Trans	CODING_TRANSCRIPT_INTRON_VARIANT	AFR
588	Disorders resulting from impaired renal function	genitourinary	rs6869036	MGAT1	5	180223327	C	T	T	1.17271	0.0653388	1.03175	1.33293	0.0147536	0.770992	1	1517	111727	0.25536	1.7578e-06	A2_Trans	FIVE_PRIME_UTR_INTRON_VARIANT	AFR
589	Abnormal results of function study of kidney	genitourinary	rs1878527	ANKRD30BL	2	133056313	T	C	C	0.844156	0.0694825	0.73668	0.967311	0.0147572	0.770992	1	2240	113775	-0.077457	2.0215e-06	B2_trans	INTERGENIC_VARIANT	AFR
716.9	Arthropathy NOS	musculoskeletal	rs9501257	HLA-DPB1	6	33055355	A	G	G	1.03711	0.0149431	1.00717	1.06793	0.0147628	0.770992	1	10788	95334	0.17269	4.1339e-08	A2_Trans	THREE_PRIME_UTR_EXON_VARIANT	AFR
819	Skull and face fracture and other intercranial injury	injuries & poisonings	rs7579014	BCL11A	2	60707894	G	A	A	0.943419	0.0238895	0.900263	0.988642	0.0147644	0.770992	1	3308	108935	-0.05629	1.2614e-06	B2_trans	CODING_TRANSCRIPT_INTRON_VARIANT	AFR
204.12	Lymphoid leukemia, chronic	neoplasms	rs9461128	TMEM14B	6	10753875	T	C	C	1.24567	0.090113	1.044	1.4863	0.0147787	0.771029	1	76	116265	0.13046	3.4269e-06	B2_trans	CODING_TRANSCRIPT_INTRON_VARIANT	AFR
333.1	Essential tremor	neurological	rs9501257	HLA-DPB1	6	33055355	A	G	G	0.905566	0.0406925	0.836147	0.980748	0.014782	0.771029	1	1032	114325	0.17269	4.1339e-08	A2_Trans	THREE_PRIME_UTR_EXON_VARIANT	AFR
994.21	Septic shock	injuries & poisonings	rs76073397	MIR548H2	16	11386452	T	C	C	0.393076	0.383154	0.185496	0.832948	0.0148091	0.772002	1	829	115320	0.14454	9.6663e-07	A2_Trans,B2_trans	INTERGENIC_VARIANT	AFR
707.2	Chronic ulcer of leg or foot	dermatologic	rs505922	ABO	9	136149229	T	C	C	1.0594	0.0236805	1.01136	1.10973	0.0148176	0.772004	1	2220	110432	-0.099884	2.0889e-20	B2_trans	CODING_TRANSCRIPT_INTRON_VARIANT	AFR
790	Nonspecific findings on examination of blood	symptoms	rs2924480	ELF5	11	34529831	T	C	C	1.26087	0.0951749	1.04631	1.51944	0.0148682	0.773553	1	1809	114404	-0.11648	2.817e-07	A2_Trans	CODING_TRANSCRIPT_INTRON_VARIANT	AFR
241.1	Nontoxic uninodular goiter	endocrine/metabolic	rs8080583	KANSL1	17	44162597	C	A	A	1.06586	0.0261909	1.01252	1.122	0.0148833	0.773553	1	1615	111412	-0.12662	2.0785e-08	A2_Trans	CODING_TRANSCRIPT_INTRON_VARIANT	AFR
429	Ill-defined descriptions and complications of heart disease	circulatory system	rs77534576	DLX4	17	47940666	C	T	T	1.51555	0.170765	1.08446	2.118	0.0149003	0.773553	1	6953	106990	0.20794	1.7585e-10	B2_trans	INTERGENIC_VARIANT	AFR
364.2	Corneal edema	sense organs	rs9367106	LOC100505711	6	41483390	G	C	C	0.689013	0.152999	0.510499	0.929951	0.0149069	0.773553	1	410	115858	0.20225	3.4038e-11	B2_trans	INTERGENIC_VARIANT	AFR
038.3	Bacteremia	infectious diseases	rs35508621	LZTFL1	3	45880481	T	C	C	0.65172	0.175896	0.461677	0.919991	0.0149307	0.773553	1	1401	113289	0.38931	6.0917e-89	B2_trans	CODING_TRANSCRIPT_INTRON_VARIANT	AFR
524	Dentofacial anomalies, including malocclusion	digestive	rs72655853	SBSPON	8	73985608	A	G	G	0.719893	0.135023	0.552505	0.937993	0.0149309	0.773553	1	4447	109613	0.22523	8.3915e-07	A2_Trans	CODING_TRANSCRIPT_INTRON_VARIANT	AFR
090.2	Gonococcal infections	infectious diseases	rs35705950	MUC5B	11	1241221	G	T	T	1.86912	0.256974	1.12954	3.09295	0.0149343	0.773553	1	787	115673	-0.11177	1.2224e-08	B2_trans,A2_Trans	UPSTREAM_GENE_VARIANT	AFR
218	Benign neoplasm of uterus	neoplasms	rs7089827	TFAM	10	60157611	C	T	T	1.08146	0.0321802	1.01535	1.15186	0.0149564	0.773553	1	1196	112210	-0.14471	2.0338e-06	A2_Trans	THREE_PRIME_UTR_EXON_VARIANT	AFR
333.1	Essential tremor	neurological	rs732990	CIB4	2	26842146	C	G	G	0.895132	0.0455258	0.81872	0.978676	0.0149569	0.773553	1	1032	114325	0.056389	5.6358e-07	B2_trans	CODING_TRANSCRIPT_INTRON_VARIANT	AFR
444	Arterial embolism and thrombosis	circulatory system	rs10774671	OAS1	12	113357193	G	A	A	1.12431	0.0481572	1.02305	1.2356	0.0149707	0.773553	1	1144	114632	0.12569	3.6032e-11	A2_Trans	SPLICE_ACCEPTOR_VARIANT	AFR
763	Thoracic or lumbosacral neuritis or radiculitis, unspecified	symptoms	rs35508621	LZTFL1	3	45880481	T	C	C	0.855799	0.0640051	0.754902	0.970182	0.0149773	0.773553	1	7684	96414	0.38931	6.0917e-89	B2_trans	CODING_TRANSCRIPT_INTRON_VARIANT	AFR
710.1	Osteomyelitis	musculoskeletal	rs5023077	FBRSL1	12	133141973	T	C	C	0.918413	0.0349843	0.85755	0.983596	0.0149844	0.773553	1	1067	113008	-0.090901	1.5172e-06	A2_Trans	CODING_TRANSCRIPT_INTRON_VARIANT	AFR
509.2	Respiratory insufficiency	respiratory	rs76073397	MIR548H2	16	11386452	T	C	C	0.397903	0.378814	0.189378	0.836036	0.0149863	0.773553	1	1044	115077	0.14454	9.6663e-07	A2_Trans,B2_trans	INTERGENIC_VARIANT	AFR
185	Cancer of prostate	neoplasms	rs2924480	ELF5	11	34529831	T	C	C	0.956247	0.018392	0.92239	0.991346	0.0149931	0.773553	1	1602	101442	-0.11648	2.817e-07	A2_Trans	CODING_TRANSCRIPT_INTRON_VARIANT	AFR
610.4	Benign neoplasm of breast	genitourinary	rs10086829	COL14A1	8	121149129	G	A	A	1.31115	0.111367	1.05404	1.63097	0.0149947	0.773553	1	658	115571	-0.097352	3.8599e-06	A2_Trans	FIVE_PRIME_UTR_INTRON_VARIANT	AFR
295	Schizophrenia and other psychotic disorders	mental disorders	rs2284028	NCF4	22	37265172	A	C	C	0.958431	0.0174544	0.926197	0.991786	0.0149949	0.773553	1	3664	102155	0.31271	4.1737e-06	A2_Trans	CODING_TRANSCRIPT_INTRON_VARIANT	AFR
371.1	Uveitis, noninfectious or NOS	sense organs	rs2284028	NCF4	22	37265172	A	C	C	0.925855	0.03167	0.870133	0.985146	0.014995	0.773553	1	1520	112066	0.31271	4.1737e-06	A2_Trans	CODING_TRANSCRIPT_INTRON_VARIANT	AFR
565	Anal and rectal conditions	digestive	rs2277732	DPP9	19	4723670	C	A	A	1.08157	0.0322399	1.01534	1.15212	0.015008	0.773553	1	6754	105048	0.11697	6.1912e-22	B2_trans,A2_Trans	FIVE_PRIME_UTR_INTRON_VARIANT	AFR
443.9	Peripheral vascular disease, unspecified	circulatory system	rs10774671	OAS1	12	113357193	G	A	A	1.04202	0.0169228	1.00802	1.07716	0.0150148	0.773553	1	5223	103189	0.12569	3.6032e-11	A2_Trans	SPLICE_ACCEPTOR_VARIANT	AFR
327.6	Circadian rhythm sleep disorder	neurological	rs55654108	PDCL3P4	3	101425703	A	G	G	0.793552	0.0950825	0.658629	0.956114	0.0150176	0.773553	1	863	115467	-0.05662	1.0636e-06	B2_trans	INTERGENIC_VARIANT	AFR
208	Benign neoplasm of colon	neoplasms	rs1250993	LOC101929525	10	81399565	C	G	G	1.03128	0.0126646	1.00599	1.0572	0.0150253	0.773553	1	13200	73925	0.12403	5.3767e-08	A2_Trans	INTERGENIC_VARIANT	AFR
530.13	Barrett's esophagus	digestive	rs495828	ABO	9	136154867	G	T	T	0.816294	0.0834878	0.693077	0.961416	0.0150461	0.773872	1	527	115433	-0.13432	6.5649e-10	A2_Trans	UPSTREAM_GENE_VARIANT	AFR
710.19	Unspecified osteomyelitis	musculoskeletal	rs11085727	TYK2	19	10466123	C	T	T	0.87216	0.0562718	0.781084	0.973856	0.0150679	0.773872	1	897	113952	0.17253	2.3333e-18	A2_Trans,B2_trans	CODING_TRANSCRIPT_INTRON_VARIANT	AFR
426.8	Other cardiac conduction disorders	circulatory system	rs13050728	IFNAR2	21	34615210	T	C	C	0.807135	0.0881627	0.67905	0.95938	0.0150852	0.773872	1	1025	115289	-0.10657	4.0686e-21	B2_trans,A2_Trans	CODING_TRANSCRIPT_INTRON_VARIANT	AFR
585.33	Chronic Kidney Disease, Stage III	genitourinary	rs1250993	LOC101929525	10	81399565	C	G	G	0.958786	0.0173201	0.926784	0.991892	0.0150996	0.773872	1	3460	101396	0.12403	5.3767e-08	A2_Trans	INTERGENIC_VARIANT	AFR
071	Human immunodeficiency virus [HIV] disease	infectious diseases	rs12259804	PLEKHS1	10	115573378	T	C	C	0.635317	0.186708	0.44062	0.916045	0.0151145	0.773872	1	395	113055	-0.27547	4.8674e-08	A2_Trans	INTERGENIC_VARIANT	AFR
368	Visual disturbances	sense organs	rs11702230	LOC101928126	21	35377591	C	T	T	0.892861	0.0466429	0.814857	0.978332	0.0151146	0.773872	1	15022	88438	0.099731	3.223e-09	B2_trans	INTERGENIC_VARIANT	AFR
721.8	Other allied disorders of spine	musculoskeletal	rs11702230	LOC101928126	21	35377591	C	T	T	0.361594	0.418717	0.159151	0.82155	0.0151237	0.773872	1	1706	114648	0.099731	3.223e-09	B2_trans	INTERGENIC_VARIANT	AFR
603.1	Hydrocele	genitourinary	rs35508621	LZTFL1	3	45880481	T	C	C	0.620399	0.196533	0.422068	0.911927	0.0151375	0.773872	1	1641	113372	0.38931	6.0917e-89	B2_trans	CODING_TRANSCRIPT_INTRON_VARIANT	AFR
275.53	Disorders of phosphorus metabolism	endocrine/metabolic	rs915823	TMPRSS2	21	42851454	A	C	C	0.861005	0.0616159	0.763059	0.971524	0.0151476	0.773872	1	1867	113513	-0.066039	1.6687e-06	B2_trans	CODING_TRANSCRIPT_INTRON_VARIANT	AFR
809	Fracture of unspecified bones	injuries & poisonings	rs11702230	LOC101928126	21	35377591	C	T	T	0.715122	0.138051	0.545595	0.937323	0.0151479	0.773872	1	2726	112380	0.099731	3.223e-09	B2_trans	INTERGENIC_VARIANT	AFR
771	Musculoskeletal symptoms referable to limbs	symptoms	rs7960611	CLEC1A	12	10230416	G	A	A	1.28023	0.101719	1.04883	1.56269	0.0151549	0.773872	1	1756	114589	-0.1584	3.3086e-07	A2_Trans	CODING_TRANSCRIPT_INTRON_VARIANT	AFR
540.11	Acute appendicitis	digestive	rs76073397	MIR548H2	16	11386452	T	C	C	0.442505	0.335733	0.229162	0.854465	0.0151644	0.773872	1	223	115807	0.14454	9.6663e-07	A2_Trans,B2_trans	INTERGENIC_VARIANT	AFR
172.1	Melanomas of skin, dx or hx	neoplasms	rs6869036	MGAT1	5	180223327	C	T	T	1.72418	0.224329	1.11079	2.67628	0.0151677	0.773872	1	367	116101	0.25536	1.7578e-06	A2_Trans	FIVE_PRIME_UTR_INTRON_VARIANT	AFR
429.3	Symptoms involving cardiovascular system	circulatory system	rs10129899	LINC00637	14	104330432	C	A	A	0.863114	0.0606334	0.766402	0.972029	0.0151888	0.773872	1	3520	112069	-0.057002	2.1916e-06	B2_trans	INTERGENIC_VARIANT	AFR
741.2	Stiffness of joint	musculoskeletal	rs62200027	CASC20	20	6469515	G	A	A	1.14882	0.0571468	1.02709	1.28498	0.0151918	0.773872	1	2340	112983	-0.053006	3.3456e-06	B2_trans,A2_Trans	NON_CODING_TRANSCRIPT_INTRON_VARIANT	AFR
253.2	Pituitary hypofunction	endocrine/metabolic	rs1453205	LOC101928196	2	19901073	C	T	T	1.24431	0.0900382	1.04301	1.48446	0.015198	0.773872	1	163	116240	0.096992	3.6368e-06	A2_Trans	INTERGENIC_VARIANT	AFR
253	Disorders of the pituitary gland and its hypothalamic control	endocrine/metabolic	rs7605877	FOXI3	2	88559025	T	C	C	0.912852	0.0375646	0.848058	0.982598	0.0152113	0.773872	1	1294	113832	-0.071053	3.3369e-06	B2_trans	INTERGENIC_VARIANT	AFR
110	Dermatophytosis / Dermatomycosis	infectious diseases	rs2924480	ELF5	11	34529831	T	C	C	1.03203	0.0129905	1.00609	1.05864	0.0152221	0.773872	1	14263	66619	-0.11648	2.817e-07	A2_Trans	CODING_TRANSCRIPT_INTRON_VARIANT	AFR
526.42	Arthralgia/ankylosis of temporomandibular joint	digestive	rs72711165	TMEM65	8	125336564	T	C	C	1.69677	0.217857	1.10709	2.60054	0.015226	0.773872	1	1038	115411	0.18279	6.0907e-07	B2_trans	CODING_TRANSCRIPT_INTRON_VARIANT	AFR
577	Diseases of pancreas	digestive	rs622568	SEC61G	7	54647894	A	C	C	1.0584	0.0233882	1.01098	1.10805	0.0152289	0.773872	1	2042	110459	0.11965	2.6006e-06	A2_Trans	INTERGENIC_VARIANT	AFR
753	Congenital anomalies of the eye	congenital anomalies	rs111837807	CCHCR1	6	31121232	T	C	C	1.40097	0.138932	1.06702	1.83945	0.0152302	0.773872	1	1053	115213	0.20363	2.152e-11	A2_Trans,B2_trans	CODING_TRANSCRIPT_INTRON_VARIANT	AFR
452	Other venous embolism and thrombosis	circulatory system	rs2924480	ELF5	11	34529831	T	C	C	1.06136	0.0245394	1.01152	1.11365	0.0152372	0.773872	1	3194	106775	-0.11648	2.817e-07	A2_Trans	CODING_TRANSCRIPT_INTRON_VARIANT	AFR
271.3	Intestinal disaccharidase deficiencies and disaccharide malabsorption	endocrine/metabolic	rs12809318	FBRSL1	12	133140840	T	C	C	0.935805	0.0273427	0.886975	0.987324	0.0152441	0.773872	1	4185	108657	-0.062781	9.5289e-09	B2_trans	CODING_TRANSCRIPT_INTRON_VARIANT	AFR
797.1	Cardiogenic shock	symptoms	rs76423999	SLC12A7	5	1098067	T	A	A	0.572653	0.229744	0.365034	0.898359	0.015245	0.773872	1	384	116009	0.18412	3.8813e-07	A2_Trans	CODING_TRANSCRIPT_INTRON_VARIANT	AFR
695.7	Prurigo and Lichen	dermatologic	rs76423999	SLC12A7	5	1098067	T	A	A	0.873063	0.055953	0.782381	0.974255	0.0152618	0.773872	1	3374	109839	0.18412	3.8813e-07	A2_Trans	CODING_TRANSCRIPT_INTRON_VARIANT	AFR
362.23	Cystoid macular degeneration of retina	sense organs	rs10774671	OAS1	12	113357193	G	A	A	0.915582	0.0363547	0.852614	0.983201	0.0152678	0.773872	1	1344	113691	0.12569	3.6032e-11	A2_Trans	SPLICE_ACCEPTOR_VARIANT	AFR
327	Sleep disorders	neurological	rs5023077	FBRSL1	12	133141973	T	C	C	0.970834	0.0122016	0.947892	0.994331	0.0152705	0.773872	1	16483	67595	-0.090901	1.5172e-06	A2_Trans	CODING_TRANSCRIPT_INTRON_VARIANT	AFR
289.8	Polycythemia, secondary	hematopoietic	rs67959919	LZTFL1	3	45871908	G	A	A	0.241294	0.586093	0.0765005	0.76108	0.0152752	0.773872	1	392	115883	0.59355	1.6043e-80	A2_Trans	CODING_TRANSCRIPT_INTRON_VARIANT	AFR
371.21	Allergic conjunctivitis	sense organs	rs12660421	FOXP4-AS1	6	41488378	G	A	A	0.87679	0.0542119	0.788407	0.975081	0.0152897	0.773872	1	4492	108977	0.35506	1.1424e-09	A2_Trans	DOWNSTREAM_GENE_VARIANT	AFR
840.3	Joint/ligament sprain	injuries & poisonings	rs78313563	ESS2	22	19136365	G	A	A	1.20033	0.0752851	1.03566	1.39118	0.0152935	0.773872	1	5817	107710	0.40873	6.5914e-07	A2_Trans	UPSTREAM_GENE_VARIANT	AFR
443.9	Peripheral vascular disease, unspecified	circulatory system	rs76423999	SLC12A7	5	1098067	T	A	A	0.913692	0.0372215	0.849409	0.98284	0.0153084	0.773872	1	5223	103189	0.18412	3.8813e-07	A2_Trans	CODING_TRANSCRIPT_INTRON_VARIANT	AFR
728	Disorders of muscle, ligament, and fascia	musculoskeletal	rs35154152	THBS3	1	155172725	T	C	C	1.21027	0.0787006	1.03727	1.41212	0.0153117	0.773872	1	900	115361	-0.20528	2.3574e-11	A2_Trans	SYNONYMOUS_VARIANT	AFR
008.5	Bacterial enteritis	infectious diseases	rs495828	ABO	9	136154867	G	T	T	1.15361	0.0589291	1.02778	1.29485	0.0153137	0.773872	1	1467	114079	-0.13432	6.5649e-10	A2_Trans	UPSTREAM_GENE_VARIANT	AFR
425.1	Primary/intrinsic cardiomyopathies	circulatory system	rs34488998	NKAIN3	8	63408372	G	A	A	1.28188	0.102424	1.04873	1.56686	0.0153294	0.773872	1	2694	107923	0.1355	3.4644e-06	B2_trans	CODING_TRANSCRIPT_INTRON_VARIANT	AFR
242.2	Toxic multinodular goiter	endocrine/metabolic	rs7960611	CLEC1A	12	10230416	G	A	A	1.34145	0.121162	1.05789	1.70101	0.0153318	0.773872	1	241	116193	-0.1584	3.3086e-07	A2_Trans	CODING_TRANSCRIPT_INTRON_VARIANT	AFR
614	Inflammatory diseases of female pelvic organs	genitourinary	rs35508621	LZTFL1	3	45880481	T	C	C	0.734021	0.127548	0.571662	0.942491	0.0153367	0.773872	1	2928	109044	0.38931	6.0917e-89	B2_trans	CODING_TRANSCRIPT_INTRON_VARIANT	AFR
198.1	Secondary malignancy of lymph nodes	neoplasms	rs10129899	LINC00637	14	104330432	C	A	A	0.876151	0.054543	0.787321	0.975003	0.0153467	0.773881	1	792	114551	-0.057002	2.1916e-06	B2_trans	INTERGENIC_VARIANT	AFR
292.11	Aphasia	mental disorders	rs11085727	TYK2	19	10466123	C	T	T	1.21498	0.0803381	1.03797	1.42218	0.0153569	0.773881	1	739	115241	0.17253	2.3333e-18	A2_Trans,B2_trans	CODING_TRANSCRIPT_INTRON_VARIANT	AFR
573	Other disorders of liver	digestive	rs9501257	HLA-DPB1	6	33055355	A	G	G	1.07996	0.0317399	1.01482	1.14928	0.0153696	0.773881	1	3563	111003	0.17269	4.1339e-08	A2_Trans	THREE_PRIME_UTR_EXON_VARIANT	AFR
172	Skin cancer	neoplasms	rs622568	SEC61G	7	54647894	A	C	C	0.880461	0.0525309	0.79432	0.975943	0.0153708	0.773881	1	1197	114655	0.11965	2.6006e-06	A2_Trans	INTERGENIC_VARIANT	AFR
580.14	Chronic glomerulonephritis, NOS	genitourinary	rs2284028	NCF4	22	37265172	A	C	C	1.28186	0.102477	1.0486	1.567	0.0153894	0.773916	1	300	116118	0.31271	4.1737e-06	A2_Trans	CODING_TRANSCRIPT_INTRON_VARIANT	AFR
530.9	Heartburn	digestive	rs75505823	LRP1	12	57540956	G	T	T	1.68239	0.214736	1.10444	2.56277	0.0154108	0.773916	1	3028	112742	-0.20852	3.0745e-06	A2_Trans	CODING_TRANSCRIPT_INTRON_VARIANT	AFR
603	Other disorders of testis	genitourinary	rs7579014	BCL11A	2	60707894	G	A	A	1.08482	0.0336091	1.01567	1.15869	0.0154136	0.773916	1	2019	112498	-0.05629	1.2614e-06	B2_trans	CODING_TRANSCRIPT_INTRON_VARIANT	AFR
275.1	Disorders of iron metabolism	hematopoietic	rs9268576	HLA-DRA	6	32395641	T	C	C	0.721084	0.135011	0.553432	0.939524	0.0154348	0.773916	1	516	115776	0.095134	9.9752e-07	B2_trans	INTERGENIC_VARIANT	AFR
585.34	Chronic Kidney Disease, Stage IV	genitourinary	rs67579710	THBS3	1	155173527	G	A	A	1.06766	0.0270313	1.01257	1.12575	0.0154393	0.773916	1	1167	111641	-0.10348	1.0252e-09	B2_trans	CODING_TRANSCRIPT_INTRON_VARIANT	AFR
374	Other disorders of eyelids	sense organs	rs9896243	NSF	17	44826056	C	G	G	1.08381	0.0332358	1.01546	1.15676	0.0154517	0.773916	1	4479	107751	-0.13155	3.2234e-08	A2_Trans	CODING_TRANSCRIPT_INTRON_VARIANT	AFR
710	Osteomyelitis, periostitis, and other infections involving bone	musculoskeletal	rs5023077	FBRSL1	12	133141973	T	C	C	0.919614	0.0346099	0.859301	0.984159	0.0154641	0.773916	1	1242	112773	-0.090901	1.5172e-06	A2_Trans	CODING_TRANSCRIPT_INTRON_VARIANT	AFR
656	Other perinatal conditions of fetus or newborn	pregnancy complications	rs13179014	SPEF2	5	35693227	A	C	C	0.770444	0.10771	0.623818	0.951533	0.0154691	0.773916	1	596	115662	-0.061249	6.1057e-07	B2_trans	CODING_TRANSCRIPT_INTRON_VARIANT	AFR
793.2	NA	NA	rs9577395	ATP11A	13	113534984	C	G	G	0.800553	0.0918771	0.668628	0.958509	0.0154698	0.773916	1	4337	111211	0.064829	8.6068e-07	B2_trans,A2_Trans	CODING_TRANSCRIPT_INTRON_VARIANT	AFR
703	Diseases of nail, NOS	dermatologic	rs10774671	OAS1	12	113357193	G	A	A	0.965134	0.0146576	0.937801	0.993262	0.01547	0.773916	1	8269	97083	0.12569	3.6032e-11	A2_Trans	SPLICE_ACCEPTOR_VARIANT	AFR
722.6	Degeneration of intervertebral disc	musculoskeletal	rs67579710	THBS3	1	155173527	G	A	A	1.03541	0.0143744	1.00665	1.065	0.0154786	0.773916	1	10017	90868	-0.10348	1.0252e-09	B2_trans	CODING_TRANSCRIPT_INTRON_VARIANT	AFR
1013	NA	NA	rs7671107	LOC101929161	4	25449225	G	A	A	0.906759	0.0404297	0.837679	0.981534	0.0154791	0.773916	1	2541	112498	-0.064456	1.0803e-06	B2_trans	INTERGENIC_VARIANT	AFR
426.25	Other heart block	circulatory system	rs505922	ABO	9	136149229	T	C	C	0.795506	0.0945191	0.660981	0.957411	0.0155022	0.773916	1	456	115950	-0.099884	2.0889e-20	B2_trans	CODING_TRANSCRIPT_INTRON_VARIANT	AFR
503	Pulmonary congestion and hypostasis	respiratory	rs9367106	LOC100505711	6	41483390	G	C	C	1.26735	0.0978934	1.04609	1.5354	0.0155101	0.773916	1	1990	114041	0.20225	3.4038e-11	B2_trans	INTERGENIC_VARIANT	AFR
315	Develomental delays and disorders	mental disorders	rs12259804	PLEKHS1	10	115573378	T	C	C	1.84754	0.253641	1.12381	3.03734	0.0155134	0.773916	1	1618	114398	-0.27547	4.8674e-08	A2_Trans	INTERGENIC_VARIANT	AFR
594.1	Calculus of kidney	genitourinary	rs732990	CIB4	2	26842146	C	G	G	0.941441	0.0249342	0.896539	0.988592	0.0155162	0.773916	1	3020	109227	0.056389	5.6358e-07	B2_trans	CODING_TRANSCRIPT_INTRON_VARIANT	AFR
447.1	Stricture of artery	circulatory system	rs2924480	ELF5	11	34529831	T	C	C	1.42339	0.145892	1.0694	1.89456	0.0155255	0.773916	1	840	115631	-0.11648	2.817e-07	A2_Trans	CODING_TRANSCRIPT_INTRON_VARIANT	AFR
613	Other nonmalignant breast conditions	genitourinary	rs7671107	LOC101929161	4	25449225	G	A	A	1.08166	0.0324463	1.01501	1.15268	0.0155523	0.773916	1	3242	110666	-0.064456	1.0803e-06	B2_trans	INTERGENIC_VARIANT	AFR
870.3	Other open wound of head and face	injuries & poisonings	rs77534576	DLX4	17	47940666	C	T	T	2.2103	0.327872	1.16243	4.20278	0.0155625	0.773916	1	1752	114436	0.20794	1.7585e-10	B2_trans	INTERGENIC_VARIANT	AFR
295.2	Paranoid disorders	mental disorders	rs4830964	.	23	15515319	C	G	G	1.1071	0.0420641	1.01949	1.20225	0.0155683	0.773916	1	1382	114124	0.046578	2.9701e-06	B2_trans	SEQUENCE_VARIANT	AFR
386.9	Dizziness and giddiness (Light-headedness and vertigo)	sense organs	rs2924480	ELF5	11	34529831	T	C	C	1.04516	0.0182639	1.00841	1.08325	0.0155839	0.773916	1	13668	89915	-0.11648	2.817e-07	A2_Trans	CODING_TRANSCRIPT_INTRON_VARIANT	AFR
381.11	Suppurative and unspecified otitis media	sense organs	rs10086829	COL14A1	8	121149129	G	A	A	1.11477	0.0449295	1.0208	1.21738	0.0156012	0.773916	1	5892	108367	-0.097352	3.8599e-06	A2_Trans	FIVE_PRIME_UTR_INTRON_VARIANT	AFR
352	Disorders of other cranial nerves	neurological	rs75505823	LRP1	12	57540956	G	T	T	0.545411	0.250699	0.333679	0.891496	0.0156018	0.773916	1	2139	112781	-0.20852	3.0745e-06	A2_Trans	CODING_TRANSCRIPT_INTRON_VARIANT	AFR
509.1	Respiratory failure	respiratory	rs1878527	ANKRD30BL	2	133056313	T	C	C	0.937182	0.0268301	0.889173	0.987784	0.0156025	0.773916	1	2715	109138	-0.077457	2.0215e-06	B2_trans	INTERGENIC_VARIANT	AFR
427.8	Sinoatrial node dysfunction (Bradycardia)	circulatory system	rs60869999	MYO1C	17	1390948	A	T	T	0.787564	0.0987628	0.648961	0.955769	0.0156052	0.773916	1	900	115180	0.059541	2.9039e-06	B2_trans	CODING_TRANSCRIPT_INTRON_VARIANT	AFR
433.1	Occlusion and stenosis of precerebral arteries	circulatory system	rs7960611	CLEC1A	12	10230416	G	A	A	0.927015	0.0313428	0.871782	0.985748	0.0156082	0.773916	1	4181	109385	-0.1584	3.3086e-07	A2_Trans	CODING_TRANSCRIPT_INTRON_VARIANT	AFR
610	Benign mammary dysplasias	genitourinary	rs7089827	TFAM	10	60157611	C	T	T	0.903346	0.0420412	0.831895	0.980934	0.0156122	0.773916	1	1653	113342	-0.14471	2.0338e-06	A2_Trans	THREE_PRIME_UTR_EXON_VARIANT	AFR
386	Vertiginous syndromes and other disorders of vestibular system	sense organs	rs7671107	LOC101929161	4	25449225	G	A	A	0.927822	0.0309857	0.873152	0.985916	0.0156177	0.773916	1	3615	110246	-0.064456	1.0803e-06	B2_trans	INTERGENIC_VARIANT	AFR
512.7	Shortness of breath	respiratory	rs11085727	TYK2	19	10466123	C	T	T	0.956594	0.0183563	0.92279	0.991637	0.0156276	0.773916	1	14904	82006	0.17253	2.3333e-18	A2_Trans,B2_trans	CODING_TRANSCRIPT_INTRON_VARIANT	AFR
378.1	Strabismus (not specified as paralytic)	sense organs	rs10129899	LINC00637	14	104330432	C	A	A	1.13611	0.0527891	1.02444	1.25995	0.0156353	0.773916	1	1428	113556	-0.057002	2.1916e-06	B2_trans	INTERGENIC_VARIANT	AFR
610.8	Other specified benign mammary dysplasias	genitourinary	rs467843	TRAPPC13	5	64945715	A	G	G	1.26157	0.0961209	1.04494	1.5231	0.0156354	0.773916	1	421	115995	-0.089724	1.7259e-06	A2_Trans	CODING_TRANSCRIPT_INTRON_VARIANT	AFR
079	Viral infection	infectious diseases	rs2277732	DPP9	19	4723670	C	A	A	1.13503	0.0523993	1.02425	1.25779	0.0156428	0.773916	1	6795	108161	0.11697	6.1912e-22	B2_trans,A2_Trans	FIVE_PRIME_UTR_INTRON_VARIANT	AFR
915	NA	NA	rs9577395	ATP11A	13	113534984	C	G	G	0.890981	0.0477619	0.81136	0.978416	0.0156565	0.774174	1	9058	103731	0.064829	8.6068e-07	B2_trans,A2_Trans	CODING_TRANSCRIPT_INTRON_VARIANT	AFR
428.3	Heart failure with reduced EF [Systolic or combined heart failure]	circulatory system	rs7560588	BCL11A	2	60727416	G	A	A	0.936908	0.0269727	0.888664	0.987771	0.0156851	0.774548	1	2819	106138	-0.12371	2.3396e-07	A2_Trans	CODING_TRANSCRIPT_INTRON_VARIANT	AFR
426.31	Right bundle branch block	circulatory system	rs75505823	LRP1	12	57540956	G	T	T	1.66929	0.212157	1.1014	2.53	0.0157271	0.774548	1	1356	114432	-0.20852	3.0745e-06	A2_Trans	CODING_TRANSCRIPT_INTRON_VARIANT	AFR
277	Other disorders of metabolism	endocrine/metabolic	rs915823	TMPRSS2	21	42851454	A	C	C	0.858471	0.0631884	0.758472	0.971654	0.0157335	0.774548	1	2132	113310	-0.066039	1.6687e-06	B2_trans	CODING_TRANSCRIPT_INTRON_VARIANT	AFR
189.1	Cancer of kidney and renal pelvis	neoplasms	rs622568	SEC61G	7	54647894	A	C	C	0.912844	0.0377613	0.847723	0.982967	0.015739	0.774548	1	461	114617	0.11965	2.6006e-06	A2_Trans	INTERGENIC_VARIANT	AFR
738.4	Acquired spondylolisthesis	musculoskeletal	rs55654108	PDCL3P4	3	101425703	A	G	G	0.881398	0.0522869	0.795546	0.976515	0.0157574	0.774548	1	2151	113451	-0.05662	1.0636e-06	B2_trans	INTERGENIC_VARIANT	AFR
716.2	Unspecified monoarthritis	musculoskeletal	rs77534576	DLX4	17	47940666	C	T	T	2.07342	0.302011	1.14714	3.74766	0.0157575	0.774548	1	1390	114653	0.20794	1.7585e-10	B2_trans	INTERGENIC_VARIANT	AFR
[truncated: 89,426 more rows]
