# Supplementary material for: A Phenome-Wide Association Study of genes associated with COVID-19 severity reveals shared genetics with complex diseases in the Million Veteran Program
Source: medRxiv. 2021 Oct 15:2021.05.18.21257396. Preprint. [Version 3] doi: 10.1101/2021.05.18.21257396 (PMC8509103; doi:10.1101/2021.05.18.21257396)
Supplement: Supplement 7 [file media-7.xlsx]

## Sheet: S6 Table
S6 Table. Summary statistics from HIS ancestry PheWAS of lead SNPs identified from critical ill and hospitalized COVID-19 GWAS.
Phecode	Phenotype Description	Disease Category	SNP	Gene	CHROM	POS	REF	ALT	Allele_Tested	odds_ratio	SE	L95	U95	P	P_FDR	P_Bonferroni	Controls	Cases	COVID_HGI_beta	COVID_HGI_Pvalue	Lead SNP GWAS Source	Variant_Effect	MVP Ancestry
504	Other alveolar and parietoalveolar pneumonopathy	respiratory	rs35705950	MUC5B	11	1241221	G	T	T	3.43487	0.103811	2.8025	4.20993	1.38735e-32	9.64347e-28	9.64347e-28	229	49232	-0.11177	1.2224e-08	B2_trans,A2_Trans	UPSTREAM_GENE_VARIANT	HIS
502	Postinflammatory pulmonary fibrosis	respiratory	rs35705950	MUC5B	11	1241221	G	T	T	2.68568	0.098898	2.21244	3.26014	1.69565e-23	5.89323e-19	1.17865e-18	372	49002	-0.11177	1.2224e-08	B2_trans,A2_Trans	UPSTREAM_GENE_VARIANT	HIS
452	Other venous embolism and thrombosis	circulatory system	rs505922	ABO	9	136149229	T	C	C	1.38336	0.0395355	1.28021	1.49482	2.2452e-16	5.20213e-12	1.56064e-11	967	47230	-0.099884	2.0889e-20	B2_trans	CODING_TRANSCRIPT_INTRON_VARIANT	HIS
452.2	Deep vein thrombosis [DVT]	circulatory system	rs505922	ABO	9	136149229	T	C	C	1.47516	0.0512221	1.33426	1.63095	3.20315e-14	5.56627e-10	2.22651e-09	537	48335	-0.099884	2.0889e-20	B2_trans	CODING_TRANSCRIPT_INTRON_VARIANT	HIS
452.2	Deep vein thrombosis [DVT]	circulatory system	rs495828	ABO	9	136154867	G	T	T	1.50491	0.0574579	1.34463	1.6843	1.13027e-12	1.5713e-08	7.85651e-08	537	48335	-0.13432	6.5649e-10	A2_Trans	UPSTREAM_GENE_VARIANT	HIS
452	Other venous embolism and thrombosis	circulatory system	rs495828	ABO	9	136154867	G	T	T	1.36182	0.0451597	1.24646	1.48785	8.00556e-12	9.27444e-08	5.56466e-07	967	47230	-0.13432	6.5649e-10	A2_Trans	UPSTREAM_GENE_VARIANT	HIS
415.1	Acute pulmonary heart disease	circulatory system	rs505922	ABO	9	136149229	T	C	C	1.45499	0.065294	1.28021	1.65363	9.28813e-09	9.22311e-05	0.000645618	236	48990	-0.099884	2.0889e-20	B2_trans	CODING_TRANSCRIPT_INTRON_VARIANT	HIS
415.11	Pulmonary embolism and infarction, acute	circulatory system	rs505922	ABO	9	136149229	T	C	C	1.45572	0.0659467	1.27922	1.65658	1.24087e-08	0.000107816	0.000862529	227	49010	-0.099884	2.0889e-20	B2_trans	CODING_TRANSCRIPT_INTRON_VARIANT	HIS
272	Disorders of lipoid metabolism	endocrine/metabolic	rs495828	ABO	9	136154867	G	T	T	1.13243	0.022716	1.08312	1.18399	4.37992e-08	0.000338276	0.00304448	3505	14078	-0.13432	6.5649e-10	A2_Trans	UPSTREAM_GENE_VARIANT	HIS
272.1	Hyperlipidemia	endocrine/metabolic	rs495828	ABO	9	136154867	G	T	T	1.13135	0.0226997	1.08212	1.18282	5.43029e-08	0.000377459	0.00377459	3493	14127	-0.13432	6.5649e-10	A2_Trans	UPSTREAM_GENE_VARIANT	HIS
415.1	Acute pulmonary heart disease	circulatory system	rs495828	ABO	9	136154867	G	T	T	1.44935	0.0737935	1.25418	1.67489	4.92813e-07	0.00311413	0.0342554	236	48990	-0.13432	6.5649e-10	A2_Trans	UPSTREAM_GENE_VARIANT	HIS
415.11	Pulmonary embolism and infarction, acute	circulatory system	rs495828	ABO	9	136154867	G	T	T	1.43964	0.0746462	1.2437	1.66646	1.05212e-06	0.00609441	0.0731329	227	49010	-0.13432	6.5649e-10	A2_Trans	UPSTREAM_GENE_VARIANT	HIS
244.4	Hypothyroidism NOS	endocrine/metabolic	rs9896243	NSF	17	44826056	C	G	G	1.15067	0.0300034	1.08495	1.22036	2.90397e-06	0.0155273	0.201855	961	44309	-0.13155	3.2234e-08	A2_Trans	CODING_TRANSCRIPT_INTRON_VARIANT	HIS
340	Migraine	neurological	rs7579014	BCL11A	2	60707894	G	A	A	0.888886	0.0254614	0.845616	0.934369	3.72618e-06	0.0182913	0.259007	1916	43245	-0.05629	1.2614e-06	B2_trans	CODING_TRANSCRIPT_INTRON_VARIANT	HIS
755.1	Congenital deformities of feet	congenital anomalies	rs1453205	LOC101928196	2	19901073	C	T	T	0.815884	0.0440997	0.748326	0.889542	3.94719e-06	0.0182913	0.274369	1437	47195	0.096992	3.6368e-06	A2_Trans	INTERGENIC_VARIANT	HIS
415	Pulmonary heart disease	circulatory system	rs505922	ABO	9	136149229	T	C	C	1.23462	0.0458548	1.1285	1.35072	4.29911e-06	0.0186769	0.298831	917	47655	-0.099884	2.0889e-20	B2_trans	CODING_TRANSCRIPT_INTRON_VARIANT	HIS
244	Hypothyroidism	endocrine/metabolic	rs9896243	NSF	17	44826056	C	G	G	1.14455	0.0294831	1.08029	1.21264	4.66283e-06	0.0190655	0.324113	969	44101	-0.13155	3.2234e-08	A2_Trans	CODING_TRANSCRIPT_INTRON_VARIANT	HIS
261.2	Vitamin B-complex deficiencies	endocrine/metabolic	rs505922	ABO	9	136149229	T	C	C	0.824413	0.0429584	0.757842	0.896832	6.96801e-06	0.0269081	0.484346	992	47100	-0.099884	2.0889e-20	B2_trans	CODING_TRANSCRIPT_INTRON_VARIANT	HIS
244.4	Hypothyroidism NOS	endocrine/metabolic	rs61667602	CRHR1	17	43785349	T	C	C	1.14101	0.0296012	1.07669	1.20917	8.33672e-06	0.0292621	0.579485	961	44309	-0.093554	9.1279e-12	B2_trans	FIVE_PRIME_UTR_INTRON_VARIANT	HIS
755	Congenital anomalies of limbs	congenital anomalies	rs1453205	LOC101928196	2	19901073	C	T	T	0.82559	0.0430472	0.758792	0.898269	8.49731e-06	0.0292621	0.590648	1577	46998	0.096992	3.6368e-06	A2_Trans	INTERGENIC_VARIANT	HIS
288.11	Neutropenia	hematopoietic	rs581342	LMNA	1	156095466	T	C	C	1.65213	0.112983	1.32396	2.06165	8.84052e-06	0.0292621	0.614505	291	49162	0.090245	2.6355e-07	B2_trans	CODING_TRANSCRIPT_INTRON_VARIANT	HIS
244	Hypothyroidism	endocrine/metabolic	rs61667602	CRHR1	17	43785349	T	C	C	1.13688	0.0290737	1.07391	1.20354	1.02185e-05	0.0322858	0.710288	969	44101	-0.093554	9.1279e-12	B2_trans	FIVE_PRIME_UTR_INTRON_VARIANT	HIS
272.12	Hyperglyceridemia	endocrine/metabolic	rs147812915	KAT7	17	47858295	C	T	T	0.763077	0.0657402	0.670827	0.868014	3.9037e-05	0.11688	1	1736	45609	0.23438	1.0943e-07	A2_Trans	INTERGENIC_VARIANT	HIS
509	Respiratory failure, insufficiency, arrest	respiratory	rs35705950	MUC5B	11	1241221	G	T	T	1.26234	0.0567464	1.12947	1.41085	4.03557e-05	0.11688	1	1349	46432	-0.11177	1.2224e-08	B2_trans,A2_Trans	UPSTREAM_GENE_VARIANT	HIS
415	Pulmonary heart disease	circulatory system	rs495828	ABO	9	136154867	G	T	T	1.24025	0.0525813	1.1188	1.37489	4.2238e-05	0.117439	1	917	47655	-0.13432	6.5649e-10	A2_Trans	UPSTREAM_GENE_VARIANT	HIS
272.11	Hypercholesterolemia	endocrine/metabolic	rs495828	ABO	9	136154867	G	T	T	1.11582	0.0269375	1.05844	1.17632	4.7341e-05	0.126564	1	3097	40841	-0.13432	6.5649e-10	A2_Trans	UPSTREAM_GENE_VARIANT	HIS
735	Acquired foot deformities	musculoskeletal	rs732990	CIB4	2	26842146	C	G	G	0.92017	0.0205577	0.883831	0.958003	5.18851e-05	0.129047	1	3389	40005	0.056389	5.6358e-07	B2_trans	CODING_TRANSCRIPT_INTRON_VARIANT	HIS
244	Hypothyroidism	endocrine/metabolic	rs8080583	KANSL1	17	44162597	C	A	A	1.11907	0.0278311	1.05966	1.18181	5.29516e-05	0.129047	1	969	44101	-0.12662	2.0785e-08	A2_Trans	CODING_TRANSCRIPT_INTRON_VARIANT	HIS
428.4	Heart failure with preserved EF [Diastolic heart failure]	circulatory system	rs1405655	NR1H2	19	50882619	T	C	C	1.20801	0.0467946	1.10214	1.32404	5.38391e-05	0.129047	1	783	47927	0.075181	1.1208e-11	B2_trans,A2_Trans	CODING_TRANSCRIPT_INTRON_VARIANT	HIS
197	Chemotherapy	neoplasms	rs2277732	DPP9	19	4723670	C	A	A	1.31073	0.0671948	1.14899	1.49524	5.65211e-05	0.130959	1	367	48765	0.11697	6.1912e-22	B2_trans,A2_Trans	FIVE_PRIME_UTR_INTRON_VARIANT	HIS
244.4	Hypothyroidism NOS	endocrine/metabolic	rs8080583	KANSL1	17	44162597	C	A	A	1.12004	0.0283577	1.05949	1.18406	6.39338e-05	0.143356	1	961	44309	-0.12662	2.0785e-08	A2_Trans	CODING_TRANSCRIPT_INTRON_VARIANT	HIS
740.9	Osteoarthrosis NOS	musculoskeletal	rs10774679	OAS3	12	113374748	C	T	T	0.932404	0.0183288	0.899503	0.966509	0.000134257	0.276608	1	4584	33358	0.075824	4.6954e-12	B2_trans	UPSTREAM_GENE_VARIANT	HIS
289.4	Lymphadenitis	hematopoietic	rs7960611	CLEC1A	12	10230416	G	A	A	1.24773	0.0580756	1.11349	1.39815	0.000138423	0.276608	1	1416	47502	-0.1584	3.3086e-07	A2_Trans	CODING_TRANSCRIPT_INTRON_VARIANT	HIS
272.12	Hyperglyceridemia	endocrine/metabolic	rs77534576	DLX4	17	47940666	C	T	T	0.75321	0.0743797	0.651035	0.871422	0.000138785	0.276608	1	1736	45609	0.20794	1.7585e-10	B2_trans	INTERGENIC_VARIANT	HIS
550.5	Ventral hernia	digestive	rs55654108	PDCL3P4	3	101425703	A	G	G	0.784137	0.0638337	0.691922	0.888643	0.000139279	0.276608	1	751	48217	-0.05662	1.0636e-06	B2_trans	INTERGENIC_VARIANT	HIS
740.9	Osteoarthrosis NOS	musculoskeletal	rs10774671	OAS1	12	113357193	G	A	A	0.933664	0.0181317	0.901067	0.967441	0.000153383	0.296157	1	4584	33358	0.12569	3.6032e-11	A2_Trans	SPLICE_ACCEPTOR_VARIANT	HIS
443	Peripheral vascular disease	circulatory system	rs495828	ABO	9	136154867	G	T	T	1.15289	0.037795	1.07058	1.24154	0.000166945	0.299303	1	2144	44931	-0.13432	6.5649e-10	A2_Trans	UPSTREAM_GENE_VARIANT	HIS
272	Disorders of lipoid metabolism	endocrine/metabolic	rs505922	ABO	9	136149229	T	C	C	1.0748	0.0191671	1.03517	1.11594	0.000167612	0.299303	1	3505	14078	-0.099884	2.0889e-20	B2_trans	CODING_TRANSCRIPT_INTRON_VARIANT	HIS
274.1	Gout	endocrine/metabolic	rs2284028	NCF4	22	37265172	A	C	C	0.820756	0.0525837	0.74038	0.909858	0.000172326	0.299303	1	911	46028	0.31271	4.1737e-06	A2_Trans	CODING_TRANSCRIPT_INTRON_VARIANT	HIS
741.3	Difficulty in walking	musculoskeletal	rs732990	CIB4	2	26842146	C	G	G	0.861293	0.0397881	0.796679	0.931148	0.000174815	0.299303	1	1613	46640	0.056389	5.6358e-07	B2_trans	CODING_TRANSCRIPT_INTRON_VARIANT	HIS
578.2	Blood in stool	digestive	rs622568	SEC61G	7	54647894	A	C	C	0.856077	0.0414342	0.789303	0.928499	0.000176542	0.299303	1	3068	44314	0.11965	2.6006e-06	A2_Trans	INTERGENIC_VARIANT	HIS
355	Complex regional/central pain syndrome	neurological	rs1453205	LOC101928196	2	19901073	C	T	T	1.45661	0.100673	1.19578	1.77434	0.000186975	0.303937	1	313	49217	0.096992	3.6368e-06	A2_Trans	INTERGENIC_VARIANT	HIS
272.1	Hyperlipidemia	endocrine/metabolic	rs505922	ABO	9	136149229	T	C	C	1.07413	0.019149	1.03457	1.11521	0.00018802	0.303937	1	3493	14127	-0.099884	2.0889e-20	B2_trans	CODING_TRANSCRIPT_INTRON_VARIANT	HIS
585.32	End stage renal disease	genitourinary	rs732990	CIB4	2	26842146	C	G	G	1.19727	0.048563	1.08857	1.31683	0.000209343	0.330714	1	228	48546	0.056389	5.6358e-07	B2_trans	CODING_TRANSCRIPT_INTRON_VARIANT	HIS
519.9	Symptoms involving respiratory system and other chest symptoms	respiratory	rs111783124	LOC101928126	21	35362848	G	A	A	1.42025	0.0950434	1.17886	1.71106	0.000223148	0.344689	1	1019	48347	0.13532	2.1558e-07	A2_Trans	INTERGENIC_VARIANT	HIS
519.9	Symptoms involving respiratory system and other chest symptoms	respiratory	rs11702230	LOC101928126	21	35377591	C	T	T	1.43893	0.0989919	1.18516	1.74703	0.000236872	0.357934	1	1019	48347	0.099731	3.223e-09	B2_trans	INTERGENIC_VARIANT	HIS
739	Contracture of joint	musculoskeletal	rs76423999	SLC12A7	5	1098067	T	A	A	0.582386	0.149098	0.434809	0.780051	0.000287895	0.405029	1	363	49171	0.18412	3.8813e-07	A2_Trans	CODING_TRANSCRIPT_INTRON_VARIANT	HIS
274	Gout and other crystal arthropathies	endocrine/metabolic	rs2284028	NCF4	22	37265172	A	C	C	0.832267	0.0507007	0.753539	0.919219	0.000293127	0.405029	1	1091	45641	0.31271	4.1737e-06	A2_Trans	CODING_TRANSCRIPT_INTRON_VARIANT	HIS
740.11	Osteoarthrosis, localized, primary	musculoskeletal	rs7560588	BCL11A	2	60727416	G	A	A	1.10604	0.0278327	1.04732	1.16805	0.000293236	0.405029	1	3827	39165	-0.12371	2.3396e-07	A2_Trans	CODING_TRANSCRIPT_INTRON_VARIANT	HIS
443.9	Peripheral vascular disease, unspecified	circulatory system	rs495828	ABO	9	136154867	G	T	T	1.15198	0.0390852	1.06703	1.24369	0.000294829	0.405029	1	2066	45185	-0.13432	6.5649e-10	A2_Trans	UPSTREAM_GENE_VARIANT	HIS
371.1	Uveitis, noninfectious or NOS	sense organs	rs495828	ABO	9	136154867	G	T	T	1.30511	0.0736063	1.12978	1.50765	0.000297173	0.405029	1	340	48834	-0.13432	6.5649e-10	A2_Trans	UPSTREAM_GENE_VARIANT	HIS
523.1	Gingivitis	digestive	rs7089827	TFAM	10	60157611	C	T	T	1.13388	0.0347887	1.05914	1.21389	0.000304298	0.406764	1	2772	43085	-0.14471	2.0338e-06	A2_Trans	THREE_PRIME_UTR_EXON_VARIANT	HIS
772.3	Muscle weakness	symptoms	rs2277732	DPP9	19	4723670	C	A	A	1.13784	0.0360342	1.06025	1.22111	0.000338929	0.444509	1	2396	44859	0.11697	6.1912e-22	B2_trans,A2_Trans	FIVE_PRIME_UTR_INTRON_VARIANT	HIS
509.1	Respiratory failure	respiratory	rs35705950	MUC5B	11	1241221	G	T	T	1.26465	0.0658545	1.11151	1.43888	0.000363382	0.467753	1	919	47397	-0.11177	1.2224e-08	B2_trans,A2_Trans	UPSTREAM_GENE_VARIANT	HIS
509.8	Dependence on respirator [Ventilator] or supplemental oxygen	respiratory	rs35705950	MUC5B	11	1241221	G	T	T	1.42183	0.0989604	1.17115	1.72617	0.000375924	0.4751	1	648	48574	-0.11177	1.2224e-08	B2_trans,A2_Trans	UPSTREAM_GENE_VARIANT	HIS
327.7	Sleep related movement disorders	neurological	rs72655853	SBSPON	8	73985608	A	G	G	1.32662	0.0799646	1.13417	1.55171	0.000408612	0.49999	1	1803	46375	0.22523	8.3915e-07	A2_Trans	CODING_TRANSCRIPT_INTRON_VARIANT	HIS
540.11	Acute appendicitis	digestive	rs72711165	TMEM65	8	125336564	T	C	C	2.25618	0.230278	1.43669	3.54313	0.000410167	0.49999	1	139	49122	0.18279	6.0907e-07	B2_trans	CODING_TRANSCRIPT_INTRON_VARIANT	HIS
577.3	Cyst and pseudocyst of pancreas	digestive	rs4830964	.	23	15515319	C	G	G	0.752814	0.0805414	0.642881	0.881545	0.000422917	0.49999	1	133	49407	0.046578	2.9701e-06	B2_trans	SEQUENCE_VARIANT	HIS
601.3	Orchitis and epididymitis	genitourinary	rs11085727	TYK2	19	10466123	C	T	T	1.21904	0.0561971	1.0919	1.36098	0.000424391	0.49999	1	996	47966	0.17253	2.3333e-18	A2_Trans,B2_trans	CODING_TRANSCRIPT_INTRON_VARIANT	HIS
211	Benign neoplasm of other parts of digestive system	neoplasms	rs1878527	ANKRD30BL	2	133056313	T	C	C	0.6721	0.112989	0.538589	0.838706	0.000436929	0.506182	1	812	48635	-0.077457	2.0215e-06	B2_trans	INTERGENIC_VARIANT	HIS
930	Allergic reaction to food	injuries & poisonings	rs5023077	FBRSL1	12	133141973	T	C	C	1.44695	0.105334	1.17704	1.77874	0.00045244	0.509551	1	387	49104	-0.090901	1.5172e-06	A2_Trans	CODING_TRANSCRIPT_INTRON_VARIANT	HIS
740.2	Osteoarthrosis, generalized	musculoskeletal	rs72655853	SBSPON	8	73985608	A	G	G	1.35263	0.0861458	1.14248	1.60142	0.000454498	0.509551	1	1591	46815	0.22523	8.3915e-07	A2_Trans	CODING_TRANSCRIPT_INTRON_VARIANT	HIS
573.3	Hepatomegaly	digestive	rs7579014	BCL11A	2	60707894	G	A	A	0.754935	0.081072	0.644022	0.884949	0.000525169	0.575079	1	900	48486	-0.05629	1.2614e-06	B2_trans	CODING_TRANSCRIPT_INTRON_VARIANT	HIS
875	Non-healing surgical wound	injuries & poisonings	rs7560588	BCL11A	2	60727416	G	A	A	1.50229	0.117445	1.1934	1.89114	0.000529493	0.575079	1	312	49188	-0.12371	2.3396e-07	A2_Trans	CODING_TRANSCRIPT_INTRON_VARIANT	HIS
276	Disorders of fluid, electrolyte, and acid-base balance	endocrine/metabolic	rs34488998	NKAIN3	8	63408372	G	A	A	1.20574	0.054063	1.08451	1.34051	0.000538977	0.576374	1	4774	38473	0.1355	3.4644e-06	B2_trans	CODING_TRANSCRIPT_INTRON_VARIANT	HIS
288.1	Decreased white blood cell count	hematopoietic	rs581342	LMNA	1	156095466	T	C	C	1.37562	0.0923591	1.14784	1.6486	0.000554624	0.58412	1	568	48672	0.090245	2.6355e-07	B2_trans	CODING_TRANSCRIPT_INTRON_VARIANT	HIS
281.9	Deficiency anemias	hematopoietic	rs77534576	DLX4	17	47940666	C	T	T	1.87015	0.181782	1.30961	2.67061	0.000573647	0.589177	1	450	49111	0.20794	1.7585e-10	B2_trans	INTERGENIC_VARIANT	HIS
601.12	Chronic prostatitis	genitourinary	rs915823	TMPRSS2	21	42851454	A	C	C	1.39207	0.0962521	1.15274	1.68109	0.000588793	0.589177	1	506	48846	-0.066039	1.6687e-06	B2_trans	CODING_TRANSCRIPT_INTRON_VARIANT	HIS
365	Glaucoma	sense organs	rs62200027	CASC20	20	6469515	G	A	A	0.939102	0.0182892	0.906036	0.973376	0.000591668	0.589177	1	2369	37872	-0.053006	3.3456e-06	B2_trans,A2_Trans	NON_CODING_TRANSCRIPT_INTRON_VARIANT	HIS
218.1	Uterine leiomyoma	neoplasms	rs8080583	KANSL1	17	44162597	C	A	A	0.696938	0.105176	0.567112	0.856486	0.000597144	0.589177	1	209	49136	-0.12662	2.0785e-08	A2_Trans	CODING_TRANSCRIPT_INTRON_VARIANT	HIS
722.1	Displacement of intervertebral disc	musculoskeletal	rs35705950	MUC5B	11	1241221	G	T	T	0.791647	0.0681094	0.692718	0.904703	0.000602771	0.589177	1	1952	45848	-0.11177	1.2224e-08	B2_trans,A2_Trans	UPSTREAM_GENE_VARIANT	HIS
218.1	Uterine leiomyoma	neoplasms	rs61667602	CRHR1	17	43785349	T	C	C	0.675958	0.114276	0.540316	0.845652	0.000610283	0.589177	1	209	49136	-0.093554	9.1279e-12	B2_trans	FIVE_PRIME_UTR_INTRON_VARIANT	HIS
290.11	Alzheimer's disease	mental disorders	rs1453205	LOC101928196	2	19901073	C	T	T	0.75612	0.0817491	0.644178	0.887515	0.000626977	0.595502	1	199	49226	0.096992	3.6368e-06	A2_Trans	INTERGENIC_VARIANT	HIS
562	Diverticulosis and diverticulitis	digestive	rs505922	ABO	9	136149229	T	C	C	0.914321	0.0262166	0.868527	0.962531	0.000633968	0.595502	1	4783	40226	-0.099884	2.0889e-20	B2_trans	CODING_TRANSCRIPT_INTRON_VARIANT	HIS
286.2	Encounter for long-term (current) use of anticoagulants	hematopoietic	rs505922	ABO	9	136149229	T	C	C	1.13198	0.036349	1.05414	1.21557	0.000648436	0.596744	1	706	47026	-0.099884	2.0889e-20	B2_trans	CODING_TRANSCRIPT_INTRON_VARIANT	HIS
763	Thoracic or lumbosacral neuritis or radiculitis, unspecified	symptoms	rs62200027	CASC20	20	6469515	G	A	A	0.924368	0.0230912	0.883465	0.967164	0.000659541	0.596744	1	2789	42101	-0.053006	3.3456e-06	B2_trans,A2_Trans	NON_CODING_TRANSCRIPT_INTRON_VARIANT	HIS
305.2	Eating disorder	mental disorders	rs55654108	PDCL3P4	3	101425703	A	G	G	0.645129	0.129034	0.500971	0.83077	0.000681754	0.596744	1	120	49435	-0.05662	1.0636e-06	B2_trans	INTERGENIC_VARIANT	HIS
521.2	Dental abrasion, erosion and attrition	digestive	rs111783124	LOC101928126	21	35362848	G	A	A	0.828737	0.0553224	0.743578	0.92365	0.000684827	0.596744	1	1962	46110	0.13532	2.1558e-07	A2_Trans	INTERGENIC_VARIANT	HIS
737	Curvature of spine	musculoskeletal	rs9896243	NSF	17	44826056	C	G	G	0.68418	0.11181	0.549538	0.851811	0.000687641	0.596744	1	856	48519	-0.13155	3.2234e-08	A2_Trans	CODING_TRANSCRIPT_INTRON_VARIANT	HIS
218	Benign neoplasm of uterus	neoplasms	rs8080583	KANSL1	17	44162597	C	A	A	0.702739	0.103967	0.573188	0.86157	0.000691066	0.596744	1	246	49092	-0.12662	2.0785e-08	A2_Trans	CODING_TRANSCRIPT_INTRON_VARIANT	HIS
366.1	Nonsenile Cataract	sense organs	rs147812915	KAT7	17	47858295	C	T	T	0.54573	0.178579	0.384567	0.774434	0.000695386	0.596744	1	616	48775	0.23438	1.0943e-07	A2_Trans	INTERGENIC_VARIANT	HIS
558	Noninfectious gastroenteritis	digestive	rs1405655	NR1H2	19	50882619	T	C	C	1.13842	0.0383094	1.05607	1.22719	0.00071424	0.599846	1	3299	44891	0.075181	1.1208e-11	B2_trans,A2_Trans	CODING_TRANSCRIPT_INTRON_VARIANT	HIS
603.1	Hydrocele	genitourinary	rs10129899	LINC00637	14	104330432	C	A	A	0.799978	0.065963	0.702959	0.910386	0.00071626	0.599846	1	649	48582	-0.057002	2.1916e-06	B2_trans	INTERGENIC_VARIANT	HIS
451	Phlebitis and thrombophlebitis	circulatory system	rs495828	ABO	9	136154867	G	T	T	1.42596	0.105424	1.15977	1.75325	0.000762949	0.620888	1	546	48950	-0.13432	6.5649e-10	A2_Trans	UPSTREAM_GENE_VARIANT	HIS
218	Benign neoplasm of uterus	neoplasms	rs61667602	CRHR1	17	43785349	T	C	C	0.687121	0.11149	0.552247	0.854937	0.000763433	0.620888	1	246	49092	-0.093554	9.1279e-12	B2_trans	FIVE_PRIME_UTR_INTRON_VARIANT	HIS
555	Inflammatory bowel disease and other gastroenteritis and colitis	digestive	rs77534576	DLX4	17	47940666	C	T	T	1.51872	0.124395	1.19013	1.93805	0.000781626	0.620888	1	464	48769	0.20794	1.7585e-10	B2_trans	INTERGENIC_VARIANT	HIS
573.5	Jaundice (not of newborn)	digestive	rs12660421	FOXP4-AS1	6	41488378	G	A	A	0.61995	0.14233	0.469035	0.819423	0.000781649	0.620888	1	398	49131	0.35506	1.1424e-09	A2_Trans	DOWNSTREAM_GENE_VARIANT	HIS
947	Urticaria	dermatologic	rs8080583	KANSL1	17	44162597	C	A	A	1.20564	0.0556966	1.08096	1.3447	0.000786047	0.620888	1	1462	47303	-0.12662	2.0785e-08	A2_Trans	CODING_TRANSCRIPT_INTRON_VARIANT	HIS
362.29	Macular degeneration (senile) of retina NOS	sense organs	rs9577395	ATP11A	13	113534984	C	G	G	1.33498	0.0861291	1.12762	1.58048	0.000795219	0.621075	1	553	48788	0.064829	8.6068e-07	B2_trans,A2_Trans	CODING_TRANSCRIPT_INTRON_VARIANT	HIS
601	Inflammatory diseases of prostate	genitourinary	rs11234800	ME3	11	86479407	G	C	C	1.15654	0.0435018	1.06202	1.25948	0.000828252	0.621952	1	2627	44537	-0.077173	3.0702e-06	B2_trans	INTERGENIC_VARIANT	HIS
261.2	Vitamin B-complex deficiencies	endocrine/metabolic	rs495828	ABO	9	136154867	G	T	T	0.844387	0.0506032	0.764659	0.932427	0.000830079	0.621952	1	992	47100	-0.13432	6.5649e-10	A2_Trans	UPSTREAM_GENE_VARIANT	HIS
070.4	Chronic hepatitis	infectious diseases	rs76073397	MIR548H2	16	11386452	T	C	C	1.66401	0.152414	1.2343	2.24332	0.000834458	0.621952	1	385	49036	0.14454	9.6663e-07	A2_Trans,B2_trans	INTERGENIC_VARIANT	HIS
540	Appendiceal conditions	digestive	rs72711165	TMEM65	8	125336564	T	C	C	2.08377	0.219837	1.35433	3.20608	0.000838824	0.621952	1	177	49006	0.18279	6.0907e-07	B2_trans	CODING_TRANSCRIPT_INTRON_VARIANT	HIS
555	Inflammatory bowel disease and other gastroenteritis and colitis	digestive	rs147812915	KAT7	17	47858295	C	T	T	1.46245	0.114063	1.16947	1.82882	0.000860776	0.621952	1	464	48769	0.23438	1.0943e-07	A2_Trans	INTERGENIC_VARIANT	HIS
426.24	Atrioventricular block, complete	circulatory system	rs72711165	TMEM65	8	125336564	T	C	C	2.58451	0.285428	1.47714	4.52204	0.000878783	0.621952	1	124	49339	0.18279	6.0907e-07	B2_trans	CODING_TRANSCRIPT_INTRON_VARIANT	HIS
382	Otalgia	sense organs	rs13050728	IFNAR2	21	34615210	T	C	C	0.8452	0.0505866	0.765421	0.933295	0.000885357	0.621952	1	2351	46553	-0.10657	4.0686e-21	B2_trans,A2_Trans	CODING_TRANSCRIPT_INTRON_VARIANT	HIS
742	Derangement of joint, non-traumatic	musculoskeletal	rs721917	SFTPD	10	81706324	A	G	G	0.869737	0.0420333	0.800957	0.944423	0.000899076	0.621952	1	1999	46523	0.055247	2.0819e-07	B2_trans	SYNONYMOUS_VARIANT	HIS
198	Secondary malignant neoplasm	neoplasms	rs111837807	CCHCR1	6	31121232	T	C	C	0.77361	0.0773195	0.664825	0.900195	0.000900717	0.621952	1	359	48433	0.20363	2.152e-11	A2_Trans,B2_trans	CODING_TRANSCRIPT_INTRON_VARIANT	HIS
365.1	Open-angle glaucoma	sense organs	rs62200027	CASC20	20	6469515	G	A	A	0.934653	0.0203577	0.898095	0.9727	0.000901457	0.621952	1	2060	40644	-0.053006	3.3456e-06	B2_trans,A2_Trans	NON_CODING_TRANSCRIPT_INTRON_VARIANT	HIS
327.4	Insomnia	neurological	rs60305836	CDH8	16	61709381	A	C	C	0.91708	0.026079	0.871382	0.965174	0.000902873	0.621952	1	5526	34722	0.086719	1.1846e-06	B2_trans	CODING_TRANSCRIPT_INTRON_VARIANT	HIS
250.23	Type 2 diabetes with ophthalmic manifestations	endocrine/metabolic	rs8080583	KANSL1	17	44162597	C	A	A	1.10193	0.0292539	1.04053	1.16696	0.000906584	0.621952	1	2210	42985	-0.12662	2.0785e-08	A2_Trans	CODING_TRANSCRIPT_INTRON_VARIANT	HIS
250.14	Type 1 diabetes with neurological manifestations	endocrine/metabolic	rs117169628	SLC22A31	16	89262657	G	A	A	1.57708	0.137381	1.2048	2.06439	0.000912662	0.621952	1	424	49110	0.081201	5.77e-07	B2_trans	SYNONYMOUS_VARIANT	HIS
760	Back pain	symptoms	rs62200027	CASC20	20	6469515	G	A	A	0.951822	0.0149712	0.924298	0.980165	0.000973204	0.649315	1	5269	17600	-0.053006	3.3456e-06	B2_trans,A2_Trans	NON_CODING_TRANSCRIPT_INTRON_VARIANT	HIS
562.1	Diverticulosis	digestive	rs505922	ABO	9	136149229	T	C	C	0.911151	0.0282184	0.862126	0.962964	0.000975954	0.649315	1	4783	40939	-0.099884	2.0889e-20	B2_trans	CODING_TRANSCRIPT_INTRON_VARIANT	HIS
1011	NA	NA	rs77534576	DLX4	17	47940666	C	T	T	1.38783	0.099438	1.14208	1.68647	0.000980838	0.649315	1	1688	47259	0.20794	1.7585e-10	B2_trans	INTERGENIC_VARIANT	HIS
327	Sleep disorders	neurological	rs67579710	THBS3	1	155173527	G	A	A	0.916107	0.0267583	0.869299	0.965434	0.00105814	0.69388	1	7081	28210	-0.10348	1.0252e-09	B2_trans	CODING_TRANSCRIPT_INTRON_VARIANT	HIS
411.3	Angina pectoris	circulatory system	rs111837807	CCHCR1	6	31121232	T	C	C	1.14382	0.041107	1.05528	1.23979	0.00108009	0.694248	1	2436	44468	0.20363	2.152e-11	A2_Trans,B2_trans	CODING_TRANSCRIPT_INTRON_VARIANT	HIS
599.9	Other abnormality of urination	genitourinary	rs11234800	ME3	11	86479407	G	C	C	1.19843	0.0554344	1.07505	1.33598	0.00109323	0.694248	1	2045	46202	-0.077173	3.0702e-06	B2_trans	INTERGENIC_VARIANT	HIS
348.8	Encephalopathy, not elsewhere classified	neurological	rs60869999	MYO1C	17	1390948	A	T	T	1.29529	0.0793014	1.10883	1.5131	0.00110373	0.694248	1	628	48602	0.059541	2.9039e-06	B2_trans	CODING_TRANSCRIPT_INTRON_VARIANT	HIS
425.1	Primary/intrinsic cardiomyopathies	circulatory system	rs35508621	LZTFL1	3	45880481	T	C	C	0.674022	0.120913	0.531805	0.854272	0.00110395	0.694248	1	732	47798	0.38931	6.0917e-89	B2_trans	CODING_TRANSCRIPT_INTRON_VARIANT	HIS
601.3	Orchitis and epididymitis	genitourinary	rs60869999	MYO1C	17	1390948	A	T	T	1.23451	0.0645967	1.0877	1.40114	0.00110864	0.694248	1	996	47966	0.059541	2.9039e-06	B2_trans	CODING_TRANSCRIPT_INTRON_VARIANT	HIS
772.3	Muscle weakness	symptoms	rs7960611	CLEC1A	12	10230416	G	A	A	1.11684	0.0339375	1.04497	1.19366	0.00112921	0.697777	1	2396	44859	-0.1584	3.3086e-07	A2_Trans	CODING_TRANSCRIPT_INTRON_VARIANT	HIS
250.6	Polyneuropathy in diabetes	endocrine/metabolic	rs55654108	PDCL3P4	3	101425703	A	G	G	1.13834	0.039813	1.05289	1.23072	0.00113595	0.697777	1	1225	46739	-0.05662	1.0636e-06	B2_trans	INTERGENIC_VARIANT	HIS
791	Gangrene	symptoms	rs34488998	NKAIN3	8	63408372	G	A	A	1.83996	0.187475	1.27417	2.65697	0.00114439	0.697777	1	161	49304	0.1355	3.4644e-06	B2_trans	CODING_TRANSCRIPT_INTRON_VARIANT	HIS
300.1	Anxiety disorder	mental disorders	rs505922	ABO	9	136149229	T	C	C	0.947089	0.0167493	0.916502	0.978696	0.00117176	0.698023	1	5498	28234	-0.099884	2.0889e-20	B2_trans	CODING_TRANSCRIPT_INTRON_VARIANT	HIS
228	Hemangioma and lymphangioma, any site	neoplasms	rs766826	ELF5	11	34528766	C	T	T	1.26981	0.073714	1.09899	1.46718	0.00119354	0.698023	1	1103	48193	-0.082134	1.155e-11	B2_trans	CODING_TRANSCRIPT_INTRON_VARIANT	HIS
540.1	Appendicitis	digestive	rs72711165	TMEM65	8	125336564	T	C	C	2.06961	0.224557	1.33274	3.21389	0.00119918	0.698023	1	150	49053	0.18279	6.0907e-07	B2_trans	CODING_TRANSCRIPT_INTRON_VARIANT	HIS
771.2	Cramp of limb	symptoms	rs1878527	ANKRD30BL	2	133056313	T	C	C	1.54427	0.134271	1.18695	2.00917	0.00121054	0.698023	1	944	48454	-0.077457	2.0215e-06	B2_trans	INTERGENIC_VARIANT	HIS
300.4	Dysthymic disorder	mental disorders	rs5023077	FBRSL1	12	133141973	T	C	C	1.10359	0.0304574	1.03964	1.17148	0.00121084	0.698023	1	2062	44601	-0.090901	1.5172e-06	A2_Trans	CODING_TRANSCRIPT_INTRON_VARIANT	HIS
574.2	Calculus of bile duct	digestive	rs76423999	SLC12A7	5	1098067	T	A	A	1.34656	0.0920045	1.12438	1.61266	0.00122005	0.698023	1	367	49022	0.18412	3.8813e-07	A2_Trans	CODING_TRANSCRIPT_INTRON_VARIANT	HIS
427	Cardiac dysrhythmias	circulatory system	rs111837807	CCHCR1	6	31121232	T	C	C	0.918486	0.0262978	0.872345	0.967069	0.00122379	0.698023	1	5782	34238	0.20363	2.152e-11	A2_Trans,B2_trans	CODING_TRANSCRIPT_INTRON_VARIANT	HIS
722.6	Degeneration of intervertebral disc	musculoskeletal	rs721917	SFTPD	10	81706324	A	G	G	1.0684	0.0204657	1.0264	1.11213	0.00122513	0.698023	1	3872	40166	0.055247	2.0819e-07	B2_trans	SYNONYMOUS_VARIANT	HIS
425.1	Primary/intrinsic cardiomyopathies	circulatory system	rs67959919	LZTFL1	3	45871908	G	A	A	0.681089	0.118961	0.539441	0.859932	0.00124458	0.703339	1	732	47798	0.59355	1.6043e-80	A2_Trans	CODING_TRANSCRIPT_INTRON_VARIANT	HIS
132	Infestation (lice, mites)	infectious diseases	rs467843	TRAPPC13	5	64945715	A	G	G	1.40645	0.105952	1.14271	1.73105	0.00128608	0.717443	1	673	48874	-0.089724	1.7259e-06	A2_Trans	CODING_TRANSCRIPT_INTRON_VARIANT	HIS
555.2	Ulcerative colitis	digestive	rs77534576	DLX4	17	47940666	C	T	T	1.56369	0.138914	1.19098	2.05302	0.00129018	0.717443	1	387	48971	0.20794	1.7585e-10	B2_trans	INTERGENIC_VARIANT	HIS
840.2	Rotator cuff (capsule) sprain	injuries & poisonings	rs12259804	PLEKHS1	10	115573378	T	C	C	1.52032	0.130428	1.17737	1.96316	0.00131866	0.727461	1	1079	47555	-0.27547	4.8674e-08	A2_Trans	INTERGENIC_VARIANT	HIS
796	Elevated prostate specific antigen [PSA]	genitourinary	rs8080583	KANSL1	17	44162597	C	A	A	0.908098	0.0300876	0.856095	0.96326	0.00135499	0.735695	1	1286	43914	-0.12662	2.0785e-08	A2_Trans	CODING_TRANSCRIPT_INTRON_VARIANT	HIS
720	Spinal stenosis	musculoskeletal	rs62200027	CASC20	20	6469515	G	A	A	0.92112	0.0256464	0.875963	0.968604	0.00135639	0.735695	1	2187	43691	-0.053006	3.3456e-06	B2_trans,A2_Trans	NON_CODING_TRANSCRIPT_INTRON_VARIANT	HIS
300.3	Obsessive-compulsive disorders	mental disorders	rs10774679	OAS3	12	113374748	C	T	T	1.28495	0.0785391	1.10162	1.49878	0.00141167	0.735695	1	298	48992	0.075824	4.6954e-12	B2_trans	UPSTREAM_GENE_VARIANT	HIS
573.6	Nonspecific elevation of levels of transaminase or lactic acid dehydrogenase [LDH]	digestive	rs35705950	MUC5B	11	1241221	G	T	T	0.706583	0.108808	0.570882	0.874542	0.00141289	0.735695	1	1780	47119	-0.11177	1.2224e-08	B2_trans,A2_Trans	UPSTREAM_GENE_VARIANT	HIS
807	Fracture of ribs	injuries & poisonings	rs76423999	SLC12A7	5	1098067	T	A	A	0.749623	0.0902954	0.628034	0.894751	0.00141495	0.735695	1	855	48367	0.18412	3.8813e-07	A2_Trans	CODING_TRANSCRIPT_INTRON_VARIANT	HIS
569	Other disorders of intestine	digestive	rs9501257	HLA-DPB1	6	33055355	A	G	G	0.674316	0.123539	0.529306	0.859053	0.00142404	0.735695	1	1267	48036	0.17269	4.1339e-08	A2_Trans	THREE_PRIME_UTR_EXON_VARIANT	HIS
599	Other symptoms/disorders or the urinary system	genitourinary	rs13179014	SPEF2	5	35693227	A	C	C	0.930287	0.0226576	0.889879	0.972531	0.00142617	0.735695	1	5331	36622	-0.061249	6.1057e-07	B2_trans	CODING_TRANSCRIPT_INTRON_VARIANT	HIS
1010.6	NA	NA	rs12809318	FBRSL1	12	133140840	T	C	C	1.20322	0.0580213	1.07389	1.34814	0.00142998	0.735695	1	796	47635	-0.062781	9.5289e-09	B2_trans	CODING_TRANSCRIPT_INTRON_VARIANT	HIS
145	Cancer of mouth	neoplasms	rs622568	SEC61G	7	54647894	A	C	C	0.625304	0.147356	0.468448	0.834682	0.00144119	0.735695	1	158	49385	0.11965	2.6006e-06	A2_Trans	INTERGENIC_VARIANT	HIS
564	Functional digestive disorders	digestive	rs35705950	MUC5B	11	1241221	G	T	T	0.828069	0.0592136	0.737333	0.92997	0.00144216	0.735695	1	2819	44427	-0.11177	1.2224e-08	B2_trans,A2_Trans	UPSTREAM_GENE_VARIANT	HIS
836	Traumatic arthropathy	injuries & poisonings	rs77534576	DLX4	17	47940666	C	T	T	0.66266	0.129217	0.5144	0.853652	0.00145001	0.735695	1	1001	47918	0.20794	1.7585e-10	B2_trans	INTERGENIC_VARIANT	HIS
740	Osteoarthrosis	musculoskeletal	rs10774679	OAS3	12	113374748	C	T	T	0.94722	0.017062	0.916067	0.979431	0.00148257	0.744887	1	5126	27746	0.075824	4.6954e-12	B2_trans	UPSTREAM_GENE_VARIANT	HIS
721	Spondylosis and allied disorders	musculoskeletal	rs2924480	ELF5	11	34529831	T	C	C	1.07196	0.0218745	1.02697	1.11892	0.00148956	0.744887	1	4189	39078	-0.11648	2.817e-07	A2_Trans	CODING_TRANSCRIPT_INTRON_VARIANT	HIS
711.1	Pyogenic arthritis	musculoskeletal	rs5023077	FBRSL1	12	133141973	T	C	C	0.717932	0.104473	0.584999	0.881072	0.00151441	0.747633	1	219	49318	-0.090901	1.5172e-06	A2_Trans	CODING_TRANSCRIPT_INTRON_VARIANT	HIS
562	Diverticulosis and diverticulitis	digestive	rs495828	ABO	9	136154867	G	T	T	0.906735	0.0308939	0.853461	0.963335	0.00152931	0.747633	1	4783	40226	-0.13432	6.5649e-10	A2_Trans	UPSTREAM_GENE_VARIANT	HIS
508	Pulmonary collapse; interstitial and compensatory emphysema	respiratory	rs55654108	PDCL3P4	3	101425703	A	G	G	1.26377	0.0739485	1.09325	1.46087	0.00154734	0.747633	1	1268	48022	-0.05662	1.0636e-06	B2_trans	INTERGENIC_VARIANT	HIS
394	Rheumatic disease of the heart valves	circulatory system	rs72711165	TMEM65	8	125336564	T	C	C	2.28199	0.260627	1.36921	3.8033	0.00154744	0.747633	1	744	48678	0.18279	6.0907e-07	B2_trans	CODING_TRANSCRIPT_INTRON_VARIANT	HIS
1010.5	NA	NA	rs9268576	HLA-DRA	6	32395641	T	C	C	0.922969	0.025324	0.878276	0.969935	0.00154883	0.747633	1	10132	16501	0.095134	9.9752e-07	B2_trans	INTERGENIC_VARIANT	HIS
189.21	Malignant neoplasm of bladder	neoplasms	rs9268576	HLA-DRA	6	32395641	T	C	C	1.40578	0.107913	1.13778	1.73689	0.00159873	0.749603	1	218	49157	0.095134	9.9752e-07	B2_trans	INTERGENIC_VARIANT	HIS
300.9	Posttraumatic stress disorder	mental disorders	rs72711165	TMEM65	8	125336564	T	C	C	0.799797	0.0707912	0.696181	0.918834	0.00160096	0.749603	1	2340	29116	0.18279	6.0907e-07	B2_trans	CODING_TRANSCRIPT_INTRON_VARIANT	HIS
277.4	Disorders of bilirubin excretion	endocrine/metabolic	rs721917	SFTPD	10	81706324	A	G	G	0.745811	0.0929801	0.621561	0.894898	0.00160906	0.749603	1	471	49035	0.055247	2.0819e-07	B2_trans	SYNONYMOUS_VARIANT	HIS
290.16	Vascular dementia	mental disorders	rs13050728	IFNAR2	21	34615210	T	C	C	0.783614	0.077311	0.673433	0.91182	0.00161048	0.749603	1	282	49109	-0.10657	4.0686e-21	B2_trans,A2_Trans	CODING_TRANSCRIPT_INTRON_VARIANT	HIS
990	Effects radiation NOS	injuries & poisonings	rs35508621	LZTFL1	3	45880481	T	C	C	1.68284	0.165066	1.21769	2.32567	0.00161507	0.749603	1	386	49084	0.38931	6.0917e-89	B2_trans	CODING_TRANSCRIPT_INTRON_VARIANT	HIS
740.9	Osteoarthrosis NOS	musculoskeletal	rs495828	ABO	9	136154867	G	T	T	0.933062	0.0219809	0.893717	0.974138	0.00162146	0.749603	1	4584	33358	-0.13432	6.5649e-10	A2_Trans	UPSTREAM_GENE_VARIANT	HIS
278.11	Morbid obesity	endocrine/metabolic	rs7960611	CLEC1A	12	10230416	G	A	A	1.08207	0.0250352	1.03026	1.13649	0.0016284	0.749603	1	2128	42881	-0.1584	3.3086e-07	A2_Trans	CODING_TRANSCRIPT_INTRON_VARIANT	HIS
427.3	Other specified cardiac dysrhythmias	circulatory system	rs111837807	CCHCR1	6	31121232	T	C	C	0.859942	0.0479473	0.78281	0.944674	0.0016495	0.754321	1	3527	43778	0.20363	2.152e-11	A2_Trans,B2_trans	CODING_TRANSCRIPT_INTRON_VARIANT	HIS
300.4	Dysthymic disorder	mental disorders	rs12809318	FBRSL1	12	133140840	T	C	C	1.10026	0.0304177	1.03658	1.16785	0.00168252	0.763689	1	2062	44601	-0.062781	9.5289e-09	B2_trans	CODING_TRANSCRIPT_INTRON_VARIANT	HIS
817	Concussion	injuries & poisonings	rs1405655	NR1H2	19	50882619	T	C	C	0.847755	0.0526071	0.7647	0.939831	0.00169196	0.763689	1	1336	47543	0.075181	1.1208e-11	B2_trans,A2_Trans	CODING_TRANSCRIPT_INTRON_VARIANT	HIS
327	Sleep disorders	neurological	rs35154152	THBS3	1	155172725	T	C	C	0.91965	0.0267155	0.872735	0.969088	0.00171665	0.765278	1	7081	28210	-0.20528	2.3574e-11	A2_Trans	SYNONYMOUS_VARIANT	HIS
739	Contracture of joint	musculoskeletal	rs3746539	PTPRT	20	40702071	G	A	A	1.36381	0.0989681	1.12334	1.65575	0.0017175	0.765278	1	363	49171	0.05405	1.7723e-06	B2_trans	THREE_PRIME_UTR_EXON_VARIANT	HIS
720.1	Spinal stenosis of lumbar region	musculoskeletal	rs67959919	LZTFL1	3	45871908	G	A	A	1.22802	0.0656577	1.07973	1.39666	0.0017579	0.769863	1	1551	45730	0.59355	1.6043e-80	A2_Trans	CODING_TRANSCRIPT_INTRON_VARIANT	HIS
362.27	Drusen (degenerative) of retina	sense organs	rs62200027	CASC20	20	6469515	G	A	A	1.23373	0.0671885	1.08151	1.40738	0.00177113	0.769863	1	910	48339	-0.053006	3.3456e-06	B2_trans,A2_Trans	NON_CODING_TRANSCRIPT_INTRON_VARIANT	HIS
153	Colorectal cancer	neoplasms	rs721917	SFTPD	10	81706324	A	G	G	0.849253	0.052289	0.766529	0.940905	0.00177863	0.769863	1	422	48544	0.055247	2.0819e-07	B2_trans	SYNONYMOUS_VARIANT	HIS
078	Viral warts & HPV	infectious diseases	rs76073397	MIR548H2	16	11386452	T	C	C	0.778262	0.0802293	0.66502	0.910788	0.00177994	0.769863	1	2073	45546	0.14454	9.6663e-07	A2_Trans,B2_trans	INTERGENIC_VARIANT	HIS
842	Other sprains and strains	injuries & poisonings	rs62200027	CASC20	20	6469515	G	A	A	0.800613	0.0712291	0.696293	0.920562	0.00179623	0.769863	1	1825	47470	-0.053006	3.3456e-06	B2_trans,A2_Trans	NON_CODING_TRANSCRIPT_INTRON_VARIANT	HIS
707.1	Decubitus ulcer	dermatologic	rs467843	TRAPPC13	5	64945715	A	G	G	0.818644	0.0641021	0.72199	0.928237	0.00179824	0.769863	1	422	48763	-0.089724	1.7259e-06	A2_Trans	CODING_TRANSCRIPT_INTRON_VARIANT	HIS
735.2	Acquired toe deformities	musculoskeletal	rs61667602	CRHR1	17	43785349	T	C	C	1.11993	0.0362971	1.04302	1.2025	0.00180555	0.769863	1	1995	44913	-0.093554	9.1279e-12	B2_trans	FIVE_PRIME_UTR_INTRON_VARIANT	HIS
420	Carditis	circulatory system	rs766826	ELF5	11	34528766	C	T	T	0.805957	0.0691955	0.703741	0.92302	0.00182324	0.769863	1	840	48365	-0.082134	1.155e-11	B2_trans	CODING_TRANSCRIPT_INTRON_VARIANT	HIS
277	Other disorders of metabolism	endocrine/metabolic	rs12567716	FOXD2	1	48197570	T	C	C	0.688681	0.119662	0.544705	0.870712	0.00182747	0.769863	1	661	48633	-0.090753	1.4878e-06	B2_trans	INTERGENIC_VARIANT	HIS
930	Allergic reaction to food	injuries & poisonings	rs12809318	FBRSL1	12	133140840	T	C	C	1.38346	0.104289	1.1277	1.69721	0.00185585	0.776147	1	387	49104	-0.062781	9.5289e-09	B2_trans	CODING_TRANSCRIPT_INTRON_VARIANT	HIS
480	Pneumonia	respiratory	rs60869999	MYO1C	17	1390948	A	T	T	1.11605	0.0352943	1.04146	1.19599	0.00186538	0.776147	1	2353	44381	0.059541	2.9039e-06	B2_trans	CODING_TRANSCRIPT_INTRON_VARIANT	HIS
297.1	Suicidal ideation	mental disorders	rs11085727	TYK2	19	10466123	C	T	T	0.898985	0.0342786	0.840571	0.961458	0.00189273	0.776147	1	1539	45644	0.17253	2.3333e-18	A2_Trans,B2_trans	CODING_TRANSCRIPT_INTRON_VARIANT	HIS
367.1	Myopia	sense organs	rs10774671	OAS1	12	113357193	G	A	A	1.06684	0.0208484	1.02413	1.11134	0.00191206	0.776147	1	6353	36083	0.12569	3.6032e-11	A2_Trans	SPLICE_ACCEPTOR_VARIANT	HIS
425	Cardiomyopathy	circulatory system	rs35508621	LZTFL1	3	45880481	T	C	C	0.698748	0.115635	0.557047	0.876494	0.00193537	0.776147	1	849	47608	0.38931	6.0917e-89	B2_trans	CODING_TRANSCRIPT_INTRON_VARIANT	HIS
519.9	Symptoms involving respiratory system and other chest symptoms	respiratory	rs4830964	.	23	15515319	C	G	G	0.83361	0.0587107	0.742999	0.935271	0.00193667	0.776147	1	1019	48347	0.046578	2.9701e-06	B2_trans	SEQUENCE_VARIANT	HIS
555.2	Ulcerative colitis	digestive	rs147812915	KAT7	17	47858295	C	T	T	1.48846	0.128313	1.15749	1.91406	0.00193676	0.776147	1	387	48971	0.23438	1.0943e-07	A2_Trans	INTERGENIC_VARIANT	HIS
272.12	Hyperglyceridemia	endocrine/metabolic	rs1250993	LOC101929525	10	81399565	C	G	G	0.901551	0.0334357	0.844365	0.962611	0.00193763	0.776147	1	1736	45609	0.12403	5.3767e-08	A2_Trans	INTERGENIC_VARIANT	HIS
743.2	Pathologic fracture	musculoskeletal	rs35154152	THBS3	1	155172725	T	C	C	1.49365	0.129475	1.15888	1.92511	0.00194288	0.776147	1	465	48998	-0.20528	2.3574e-11	A2_Trans	SYNONYMOUS_VARIANT	HIS
185	Cancer of prostate	neoplasms	rs10086829	COL14A1	8	121149129	G	A	A	0.88787	0.0384058	0.82349	0.957283	0.00195711	0.777364	1	536	46572	-0.097352	3.8599e-06	A2_Trans	FIVE_PRIME_UTR_INTRON_VARIANT	HIS
521.2	Dental abrasion, erosion and attrition	digestive	rs11702230	LOC101928126	21	35377591	C	T	T	0.836302	0.057765	0.746781	0.936553	0.00197005	0.777982	1	1962	46110	0.099731	3.223e-09	B2_trans	INTERGENIC_VARIANT	HIS
990	Effects radiation NOS	injuries & poisonings	rs67959919	LZTFL1	3	45871908	G	A	A	1.65702	0.163409	1.20291	2.28256	0.00199796	0.777982	1	386	49084	0.59355	1.6043e-80	A2_Trans	CODING_TRANSCRIPT_INTRON_VARIANT	HIS
227	Benign neoplasm of other endocrine glands and related structures	neoplasms	rs1405655	NR1H2	19	50882619	T	C	C	0.812149	0.0673748	0.711683	0.926799	0.0020133	0.777982	1	268	48966	0.075181	1.1208e-11	B2_trans,A2_Trans	CODING_TRANSCRIPT_INTRON_VARIANT	HIS
155.1	Malignant neoplasm of liver, primary	neoplasms	rs1453205	LOC101928196	2	19901073	C	T	T	0.81591	0.0658943	0.717056	0.928392	0.00201817	0.777982	1	125	49142	0.096992	3.6368e-06	A2_Trans	INTERGENIC_VARIANT	HIS
720.1	Spinal stenosis of lumbar region	musculoskeletal	rs35508621	LZTFL1	3	45880481	T	C	C	1.22841	0.0666494	1.07798	1.39982	0.00202494	0.777982	1	1551	45730	0.38931	6.0917e-89	B2_trans	CODING_TRANSCRIPT_INTRON_VARIANT	HIS
735.1	Flat foot	musculoskeletal	rs7089827	TFAM	10	60157611	C	T	T	1.15364	0.0463081	1.05355	1.26325	0.00202582	0.777982	1	1727	46011	-0.14471	2.0338e-06	A2_Trans	THREE_PRIME_UTR_EXON_VARIANT	HIS
443.9	Peripheral vascular disease, unspecified	circulatory system	rs505922	ABO	9	136149229	T	C	C	1.11018	0.0339619	1.03869	1.18659	0.00208686	0.796657	1	2066	45185	-0.099884	2.0889e-20	B2_trans	CODING_TRANSCRIPT_INTRON_VARIANT	HIS
720.1	Spinal stenosis of lumbar region	musculoskeletal	rs62200027	CASC20	20	6469515	G	A	A	0.907779	0.0314535	0.853507	0.965503	0.00209737	0.796657	1	1551	45730	-0.053006	3.3456e-06	B2_trans,A2_Trans	NON_CODING_TRANSCRIPT_INTRON_VARIANT	HIS
743.2	Pathologic fracture	musculoskeletal	rs67579710	THBS3	1	155173527	G	A	A	1.49057	0.129851	1.15564	1.92257	0.00211219	0.797926	1	465	48998	-0.10348	1.0252e-09	B2_trans	CODING_TRANSCRIPT_INTRON_VARIANT	HIS
735.1	Flat foot	musculoskeletal	rs1453205	LOC101928196	2	19901073	C	T	T	0.902961	0.0332591	0.845978	0.963783	0.00214707	0.804063	1	1727	46011	0.096992	3.6368e-06	A2_Trans	INTERGENIC_VARIANT	HIS
110.12	Althete's foot	infectious diseases	rs12259804	PLEKHS1	10	115573378	T	C	C	1.31814	0.0900753	1.10481	1.57266	0.00216533	0.804063	1	3559	43355	-0.27547	4.8674e-08	A2_Trans	INTERGENIC_VARIANT	HIS
569	Other disorders of intestine	digestive	rs1250993	LOC101929525	10	81399565	C	G	G	0.79246	0.0758976	0.682925	0.919563	0.0021779	0.804063	1	1267	48036	0.12403	5.3767e-08	A2_Trans	INTERGENIC_VARIANT	HIS
496.2	Chronic bronchitis	respiratory	rs1405655	NR1H2	19	50882619	T	C	C	1.15527	0.0471001	1.05339	1.26699	0.00218146	0.804063	1	1313	47406	0.075181	1.1208e-11	B2_trans,A2_Trans	CODING_TRANSCRIPT_INTRON_VARIANT	HIS
443	Peripheral vascular disease	circulatory system	rs505922	ABO	9	136149229	T	C	C	1.10584	0.0328513	1.03688	1.17938	0.00219555	0.804063	1	2144	44931	-0.099884	2.0889e-20	B2_trans	CODING_TRANSCRIPT_INTRON_VARIANT	HIS
451	Phlebitis and thrombophlebitis	circulatory system	rs505922	ABO	9	136149229	T	C	C	1.33437	0.0942215	1.10936	1.605	0.00220258	0.804063	1	546	48950	-0.099884	2.0889e-20	B2_trans	CODING_TRANSCRIPT_INTRON_VARIANT	HIS
427.12	Paroxysmal ventricular tachycardia	circulatory system	rs4830964	.	23	15515319	C	G	G	0.824324	0.0631236	0.728395	0.932886	0.00220941	0.804063	1	416	49007	0.046578	2.9701e-06	B2_trans	SEQUENCE_VARIANT	HIS
702.2	Seborrheic keratosis	dermatologic	rs9268576	HLA-DRA	6	32395641	T	C	C	0.866349	0.0469631	0.790165	0.949878	0.00225136	0.806836	1	3915	42558	0.095134	9.9752e-07	B2_trans	INTERGENIC_VARIANT	HIS
721.1	Spondylosis without myelopathy	musculoskeletal	rs2924480	ELF5	11	34529831	T	C	C	1.07126	0.0225614	1.02492	1.11969	0.00228027	0.806836	1	4163	39580	-0.11648	2.817e-07	A2_Trans	CODING_TRANSCRIPT_INTRON_VARIANT	HIS
523.32	Chronic periodontitis	digestive	rs7089827	TFAM	10	60157611	C	T	T	1.12026	0.037219	1.04145	1.20503	0.00228041	0.806836	1	2109	44171	-0.14471	2.0338e-06	A2_Trans	THREE_PRIME_UTR_EXON_VARIANT	HIS
362.8	Retinal hemorrhage/ischemia	sense organs	rs10129899	LINC00637	14	104330432	C	A	A	0.778077	0.0822474	0.662237	0.91418	0.00228144	0.806836	1	752	48669	-0.057002	2.1916e-06	B2_trans	INTERGENIC_VARIANT	HIS
747	Cardiac and circulatory congenital anomalies	congenital anomalies	rs13050728	IFNAR2	21	34615210	T	C	C	1.27551	0.079966	1.09048	1.49194	0.00234109	0.806836	1	566	48827	-0.10657	4.0686e-21	B2_trans,A2_Trans	CODING_TRANSCRIPT_INTRON_VARIANT	HIS
585.33	Chronic Kidney Disease, Stage III	genitourinary	rs11085727	TYK2	19	10466123	C	T	T	1.09853	0.0308854	1.03401	1.16709	0.00234462	0.806836	1	995	45708	0.17253	2.3333e-18	A2_Trans,B2_trans	CODING_TRANSCRIPT_INTRON_VARIANT	HIS
1000	NA	NA	rs2277732	DPP9	19	4723670	C	A	A	1.26124	0.0762813	1.08609	1.46463	0.00234517	0.806836	1	731	48536	0.11697	6.1912e-22	B2_trans,A2_Trans	FIVE_PRIME_UTR_INTRON_VARIANT	HIS
593.1	Gross hematuria	genitourinary	rs9367106	LOC100505711	6	41483390	G	C	C	1.18662	0.0562383	1.06278	1.3249	0.00234542	0.806836	1	966	47612	0.20225	3.4038e-11	B2_trans	INTERGENIC_VARIANT	HIS
694.1	Vitiligo	dermatologic	rs111837807	CCHCR1	6	31121232	T	C	C	0.637152	0.148153	0.476579	0.851827	0.00234667	0.806836	1	146	49310	0.20363	2.152e-11	A2_Trans,B2_trans	CODING_TRANSCRIPT_INTRON_VARIANT	HIS
873	NA	NA	rs2284028	NCF4	22	37265172	A	C	C	0.546832	0.19844	0.370631	0.806801	0.00235173	0.806836	1	967	48543	0.31271	4.1737e-06	A2_Trans	CODING_TRANSCRIPT_INTRON_VARIANT	HIS
740.11	Osteoarthrosis, localized, primary	musculoskeletal	rs9577395	ATP11A	13	113534984	C	G	G	1.07977	0.0252566	1.02762	1.13457	0.00237603	0.806836	1	3827	39165	0.064829	8.6068e-07	B2_trans,A2_Trans	CODING_TRANSCRIPT_INTRON_VARIANT	HIS
510	Other diseases of lung	respiratory	rs111837807	CCHCR1	6	31121232	T	C	C	0.797517	0.0744607	0.689222	0.922829	0.00237728	0.806836	1	1594	47100	0.20363	2.152e-11	A2_Trans,B2_trans	CODING_TRANSCRIPT_INTRON_VARIANT	HIS
508	Pulmonary collapse; interstitial and compensatory emphysema	respiratory	rs3746539	PTPRT	20	40702071	G	A	A	1.23188	0.0686459	1.07681	1.40929	0.00238181	0.806836	1	1268	48022	0.05405	1.7723e-06	B2_trans	THREE_PRIME_UTR_EXON_VARIANT	HIS
859	Complication due to other implant and internal device	injuries & poisonings	rs9896243	NSF	17	44826056	C	G	G	0.612714	0.161274	0.446664	0.840493	0.00238608	0.806836	1	421	49135	-0.13155	3.2234e-08	A2_Trans	CODING_TRANSCRIPT_INTRON_VARIANT	HIS
281.9	Deficiency anemias	hematopoietic	rs147812915	KAT7	17	47858295	C	T	T	1.68279	0.171489	1.20243	2.35506	0.00240601	0.806836	1	450	49111	0.23438	1.0943e-07	A2_Trans	INTERGENIC_VARIANT	HIS
573.5	Jaundice (not of newborn)	digestive	rs9367106	LOC100505711	6	41483390	G	C	C	0.653614	0.140165	0.496606	0.860261	0.00241464	0.806836	1	398	49131	0.20225	3.4038e-11	B2_trans	INTERGENIC_VARIANT	HIS
274.1	Gout	endocrine/metabolic	rs111783124	LOC101928126	21	35362848	G	A	A	0.877707	0.0430529	0.806683	0.954984	0.00244688	0.806836	1	911	46028	0.13532	2.1558e-07	A2_Trans	INTERGENIC_VARIANT	HIS
420	Carditis	circulatory system	rs2924480	ELF5	11	34529831	T	C	C	0.81314	0.0682844	0.711282	0.929585	0.00245147	0.806836	1	840	48365	-0.11648	2.817e-07	A2_Trans	CODING_TRANSCRIPT_INTRON_VARIANT	HIS
242.1	Graves' disease	endocrine/metabolic	rs9268576	HLA-DRA	6	32395641	T	C	C	1.50689	0.135389	1.15568	1.96483	0.00245626	0.806836	1	91	49439	0.095134	9.9752e-07	B2_trans	INTERGENIC_VARIANT	HIS
705.3	Hidradenitis	dermatologic	rs9896243	NSF	17	44826056	C	G	G	1.45034	0.12277	1.14017	1.8449	0.00245828	0.806836	1	199	49357	-0.13155	3.2234e-08	A2_Trans	CODING_TRANSCRIPT_INTRON_VARIANT	HIS
836	Traumatic arthropathy	injuries & poisonings	rs147812915	KAT7	17	47858295	C	T	T	0.713108	0.111707	0.572888	0.887649	0.00247115	0.806836	1	1001	47918	0.23438	1.0943e-07	A2_Trans	INTERGENIC_VARIANT	HIS
519	Other diseases of respiratory system, not elsewhere classified	respiratory	rs9501257	HLA-DPB1	6	33055355	A	G	G	1.22746	0.0677577	1.07481	1.40179	0.00248843	0.806836	1	2169	46544	0.17269	4.1339e-08	A2_Trans	THREE_PRIME_UTR_EXON_VARIANT	HIS
705.1	Dyshidrosis	dermatologic	rs915823	TMPRSS2	21	42851454	A	C	C	1.47667	0.128941	1.14691	1.90125	0.00250262	0.806836	1	369	49168	-0.066039	1.6687e-06	B2_trans	CODING_TRANSCRIPT_INTRON_VARIANT	HIS
202.2	Non-Hodgkins lymphoma	neoplasms	rs7960611	CLEC1A	12	10230416	G	A	A	1.29698	0.0860502	1.09569	1.53526	0.00251124	0.806836	1	172	49210	-0.1584	3.3086e-07	A2_Trans	CODING_TRANSCRIPT_INTRON_VARIANT	HIS
425	Cardiomyopathy	circulatory system	rs67959919	LZTFL1	3	45871908	G	A	A	0.709712	0.113467	0.568196	0.886473	0.00251128	0.806836	1	849	47608	0.59355	1.6043e-80	A2_Trans	CODING_TRANSCRIPT_INTRON_VARIANT	HIS
276.5	Hypovolemia	endocrine/metabolic	rs76073397	MIR548H2	16	11386452	T	C	C	1.24642	0.0729378	1.08039	1.43797	0.00252707	0.806836	1	3331	44635	0.14454	9.6663e-07	A2_Trans,B2_trans	INTERGENIC_VARIANT	HIS
411.1	Unstable angina (intermediate coronary syndrome)	circulatory system	rs7579014	BCL11A	2	60707894	G	A	A	0.872788	0.0450588	0.799014	0.953373	0.00253043	0.806836	1	1321	47193	-0.05629	1.2614e-06	B2_trans	CODING_TRANSCRIPT_INTRON_VARIANT	HIS
523.31	Acute periodontitis	digestive	rs6869036	MGAT1	5	180223327	C	T	T	1.30941	0.089346	1.09907	1.56001	0.00255101	0.809684	1	2289	43541	0.25536	1.7578e-06	A2_Trans	FIVE_PRIME_UTR_INTRON_VARIANT	HIS
277.4	Disorders of bilirubin excretion	endocrine/metabolic	rs12660421	FOXP4-AS1	6	41488378	G	A	A	0.666603	0.13451	0.512121	0.867686	0.00256904	0.810631	1	471	49035	0.35506	1.1424e-09	A2_Trans	DOWNSTREAM_GENE_VARIANT	HIS
772.4	Rhabdomyolysis	symptoms	rs77534576	DLX4	17	47940666	C	T	T	0.426154	0.283096	0.244678	0.74223	0.00258722	0.810631	1	293	49214	0.20794	1.7585e-10	B2_trans	INTERGENIC_VARIANT	HIS
327.41	Organic or persistent insomnia	neurological	rs76073397	MIR548H2	16	11386452	T	C	C	1.44953	0.123296	1.13835	1.84576	0.00260417	0.810631	1	823	48401	0.14454	9.6663e-07	A2_Trans,B2_trans	INTERGENIC_VARIANT	HIS
420.2	Pericarditis	circulatory system	rs13050728	IFNAR2	21	34615210	T	C	C	1.31767	0.0917067	1.10089	1.57713	0.00262871	0.810631	1	368	49109	-0.10657	4.0686e-21	B2_trans,A2_Trans	CODING_TRANSCRIPT_INTRON_VARIANT	HIS
772.3	Muscle weakness	symptoms	rs7671107	LOC101929161	4	25449225	G	A	A	1.11083	0.0349506	1.03728	1.18959	0.0026364	0.810631	1	2396	44859	-0.064456	1.0803e-06	B2_trans	INTERGENIC_VARIANT	HIS
562.1	Diverticulosis	digestive	rs495828	ABO	9	136154867	G	T	T	0.904871	0.033265	0.847757	0.965833	0.00265541	0.810631	1	4783	40939	-0.13432	6.5649e-10	A2_Trans	UPSTREAM_GENE_VARIANT	HIS
296.1	Bipolar	mental disorders	rs581342	LMNA	1	156095466	T	C	C	0.868563	0.046941	0.792218	0.952264	0.00268237	0.810631	1	1031	45715	0.090245	2.6355e-07	B2_trans	CODING_TRANSCRIPT_INTRON_VARIANT	HIS
365	Glaucoma	sense organs	rs8080583	KANSL1	17	44162597	C	A	A	1.06802	0.021922	1.02311	1.11491	0.00268254	0.810631	1	2369	37872	-0.12662	2.0785e-08	A2_Trans	CODING_TRANSCRIPT_INTRON_VARIANT	HIS
783	Fever of unknown origin	symptoms	rs8052423	SLC22A31	16	89269178	G	T	T	0.827666	0.0630229	0.731492	0.936484	0.00268895	0.810631	1	3017	45302	0.13037	1.0019e-06	A2_Trans	UPSTREAM_GENE_VARIANT	HIS
070.9	Hepatitis NOS	infectious diseases	rs35154152	THBS3	1	155172725	T	C	C	1.39287	0.110419	1.12181	1.72941	0.00269124	0.810631	1	696	48658	-0.20528	2.3574e-11	A2_Trans	SYNONYMOUS_VARIANT	HIS
580.32	Nephritis and nephropathy with pathological lesion	genitourinary	rs3746539	PTPRT	20	40702071	G	A	A	1.36935	0.104777	1.11514	1.68152	0.00269942	0.810631	1	221	49337	0.05405	1.7723e-06	B2_trans	THREE_PRIME_UTR_EXON_VARIANT	HIS
599.9	Other abnormality of urination	genitourinary	rs111837807	CCHCR1	6	31121232	T	C	C	0.834833	0.0602689	0.74182	0.939508	0.00274175	0.810631	1	2045	46202	0.20363	2.152e-11	A2_Trans,B2_trans	CODING_TRANSCRIPT_INTRON_VARIANT	HIS
415	Pulmonary heart disease	circulatory system	rs67959919	LZTFL1	3	45871908	G	A	A	0.702493	0.117942	0.557506	0.885186	0.00275343	0.810631	1	917	47655	0.59355	1.6043e-80	A2_Trans	CODING_TRANSCRIPT_INTRON_VARIANT	HIS
440.2	Atherosclerosis of the extremities	circulatory system	rs766826	ELF5	11	34528766	C	T	T	0.845434	0.0561884	0.757272	0.943859	0.00280572	0.810631	1	913	47993	-0.082134	1.155e-11	B2_trans	CODING_TRANSCRIPT_INTRON_VARIANT	HIS
807	Fracture of ribs	injuries & poisonings	rs2924480	ELF5	11	34529831	T	C	C	0.811759	0.0698031	0.707963	0.930773	0.00281076	0.810631	1	855	48367	-0.11648	2.817e-07	A2_Trans	CODING_TRANSCRIPT_INTRON_VARIANT	HIS
598	Abnormal findings on examination of urine	genitourinary	rs9461128	TMEM14B	6	10753875	T	C	C	0.615143	0.162702	0.447182	0.84619	0.00282235	0.810631	1	1472	47787	0.13046	3.4269e-06	B2_trans	CODING_TRANSCRIPT_INTRON_VARIANT	HIS
740	Osteoarthrosis	musculoskeletal	rs10774671	OAS1	12	113357193	G	A	A	0.950824	0.0168854	0.919872	0.982818	0.00282305	0.810631	1	5126	27746	0.12569	3.6032e-11	A2_Trans	SPLICE_ACCEPTOR_VARIANT	HIS
415	Pulmonary heart disease	circulatory system	rs35508621	LZTFL1	3	45880481	T	C	C	0.699589	0.119634	0.553364	0.884455	0.00282378	0.810631	1	917	47655	0.38931	6.0917e-89	B2_trans	CODING_TRANSCRIPT_INTRON_VARIANT	HIS
711.1	Pyogenic arthritis	musculoskeletal	rs12809318	FBRSL1	12	133140840	T	C	C	0.731381	0.104768	0.595614	0.898094	0.00282788	0.810631	1	219	49318	-0.062781	9.5289e-09	B2_trans	CODING_TRANSCRIPT_INTRON_VARIANT	HIS
411.3	Angina pectoris	circulatory system	rs60305836	CDH8	16	61709381	A	C	C	0.875989	0.0443535	0.803054	0.955547	0.00283433	0.810631	1	2436	44468	0.086719	1.1846e-06	B2_trans	CODING_TRANSCRIPT_INTRON_VARIANT	HIS
275.5	Disorders of calcium/phosphorus metabolism	endocrine/metabolic	rs35508621	LZTFL1	3	45880481	T	C	C	1.38377	0.108827	1.11797	1.71276	0.00283905	0.810631	1	955	48017	0.38931	6.0917e-89	B2_trans	CODING_TRANSCRIPT_INTRON_VARIANT	HIS
420	Carditis	circulatory system	rs13050728	IFNAR2	21	34615210	T	C	C	1.21361	0.0648697	1.06872	1.37815	0.00284085	0.810631	1	840	48365	-0.10657	4.0686e-21	B2_trans,A2_Trans	CODING_TRANSCRIPT_INTRON_VARIANT	HIS
180.3	Cervical intraepithelial neoplasia [CIN] [Cervical dysplasia]	neoplasms	rs2277732	DPP9	19	4723670	C	A	A	0.703794	0.11774	0.558759	0.886474	0.00285034	0.810631	1	173	49295	0.11697	6.1912e-22	B2_trans,A2_Trans	FIVE_PRIME_UTR_INTRON_VARIANT	HIS
523.3	Periodontitis (acute or chronic)	digestive	rs7089827	TFAM	10	60157611	C	T	T	1.09273	0.0297264	1.03088	1.15828	0.00285371	0.810631	1	2793	40986	-0.14471	2.0338e-06	A2_Trans	THREE_PRIME_UTR_EXON_VARIANT	HIS
702	Degenerative skin conditions and other dermatoses	dermatologic	rs9268576	HLA-DRA	6	32395641	T	C	C	0.882737	0.0418493	0.813222	0.958194	0.00287871	0.810631	1	4029	41452	0.095134	9.9752e-07	B2_trans	INTERGENIC_VARIANT	HIS
519.8	Other diseases of respiratory system, NEC	respiratory	rs60305836	CDH8	16	61709381	A	C	C	0.572085	0.18748	0.396166	0.826121	0.00289366	0.810631	1	896	48658	0.086719	1.1846e-06	B2_trans	CODING_TRANSCRIPT_INTRON_VARIANT	HIS
550.5	Ventral hernia	digestive	rs9268576	HLA-DRA	6	32395641	T	C	C	1.26536	0.0790513	1.08374	1.47742	0.00290807	0.810631	1	751	48217	0.095134	9.9752e-07	B2_trans	INTERGENIC_VARIANT	HIS
577.1	Acute pancreatitis	digestive	rs9501257	HLA-DPB1	6	33055355	A	G	G	0.771576	0.0871519	0.650422	0.915299	0.00292522	0.810631	1	490	48426	0.17269	4.1339e-08	A2_Trans	THREE_PRIME_UTR_EXON_VARIANT	HIS
425.1	Primary/intrinsic cardiomyopathies	circulatory system	rs9577395	ATP11A	13	113534984	C	G	G	0.841315	0.0580912	0.750778	0.942771	0.00293522	0.810631	1	732	47798	0.064829	8.6068e-07	B2_trans,A2_Trans	CODING_TRANSCRIPT_INTRON_VARIANT	HIS
496.2	Chronic bronchitis	respiratory	rs7671107	LOC101929161	4	25449225	G	A	A	1.17366	0.0538462	1.05611	1.3043	0.00294102	0.810631	1	1313	47406	-0.064456	1.0803e-06	B2_trans	INTERGENIC_VARIANT	HIS
327.3	Sleep apnea	neurological	rs915823	TMPRSS2	21	42851454	A	C	C	1.06433	0.0209679	1.02148	1.10898	0.0029453	0.810631	1	2453	28941	-0.066039	1.6687e-06	B2_trans	CODING_TRANSCRIPT_INTRON_VARIANT	HIS
218	Benign neoplasm of uterus	neoplasms	rs9896243	NSF	17	44826056	C	G	G	0.711224	0.114666	0.568072	0.890451	0.00296023	0.810631	1	246	49092	-0.13155	3.2234e-08	A2_Trans	CODING_TRANSCRIPT_INTRON_VARIANT	HIS
740.2	Osteoarthrosis, generalized	musculoskeletal	rs7671107	LOC101929161	4	25449225	G	A	A	1.14998	0.0470237	1.04873	1.261	0.0029615	0.810631	1	1591	46815	-0.064456	1.0803e-06	B2_trans	INTERGENIC_VARIANT	HIS
519	Other diseases of respiratory system, not elsewhere classified	respiratory	rs60869999	MYO1C	17	1390948	A	T	T	1.18481	0.0572166	1.05912	1.32541	0.00303853	0.810631	1	2169	46544	0.059541	2.9039e-06	B2_trans	CODING_TRANSCRIPT_INTRON_VARIANT	HIS
070.9	Hepatitis NOS	infectious diseases	rs67579710	THBS3	1	155173527	G	A	A	1.38802	0.110633	1.11744	1.72412	0.00304004	0.810631	1	696	48658	-0.10348	1.0252e-09	B2_trans	CODING_TRANSCRIPT_INTRON_VARIANT	HIS
686.1	Carbuncle and furuncle	dermatologic	rs35705950	MUC5B	11	1241221	G	T	T	0.654396	0.143114	0.494336	0.866282	0.00304681	0.810631	1	1180	48066	-0.11177	1.2224e-08	B2_trans,A2_Trans	UPSTREAM_GENE_VARIANT	HIS
707.2	Chronic ulcer of leg or foot	dermatologic	rs72655853	SBSPON	8	73985608	A	G	G	0.711302	0.114981	0.567782	0.891099	0.00304919	0.810631	1	722	47699	0.22523	8.3915e-07	A2_Trans	CODING_TRANSCRIPT_INTRON_VARIANT	HIS
338	Pain	neurological	rs9577395	ATP11A	13	113534984	C	G	G	1.07412	0.0241562	1.02445	1.1262	0.00307582	0.810631	1	6565	35732	0.064829	8.6068e-07	B2_trans,A2_Trans	CODING_TRANSCRIPT_INTRON_VARIANT	HIS
365.2	Primary angle-closure glaucoma	sense organs	rs60305836	CDH8	16	61709381	A	C	C	0.779749	0.0840598	0.661307	0.919405	0.00308041	0.810631	1	556	48386	0.086719	1.1846e-06	B2_trans	CODING_TRANSCRIPT_INTRON_VARIANT	HIS
742.9	Other derangement of joint	musculoskeletal	rs721917	SFTPD	10	81706324	A	G	G	0.868341	0.0477105	0.790823	0.953458	0.00308744	0.810631	1	1711	47092	0.055247	2.0819e-07	B2_trans	SYNONYMOUS_VARIANT	HIS
602	Other disorders of prostate	genitourinary	rs9268576	HLA-DRA	6	32395641	T	C	C	0.730352	0.106227	0.593078	0.8994	0.00309553	0.810631	1	904	48193	0.095134	9.9752e-07	B2_trans	INTERGENIC_VARIANT	HIS
295.2	Paranoid disorders	mental disorders	rs13050728	IFNAR2	21	34615210	T	C	C	1.30904	0.0910534	1.09509	1.5648	0.00310067	0.810631	1	368	49107	-0.10657	4.0686e-21	B2_trans,A2_Trans	CODING_TRANSCRIPT_INTRON_VARIANT	HIS
427.6	Premature beats	circulatory system	rs10086829	COL14A1	8	121149129	G	A	A	0.766194	0.090072	0.642199	0.914131	0.00310907	0.810631	1	844	48517	-0.097352	3.8599e-06	A2_Trans	FIVE_PRIME_UTR_INTRON_VARIANT	HIS
222	Benign neoplasm of male genital organs	neoplasms	rs7579014	BCL11A	2	60707894	G	A	A	1.23633	0.0717582	1.07412	1.42304	0.00311199	0.810631	1	822	48471	-0.05629	1.2614e-06	B2_trans	CODING_TRANSCRIPT_INTRON_VARIANT	HIS
575	Other biliary tract disease	digestive	rs11085727	TYK2	19	10466123	C	T	T	0.85575	0.0526929	0.771782	0.948854	0.00311336	0.810631	1	1433	47270	0.17253	2.3333e-18	A2_Trans,B2_trans	CODING_TRANSCRIPT_INTRON_VARIANT	HIS
735.23	Hallux rigidus	musculoskeletal	rs7671107	LOC101929161	4	25449225	G	A	A	1.22435	0.0684965	1.07053	1.40026	0.00312654	0.810631	1	506	48620	-0.064456	1.0803e-06	B2_trans	INTERGENIC_VARIANT	HIS
110.11	Dermatophytosis of nail	infectious diseases	rs12259804	PLEKHS1	10	115573378	T	C	C	1.20448	0.0629644	1.06465	1.36269	0.0031283	0.810631	1	4067	37658	-0.27547	4.8674e-08	A2_Trans	INTERGENIC_VARIANT	HIS
195.1	Malignant neoplasm, other	neoplasms	rs78313563	ESS2	22	19136365	G	A	A	2.08958	0.24944	1.28155	3.40709	0.00313201	0.810631	1	452	49032	0.40873	6.5914e-07	A2_Trans	UPSTREAM_GENE_VARIANT	HIS
426.24	Atrioventricular block, complete	circulatory system	rs7605877	FOXI3	2	88559025	T	C	C	0.651516	0.145128	0.490221	0.865882	0.00315481	0.810631	1	124	49339	-0.071053	3.3369e-06	B2_trans	INTERGENIC_VARIANT	HIS
275.5	Disorders of calcium/phosphorus metabolism	endocrine/metabolic	rs67959919	LZTFL1	3	45871908	G	A	A	1.37287	0.107402	1.11226	1.69453	0.00317152	0.810631	1	955	48017	0.59355	1.6043e-80	A2_Trans	CODING_TRANSCRIPT_INTRON_VARIANT	HIS
800.3	Fracture of tibia and fibula	injuries & poisonings	rs35705950	MUC5B	11	1241221	G	T	T	1.37674	0.108393	1.11324	1.70261	0.00318171	0.810631	1	336	48950	-0.11177	1.2224e-08	B2_trans,A2_Trans	UPSTREAM_GENE_VARIANT	HIS
274	Gout and other crystal arthropathies	endocrine/metabolic	rs8080583	KANSL1	17	44162597	C	A	A	1.10446	0.0337217	1.03382	1.17992	0.00321539	0.810631	1	1091	45641	-0.12662	2.0785e-08	A2_Trans	CODING_TRANSCRIPT_INTRON_VARIANT	HIS
189.2	Cancer of bladder	neoplasms	rs9268576	HLA-DRA	6	32395641	T	C	C	1.34501	0.100614	1.10429	1.63821	0.00321986	0.810631	1	259	49041	0.095134	9.9752e-07	B2_trans	INTERGENIC_VARIANT	HIS
496	Chronic airway obstruction	respiratory	rs60869999	MYO1C	17	1390948	A	T	T	1.09029	0.029359	1.02933	1.15487	0.00323531	0.810631	1	2759	42258	0.059541	2.9039e-06	B2_trans	CODING_TRANSCRIPT_INTRON_VARIANT	HIS
519.8	Other diseases of respiratory system, NEC	respiratory	rs7671107	LOC101929161	4	25449225	G	A	A	1.44613	0.125303	1.13123	1.8487	0.00323987	0.810631	1	896	48658	-0.064456	1.0803e-06	B2_trans	INTERGENIC_VARIANT	HIS
573.6	Nonspecific elevation of levels of transaminase or lactic acid dehydrogenase [LDH]	digestive	rs12660421	FOXP4-AS1	6	41488378	G	A	A	1.20561	0.0635537	1.06441	1.36554	0.00325925	0.810631	1	1780	47119	0.35506	1.1424e-09	A2_Trans	DOWNSTREAM_GENE_VARIANT	HIS
401.21	Hypertensive heart disease	circulatory system	rs7605877	FOXI3	2	88559025	T	C	C	1.15504	0.049009	1.04925	1.27149	0.0032718	0.810631	1	1754	46185	-0.071053	3.3369e-06	B2_trans	INTERGENIC_VARIANT	HIS
701.2	Scar conditions and fibrosis of skin	dermatologic	rs10129899	LINC00637	14	104330432	C	A	A	0.803142	0.0745414	0.693973	0.929484	0.00327189	0.810631	1	1136	48209	-0.057002	2.1916e-06	B2_trans	INTERGENIC_VARIANT	HIS
351	Other peripheral nerve disorders	neurological	rs55654108	PDCL3P4	3	101425703	A	G	G	1.06221	0.02053	1.02032	1.10583	0.00328353	0.810631	1	3991	37570	-0.05662	1.0636e-06	B2_trans	INTERGENIC_VARIANT	HIS
338.2	Chronic pain	neurological	rs9577395	ATP11A	13	113534984	C	G	G	1.08296	0.0271538	1.02684	1.14216	0.00333309	0.810631	1	4854	39405	0.064829	8.6068e-07	B2_trans,A2_Trans	CODING_TRANSCRIPT_INTRON_VARIANT	HIS
362.31	Separation of retinal layers	sense organs	rs147812915	KAT7	17	47858295	C	T	T	1.56909	0.153522	1.16136	2.11995	0.00334205	0.810631	1	202	49306	0.23438	1.0943e-07	A2_Trans	INTERGENIC_VARIANT	HIS
242	Thyrotoxicosis with or without goiter	endocrine/metabolic	rs9268576	HLA-DRA	6	32395641	T	C	C	1.30231	0.0900293	1.09164	1.55363	0.00334703	0.810631	1	394	48773	0.095134	9.9752e-07	B2_trans	INTERGENIC_VARIANT	HIS
969	Poisoning by psychotropic agents	injuries & poisonings	rs1405655	NR1H2	19	50882619	T	C	C	1.30311	0.0903022	1.09173	1.55542	0.00336892	0.810631	1	448	49043	0.075181	1.1208e-11	B2_trans,A2_Trans	CODING_TRANSCRIPT_INTRON_VARIANT	HIS
281.12	Other vitamin B12 deficiency anemia	hematopoietic	rs12809318	FBRSL1	12	133140840	T	C	C	0.861284	0.0509495	0.779432	0.951732	0.00337921	0.810631	1	716	48044	-0.062781	9.5289e-09	B2_trans	CODING_TRANSCRIPT_INTRON_VARIANT	HIS
252.1	Hyperparathyroidism	endocrine/metabolic	rs732990	CIB4	2	26842146	C	G	G	1.23398	0.0717814	1.07203	1.42039	0.003401	0.810631	1	282	49046	0.056389	5.6358e-07	B2_trans	CODING_TRANSCRIPT_INTRON_VARIANT	HIS
1100	NA	NA	rs9268576	HLA-DRA	6	32395641	T	C	C	0.780453	0.0846771	0.661103	0.921348	0.0034184	0.810631	1	1791	46953	0.095134	9.9752e-07	B2_trans	INTERGENIC_VARIANT	HIS
696.4	Psoriasis	dermatologic	rs55654108	PDCL3P4	3	101425703	A	G	G	0.873169	0.0463495	0.797343	0.956205	0.00343157	0.810631	1	580	47754	-0.05662	1.0636e-06	B2_trans	INTERGENIC_VARIANT	HIS
585.33	Chronic Kidney Disease, Stage III	genitourinary	rs147812915	KAT7	17	47858295	C	T	T	0.845276	0.0574554	0.755253	0.94603	0.00343786	0.810631	1	995	45708	0.23438	1.0943e-07	A2_Trans	INTERGENIC_VARIANT	HIS
733.4	Aseptic necrosis of bone	musculoskeletal	rs10774671	OAS1	12	113357193	G	A	A	1.37431	0.108726	1.11055	1.70072	0.00345168	0.810631	1	147	49368	0.12569	3.6032e-11	A2_Trans	SPLICE_ACCEPTOR_VARIANT	HIS
427.2	Atrial fibrillation and flutter	circulatory system	rs35705950	MUC5B	11	1241221	G	T	T	0.852697	0.0544986	0.766312	0.948821	0.00345635	0.810631	1	803	45939	-0.11177	1.2224e-08	B2_trans,A2_Trans	UPSTREAM_GENE_VARIANT	HIS
425	Cardiomyopathy	circulatory system	rs9577395	ATP11A	13	113534984	C	G	G	0.84815	0.0563387	0.759482	0.947171	0.00346297	0.810631	1	849	47608	0.064829	8.6068e-07	B2_trans,A2_Trans	CODING_TRANSCRIPT_INTRON_VARIANT	HIS
737.3	Kyphoscoliosis and scoliosis	musculoskeletal	rs9896243	NSF	17	44826056	C	G	G	0.674992	0.134496	0.51858	0.878582	0.00347329	0.810631	1	576	48921	-0.13155	3.2234e-08	A2_Trans	CODING_TRANSCRIPT_INTRON_VARIANT	HIS
401	Hypertension	circulatory system	rs61667602	CRHR1	17	43785349	T	C	C	1.07075	0.0233906	1.02277	1.12098	0.00347352	0.810631	1	2738	18301	-0.093554	9.1279e-12	B2_trans	FIVE_PRIME_UTR_INTRON_VARIANT	HIS
530.3	Stricture and stenosis of esophagus	digestive	rs9501257	HLA-DPB1	6	33055355	A	G	G	1.48562	0.135502	1.13912	1.93752	0.00348663	0.810631	1	326	49221	0.17269	4.1339e-08	A2_Trans	THREE_PRIME_UTR_EXON_VARIANT	HIS
727.1	Synovitis and tenosynovitis	musculoskeletal	rs1405655	NR1H2	19	50882619	T	C	C	1.08656	0.0284273	1.02768	1.14882	0.00349631	0.810631	1	2314	44440	0.075181	1.1208e-11	B2_trans,A2_Trans	CODING_TRANSCRIPT_INTRON_VARIANT	HIS
250.23	Type 2 diabetes with ophthalmic manifestations	endocrine/metabolic	rs467843	TRAPPC13	5	64945715	A	G	G	0.930977	0.0244904	0.887346	0.976754	0.00349653	0.810631	1	2210	42985	-0.089724	1.7259e-06	A2_Trans	CODING_TRANSCRIPT_INTRON_VARIANT	HIS
364.1	Corneal opacity	sense organs	rs732990	CIB4	2	26842146	C	G	G	0.860891	0.0513332	0.778491	0.952014	0.0035236	0.810631	1	975	47889	0.056389	5.6358e-07	B2_trans	CODING_TRANSCRIPT_INTRON_VARIANT	HIS
327.32	Obstructive sleep apnea	neurological	rs915823	TMPRSS2	21	42851454	A	C	C	1.06613	0.0219453	1.02124	1.11298	0.00352548	0.810631	1	2706	32087	-0.066039	1.6687e-06	B2_trans	CODING_TRANSCRIPT_INTRON_VARIANT	HIS
411.3	Angina pectoris	circulatory system	rs11085727	TYK2	19	10466123	C	T	T	1.09675	0.0316783	1.03073	1.16701	0.003552	0.810631	1	2436	44468	0.17253	2.3333e-18	A2_Trans,B2_trans	CODING_TRANSCRIPT_INTRON_VARIANT	HIS
711	Arthropathy associated with infections	musculoskeletal	rs5023077	FBRSL1	12	133141973	T	C	C	0.777044	0.0865605	0.655791	0.920717	0.00356552	0.810631	1	364	49067	-0.090901	1.5172e-06	A2_Trans	CODING_TRANSCRIPT_INTRON_VARIANT	HIS
427	Cardiac dysrhythmias	circulatory system	rs35705950	MUC5B	11	1241221	G	T	T	0.909197	0.0326742	0.852797	0.969327	0.0035751	0.810631	1	5782	34238	-0.11177	1.2224e-08	B2_trans,A2_Trans	UPSTREAM_GENE_VARIANT	HIS
555	Inflammatory bowel disease and other gastroenteritis and colitis	digestive	rs9577395	ATP11A	13	113534984	C	G	G	0.766089	0.0914896	0.640329	0.916548	0.00358624	0.810631	1	464	48769	0.064829	8.6068e-07	B2_trans,A2_Trans	CODING_TRANSCRIPT_INTRON_VARIANT	HIS
275.5	Disorders of calcium/phosphorus metabolism	endocrine/metabolic	rs2284028	NCF4	22	37265172	A	C	C	0.753132	0.0973634	0.622293	0.911479	0.00359205	0.810631	1	955	48017	0.31271	4.1737e-06	A2_Trans	CODING_TRANSCRIPT_INTRON_VARIANT	HIS
593.1	Gross hematuria	genitourinary	rs12660421	FOXP4-AS1	6	41488378	G	A	A	1.17773	0.0561928	1.05491	1.31485	0.00360063	0.810631	1	966	47612	0.35506	1.1424e-09	A2_Trans	DOWNSTREAM_GENE_VARIANT	HIS
362.22	Macular degeneration, wet	sense organs	rs7960611	CLEC1A	12	10230416	G	A	A	0.75744	0.0954306	0.628228	0.913227	0.00360123	0.810631	1	178	49299	-0.1584	3.3086e-07	A2_Trans	CODING_TRANSCRIPT_INTRON_VARIANT	HIS
594.1	Calculus of kidney	genitourinary	rs117169628	SLC22A31	16	89262657	G	A	A	1.14109	0.045341	1.04406	1.24714	0.00360329	0.810631	1	1524	45486	0.081201	5.77e-07	B2_trans	SYNONYMOUS_VARIANT	HIS
428.1	Congestive heart failure (CHF) NOS	circulatory system	rs495828	ABO	9	136154867	G	T	T	1.12095	0.0392226	1.038	1.21052	0.003604	0.810631	1	1347	45979	-0.13432	6.5649e-10	A2_Trans	UPSTREAM_GENE_VARIANT	HIS
153.3	Malignant neoplasm of rectum, rectosigmoid junction, and anus	neoplasms	rs7605877	FOXI3	2	88559025	T	C	C	1.41872	0.120172	1.121	1.79551	0.00360894	0.810631	1	157	49345	-0.071053	3.3369e-06	B2_trans	INTERGENIC_VARIANT	HIS
571.8	Liver abscess and sequelae of chronic liver disease	digestive	rs111837807	CCHCR1	6	31121232	T	C	C	0.776595	0.0868834	0.654997	0.920767	0.00361354	0.810631	1	416	48628	0.20363	2.152e-11	A2_Trans,B2_trans	CODING_TRANSCRIPT_INTRON_VARIANT	HIS
735	Acquired foot deformities	musculoskeletal	rs55654108	PDCL3P4	3	101425703	A	G	G	1.06775	0.0225386	1.02161	1.11598	0.00363069	0.810631	1	3389	40005	-0.05662	1.0636e-06	B2_trans	INTERGENIC_VARIANT	HIS
519	Other diseases of respiratory system, not elsewhere classified	respiratory	rs111837807	CCHCR1	6	31121232	T	C	C	0.809254	0.0727916	0.701657	0.933351	0.00364318	0.810631	1	2169	46544	0.20363	2.152e-11	A2_Trans,B2_trans	CODING_TRANSCRIPT_INTRON_VARIANT	HIS
696.41	Psoriasis vulgaris	dermatologic	rs55654108	PDCL3P4	3	101425703	A	G	G	0.871495	0.0473329	0.794282	0.956213	0.00366179	0.810631	1	570	47822	-0.05662	1.0636e-06	B2_trans	INTERGENIC_VARIANT	HIS
276.4	Acid-base balance disorder	endocrine/metabolic	rs1405655	NR1H2	19	50882619	T	C	C	1.14751	0.0473983	1.04571	1.25922	0.00369741	0.810631	1	1410	47333	0.075181	1.1208e-11	B2_trans,A2_Trans	CODING_TRANSCRIPT_INTRON_VARIANT	HIS
271.3	Intestinal disaccharidase deficiencies and disaccharide malabsorption	endocrine/metabolic	rs766826	ELF5	11	34528766	C	T	T	0.883163	0.0428087	0.812086	0.960461	0.00370394	0.810631	1	1685	46596	-0.082134	1.155e-11	B2_trans	CODING_TRANSCRIPT_INTRON_VARIANT	HIS
740	Osteoarthrosis	musculoskeletal	rs9367106	LOC100505711	6	41483390	G	C	C	0.941484	0.0207846	0.903901	0.980629	0.0037186	0.810631	1	5126	27746	0.20225	3.4038e-11	B2_trans	INTERGENIC_VARIANT	HIS
502	Postinflammatory pulmonary fibrosis	respiratory	rs78313563	ESS2	22	19136365	G	A	A	1.89022	0.2195	1.22935	2.90638	0.00372372	0.810631	1	372	49002	0.40873	6.5914e-07	A2_Trans	UPSTREAM_GENE_VARIANT	HIS
153.2	Colon cancer	neoplasms	rs721917	SFTPD	10	81706324	A	G	G	0.850573	0.0558363	0.762402	0.948942	0.00374884	0.810631	1	358	48707	0.055247	2.0819e-07	B2_trans	SYNONYMOUS_VARIANT	HIS
496.1	Emphysema	respiratory	rs1405655	NR1H2	19	50882619	T	C	C	1.26606	0.0813938	1.07937	1.48503	0.00375118	0.810631	1	506	48916	0.075181	1.1208e-11	B2_trans,A2_Trans	CODING_TRANSCRIPT_INTRON_VARIANT	HIS
362.27	Drusen (degenerative) of retina	sense organs	rs76423999	SLC12A7	5	1098067	T	A	A	0.762436	0.0935908	0.634656	0.915942	0.00375414	0.810631	1	910	48339	0.18412	3.8813e-07	A2_Trans	CODING_TRANSCRIPT_INTRON_VARIANT	HIS
520	Disorders of tooth development	digestive	rs10086829	COL14A1	8	121149129	G	A	A	1.2904	0.088066	1.08583	1.53351	0.00379139	0.810631	1	1836	47374	-0.097352	3.8599e-06	A2_Trans	FIVE_PRIME_UTR_INTRON_VARIANT	HIS
696	Psoriasis and related disorders	dermatologic	rs55654108	PDCL3P4	3	101425703	A	G	G	0.876627	0.0455004	0.801835	0.958396	0.00380501	0.810631	1	728	47553	-0.05662	1.0636e-06	B2_trans	INTERGENIC_VARIANT	HIS
474.1	Acute tonsillitis	respiratory	rs2284028	NCF4	22	37265172	A	C	C	1.48789	0.137329	1.13678	1.94745	0.00380973	0.810631	1	789	48724	0.31271	4.1737e-06	A2_Trans	CODING_TRANSCRIPT_INTRON_VARIANT	HIS
110.2	Dermatomycoses	infectious diseases	rs10129899	LINC00637	14	104330432	C	A	A	1.22756	0.070874	1.06835	1.41049	0.00381737	0.810631	1	947	48299	-0.057002	2.1916e-06	B2_trans	INTERGENIC_VARIANT	HIS
510	Other diseases of lung	respiratory	rs2284028	NCF4	22	37265172	A	C	C	0.777735	0.0868968	0.655942	0.922144	0.00381912	0.810631	1	1594	47100	0.31271	4.1737e-06	A2_Trans	CODING_TRANSCRIPT_INTRON_VARIANT	HIS
367.8	Hypermetropia	sense organs	rs9268576	HLA-DRA	6	32395641	T	C	C	0.905807	0.0342056	0.847071	0.968615	0.00382551	0.810631	1	5583	37517	0.095134	9.9752e-07	B2_trans	INTERGENIC_VARIANT	HIS
362.3	Other nondiabetic retinopathy	sense organs	rs7671107	LOC101929161	4	25449225	G	A	A	0.873878	0.0466206	0.797567	0.95749	0.00383104	0.810631	1	1668	46841	-0.064456	1.0803e-06	B2_trans	INTERGENIC_VARIANT	HIS
274	Gout and other crystal arthropathies	endocrine/metabolic	rs111783124	LOC101928126	21	35362848	G	A	A	0.886754	0.0415652	0.817377	0.962018	0.00383341	0.810631	1	1091	45641	0.13532	2.1558e-07	A2_Trans	INTERGENIC_VARIANT	HIS
218.1	Uterine leiomyoma	neoplasms	rs9896243	NSF	17	44826056	C	G	G	0.718806	0.114214	0.574636	0.899148	0.00384332	0.810631	1	209	49136	-0.13155	3.2234e-08	A2_Trans	CODING_TRANSCRIPT_INTRON_VARIANT	HIS
041.1	Staphylococcus infections	infectious diseases	rs111837807	CCHCR1	6	31121232	T	C	C	0.785371	0.0835858	0.666694	0.925174	0.00384722	0.810631	1	1113	47861	0.20363	2.152e-11	A2_Trans,B2_trans	CODING_TRANSCRIPT_INTRON_VARIANT	HIS
514.2	Solitary pulmonary nodule	respiratory	rs622568	SEC61G	7	54647894	A	C	C	0.848426	0.056874	0.758932	0.948474	0.0038511	0.810631	1	1264	47251	0.11965	2.6006e-06	A2_Trans	INTERGENIC_VARIANT	HIS
295.3	Psychosis	mental disorders	rs4830964	.	23	15515319	C	G	G	0.922573	0.0278925	0.873491	0.974412	0.00386123	0.810631	1	1191	46831	0.046578	2.9701e-06	B2_trans	SEQUENCE_VARIANT	HIS
172	Skin cancer	neoplasms	rs13179014	SPEF2	5	35693227	A	C	C	1.13962	0.0452378	1.04293	1.24528	0.00386327	0.810631	1	716	47611	-0.061249	6.1057e-07	B2_trans	CODING_TRANSCRIPT_INTRON_VARIANT	HIS
605	Erectile dysfunction [ED]	genitourinary	rs72655853	SBSPON	8	73985608	A	G	G	1.11938	0.0390425	1.03691	1.2084	0.00387181	0.810631	1	3932	33692	0.22523	8.3915e-07	A2_Trans	CODING_TRANSCRIPT_INTRON_VARIANT	HIS
272.9	Unspecified disorder of lipoid metabolism	endocrine/metabolic	rs62200027	CASC20	20	6469515	G	A	A	0.731205	0.108534	0.591091	0.904532	0.00392113	0.818492	1	562	48993	-0.053006	3.3456e-06	B2_trans,A2_Trans	NON_CODING_TRANSCRIPT_INTRON_VARIANT	HIS
574.2	Calculus of bile duct	digestive	rs76073397	MIR548H2	16	11386452	T	C	C	0.534788	0.217225	0.349365	0.818623	0.00396069	0.824274	1	367	49022	0.14454	9.6663e-07	A2_Trans,B2_trans	INTERGENIC_VARIANT	HIS
430	Intracranial hemorrhage	circulatory system	rs7560588	BCL11A	2	60727416	G	A	A	1.30087	0.0913444	1.08763	1.55592	0.00398221	0.82524	1	243	49046	-0.12371	2.3396e-07	A2_Trans	CODING_TRANSCRIPT_INTRON_VARIANT	HIS
280.1	Iron deficiency anemias, unspecified or not due to blood loss	hematopoietic	rs7560588	BCL11A	2	60727416	G	A	A	1.11899	0.0390507	1.03654	1.208	0.00399004	0.82524	1	1660	45000	-0.12371	2.3396e-07	A2_Trans	CODING_TRANSCRIPT_INTRON_VARIANT	HIS
366.1	Nonsenile Cataract	sense organs	rs77534576	DLX4	17	47940666	C	T	T	0.564241	0.198864	0.382113	0.833178	0.0040056	0.82524	1	616	48775	0.20794	1.7585e-10	B2_trans	INTERGENIC_VARIANT	HIS
227.3	Benign neoplasm of pituitary gland and craniopharyngeal duct (pouch)	neoplasms	rs1405655	NR1H2	19	50882619	T	C	C	0.773723	0.0892172	0.649597	0.921568	0.00403435	0.82524	1	83	49377	0.075181	1.1208e-11	B2_trans,A2_Trans	CODING_TRANSCRIPT_INTRON_VARIANT	HIS
599.9	Other abnormality of urination	genitourinary	rs55654108	PDCL3P4	3	101425703	A	G	G	0.877955	0.0452763	0.803402	0.959426	0.00404288	0.82524	1	2045	46202	-0.05662	1.0636e-06	B2_trans	INTERGENIC_VARIANT	HIS
599.8	Other symptoms involving urinary system	genitourinary	rs12567716	FOXD2	1	48197570	T	C	C	0.771951	0.09004	0.647064	0.920941	0.00404466	0.82524	1	1706	47283	-0.090753	1.4878e-06	B2_trans	INTERGENIC_VARIANT	HIS
458.1	Orthostatic hypotension	circulatory system	rs60305836	CDH8	16	61709381	A	C	C	0.767142	0.0922777	0.640219	0.919227	0.00407021	0.82524	1	1382	47677	0.086719	1.1846e-06	B2_trans	CODING_TRANSCRIPT_INTRON_VARIANT	HIS
110.2	Dermatomycoses	infectious diseases	rs8052423	SLC22A31	16	89269178	G	T	T	0.735481	0.106999	0.59634	0.907087	0.00408728	0.82524	1	947	48299	0.13037	1.0019e-06	A2_Trans	UPSTREAM_GENE_VARIANT	HIS
433.21	Cerebral artery occlusion, with cerebral infarction	circulatory system	rs581342	LMNA	1	156095466	T	C	C	1.18126	0.0580378	1.05425	1.32357	0.00410143	0.82524	1	820	47245	0.090245	2.6355e-07	B2_trans	CODING_TRANSCRIPT_INTRON_VARIANT	HIS
560	Intestinal obstruction without mention of hernia	digestive	rs7560588	BCL11A	2	60727416	G	A	A	1.22442	0.0705765	1.06624	1.40606	0.00412155	0.82524	1	941	48007	-0.12371	2.3396e-07	A2_Trans	CODING_TRANSCRIPT_INTRON_VARIANT	HIS
345.3	Convulsions	neurological	rs60305836	CDH8	16	61709381	A	C	C	1.18513	0.059218	1.05526	1.33099	0.00412658	0.82524	1	890	47636	0.086719	1.1846e-06	B2_trans	CODING_TRANSCRIPT_INTRON_VARIANT	HIS
357	Inflammatory and toxic neuropathy	neurological	rs5023077	FBRSL1	12	133141973	T	C	C	0.838484	0.0614241	0.74338	0.945756	0.00413172	0.82524	1	1157	47941	-0.090901	1.5172e-06	A2_Trans	CODING_TRANSCRIPT_INTRON_VARIANT	HIS
281.12	Other vitamin B12 deficiency anemia	hematopoietic	rs5023077	FBRSL1	12	133141973	T	C	C	0.86411	0.05094	0.782004	0.954837	0.00414129	0.82524	1	716	48044	-0.090901	1.5172e-06	A2_Trans	CODING_TRANSCRIPT_INTRON_VARIANT	HIS
476	Allergic rhinitis	respiratory	rs60869999	MYO1C	17	1390948	A	T	T	1.06258	0.0211788	1.01937	1.10761	0.00415811	0.82524	1	5471	33555	0.059541	2.9039e-06	B2_trans	CODING_TRANSCRIPT_INTRON_VARIANT	HIS
585.4	Chronic kidney disease, Stage I or II	genitourinary	rs35705950	MUC5B	11	1241221	G	T	T	0.735043	0.107419	0.595494	0.907295	0.00416152	0.82524	1	830	48100	-0.11177	1.2224e-08	B2_trans,A2_Trans	UPSTREAM_GENE_VARIANT	HIS
365	Glaucoma	sense organs	rs35705950	MUC5B	11	1241221	G	T	T	0.908661	0.0334301	0.851032	0.970191	0.00416758	0.82524	1	2369	37872	-0.11177	1.2224e-08	B2_trans,A2_Trans	UPSTREAM_GENE_VARIANT	HIS
696.42	Psoriatic arthropathy	dermatologic	rs495828	ABO	9	136154867	G	T	T	0.70496	0.122034	0.554995	0.895448	0.0041716	0.82524	1	82	49371	-0.13432	6.5649e-10	A2_Trans	UPSTREAM_GENE_VARIANT	HIS
280.2	Iron deficiency anemia secondary to blood loss (chronic)	hematopoietic	rs1405655	NR1H2	19	50882619	T	C	C	1.20917	0.0663104	1.0618	1.37699	0.00417903	0.82524	1	800	48454	0.075181	1.1208e-11	B2_trans,A2_Trans	CODING_TRANSCRIPT_INTRON_VARIANT	HIS
523.32	Chronic periodontitis	digestive	rs7579014	BCL11A	2	60707894	G	A	A	0.923816	0.0276891	0.875017	0.975336	0.00421158	0.827047	1	2109	44171	-0.05629	1.2614e-06	B2_trans	CODING_TRANSCRIPT_INTRON_VARIANT	HIS
427.21	Atrial fibrillation	circulatory system	rs35705950	MUC5B	11	1241221	G	T	T	0.852782	0.0556754	0.764622	0.951106	0.00423164	0.827047	1	789	46093	-0.11177	1.2224e-08	B2_trans,A2_Trans	UPSTREAM_GENE_VARIANT	HIS
588	Disorders resulting from impaired renal function	genitourinary	rs622568	SEC61G	7	54647894	A	C	C	0.81767	0.0703859	0.712304	0.938622	0.00423778	0.827047	1	387	48555	0.11965	2.6006e-06	A2_Trans	INTERGENIC_VARIANT	HIS
357	Inflammatory and toxic neuropathy	neurological	rs12809318	FBRSL1	12	133140840	T	C	C	0.839022	0.0613736	0.74393	0.946269	0.00423863	0.827047	1	1157	47941	-0.062781	9.5289e-09	B2_trans	CODING_TRANSCRIPT_INTRON_VARIANT	HIS
038.1	Gram negative septicemia	infectious diseases	rs9896243	NSF	17	44826056	C	G	G	1.41131	0.120545	1.11433	1.78743	0.0042631	0.827047	1	423	49122	-0.13155	3.2234e-08	A2_Trans	CODING_TRANSCRIPT_INTRON_VARIANT	HIS
513.3	Hypoventilation	respiratory	rs915823	TMPRSS2	21	42851454	A	C	C	1.39718	0.117045	1.11077	1.75745	0.00426954	0.827047	1	740	48743	-0.066039	1.6687e-06	B2_trans	CODING_TRANSCRIPT_INTRON_VARIANT	HIS
523.31	Acute periodontitis	digestive	rs915823	TMPRSS2	21	42851454	A	C	C	1.10709	0.0356038	1.03247	1.1871	0.00427147	0.827047	1	2289	43541	-0.066039	1.6687e-06	B2_trans	CODING_TRANSCRIPT_INTRON_VARIANT	HIS
375.1	Dry eyes	sense organs	rs10774679	OAS3	12	113374748	C	T	T	0.94471	0.0199177	0.908541	0.982319	0.00429562	0.829413	1	6018	34927	0.075824	4.6954e-12	B2_trans	UPSTREAM_GENE_VARIANT	HIS
377.3	Optic neuritis/neuropathy	sense organs	rs13179014	SPEF2	5	35693227	A	C	C	1.30194	0.0924875	1.08609	1.56069	0.00433205	0.83268	1	433	49014	-0.061249	6.1057e-07	B2_trans	CODING_TRANSCRIPT_INTRON_VARIANT	HIS
416	Cardiomegaly	circulatory system	rs111837807	CCHCR1	6	31121232	T	C	C	0.752111	0.0998641	0.618411	0.914717	0.0043365	0.83268	1	1456	47703	0.20363	2.152e-11	A2_Trans,B2_trans	CODING_TRANSCRIPT_INTRON_VARIANT	HIS
250.2	Type 2 diabetes	endocrine/metabolic	rs11085727	TYK2	19	10466123	C	T	T	1.05027	0.0172047	1.01545	1.08629	0.00435756	0.833106	1	1841	29748	0.17253	2.3333e-18	A2_Trans,B2_trans	CODING_TRANSCRIPT_INTRON_VARIANT	HIS
303.4	Somatoform disorder	mental disorders	rs2277732	DPP9	19	4723670	C	A	A	1.16294	0.0529541	1.0483	1.29013	0.00436269	0.833106	1	764	47909	0.11697	6.1912e-22	B2_trans,A2_Trans	FIVE_PRIME_UTR_INTRON_VARIANT	HIS
276.14	Hypopotassemia	endocrine/metabolic	rs60869999	MYO1C	17	1390948	A	T	T	1.12877	0.0425363	1.03848	1.22691	0.00440385	0.834598	1	2437	45303	0.059541	2.9039e-06	B2_trans	CODING_TRANSCRIPT_INTRON_VARIANT	HIS
418	Nonspecific chest pain	circulatory system	rs7089827	TFAM	10	60157611	C	T	T	1.06764	0.022987	1.02061	1.11684	0.00440854	0.834598	1	6572	29495	-0.14471	2.0338e-06	A2_Trans	THREE_PRIME_UTR_EXON_VARIANT	HIS
580	Nephritis; nephrosis; renal sclerosis	genitourinary	rs10774679	OAS3	12	113374748	C	T	T	1.18089	0.0583958	1.05318	1.32409	0.00440916	0.834598	1	714	48186	0.075824	4.6954e-12	B2_trans	UPSTREAM_GENE_VARIANT	HIS
523.3	Periodontitis (acute or chronic)	digestive	rs6869036	MGAT1	5	180223327	C	T	T	1.24416	0.0767534	1.07039	1.44613	0.0044242	0.834598	1	2793	40986	0.25536	1.7578e-06	A2_Trans	FIVE_PRIME_UTR_INTRON_VARIANT	HIS
785	Abdominal pain	symptoms	rs10774671	OAS1	12	113357193	G	A	A	0.95031	0.0179194	0.917513	0.98428	0.00445211	0.834598	1	7075	31637	0.12569	3.6032e-11	A2_Trans	SPLICE_ACCEPTOR_VARIANT	HIS
586	Other disorders of the kidney and ureters	genitourinary	rs1453205	LOC101928196	2	19901073	C	T	T	1.09612	0.032289	1.02891	1.16774	0.00447622	0.834598	1	2447	45056	0.096992	3.6368e-06	A2_Trans	INTERGENIC_VARIANT	HIS
415.2	Chronic pulmonary heart disease	circulatory system	rs67959919	LZTFL1	3	45871908	G	A	A	0.619717	0.1684	0.445504	0.862056	0.00449151	0.834598	1	803	48302	0.59355	1.6043e-80	A2_Trans	CODING_TRANSCRIPT_INTRON_VARIANT	HIS
270.3	Disorders of plasma protein metabolism	endocrine/metabolic	rs72711165	TMEM65	8	125336564	T	C	C	2.06916	0.255925	1.253	3.41695	0.00449401	0.834598	1	341	49031	0.18279	6.0907e-07	B2_trans	CODING_TRANSCRIPT_INTRON_VARIANT	HIS
222	Benign neoplasm of male genital organs	neoplasms	rs11702230	LOC101928126	21	35377591	C	T	T	0.72346	0.113939	0.578668	0.904481	0.00449611	0.834598	1	822	48471	0.099731	3.223e-09	B2_trans	INTERGENIC_VARIANT	HIS
696	Psoriasis and related disorders	dermatologic	rs10774679	OAS3	12	113374748	C	T	T	0.88768	0.0419384	0.817633	0.963728	0.00449838	0.834598	1	728	47553	0.075824	4.6954e-12	B2_trans	UPSTREAM_GENE_VARIANT	HIS
603	Other disorders of testis	genitourinary	rs10129899	LINC00637	14	104330432	C	A	A	0.854794	0.0552346	0.767089	0.952527	0.00450417	0.834598	1	822	48170	-0.057002	2.1916e-06	B2_trans	INTERGENIC_VARIANT	HIS
751	Genitourinary congenital anomalies	congenital anomalies	rs7560588	BCL11A	2	60727416	G	A	A	1.23681	0.0748482	1.06805	1.43223	0.00451806	0.834598	1	1199	47868	-0.12371	2.3396e-07	A2_Trans	CODING_TRANSCRIPT_INTRON_VARIANT	HIS
250.23	Type 2 diabetes with ophthalmic manifestations	endocrine/metabolic	rs61667602	CRHR1	17	43785349	T	C	C	1.09144	0.0308205	1.02746	1.1594	0.00452659	0.834598	1	2210	42985	-0.093554	9.1279e-12	B2_trans	FIVE_PRIME_UTR_INTRON_VARIANT	HIS
711	Arthropathy associated with infections	musculoskeletal	rs12809318	FBRSL1	12	133140840	T	C	C	0.782053	0.0866524	0.659899	0.926819	0.00455399	0.835598	1	364	49067	-0.062781	9.5289e-09	B2_trans	CODING_TRANSCRIPT_INTRON_VARIANT	HIS
371.1	Uveitis, noninfectious or NOS	sense organs	rs12259804	PLEKHS1	10	115573378	T	C	C	1.64008	0.174409	1.16522	2.30846	0.00455846	0.835598	1	340	48834	-0.27547	4.8674e-08	A2_Trans	INTERGENIC_VARIANT	HIS
803.3	Fracture of clavicle or scapula	injuries & poisonings	rs581342	LMNA	1	156095466	T	C	C	0.59954	0.180414	0.420968	0.85386	0.00457304	0.835598	1	158	49320	0.090245	2.6355e-07	B2_trans	CODING_TRANSCRIPT_INTRON_VARIANT	HIS
418	Nonspecific chest pain	circulatory system	rs76423999	SLC12A7	5	1098067	T	A	A	0.942821	0.0207674	0.905215	0.981988	0.0045801	0.835598	1	6572	29495	0.18412	3.8813e-07	A2_Trans	CODING_TRANSCRIPT_INTRON_VARIANT	HIS
367.2	Astigmatism	sense organs	rs35705950	MUC5B	11	1241221	G	T	T	0.912706	0.0322532	0.856795	0.972266	0.00462568	0.840177	1	7586	31738	-0.11177	1.2224e-08	B2_trans,A2_Trans	UPSTREAM_GENE_VARIANT	HIS
433.2	Occlusion of cerebral arteries	circulatory system	rs581342	LMNA	1	156095466	T	C	C	1.17689	0.0575479	1.05136	1.31741	0.00465068	0.840177	1	853	47180	0.090245	2.6355e-07	B2_trans	CODING_TRANSCRIPT_INTRON_VARIANT	HIS
740	Osteoarthrosis	musculoskeletal	rs12660421	FOXP4-AS1	6	41488378	G	A	A	0.942912	0.0207693	0.9053	0.982088	0.00465156	0.840177	1	5126	27746	0.35506	1.1424e-09	A2_Trans	DOWNSTREAM_GENE_VARIANT	HIS
415.2	Chronic pulmonary heart disease	circulatory system	rs35508621	LZTFL1	3	45880481	T	C	C	0.616928	0.170701	0.441503	0.862056	0.00466174	0.840177	1	803	48302	0.38931	6.0917e-89	B2_trans	CODING_TRANSCRIPT_INTRON_VARIANT	HIS
573.6	Nonspecific elevation of levels of transaminase or lactic acid dehydrogenase [LDH]	digestive	rs9367106	LOC100505711	6	41483390	G	C	C	1.19775	0.0637823	1.057	1.35724	0.00466826	0.840177	1	1780	47119	0.20225	3.4038e-11	B2_trans	INTERGENIC_VARIANT	HIS
274.1	Gout	endocrine/metabolic	rs8080583	KANSL1	17	44162597	C	A	A	1.10342	0.0347959	1.03068	1.1813	0.00467772	0.840177	1	911	46028	-0.12662	2.0785e-08	A2_Trans	CODING_TRANSCRIPT_INTRON_VARIANT	HIS
348	Other conditions of brain	neurological	rs60869999	MYO1C	17	1390948	A	T	T	1.21108	0.0678017	1.06037	1.3832	0.00473455	0.846466	1	824	48196	0.059541	2.9039e-06	B2_trans	CODING_TRANSCRIPT_INTRON_VARIANT	HIS
696.4	Psoriasis	dermatologic	rs10774679	OAS3	12	113374748	C	T	T	0.886445	0.0426772	0.815314	0.963782	0.00473737	0.846466	1	580	47754	0.075824	4.6954e-12	B2_trans	UPSTREAM_GENE_VARIANT	HIS
250.7	Diabetic retinopathy	endocrine/metabolic	rs467843	TRAPPC13	5	64945715	A	G	G	0.934249	0.0240876	0.891167	0.979413	0.00474927	0.846466	1	2010	43012	-0.089724	1.7259e-06	A2_Trans	CODING_TRANSCRIPT_INTRON_VARIANT	HIS
300	Anxiety disorders	mental disorders	rs505922	ABO	9	136149229	T	C	C	0.956036	0.0159394	0.926631	0.986375	0.00479239	0.849021	1	3527	19620	-0.099884	2.0889e-20	B2_trans	CODING_TRANSCRIPT_INTRON_VARIANT	HIS
276.1	Electrolyte imbalance	endocrine/metabolic	rs34488998	NKAIN3	8	63408372	G	A	A	1.18601	0.060492	1.05341	1.3353	0.0048016	0.849021	1	3778	41151	0.1355	3.4644e-06	B2_trans	CODING_TRANSCRIPT_INTRON_VARIANT	HIS
561.1	NA	NA	rs62200027	CASC20	20	6469515	G	A	A	1.07065	0.0242116	1.02103	1.12268	0.0048079	0.849021	1	4820	40611	-0.053006	3.3456e-06	B2_trans,A2_Trans	NON_CODING_TRANSCRIPT_INTRON_VARIANT	HIS
440	Atherosclerosis	circulatory system	rs2284028	NCF4	22	37265172	A	C	C	0.802938	0.0778475	0.689316	0.93529	0.00481246	0.849021	1	1661	46868	0.31271	4.1737e-06	A2_Trans	CODING_TRANSCRIPT_INTRON_VARIANT	HIS
598	Abnormal findings on examination of urine	genitourinary	rs11234800	ME3	11	86479407	G	C	C	1.29433	0.0915808	1.08166	1.54882	0.00484527	0.850764	1	1472	47787	-0.077173	3.0702e-06	B2_trans	INTERGENIC_VARIANT	HIS
516	Abnormal sputum	respiratory	rs111783124	LOC101928126	21	35362848	G	A	A	1.32696	0.100449	1.08982	1.6157	0.00485863	0.850764	1	707	48686	0.13532	2.1558e-07	A2_Trans	INTERGENIC_VARIANT	HIS
250	Diabetes mellitus	endocrine/metabolic	rs11085727	TYK2	19	10466123	C	T	T	1.04966	0.01721	1.01485	1.08567	0.00485906	0.850764	1	1913	29591	0.17253	2.3333e-18	A2_Trans,B2_trans	CODING_TRANSCRIPT_INTRON_VARIANT	HIS
550.6	Incisional hernia	digestive	rs76073397	MIR548H2	16	11386452	T	C	C	1.46788	0.136353	1.12364	1.91759	0.00487919	0.851444	1	250	49084	0.14454	9.6663e-07	A2_Trans,B2_trans	INTERGENIC_VARIANT	HIS
798	Malaise and fatigue	symptoms	rs2277732	DPP9	19	4723670	C	A	A	1.07725	0.0264422	1.02284	1.13455	0.00489258	0.851444	1	5943	38666	0.11697	6.1912e-22	B2_trans,A2_Trans	FIVE_PRIME_UTR_INTRON_VARIANT	HIS
367.4	NA	NA	rs35705950	MUC5B	11	1241221	G	T	T	0.916162	0.0311296	0.861935	0.9738	0.00491089	0.851444	1	7043	23087	-0.11177	1.2224e-08	B2_trans,A2_Trans	UPSTREAM_GENE_VARIANT	HIS
427.8	Sinoatrial node dysfunction (Bradycardia)	circulatory system	rs10129899	LINC00637	14	104330432	C	A	A	1.32043	0.0988329	1.0879	1.60267	0.00491692	0.851444	1	313	49181	-0.057002	2.1916e-06	B2_trans	INTERGENIC_VARIANT	HIS
440.2	Atherosclerosis of the extremities	circulatory system	rs2924480	ELF5	11	34529831	T	C	C	0.854853	0.0558076	0.76628	0.953663	0.00495225	0.851444	1	913	47993	-0.11648	2.817e-07	A2_Trans	CODING_TRANSCRIPT_INTRON_VARIANT	HIS
626.12	Excessive or frequent menstruation	genitourinary	rs62200027	CASC20	20	6469515	G	A	A	1.2375	0.075849	1.06655	1.43585	0.00496272	0.851444	1	309	48989	-0.053006	3.3456e-06	B2_trans,A2_Trans	NON_CODING_TRANSCRIPT_INTRON_VARIANT	HIS
530.14	Reflux esophagitis	digestive	rs61667602	CRHR1	17	43785349	T	C	C	0.854869	0.0558154	0.766283	0.953695	0.00496346	0.851444	1	1737	46689	-0.093554	9.1279e-12	B2_trans	FIVE_PRIME_UTR_INTRON_VARIANT	HIS
769	Nonallopathic lesions NEC	symptoms	rs12259804	PLEKHS1	10	115573378	T	C	C	0.63211	0.163318	0.458961	0.870582	0.00497615	0.851444	1	287	48041	-0.27547	4.8674e-08	A2_Trans	INTERGENIC_VARIANT	HIS
727.2	Bursitis disorders	musculoskeletal	rs61667602	CRHR1	17	43785349	T	C	C	0.785099	0.0861703	0.663095	0.92955	0.00498871	0.851444	1	1266	47915	-0.093554	9.1279e-12	B2_trans	FIVE_PRIME_UTR_INTRON_VARIANT	HIS
348.8	Encephalopathy, not elsewhere classified	neurological	rs7560588	BCL11A	2	60727416	G	A	A	1.27874	0.087584	1.07703	1.51821	0.00499639	0.851444	1	628	48602	-0.12371	2.3396e-07	A2_Trans	CODING_TRANSCRIPT_INTRON_VARIANT	HIS
198.1	Secondary malignancy of lymph nodes	neoplasms	rs76423999	SLC12A7	5	1098067	T	A	A	0.734239	0.110054	0.591779	0.910993	0.0050004	0.851444	1	200	49196	0.18412	3.8813e-07	A2_Trans	CODING_TRANSCRIPT_INTRON_VARIANT	HIS
722.6	Degeneration of intervertebral disc	musculoskeletal	rs62200027	CASC20	20	6469515	G	A	A	0.94098	0.0216815	0.90183	0.981828	0.00501926	0.851444	1	3872	40166	-0.053006	3.3456e-06	B2_trans,A2_Trans	NON_CODING_TRANSCRIPT_INTRON_VARIANT	HIS
291.8	Alteration of consciousness	mental disorders	rs9577395	ATP11A	13	113534984	C	G	G	1.36015	0.109714	1.09698	1.68646	0.00505327	0.851444	1	980	48529	0.064829	8.6068e-07	B2_trans,A2_Trans	CODING_TRANSCRIPT_INTRON_VARIANT	HIS
365.1	Open-angle glaucoma	sense organs	rs9461128	TMEM14B	6	10753875	T	C	C	1.12083	0.0406901	1.03492	1.21388	0.0050563	0.851444	1	2060	40644	0.13046	3.4269e-06	B2_trans	CODING_TRANSCRIPT_INTRON_VARIANT	HIS
153.3	Malignant neoplasm of rectum, rectosigmoid junction, and anus	neoplasms	rs622568	SEC61G	7	54647894	A	C	C	0.687863	0.133533	0.529467	0.893646	0.00507796	0.851444	1	157	49345	0.11965	2.6006e-06	A2_Trans	INTERGENIC_VARIANT	HIS
340.1	Migrain with aura	neurological	rs13179014	SPEF2	5	35693227	A	C	C	1.20805	0.0674754	1.0584	1.37885	0.00509327	0.851444	1	702	48424	-0.061249	6.1057e-07	B2_trans	CODING_TRANSCRIPT_INTRON_VARIANT	HIS
563	NA	NA	rs61667602	CRHR1	17	43785349	T	C	C	0.915188	0.031664	0.860118	0.973784	0.00512705	0.851444	1	4525	40927	-0.093554	9.1279e-12	B2_trans	FIVE_PRIME_UTR_INTRON_VARIANT	HIS
720	Spinal stenosis	musculoskeletal	rs67959919	LZTFL1	3	45871908	G	A	A	1.16573	0.0547894	1.04704	1.29788	0.00512836	0.851444	1	2187	43691	0.59355	1.6043e-80	A2_Trans	CODING_TRANSCRIPT_INTRON_VARIANT	HIS
516	Abnormal sputum	respiratory	rs11702230	LOC101928126	21	35377591	C	T	T	1.34101	0.104853	1.09189	1.64696	0.00513542	0.851444	1	707	48686	0.099731	3.223e-09	B2_trans	INTERGENIC_VARIANT	HIS
600	Hyperplasia of prostate	genitourinary	rs8052423	SLC22A31	16	89269178	G	T	T	0.92301	0.0286383	0.872629	0.9763	0.00515019	0.851444	1	3124	35931	0.13037	1.0019e-06	A2_Trans	UPSTREAM_GENE_VARIANT	HIS
440	Atherosclerosis	circulatory system	rs12259804	PLEKHS1	10	115573378	T	C	C	1.43864	0.130124	1.11478	1.85658	0.00518986	0.851444	1	1661	46868	-0.27547	4.8674e-08	A2_Trans	INTERGENIC_VARIANT	HIS
301	Personality disorders	mental disorders	rs67579710	THBS3	1	155173527	G	A	A	0.843569	0.0608658	0.748707	0.950451	0.00519169	0.851444	1	1241	46547	-0.10348	1.0252e-09	B2_trans	CODING_TRANSCRIPT_INTRON_VARIANT	HIS
596.5	Functional disorders of bladder	genitourinary	rs12259804	PLEKHS1	10	115573378	T	C	C	1.40933	0.122788	1.10788	1.79279	0.00520049	0.851444	1	972	47409	-0.27547	4.8674e-08	A2_Trans	INTERGENIC_VARIANT	HIS
271.3	Intestinal disaccharidase deficiencies and disaccharide malabsorption	endocrine/metabolic	rs10774679	OAS3	12	113374748	C	T	T	0.889679	0.041839	0.819634	0.96571	0.00520755	0.851444	1	1685	46596	0.075824	4.6954e-12	B2_trans	UPSTREAM_GENE_VARIANT	HIS
444	Arterial embolism and thrombosis	circulatory system	rs6869036	MGAT1	5	180223327	C	T	T	2.21729	0.285083	1.26812	3.87691	0.00521931	0.851444	1	318	49234	0.25536	1.7578e-06	A2_Trans	FIVE_PRIME_UTR_INTRON_VARIANT	HIS
585.2	Renal failure NOS	genitourinary	rs12567716	FOXD2	1	48197570	T	C	C	1.25265	0.0806466	1.0695	1.46715	0.00521991	0.851444	1	674	48383	-0.090753	1.4878e-06	B2_trans	INTERGENIC_VARIANT	HIS
228	Hemangioma and lymphangioma, any site	neoplasms	rs2924480	ELF5	11	34529831	T	C	C	1.23461	0.0754573	1.06488	1.43139	0.00522241	0.851444	1	1103	48193	-0.11648	2.817e-07	A2_Trans	CODING_TRANSCRIPT_INTRON_VARIANT	HIS
427.8	Sinoatrial node dysfunction (Bradycardia)	circulatory system	rs111837807	CCHCR1	6	31121232	T	C	C	0.645185	0.156976	0.474314	0.877612	0.00524443	0.851444	1	313	49181	0.20363	2.152e-11	A2_Trans,B2_trans	CODING_TRANSCRIPT_INTRON_VARIANT	HIS
716.9	Arthropathy NOS	musculoskeletal	rs62200027	CASC20	20	6469515	G	A	A	0.922908	0.0287597	0.872324	0.976424	0.00527843	0.851444	1	3441	43289	-0.053006	3.3456e-06	B2_trans,A2_Trans	NON_CODING_TRANSCRIPT_INTRON_VARIANT	HIS
386	Vertiginous syndromes and other disorders of vestibular system	sense organs	rs35705950	MUC5B	11	1241221	G	T	T	0.821735	0.0704081	0.715814	0.943329	0.0052942	0.851444	1	2025	45962	-0.11177	1.2224e-08	B2_trans,A2_Trans	UPSTREAM_GENE_VARIANT	HIS
1010.6	NA	NA	rs5023077	FBRSL1	12	133141973	T	C	C	1.17452	0.0576865	1.04895	1.31511	0.00529587	0.851444	1	796	47635	-0.090901	1.5172e-06	A2_Trans	CODING_TRANSCRIPT_INTRON_VARIANT	HIS
495.1	Chronic obstructive asthma	respiratory	rs9577395	ATP11A	13	113534984	C	G	G	1.31222	0.0974666	1.08404	1.58844	0.00530591	0.851444	1	410	49032	0.064829	8.6068e-07	B2_trans,A2_Trans	CODING_TRANSCRIPT_INTRON_VARIANT	HIS
380.4	Impacted cerumen	sense organs	rs13179014	SPEF2	5	35693227	A	C	C	1.08483	0.0292132	1.02446	1.14876	0.00531659	0.851444	1	3973	41847	-0.061249	6.1057e-07	B2_trans	CODING_TRANSCRIPT_INTRON_VARIANT	HIS
218	Benign neoplasm of uterus	neoplasms	rs1250993	LOC101929525	10	81399565	C	G	G	0.790186	0.0844919	0.669591	0.932501	0.00531837	0.851444	1	246	49092	0.12403	5.3767e-08	A2_Trans	INTERGENIC_VARIANT	HIS
440.21	Atherosclerosis of native arteries of the extremities with ulceration or gangrene	circulatory system	rs12259804	PLEKHS1	10	115573378	T	C	C	1.97376	0.243979	1.22354	3.18397	0.00532181	0.851444	1	176	49321	-0.27547	4.8674e-08	A2_Trans	INTERGENIC_VARIANT	HIS
366.1	Nonsenile Cataract	sense organs	rs9577395	ATP11A	13	113534984	C	G	G	1.29474	0.0927197	1.07959	1.55276	0.00533811	0.851444	1	616	48775	0.064829	8.6068e-07	B2_trans,A2_Trans	CODING_TRANSCRIPT_INTRON_VARIANT	HIS
550	Abdominal hernia	digestive	rs13050728	IFNAR2	21	34615210	T	C	C	0.942433	0.0212952	0.903907	0.9826	0.00536534	0.851444	1	2905	41201	-0.10657	4.0686e-21	B2_trans,A2_Trans	CODING_TRANSCRIPT_INTRON_VARIANT	HIS
858	Complication of internal orthopedic device	injuries & poisonings	rs915823	TMPRSS2	21	42851454	A	C	C	1.26714	0.0850643	1.07255	1.49704	0.00537964	0.851444	1	501	48698	-0.066039	1.6687e-06	B2_trans	CODING_TRANSCRIPT_INTRON_VARIANT	HIS
378.1	Strabismus (not specified as paralytic)	sense organs	rs7089827	TFAM	10	60157611	C	T	T	1.23121	0.0747449	1.06343	1.42545	0.00539068	0.851444	1	778	48241	-0.14471	2.0338e-06	A2_Trans	THREE_PRIME_UTR_EXON_VARIANT	HIS
426.21	First degree AV block	circulatory system	rs75505823	LRP1	12	57540956	G	T	T	2.03412	0.255172	1.2336	3.35412	0.00539117	0.851444	1	486	49063	-0.20852	3.0745e-06	A2_Trans	CODING_TRANSCRIPT_INTRON_VARIANT	HIS
706.8	Other specified diseases of sebaceous glands	dermatologic	rs72655853	SBSPON	8	73985608	A	G	G	0.732945	0.111691	0.588843	0.912312	0.00540866	0.851444	1	2500	45899	0.22523	8.3915e-07	A2_Trans	CODING_TRANSCRIPT_INTRON_VARIANT	HIS
396	Abnormal heart sounds	circulatory system	rs11085727	TYK2	19	10466123	C	T	T	0.854721	0.0564542	0.765192	0.954725	0.0054247	0.851444	1	1339	47500	0.17253	2.3333e-18	A2_Trans,B2_trans	CODING_TRANSCRIPT_INTRON_VARIANT	HIS
571.51	Cirrhosis of liver without mention of alcohol	digestive	rs7579014	BCL11A	2	60707894	G	A	A	1.10253	0.035112	1.0292	1.18107	0.00543936	0.851444	1	571	47083	-0.05629	1.2614e-06	B2_trans	CODING_TRANSCRIPT_INTRON_VARIANT	HIS
215	Other benign neoplasm of connective and other soft tissue	neoplasms	rs467843	TRAPPC13	5	64945715	A	G	G	0.759729	0.0989292	0.625821	0.92229	0.00547495	0.851444	1	582	48941	-0.089724	1.7259e-06	A2_Trans	CODING_TRANSCRIPT_INTRON_VARIANT	HIS
280	Iron deficiency anemias	hematopoietic	rs7560588	BCL11A	2	60727416	G	A	A	1.10996	0.0375585	1.03119	1.19475	0.00547579	0.851444	1	1757	44603	-0.12371	2.3396e-07	A2_Trans	CODING_TRANSCRIPT_INTRON_VARIANT	HIS
038.1	Gram negative septicemia	infectious diseases	rs8080583	KANSL1	17	44162597	C	A	A	1.37534	0.114747	1.09834	1.7222	0.00547904	0.851444	1	423	49122	-0.12662	2.0785e-08	A2_Trans	CODING_TRANSCRIPT_INTRON_VARIANT	HIS
202	Cancer of other lymphoid, histiocytic tissue	neoplasms	rs7960611	CLEC1A	12	10230416	G	A	A	1.25959	0.0831287	1.07021	1.48248	0.00549858	0.851444	1	198	49160	-0.1584	3.3086e-07	A2_Trans	CODING_TRANSCRIPT_INTRON_VARIANT	HIS
610	Benign mammary dysplasias	genitourinary	rs7960611	CLEC1A	12	10230416	G	A	A	1.292	0.0922868	1.07822	1.54817	0.00550228	0.851444	1	396	48990	-0.1584	3.3086e-07	A2_Trans	CODING_TRANSCRIPT_INTRON_VARIANT	HIS
362.3	Other nondiabetic retinopathy	sense organs	rs35508621	LZTFL1	3	45880481	T	C	C	0.723409	0.116634	0.575578	0.909208	0.00550263	0.851444	1	1668	46841	0.38931	6.0917e-89	B2_trans	CODING_TRANSCRIPT_INTRON_VARIANT	HIS
367.8	Hypermetropia	sense organs	rs11085727	TYK2	19	10466123	C	T	T	0.938519	0.0228686	0.897382	0.981542	0.00552602	0.851444	1	5583	37517	0.17253	2.3333e-18	A2_Trans,B2_trans	CODING_TRANSCRIPT_INTRON_VARIANT	HIS
472	Chronic pharyngitis and nasopharyngitis	respiratory	rs9577395	ATP11A	13	113534984	C	G	G	0.885148	0.04397	0.812061	0.964814	0.00552666	0.851444	1	2617	45024	0.064829	8.6068e-07	B2_trans,A2_Trans	CODING_TRANSCRIPT_INTRON_VARIANT	HIS
550.1	Inguinal hernia	digestive	rs2277732	DPP9	19	4723670	C	A	A	1.10749	0.0367959	1.03043	1.19031	0.00552776	0.851444	1	1049	46322	0.11697	6.1912e-22	B2_trans,A2_Trans	FIVE_PRIME_UTR_INTRON_VARIANT	HIS
1004	NA	NA	rs9497053	UTRN	6	145026256	G	A	A	1.17023	0.0566571	1.04723	1.30767	0.00552788	0.851444	1	1024	48005	-0.064841	1.0064e-06	B2_trans	CODING_TRANSCRIPT_INTRON_VARIANT	HIS
599.5	Frequency of urination and polyuria	genitourinary	rs11234800	ME3	11	86479407	G	C	C	1.11845	0.0403638	1.03338	1.21053	0.00554679	0.851444	1	3306	43239	-0.077173	3.0702e-06	B2_trans	INTERGENIC_VARIANT	HIS
389.2	Conductive hearing loss	sense organs	rs9268576	HLA-DRA	6	32395641	T	C	C	1.27935	0.0888726	1.07483	1.52278	0.00557188	0.851444	1	820	48328	0.095134	9.9752e-07	B2_trans	INTERGENIC_VARIANT	HIS
628	Ovarian cyst	genitourinary	rs1250993	LOC101929525	10	81399565	C	G	G	0.791927	0.0841627	0.6715	0.933952	0.00557397	0.851444	1	369	48973	0.12403	5.3767e-08	A2_Trans	INTERGENIC_VARIANT	HIS
859	Complication due to other implant and internal device	injuries & poisonings	rs61667602	CRHR1	17	43785349	T	C	C	0.649726	0.155573	0.478967	0.881362	0.00557613	0.851444	1	421	49135	-0.093554	9.1279e-12	B2_trans	FIVE_PRIME_UTR_INTRON_VARIANT	HIS
433.6	Acute, but ill-defined cerebrovascular disease	circulatory system	rs35705950	MUC5B	11	1241221	G	T	T	0.774768	0.0920907	0.64682	0.928024	0.00558682	0.851444	1	638	48017	-0.11177	1.2224e-08	B2_trans,A2_Trans	UPSTREAM_GENE_VARIANT	HIS
706.2	Sebaceous cyst	dermatologic	rs7671107	LOC101929161	4	25449225	G	A	A	1.1009	0.0346967	1.02852	1.17837	0.005598	0.851444	1	2431	44824	-0.064456	1.0803e-06	B2_trans	INTERGENIC_VARIANT	HIS
561	Symptoms involving digestive system	digestive	rs13050728	IFNAR2	21	34615210	T	C	C	0.943582	0.0209682	0.90559	0.983168	0.00561403	0.851444	1	5622	38340	-0.10657	4.0686e-21	B2_trans,A2_Trans	CODING_TRANSCRIPT_INTRON_VARIANT	HIS
1015	NA	NA	rs10086829	COL14A1	8	121149129	G	A	A	1.11524	0.0393871	1.03238	1.20474	0.00562064	0.851444	1	3909	43151	-0.097352	3.8599e-06	A2_Trans	FIVE_PRIME_UTR_INTRON_VARIANT	HIS
530.14	Reflux esophagitis	digestive	rs766826	ELF5	11	34528766	C	T	T	1.1302	0.0442028	1.03641	1.23249	0.0056224	0.851444	1	1737	46689	-0.082134	1.155e-11	B2_trans	CODING_TRANSCRIPT_INTRON_VARIANT	HIS
367	Disorders of refraction and accommodation; blindness and low vision	sense organs	rs9497053	UTRN	6	145026256	G	A	A	1.04737	0.0167207	1.0136	1.08226	0.00564279	0.852675	1	4709	15389	-0.064841	1.0064e-06	B2_trans	CODING_TRANSCRIPT_INTRON_VARIANT	HIS
332	Parkinson's disease	neurological	rs61667602	CRHR1	17	43785349	T	C	C	0.778007	0.0907153	0.651278	0.929396	0.0056556	0.852757	1	173	49068	-0.093554	9.1279e-12	B2_trans	FIVE_PRIME_UTR_INTRON_VARIANT	HIS
180	Cervical cancer and dysplasia	neoplasms	rs2277732	DPP9	19	4723670	C	A	A	0.731625	0.113034	0.586238	0.913067	0.00570008	0.857603	1	178	49272	0.11697	6.1912e-22	B2_trans,A2_Trans	FIVE_PRIME_UTR_INTRON_VARIANT	HIS
720	Spinal stenosis	musculoskeletal	rs35508621	LZTFL1	3	45880481	T	C	C	1.16607	0.0556028	1.04568	1.30033	0.0057236	0.859282	1	2187	43691	0.38931	6.0917e-89	B2_trans	CODING_TRANSCRIPT_INTRON_VARIANT	HIS
394	Rheumatic disease of the heart valves	circulatory system	rs467843	TRAPPC13	5	64945715	A	G	G	0.795151	0.0829873	0.675788	0.935597	0.00574229	0.86023	1	744	48678	-0.089724	1.7259e-06	A2_Trans	CODING_TRANSCRIPT_INTRON_VARIANT	HIS
521.2	Dental abrasion, erosion and attrition	digestive	rs7560588	BCL11A	2	60727416	G	A	A	1.14895	0.0502965	1.0411	1.26799	0.00576817	0.862248	1	1962	46110	-0.12371	2.3396e-07	A2_Trans	CODING_TRANSCRIPT_INTRON_VARIANT	HIS
271	Disorders of carbohydrate transport and metabolism	endocrine/metabolic	rs10774679	OAS3	12	113374748	C	T	T	0.891803	0.0415233	0.8221	0.967417	0.00582065	0.866259	1	1723	46534	0.075824	4.6954e-12	B2_trans	UPSTREAM_GENE_VARIANT	HIS
368.4	Visual field defects	sense organs	rs7579014	BCL11A	2	60707894	G	A	A	1.15095	0.0510022	1.04147	1.27195	0.00584081	0.866259	1	1217	47599	-0.05629	1.2614e-06	B2_trans	CODING_TRANSCRIPT_INTRON_VARIANT	HIS
361	Retinal detachments and defects	sense organs	rs915823	TMPRSS2	21	42851454	A	C	C	1.17335	0.0579927	1.04728	1.31459	0.00584143	0.866259	1	784	47663	-0.066039	1.6687e-06	B2_trans	CODING_TRANSCRIPT_INTRON_VARIANT	HIS
443.9	Peripheral vascular disease, unspecified	circulatory system	rs12259804	PLEKHS1	10	115573378	T	C	C	1.31294	0.098778	1.08184	1.5934	0.00584485	0.866259	1	2066	45185	-0.27547	4.8674e-08	A2_Trans	INTERGENIC_VARIANT	HIS
110.2	Dermatomycoses	infectious diseases	rs117169628	SLC22A31	16	89262657	G	A	A	0.711927	0.123415	0.558965	0.906749	0.00590274	0.869153	1	947	48299	0.081201	5.77e-07	B2_trans	SYNONYMOUS_VARIANT	HIS
783	Fever of unknown origin	symptoms	rs60869999	MYO1C	17	1390948	A	T	T	1.14511	0.0492228	1.0398	1.26109	0.00590926	0.869153	1	3017	45302	0.059541	2.9039e-06	B2_trans	CODING_TRANSCRIPT_INTRON_VARIANT	HIS
301	Personality disorders	mental disorders	rs35154152	THBS3	1	155172725	T	C	C	0.846177	0.0607411	0.751205	0.953156	0.00596295	0.869153	1	1241	46547	-0.20528	2.3574e-11	A2_Trans	SYNONYMOUS_VARIANT	HIS
401.1	Essential hypertension	circulatory system	rs61667602	CRHR1	17	43785349	T	C	C	1.06611	0.0232819	1.01855	1.11588	0.00596835	0.869153	1	2734	18484	-0.093554	9.1279e-12	B2_trans	FIVE_PRIME_UTR_INTRON_VARIANT	HIS
300.3	Obsessive-compulsive disorders	mental disorders	rs10774671	OAS1	12	113357193	G	A	A	1.23622	0.0771713	1.06269	1.43808	0.0059982	0.869153	1	298	48992	0.12569	3.6032e-11	A2_Trans	SPLICE_ACCEPTOR_VARIANT	HIS
071	Human immunodeficiency virus [HIV] disease	infectious diseases	rs55654108	PDCL3P4	3	101425703	A	G	G	0.823854	0.0705233	0.717498	0.945976	0.00600544	0.869153	1	113	49026	-0.05662	1.0636e-06	B2_trans	INTERGENIC_VARIANT	HIS
279.7	Other immunological findings	endocrine/metabolic	rs7560588	BCL11A	2	60727416	G	A	A	1.41448	0.126226	1.10447	1.81151	0.00601093	0.869153	1	460	49061	-0.12371	2.3396e-07	A2_Trans	CODING_TRANSCRIPT_INTRON_VARIANT	HIS
947	Urticaria	dermatologic	rs61667602	CRHR1	17	43785349	T	C	C	1.17559	0.058928	1.04736	1.31952	0.00604611	0.869153	1	1462	47303	-0.093554	9.1279e-12	B2_trans	FIVE_PRIME_UTR_INTRON_VARIANT	HIS
593.1	Gross hematuria	genitourinary	rs60869999	MYO1C	17	1390948	A	T	T	1.16102	0.0543874	1.04363	1.29162	0.00604914	0.869153	1	966	47612	0.059541	2.9039e-06	B2_trans	CODING_TRANSCRIPT_INTRON_VARIANT	HIS
288	Diseases of white blood cells	hematopoietic	rs78313563	ESS2	22	19136365	G	A	A	1.43197	0.130809	1.10812	1.85046	0.00605412	0.869153	1	2250	46166	0.40873	6.5914e-07	A2_Trans	UPSTREAM_GENE_VARIANT	HIS
585.32	End stage renal disease	genitourinary	rs505922	ABO	9	136149229	T	C	C	1.15332	0.0520014	1.04156	1.27707	0.00608671	0.869153	1	228	48546	-0.099884	2.0889e-20	B2_trans	CODING_TRANSCRIPT_INTRON_VARIANT	HIS
447	Other disorders of arteries and arterioles	circulatory system	rs732990	CIB4	2	26842146	C	G	G	1.26094	0.0845323	1.06841	1.48815	0.00609186	0.869153	1	617	48829	0.056389	5.6358e-07	B2_trans	CODING_TRANSCRIPT_INTRON_VARIANT	HIS
596	Other disorders of bladder	genitourinary	rs915823	TMPRSS2	21	42851454	A	C	C	1.13574	0.0464118	1.03698	1.24389	0.00609854	0.869153	1	1783	45817	-0.066039	1.6687e-06	B2_trans	CODING_TRANSCRIPT_INTRON_VARIANT	HIS
296.1	Bipolar	mental disorders	rs67579710	THBS3	1	155173527	G	A	A	0.873911	0.0491461	0.793659	0.962278	0.00609988	0.869153	1	1031	45715	-0.10348	1.0252e-09	B2_trans	CODING_TRANSCRIPT_INTRON_VARIANT	HIS
296.1	Bipolar	mental disorders	rs35154152	THBS3	1	155172725	T	C	C	0.874035	0.0490952	0.793851	0.962318	0.0061006	0.869153	1	1031	45715	-0.20528	2.3574e-11	A2_Trans	SYNONYMOUS_VARIANT	HIS
426.7	Abnormal electrocardiogram [ECG] [EKG]	circulatory system	rs9497053	UTRN	6	145026256	G	A	A	0.910464	0.0342112	0.851417	0.973607	0.00611013	0.869153	1	3580	44100	-0.064841	1.0064e-06	B2_trans	CODING_TRANSCRIPT_INTRON_VARIANT	HIS
513	Respiratory abnormalities	respiratory	rs1405655	NR1H2	19	50882619	T	C	C	1.14112	0.0481461	1.03836	1.25404	0.00611021	0.869153	1	1726	47053	0.075181	1.1208e-11	B2_trans,A2_Trans	CODING_TRANSCRIPT_INTRON_VARIANT	HIS
535.8	Other specified gastritis	digestive	rs1878527	ANKRD30BL	2	133056313	T	C	C	0.729285	0.11516	0.581932	0.913948	0.00611929	0.869153	1	1296	48154	-0.077457	2.0215e-06	B2_trans	INTERGENIC_VARIANT	HIS
250.2	Type 2 diabetes	endocrine/metabolic	rs2924480	ELF5	11	34529831	T	C	C	1.04753	0.0169376	1.01332	1.08288	0.00611964	0.869153	1	1841	29748	-0.11648	2.817e-07	A2_Trans	CODING_TRANSCRIPT_INTRON_VARIANT	HIS
609	Male infertility and abnormal spermatozoa	genitourinary	rs147812915	KAT7	17	47858295	C	T	T	1.42682	0.12969	1.10657	1.83977	0.00612919	0.869153	1	519	48829	0.23438	1.0943e-07	A2_Trans	INTERGENIC_VARIANT	HIS
345.12	Partial epilepsy	neurological	rs9367106	LOC100505711	6	41483390	G	C	C	1.30114	0.096091	1.07778	1.57078	0.0061536	0.869153	1	213	49178	0.20225	3.4038e-11	B2_trans	INTERGENIC_VARIANT	HIS
327.41	Organic or persistent insomnia	neurological	rs2277732	DPP9	19	4723670	C	A	A	0.79746	0.0826399	0.678213	0.937675	0.00616889	0.869153	1	823	48401	0.11697	6.1912e-22	B2_trans,A2_Trans	FIVE_PRIME_UTR_INTRON_VARIANT	HIS
526.41	Temporomandibular joint disorder, unspecified	digestive	rs72655853	SBSPON	8	73985608	A	G	G	1.38778	0.119671	1.09763	1.75462	0.00617458	0.869153	1	1214	47887	0.22523	8.3915e-07	A2_Trans	CODING_TRANSCRIPT_INTRON_VARIANT	HIS
698	Pruritus and related conditions	dermatologic	rs7579014	BCL11A	2	60707894	G	A	A	1.12117	0.0417772	1.03302	1.21683	0.00618892	0.869153	1	2503	45862	-0.05629	1.2614e-06	B2_trans	CODING_TRANSCRIPT_INTRON_VARIANT	HIS
735.2	Acquired toe deformities	musculoskeletal	rs732990	CIB4	2	26842146	C	G	G	0.92258	0.0294365	0.870858	0.977373	0.00619141	0.869153	1	1995	44913	0.056389	5.6358e-07	B2_trans	CODING_TRANSCRIPT_INTRON_VARIANT	HIS
727.6	Rupture of tendon, nontraumatic	musculoskeletal	rs35705950	MUC5B	11	1241221	G	T	T	1.19324	0.0645421	1.05145	1.35415	0.0061944	0.869153	1	1095	47114	-0.11177	1.2224e-08	B2_trans,A2_Trans	UPSTREAM_GENE_VARIANT	HIS
278	Overweight, obesity and other hyperalimentation	endocrine/metabolic	rs7579014	BCL11A	2	60707894	G	A	A	0.959437	0.0151356	0.931394	0.988326	0.00622242	0.869153	1	4567	21417	-0.05629	1.2614e-06	B2_trans	CODING_TRANSCRIPT_INTRON_VARIANT	HIS
379	Other disorders of eye	sense organs	rs9497053	UTRN	6	145026256	G	A	A	1.06622	0.0234559	1.01831	1.11638	0.00626686	0.869153	1	4138	40633	-0.064841	1.0064e-06	B2_trans	CODING_TRANSCRIPT_INTRON_VARIANT	HIS
286.9	Abnormal coagulation profile	hematopoietic	rs2924480	ELF5	11	34529831	T	C	C	0.739419	0.110466	0.595473	0.918162	0.00627812	0.869153	1	440	49110	-0.11648	2.817e-07	A2_Trans	CODING_TRANSCRIPT_INTRON_VARIANT	HIS
1008	NA	NA	rs60869999	MYO1C	17	1390948	A	T	T	1.39114	0.120819	1.09781	1.76283	0.00628839	0.869153	1	452	49092	0.059541	2.9039e-06	B2_trans	CODING_TRANSCRIPT_INTRON_VARIANT	HIS
470	Septal Deviations/Turbinate Hypertrophy	respiratory	rs61667602	CRHR1	17	43785349	T	C	C	1.12823	0.0441706	1.03467	1.23026	0.00630459	0.869153	1	1031	46873	-0.093554	9.1279e-12	B2_trans	FIVE_PRIME_UTR_INTRON_VARIANT	HIS
244.2	Acquired hypothyroidism	endocrine/metabolic	rs1878527	ANKRD30BL	2	133056313	T	C	C	0.751605	0.104574	0.612317	0.922578	0.00632286	0.869153	1	460	48916	-0.077457	2.0215e-06	B2_trans	INTERGENIC_VARIANT	HIS
526	Diseases of the jaws	digestive	rs7089827	TFAM	10	60157611	C	T	T	1.16936	0.0572989	1.04514	1.30834	0.0063243	0.869153	1	2423	46014	-0.14471	2.0338e-06	A2_Trans	THREE_PRIME_UTR_EXON_VARIANT	HIS
286.2	Encounter for long-term (current) use of anticoagulants	hematopoietic	rs495828	ABO	9	136154867	G	T	T	1.1223	0.0422631	1.03308	1.21923	0.00633135	0.869153	1	706	47026	-0.13432	6.5649e-10	A2_Trans	UPSTREAM_GENE_VARIANT	HIS
949	Allergies, other	injuries & poisonings	rs2277732	DPP9	19	4723670	C	A	A	1.13825	0.047434	1.0372	1.24915	0.00633307	0.869153	1	2444	45940	0.11697	6.1912e-22	B2_trans,A2_Trans	FIVE_PRIME_UTR_INTRON_VARIANT	HIS
555.2	Ulcerative colitis	digestive	rs35154152	THBS3	1	155172725	T	C	C	1.36137	0.113026	1.09086	1.69896	0.00634535	0.869153	1	387	48971	-0.20528	2.3574e-11	A2_Trans	SYNONYMOUS_VARIANT	HIS
364	Corneal opacity and other disorders of cornea	sense organs	rs75505823	LRP1	12	57540956	G	T	T	1.50724	0.150327	1.12259	2.02367	0.00634818	0.869153	1	992	47953	-0.20852	3.0745e-06	A2_Trans	CODING_TRANSCRIPT_INTRON_VARIANT	HIS
377	Disorders of optic nerve and visual pathways	sense organs	rs13179014	SPEF2	5	35693227	A	C	C	1.16744	0.0567296	1.04459	1.30473	0.006354	0.869153	1	1025	47838	-0.061249	6.1057e-07	B2_trans	CODING_TRANSCRIPT_INTRON_VARIANT	HIS
809	Fracture of unspecified bones	injuries & poisonings	rs7089827	TFAM	10	60157611	C	T	T	1.24631	0.080714	1.06395	1.45992	0.0063729	0.869153	1	1133	48004	-0.14471	2.0338e-06	A2_Trans	THREE_PRIME_UTR_EXON_VARIANT	HIS
599.9	Other abnormality of urination	genitourinary	rs1250993	LOC101929525	10	81399565	C	G	G	0.891689	0.0420318	0.821175	0.968257	0.00638318	0.869153	1	2045	46202	0.12403	5.3767e-08	A2_Trans	INTERGENIC_VARIANT	HIS
370	Keratitis	sense organs	rs766826	ELF5	11	34528766	C	T	T	1.12817	0.0442292	1.03449	1.23033	0.00639912	0.869153	1	2103	46287	-0.082134	1.155e-11	B2_trans	CODING_TRANSCRIPT_INTRON_VARIANT	HIS
524	Dentofacial anomalies, including malocclusion	digestive	rs62200027	CASC20	20	6469515	G	A	A	0.883001	0.0456638	0.807406	0.965673	0.00643223	0.869153	1	1707	46922	-0.053006	3.3456e-06	B2_trans,A2_Trans	NON_CODING_TRANSCRIPT_INTRON_VARIANT	HIS
496	Chronic airway obstruction	respiratory	rs9461128	TMEM14B	6	10753875	T	C	C	0.871952	0.0502908	0.790105	0.962277	0.00643846	0.869153	1	2759	42258	0.13046	3.4269e-06	B2_trans	CODING_TRANSCRIPT_INTRON_VARIANT	HIS
565	Anal and rectal conditions	digestive	rs9268576	HLA-DRA	6	32395641	T	C	C	0.84988	0.0597238	0.755998	0.955421	0.00645869	0.869153	1	2444	45437	0.095134	9.9752e-07	B2_trans	INTERGENIC_VARIANT	HIS
857	Mechanical complication of unspecified genitourinary device, implant, and graft	injuries & poisonings	rs721917	SFTPD	10	81706324	A	G	G	1.30455	0.0976204	1.07737	1.57963	0.00646197	0.869153	1	378	49170	0.055247	2.0819e-07	B2_trans	SYNONYMOUS_VARIANT	HIS
401	Hypertension	circulatory system	rs9896243	NSF	17	44826056	C	G	G	1.06675	0.0237265	1.01827	1.11752	0.00646473	0.869153	1	2738	18301	-0.13155	3.2234e-08	A2_Trans	CODING_TRANSCRIPT_INTRON_VARIANT	HIS
362.31	Separation of retinal layers	sense organs	rs77534576	DLX4	17	47940666	C	T	T	1.57972	0.167939	1.13666	2.19548	0.00647516	0.869153	1	202	49306	0.20794	1.7585e-10	B2_trans	INTERGENIC_VARIANT	HIS
525	Other diseases of the teeth and supporting structures	digestive	rs35705950	MUC5B	11	1241221	G	T	T	0.92066	0.0303665	0.867464	0.977119	0.00648439	0.869153	1	3868	34692	-0.11177	1.2224e-08	B2_trans,A2_Trans	UPSTREAM_GENE_VARIANT	HIS
071.1	HIV infection, symptomatic	infectious diseases	rs55654108	PDCL3P4	3	101425703	A	G	G	0.823623	0.071292	0.716217	0.947135	0.00649263	0.869153	1	77	49075	-0.05662	1.0636e-06	B2_trans	INTERGENIC_VARIANT	HIS
514	Abnormal findings examination of lungs	respiratory	rs35705950	MUC5B	11	1241221	G	T	T	1.17348	0.0587791	1.04578	1.31676	0.00649701	0.869153	1	2444	45335	-0.11177	1.2224e-08	B2_trans,A2_Trans	UPSTREAM_GENE_VARIANT	HIS
371.1	Uveitis, noninfectious or NOS	sense organs	rs7089827	TFAM	10	60157611	C	T	T	1.25318	0.0829788	1.06507	1.4745	0.00653345	0.869153	1	340	48834	-0.14471	2.0338e-06	A2_Trans	THREE_PRIME_UTR_EXON_VARIANT	HIS
269	Proteinuria	endocrine/metabolic	rs581342	LMNA	1	156095466	T	C	C	1.17856	0.0604127	1.04696	1.32671	0.00653704	0.869153	1	1214	47009	0.090245	2.6355e-07	B2_trans	CODING_TRANSCRIPT_INTRON_VARIANT	HIS
286.2	Encounter for long-term (current) use of anticoagulants	hematopoietic	rs12567716	FOXD2	1	48197570	T	C	C	1.14563	0.0499981	1.03869	1.26358	0.00654345	0.869153	1	706	47026	-0.090753	1.4878e-06	B2_trans	INTERGENIC_VARIANT	HIS
531	Peptic ulcer (excl. esophageal)	digestive	rs505922	ABO	9	136149229	T	C	C	0.88411	0.0453081	0.808984	0.966213	0.0065564	0.869153	1	1194	47144	-0.099884	2.0889e-20	B2_trans	CODING_TRANSCRIPT_INTRON_VARIANT	HIS
250.24	Type 2 diabetes with neurological manifestations	endocrine/metabolic	rs55654108	PDCL3P4	3	101425703	A	G	G	1.06893	0.0245218	1.01877	1.12155	0.00656457	0.869153	1	1932	42134	-0.05662	1.0636e-06	B2_trans	INTERGENIC_VARIANT	HIS
244.2	Acquired hypothyroidism	endocrine/metabolic	rs495828	ABO	9	136154867	G	T	T	0.746716	0.107473	0.604887	0.921799	0.00657523	0.869153	1	460	48916	-0.13432	6.5649e-10	A2_Trans	UPSTREAM_GENE_VARIANT	HIS
714.1	Rheumatoid arthritis	musculoskeletal	rs9268576	HLA-DRA	6	32395641	T	C	C	0.7853	0.0889371	0.659679	0.934844	0.0065771	0.869153	1	453	48409	0.095134	9.9752e-07	B2_trans	INTERGENIC_VARIANT	HIS
740.9	Osteoarthrosis NOS	musculoskeletal	rs77534576	DLX4	17	47940666	C	T	T	0.904531	0.0369525	0.841336	0.972473	0.00662071	0.870287	1	4584	33358	0.20794	1.7585e-10	B2_trans	INTERGENIC_VARIANT	HIS
284.1	Pancytopenia	hematopoietic	rs7089827	TFAM	10	60157611	C	T	T	0.710863	0.125703	0.555632	0.909462	0.00662881	0.870287	1	334	49045	-0.14471	2.0338e-06	A2_Trans	THREE_PRIME_UTR_EXON_VARIANT	HIS
297.1	Suicidal ideation	mental disorders	rs60869999	MYO1C	17	1390948	A	T	T	1.10918	0.038169	1.02923	1.19534	0.00663312	0.870287	1	1539	45644	0.059541	2.9039e-06	B2_trans	CODING_TRANSCRIPT_INTRON_VARIANT	HIS
389.1	Sensorineural hearing loss	sense organs	rs9497053	UTRN	6	145026256	G	A	A	1.04865	0.0175024	1.01329	1.08525	0.00664453	0.870287	1	5365	30823	-0.064841	1.0064e-06	B2_trans	CODING_TRANSCRIPT_INTRON_VARIANT	HIS
573.9	Abnormal serum enzyme levels	digestive	rs9896243	NSF	17	44826056	C	G	G	0.812414	0.0765764	0.699191	0.943973	0.00666954	0.870287	1	1833	47171	-0.13155	3.2234e-08	A2_Trans	CODING_TRANSCRIPT_INTRON_VARIANT	HIS
216.1	Screening for malignant neoplasms of the skin	neoplasms	rs12259804	PLEKHS1	10	115573378	T	C	C	1.61546	0.176828	1.1423	2.28462	0.0066805	0.870287	1	1281	47985	-0.27547	4.8674e-08	A2_Trans	INTERGENIC_VARIANT	HIS
798.1	Chronic fatigue syndrome	symptoms	rs55654108	PDCL3P4	3	101425703	A	G	G	0.744991	0.108551	0.602216	0.921614	0.00668891	0.870287	1	732	48752	-0.05662	1.0636e-06	B2_trans	INTERGENIC_VARIANT	HIS
401	Hypertension	circulatory system	rs8080583	KANSL1	17	44162597	C	A	A	1.06179	0.0221089	1.01676	1.10881	0.00669018	0.870287	1	2738	18301	-0.12662	2.0785e-08	A2_Trans	CODING_TRANSCRIPT_INTRON_VARIANT	HIS
430.3	Subdural hemorrhage	circulatory system	rs7560588	BCL11A	2	60727416	G	A	A	1.42352	0.130266	1.10276	1.83758	0.00671066	0.870287	1	104	49439	-0.12371	2.3396e-07	A2_Trans	CODING_TRANSCRIPT_INTRON_VARIANT	HIS
1004	NA	NA	rs7960611	CLEC1A	12	10230416	G	A	A	0.850979	0.0595334	0.757259	0.9563	0.00671751	0.870287	1	1024	48005	-0.1584	3.3086e-07	A2_Trans	CODING_TRANSCRIPT_INTRON_VARIANT	HIS
704.11	Alopecia Areata	dermatologic	rs1878527	ANKRD30BL	2	133056313	T	C	C	1.49414	0.148177	1.11754	1.99765	0.00672905	0.870287	1	201	49250	-0.077457	2.0215e-06	B2_trans	INTERGENIC_VARIANT	HIS
1010.1	NA	NA	rs11234800	ME3	11	86479407	G	C	C	0.88645	0.0444823	0.812439	0.967203	0.00673593	0.870287	1	3317	43430	-0.077173	3.0702e-06	B2_trans	INTERGENIC_VARIANT	HIS
327.7	Sleep related movement disorders	neurological	rs505922	ABO	9	136149229	T	C	C	0.890106	0.0429794	0.818197	0.968336	0.00675652	0.871328	1	1803	46375	-0.099884	2.0889e-20	B2_trans	CODING_TRANSCRIPT_INTRON_VARIANT	HIS
701.2	Scar conditions and fibrosis of skin	dermatologic	rs75505823	LRP1	12	57540956	G	T	T	1.70099	0.196178	1.15801	2.49855	0.00677347	0.871896	1	1136	48209	-0.20852	3.0745e-06	A2_Trans	CODING_TRANSCRIPT_INTRON_VARIANT	HIS
276.5	Hypovolemia	endocrine/metabolic	rs13179014	SPEF2	5	35693227	A	C	C	0.89033	0.0429346	0.818474	0.968494	0.00681831	0.875903	1	3331	44635	-0.061249	6.1057e-07	B2_trans	CODING_TRANSCRIPT_INTRON_VARIANT	HIS
215	Other benign neoplasm of connective and other soft tissue	neoplasms	rs9501257	HLA-DPB1	6	33055355	A	G	G	1.42276	0.13035	1.10199	1.83691	0.0068298	0.875903	1	582	48941	0.17269	4.1339e-08	A2_Trans	THREE_PRIME_UTR_EXON_VARIANT	HIS
577.2	Chronic pancreatitis	digestive	rs7671107	LOC101929161	4	25449225	G	A	A	1.33277	0.106275	1.08217	1.64141	0.00687179	0.879665	1	212	49274	-0.064456	1.0803e-06	B2_trans	INTERGENIC_VARIANT	HIS
1100	NA	NA	rs60305836	CDH8	16	61709381	A	C	C	1.19412	0.065722	1.0498	1.35828	0.00694666	0.887615	1	1791	46953	0.086719	1.1846e-06	B2_trans	CODING_TRANSCRIPT_INTRON_VARIANT	HIS
425.1	Primary/intrinsic cardiomyopathies	circulatory system	rs1453205	LOC101928196	2	19901073	C	T	T	0.891723	0.0424705	0.8205	0.969127	0.0069684	0.887615	1	732	47798	0.096992	3.6368e-06	A2_Trans	INTERGENIC_VARIANT	HIS
740.11	Osteoarthrosis, localized, primary	musculoskeletal	rs915823	TMPRSS2	21	42851454	A	C	C	1.08063	0.0287426	1.02144	1.14326	0.00697742	0.887615	1	3827	39165	-0.066039	1.6687e-06	B2_trans	CODING_TRANSCRIPT_INTRON_VARIANT	HIS
727.4	Ganglion and cyst of synovium, tendon, and bursa	musculoskeletal	rs9367106	LOC100505711	6	41483390	G	C	C	1.18609	0.0632977	1.0477	1.34275	0.00701522	0.887615	1	903	47942	0.20225	3.4038e-11	B2_trans	INTERGENIC_VARIANT	HIS
375.1	Dry eyes	sense organs	rs1250993	LOC101929525	10	81399565	C	G	G	0.948081	0.0197823	0.912024	0.985562	0.00703617	0.887615	1	6018	34927	0.12403	5.3767e-08	A2_Trans	INTERGENIC_VARIANT	HIS
598.9	NA	NA	rs9461128	TMEM14B	6	10753875	T	C	C	0.636938	0.167417	0.458766	0.884306	0.00705221	0.887615	1	1433	47859	0.13046	3.4269e-06	B2_trans	CODING_TRANSCRIPT_INTRON_VARIANT	HIS
348.8	Encephalopathy, not elsewhere classified	neurological	rs12809318	FBRSL1	12	133140840	T	C	C	0.82985	0.0692336	0.724549	0.950455	0.00706162	0.887615	1	628	48602	-0.062781	9.5289e-09	B2_trans	CODING_TRANSCRIPT_INTRON_VARIANT	HIS
368.9	Subjective visual disturbances	sense organs	rs7089827	TFAM	10	60157611	C	T	T	1.16433	0.0564855	1.04231	1.30064	0.00706831	0.887615	1	2420	46002	-0.14471	2.0338e-06	A2_Trans	THREE_PRIME_UTR_EXON_VARIANT	HIS
278	Overweight, obesity and other hyperalimentation	endocrine/metabolic	rs7560588	BCL11A	2	60727416	G	A	A	0.946125	0.0205616	0.908754	0.985033	0.00707295	0.887615	1	4567	21417	-0.12371	2.3396e-07	A2_Trans	CODING_TRANSCRIPT_INTRON_VARIANT	HIS
244.4	Hypothyroidism NOS	endocrine/metabolic	rs117169628	SLC22A31	16	89262657	G	A	A	1.10614	0.037455	1.02785	1.1904	0.00707362	0.887615	1	961	44309	0.081201	5.77e-07	B2_trans	SYNONYMOUS_VARIANT	HIS
531	Peptic ulcer (excl. esophageal)	digestive	rs9896243	NSF	17	44826056	C	G	G	0.863218	0.0546291	0.775569	0.960774	0.00709235	0.887615	1	1194	47144	-0.13155	3.2234e-08	A2_Trans	CODING_TRANSCRIPT_INTRON_VARIANT	HIS
555.2	Ulcerative colitis	digestive	rs67579710	THBS3	1	155173527	G	A	A	1.35668	0.113299	1.08652	1.69401	0.00709515	0.887615	1	387	48971	-0.10348	1.0252e-09	B2_trans	CODING_TRANSCRIPT_INTRON_VARIANT	HIS
733.4	Aseptic necrosis of bone	musculoskeletal	rs35154152	THBS3	1	155172725	T	C	C	1.45301	0.138788	1.10696	1.90724	0.0070999	0.887615	1	147	49368	-0.20528	2.3574e-11	A2_Trans	SYNONYMOUS_VARIANT	HIS
773	NA	NA	rs62200027	CASC20	20	6469515	G	A	A	0.957853	0.0160001	0.928281	0.988367	0.00711751	0.888144	1	8580	26911	-0.053006	3.3456e-06	B2_trans,A2_Trans	NON_CODING_TRANSCRIPT_INTRON_VARIANT	HIS
495.2	Asthma with exacerbation	respiratory	rs12259804	PLEKHS1	10	115573378	T	C	C	1.52457	0.156765	1.12127	2.07294	0.00714323	0.888144	1	737	48320	-0.27547	4.8674e-08	A2_Trans	INTERGENIC_VARIANT	HIS
524.3	Anomalies of tooth position/malocclusion	digestive	rs7560588	BCL11A	2	60727416	G	A	A	1.24393	0.0811587	1.061	1.45841	0.00715511	0.888144	1	1026	48143	-0.12371	2.3396e-07	A2_Trans	CODING_TRANSCRIPT_INTRON_VARIANT	HIS
041.1	Staphylococcus infections	infectious diseases	rs117169628	SLC22A31	16	89262657	G	A	A	0.770701	0.0968403	0.637463	0.931787	0.00715524	0.888144	1	1113	47861	0.081201	5.77e-07	B2_trans	SYNONYMOUS_VARIANT	HIS
724.1	Disorders of sacrum	musculoskeletal	rs35705950	MUC5B	11	1241221	G	T	T	0.630266	0.171829	0.450053	0.882643	0.00722112	0.893535	1	462	48932	-0.11177	1.2224e-08	B2_trans,A2_Trans	UPSTREAM_GENE_VARIANT	HIS
522.5	Periapical abscess	digestive	rs34488998	NKAIN3	8	63408372	G	A	A	1.408	0.127444	1.09679	1.80752	0.00725592	0.893535	1	1758	47233	0.1355	3.4644e-06	B2_trans	CODING_TRANSCRIPT_INTRON_VARIANT	HIS
317.1	Alcoholism	mental disorders	rs505922	ABO	9	136149229	T	C	C	0.947493	0.020089	0.910911	0.985543	0.00725594	0.893535	1	3182	37934	-0.099884	2.0889e-20	B2_trans	CODING_TRANSCRIPT_INTRON_VARIANT	HIS
561.2	NA	NA	rs9268576	HLA-DRA	6	32395641	T	C	C	1.25378	0.0842369	1.06296	1.47885	0.00725669	0.893535	1	1563	47499	0.095134	9.9752e-07	B2_trans	INTERGENIC_VARIANT	HIS
244	Hypothyroidism	endocrine/metabolic	rs117169628	SLC22A31	16	89262657	G	A	A	1.10377	0.0367826	1.027	1.18628	0.00726968	0.893535	1	969	44101	0.081201	5.77e-07	B2_trans	SYNONYMOUS_VARIANT	HIS
367.2	Astigmatism	sense organs	rs61667602	CRHR1	17	43785349	T	C	C	1.06214	0.0224603	1.01639	1.10994	0.0072758	0.893535	1	7586	31738	-0.093554	9.1279e-12	B2_trans	FIVE_PRIME_UTR_INTRON_VARIANT	HIS
172.2	Other non-epithelial cancer of skin	neoplasms	rs12809318	FBRSL1	12	133140840	T	C	C	1.13884	0.0484601	1.03565	1.25231	0.00730178	0.895144	1	632	47937	-0.062781	9.5289e-09	B2_trans	CODING_TRANSCRIPT_INTRON_VARIANT	HIS
440.2	Atherosclerosis of the extremities	circulatory system	rs12259804	PLEKHS1	10	115573378	T	C	C	1.50296	0.151969	1.11581	2.02443	0.00733921	0.897158	1	913	47993	-0.27547	4.8674e-08	A2_Trans	INTERGENIC_VARIANT	HIS
210	Benign neoplasm of lip, oral cavity, and pharynx	neoplasms	rs9501257	HLA-DPB1	6	33055355	A	G	G	0.611598	0.1836	0.426762	0.87649	0.00740644	0.897158	1	448	49087	0.17269	4.1339e-08	A2_Trans	THREE_PRIME_UTR_EXON_VARIANT	HIS
593.2	Microscopic hematuria	genitourinary	rs111837807	CCHCR1	6	31121232	T	C	C	1.12716	0.0447126	1.03258	1.23039	0.00742643	0.897158	1	1795	45617	0.20363	2.152e-11	A2_Trans,B2_trans	CODING_TRANSCRIPT_INTRON_VARIANT	HIS
760	Back pain	symptoms	rs9896243	NSF	17	44826056	C	G	G	0.949233	0.0194684	0.913695	0.986153	0.0074463	0.897158	1	5269	17600	-0.13155	3.2234e-08	A2_Trans	CODING_TRANSCRIPT_INTRON_VARIANT	HIS
735.2	Acquired toe deformities	musculoskeletal	rs8080583	KANSL1	17	44162597	C	A	A	1.09689	0.0345628	1.02504	1.17377	0.00745977	0.897158	1	1995	44913	-0.12662	2.0785e-08	A2_Trans	CODING_TRANSCRIPT_INTRON_VARIANT	HIS
873	NA	NA	rs77534576	DLX4	17	47940666	C	T	T	1.58736	0.172753	1.13143	2.22701	0.00747867	0.897158	1	967	48543	0.20794	1.7585e-10	B2_trans	INTERGENIC_VARIANT	HIS
601.1	Prostatitis	genitourinary	rs915823	TMPRSS2	21	42851454	A	C	C	1.18094	0.0622017	1.0454	1.33405	0.0075021	0.897158	1	1219	47408	-0.066039	1.6687e-06	B2_trans	CODING_TRANSCRIPT_INTRON_VARIANT	HIS
710.19	Unspecified osteomyelitis	musculoskeletal	rs55654108	PDCL3P4	3	101425703	A	G	G	1.18287	0.062813	1.04585	1.33783	0.00750303	0.897158	1	306	48777	-0.05662	1.0636e-06	B2_trans	INTERGENIC_VARIANT	HIS
626.12	Excessive or frequent menstruation	genitourinary	rs76423999	SLC12A7	5	1098067	T	A	A	1.28616	0.0941441	1.06945	1.54679	0.00751367	0.897158	1	309	48989	0.18412	3.8813e-07	A2_Trans	CODING_TRANSCRIPT_INTRON_VARIANT	HIS
476	Allergic rhinitis	respiratory	rs7560588	BCL11A	2	60727416	G	A	A	1.06477	0.0234818	1.01688	1.11492	0.00752117	0.897158	1	5471	33555	-0.12371	2.3396e-07	A2_Trans	CODING_TRANSCRIPT_INTRON_VARIANT	HIS
701.1	Keratoderma, acquired	dermatologic	rs10774671	OAS1	12	113357193	G	A	A	0.854509	0.058866	0.761395	0.959011	0.00756365	0.897158	1	1510	47543	0.12569	3.6032e-11	A2_Trans	SPLICE_ACCEPTOR_VARIANT	HIS
189.11	Malignant neoplasm of kidney, except pelvis	neoplasms	rs915823	TMPRSS2	21	42851454	A	C	C	0.771225	0.0972828	0.637344	0.933229	0.00757806	0.897158	1	106	49050	-0.066039	1.6687e-06	B2_trans	CODING_TRANSCRIPT_INTRON_VARIANT	HIS
947	Urticaria	dermatologic	rs10129899	LINC00637	14	104330432	C	A	A	0.877963	0.0487508	0.797957	0.965991	0.00759153	0.897158	1	1462	47303	-0.057002	2.1916e-06	B2_trans	INTERGENIC_VARIANT	HIS
250	Diabetes mellitus	endocrine/metabolic	rs2924480	ELF5	11	34529831	T	C	C	1.04626	0.0169431	1.01209	1.08159	0.0076058	0.897158	1	1913	29591	-0.11648	2.817e-07	A2_Trans	CODING_TRANSCRIPT_INTRON_VARIANT	HIS
563	NA	NA	rs9896243	NSF	17	44826056	C	G	G	0.917979	0.0320688	0.862057	0.977529	0.00761554	0.897158	1	4525	40927	-0.13155	3.2234e-08	A2_Trans	CODING_TRANSCRIPT_INTRON_VARIANT	HIS
473.4	Voice disturbance	respiratory	rs9501257	HLA-DPB1	6	33055355	A	G	G	0.826059	0.0716185	0.717876	0.950545	0.00762694	0.897158	1	814	47775	0.17269	4.1339e-08	A2_Trans	THREE_PRIME_UTR_EXON_VARIANT	HIS
733.4	Aseptic necrosis of bone	musculoskeletal	rs67579710	THBS3	1	155173527	G	A	A	1.44941	0.13912	1.1035	1.90376	0.00763253	0.897158	1	147	49368	-0.10348	1.0252e-09	B2_trans	CODING_TRANSCRIPT_INTRON_VARIANT	HIS
433.31	Transient cerebral ischemia	circulatory system	rs8080583	KANSL1	17	44162597	C	A	A	0.893215	0.0423358	0.822091	0.970493	0.00764316	0.897158	1	1305	46370	-0.12662	2.0785e-08	A2_Trans	CODING_TRANSCRIPT_INTRON_VARIANT	HIS
525.2	Atrophy of edentulous alveolar ridge	digestive	rs76073397	MIR548H2	16	11386452	T	C	C	1.3607	0.115477	1.0851	1.7063	0.00764833	0.897158	1	808	48318	0.14454	9.6663e-07	A2_Trans,B2_trans	INTERGENIC_VARIANT	HIS
705.8	Hyperhidrosis	dermatologic	rs7089827	TFAM	10	60157611	C	T	T	1.38348	0.12175	1.08978	1.75633	0.00767234	0.897158	1	619	48883	-0.14471	2.0338e-06	A2_Trans	THREE_PRIME_UTR_EXON_VARIANT	HIS
244.2	Acquired hypothyroidism	endocrine/metabolic	rs75505823	LRP1	12	57540956	G	T	T	1.70377	0.199935	1.1514	2.52114	0.00769699	0.897158	1	460	48916	-0.20852	3.0745e-06	A2_Trans	CODING_TRANSCRIPT_INTRON_VARIANT	HIS
508	Pulmonary collapse; interstitial and compensatory emphysema	respiratory	rs9577395	ATP11A	13	113534984	C	G	G	1.24578	0.0824724	1.05984	1.46434	0.00770653	0.897158	1	1268	48022	0.064829	8.6068e-07	B2_trans,A2_Trans	CODING_TRANSCRIPT_INTRON_VARIANT	HIS
536.8	Dyspepsia and other specified disorders of function of stomach	digestive	rs9501257	HLA-DPB1	6	33055355	A	G	G	0.837495	0.0665604	0.735066	0.954198	0.00771395	0.897158	1	2034	46426	0.17269	4.1339e-08	A2_Trans	THREE_PRIME_UTR_EXON_VARIANT	HIS
578.9	Hemorrhage of gastrointestinal tract	digestive	rs67959919	LZTFL1	3	45871908	G	A	A	0.762835	0.101643	0.625046	0.930999	0.00773604	0.897158	1	1807	46450	0.59355	1.6043e-80	A2_Trans	CODING_TRANSCRIPT_INTRON_VARIANT	HIS
185	Cancer of prostate	neoplasms	rs8080583	KANSL1	17	44162597	C	A	A	0.903528	0.0381015	0.838512	0.973584	0.00775427	0.897158	1	536	46572	-0.12662	2.0785e-08	A2_Trans	CODING_TRANSCRIPT_INTRON_VARIANT	HIS
442	Other aneurysm	circulatory system	rs9268576	HLA-DRA	6	32395641	T	C	C	0.799882	0.083909	0.678582	0.942864	0.00778827	0.897158	1	651	48116	0.095134	9.9752e-07	B2_trans	INTERGENIC_VARIANT	HIS
271	Disorders of carbohydrate transport and metabolism	endocrine/metabolic	rs766826	ELF5	11	34528766	C	T	T	0.893237	0.0424276	0.821963	0.970691	0.00778891	0.897158	1	1723	46534	-0.082134	1.155e-11	B2_trans	CODING_TRANSCRIPT_INTRON_VARIANT	HIS
218.1	Uterine leiomyoma	neoplasms	rs1250993	LOC101929525	10	81399565	C	G	G	0.79772	0.0849317	0.675393	0.942203	0.0077924	0.897158	1	209	49136	0.12403	5.3767e-08	A2_Trans	INTERGENIC_VARIANT	HIS
284	Aplastic anemia	hematopoietic	rs7089827	TFAM	10	60157611	C	T	T	0.736828	0.114782	0.588388	0.922718	0.00779789	0.897158	1	374	48942	-0.14471	2.0338e-06	A2_Trans	THREE_PRIME_UTR_EXON_VARIANT	HIS
495	Asthma	respiratory	rs60869999	MYO1C	17	1390948	A	T	T	1.08143	0.029425	1.02083	1.14563	0.00780365	0.897158	1	1698	43542	0.059541	2.9039e-06	B2_trans	CODING_TRANSCRIPT_INTRON_VARIANT	HIS
464	Acute sinusitis	respiratory	rs13050728	IFNAR2	21	34615210	T	C	C	0.917339	0.0324386	0.860831	0.977556	0.00781993	0.897158	1	4308	43235	-0.10657	4.0686e-21	B2_trans,A2_Trans	CODING_TRANSCRIPT_INTRON_VARIANT	HIS
155	Cancer of liver and intrahepatic bile duct	neoplasms	rs1453205	LOC101928196	2	19901073	C	T	T	0.843609	0.0639637	0.744209	0.956284	0.00784199	0.897158	1	144	49091	0.096992	3.6368e-06	A2_Trans	INTERGENIC_VARIANT	HIS
426.9	Cardiac pacemaker/device in situ	circulatory system	rs72711165	TMEM65	8	125336564	T	C	C	1.59911	0.176598	1.13125	2.26047	0.00785407	0.897158	1	306	48267	0.18279	6.0907e-07	B2_trans	CODING_TRANSCRIPT_INTRON_VARIANT	HIS
729	Other disorders of soft tissues	musculoskeletal	rs111783124	LOC101928126	21	35362848	G	A	A	0.771026	0.0978383	0.636486	0.934005	0.00786567	0.897158	1	1769	47431	0.13532	2.1558e-07	A2_Trans	INTERGENIC_VARIANT	HIS
370.3	Keratoconjunctivitis	sense organs	rs9497053	UTRN	6	145026256	G	A	A	1.14986	0.0525401	1.03734	1.27458	0.00786625	0.897158	1	1558	47352	-0.064841	1.0064e-06	B2_trans	CODING_TRANSCRIPT_INTRON_VARIANT	HIS
793.2	NA	NA	rs55654108	PDCL3P4	3	101425703	A	G	G	1.24163	0.0814405	1.05845	1.45651	0.00787374	0.897158	1	1517	47858	-0.05662	1.0636e-06	B2_trans	INTERGENIC_VARIANT	HIS
172.2	Other non-epithelial cancer of skin	neoplasms	rs5023077	FBRSL1	12	133141973	T	C	C	1.13734	0.0484301	1.03435	1.25059	0.00787813	0.897158	1	632	47937	-0.090901	1.5172e-06	A2_Trans	CODING_TRANSCRIPT_INTRON_VARIANT	HIS
601.1	Prostatitis	genitourinary	rs117169628	SLC22A31	16	89262657	G	A	A	0.811304	0.0786971	0.695339	0.946609	0.00787958	0.897158	1	1219	47408	0.081201	5.77e-07	B2_trans	SYNONYMOUS_VARIANT	HIS
710.12	Chronic osteomyelitis	musculoskeletal	rs62200027	CASC20	20	6469515	G	A	A	1.2023	0.0693484	1.04951	1.37735	0.00789023	0.897158	1	242	49040	-0.053006	3.3456e-06	B2_trans,A2_Trans	NON_CODING_TRANSCRIPT_INTRON_VARIANT	HIS
452	Other venous embolism and thrombosis	circulatory system	rs9577395	ATP11A	13	113534984	C	G	G	1.13348	0.0471864	1.03336	1.24331	0.0079225	0.897158	1	967	47230	0.064829	8.6068e-07	B2_trans,A2_Trans	CODING_TRANSCRIPT_INTRON_VARIANT	HIS
278.1	Obesity	endocrine/metabolic	rs7579014	BCL11A	2	60707894	G	A	A	0.960915	0.0150148	0.933049	0.989613	0.00792297	0.897158	1	4121	24566	-0.05629	1.2614e-06	B2_trans	CODING_TRANSCRIPT_INTRON_VARIANT	HIS
571.81	Portal hypertension	digestive	rs111837807	CCHCR1	6	31121232	T	C	C	0.734963	0.115999	0.5855	0.922581	0.00793974	0.897158	1	331	49016	0.20363	2.152e-11	A2_Trans,B2_trans	CODING_TRANSCRIPT_INTRON_VARIANT	HIS
579	Other symptoms involving abdomen and pelvis	digestive	rs8052423	SLC22A31	16	89269178	G	T	T	0.772952	0.0970283	0.63909	0.934853	0.00794834	0.897158	1	1331	47796	0.13037	1.0019e-06	A2_Trans	UPSTREAM_GENE_VARIANT	HIS
793	NA	NA	rs4830964	.	23	15515319	C	G	G	1.23334	0.079034	1.05635	1.43998	0.00796342	0.897158	1	938	48621	0.046578	2.9701e-06	B2_trans	SEQUENCE_VARIANT	HIS
523.1	Gingivitis	digestive	rs13179014	SPEF2	5	35693227	A	C	C	0.924733	0.0294932	0.872794	0.979763	0.0079744	0.897158	1	2772	43085	-0.061249	6.1057e-07	B2_trans	CODING_TRANSCRIPT_INTRON_VARIANT	HIS
585.34	Chronic Kidney Disease, Stage IV	genitourinary	rs7560588	BCL11A	2	60727416	G	A	A	0.829683	0.0703985	0.722751	0.952436	0.00799678	0.897158	1	293	48371	-0.12371	2.3396e-07	A2_Trans	CODING_TRANSCRIPT_INTRON_VARIANT	HIS
278.1	Obesity	endocrine/metabolic	rs7605877	FOXI3	2	88559025	T	C	C	1.05598	0.0205413	1.01431	1.09936	0.00801398	0.897158	1	4121	24566	-0.071053	3.3369e-06	B2_trans	INTERGENIC_VARIANT	HIS
694	Dyschromia and Vitiligo	dermatologic	rs11234800	ME3	11	86479407	G	C	C	0.844889	0.063582	0.745896	0.957019	0.00802752	0.897158	1	2205	46136	-0.077173	3.0702e-06	B2_trans	INTERGENIC_VARIANT	HIS
736.4	Genu valgum or varum (acquired)	musculoskeletal	rs581342	LMNA	1	156095466	T	C	C	1.49905	0.152725	1.11126	2.02217	0.00803182	0.897158	1	215	49338	0.090245	2.6355e-07	B2_trans	CODING_TRANSCRIPT_INTRON_VARIANT	HIS
427.11	Paroxysmal supraventricular tachycardia	circulatory system	rs1878527	ANKRD30BL	2	133056313	T	C	C	1.41056	0.129825	1.09367	1.81928	0.00805811	0.897158	1	412	49001	-0.077457	2.0215e-06	B2_trans	INTERGENIC_VARIANT	HIS
180	Cervical cancer and dysplasia	neoplasms	rs117169628	SLC22A31	16	89262657	G	A	A	1.41	0.12968	1.09354	1.81804	0.00806039	0.897158	1	178	49272	0.081201	5.77e-07	B2_trans	SYNONYMOUS_VARIANT	HIS
457.3	Encounter for long-term (current) use of aspirin	circulatory system	rs9461128	TMEM14B	6	10753875	T	C	C	1.50885	0.155277	1.11295	2.0456	0.00806987	0.897158	1	1029	48370	0.13046	3.4269e-06	B2_trans	CODING_TRANSCRIPT_INTRON_VARIANT	HIS
772.2	Spasm of muscle	symptoms	rs2284028	NCF4	22	37265172	A	C	C	1.16409	0.0573608	1.04031	1.30261	0.00807619	0.897158	1	2888	45039	0.31271	4.1737e-06	A2_Trans	CODING_TRANSCRIPT_INTRON_VARIANT	HIS
710.1	Osteomyelitis	musculoskeletal	rs9268576	HLA-DRA	6	32395641	T	C	C	1.21732	0.0742587	1.05244	1.40804	0.00809223	0.897158	1	359	48469	0.095134	9.9752e-07	B2_trans	INTERGENIC_VARIANT	HIS
379.5	Disorders of iris and ciliary body	sense organs	rs72711165	TMEM65	8	125336564	T	C	C	2.09157	0.278673	1.21134	3.61143	0.00809816	0.897158	1	442	48968	0.18279	6.0907e-07	B2_trans	CODING_TRANSCRIPT_INTRON_VARIANT	HIS
425.1	Primary/intrinsic cardiomyopathies	circulatory system	rs9268576	HLA-DRA	6	32395641	T	C	C	0.819874	0.0750134	0.707775	0.949727	0.00810681	0.897158	1	732	47798	0.095134	9.9752e-07	B2_trans	INTERGENIC_VARIANT	HIS
743	Osteoporosis, osteopenia and pathological fracture	musculoskeletal	rs11234800	ME3	11	86479407	G	C	C	1.12899	0.0458288	1.032	1.23509	0.00811493	0.897158	1	1730	45553	-0.077173	3.0702e-06	B2_trans	INTERGENIC_VARIANT	HIS
735.21	Hammer toe (acquired)	musculoskeletal	rs12660421	FOXP4-AS1	6	41488378	G	A	A	0.863364	0.0555264	0.774337	0.962628	0.00814697	0.897158	1	979	47386	0.35506	1.1424e-09	A2_Trans	DOWNSTREAM_GENE_VARIANT	HIS
840	Sprains and strains	injuries & poisonings	rs60869999	MYO1C	17	1390948	A	T	T	1.06681	0.0244533	1.01689	1.11919	0.00817119	0.897158	1	6513	36009	0.059541	2.9039e-06	B2_trans	CODING_TRANSCRIPT_INTRON_VARIANT	HIS
053	Herpes zoster	infectious diseases	rs3746539	PTPRT	20	40702071	G	A	A	1.12584	0.044826	1.03115	1.22923	0.00818759	0.897158	1	1601	47043	0.05405	1.7723e-06	B2_trans	THREE_PRIME_UTR_EXON_VARIANT	HIS
580.32	Nephritis and nephropathy with pathological lesion	genitourinary	rs76073397	MIR548H2	16	11386452	T	C	C	1.66406	0.192613	1.14081	2.42728	0.00819469	0.897158	1	221	49337	0.14454	9.6663e-07	A2_Trans,B2_trans	INTERGENIC_VARIANT	HIS
210	Benign neoplasm of lip, oral cavity, and pharynx	neoplasms	rs9461128	TMEM14B	6	10753875	T	C	C	1.60033	0.177906	1.12921	2.268	0.00821712	0.897158	1	448	49087	0.13046	3.4269e-06	B2_trans	CODING_TRANSCRIPT_INTRON_VARIANT	HIS
380.1	Otitis externa	sense organs	rs111783124	LOC101928126	21	35362848	G	A	A	1.14328	0.0506661	1.0352	1.26264	0.00822361	0.897158	1	2271	45830	0.13532	2.1558e-07	A2_Trans	INTERGENIC_VARIANT	HIS
530.14	Reflux esophagitis	digestive	rs9501257	HLA-DPB1	6	33055355	A	G	G	1.17072	0.0596559	1.04154	1.31593	0.00823813	0.897158	1	1737	46689	0.17269	4.1339e-08	A2_Trans	THREE_PRIME_UTR_EXON_VARIANT	HIS
700	Corns and callosities	dermatologic	rs721917	SFTPD	10	81706324	A	G	G	1.08506	0.030901	1.02129	1.15281	0.00824699	0.897158	1	1940	45519	0.055247	2.0819e-07	B2_trans	SYNONYMOUS_VARIANT	HIS
588.2	Secondary hyperparathyroidism (of renal origin)	genitourinary	rs622568	SEC61G	7	54647894	A	C	C	0.813634	0.0780981	0.698155	0.948214	0.00827004	0.897158	1	236	48860	0.11965	2.6006e-06	A2_Trans	INTERGENIC_VARIANT	HIS
411.4	Coronary atherosclerosis	circulatory system	rs495828	ABO	9	136154867	G	T	T	1.07003	0.0256316	1.0176	1.12515	0.00827538	0.897158	1	2245	39947	-0.13432	6.5649e-10	A2_Trans	UPSTREAM_GENE_VARIANT	HIS
990	Effects radiation NOS	injuries & poisonings	rs2277732	DPP9	19	4723670	C	A	A	1.29895	0.0990548	1.06974	1.57728	0.00827728	0.897158	1	386	49084	0.11697	6.1912e-22	B2_trans,A2_Trans	FIVE_PRIME_UTR_INTRON_VARIANT	HIS
401	Hypertension	circulatory system	rs75505823	LRP1	12	57540956	G	T	T	0.854148	0.0597057	0.759821	0.960185	0.00827926	0.897158	1	2738	18301	-0.20852	3.0745e-06	A2_Trans	CODING_TRANSCRIPT_INTRON_VARIANT	HIS
195	Cancer, suspected or other	neoplasms	rs9461128	TMEM14B	6	10753875	T	C	C	0.698009	0.136159	0.534518	0.911507	0.00827939	0.897158	1	726	48343	0.13046	3.4269e-06	B2_trans	CODING_TRANSCRIPT_INTRON_VARIANT	HIS
599.1	Urinary obstruction	genitourinary	rs60869999	MYO1C	17	1390948	A	T	T	1.3137	0.103356	1.0728	1.60869	0.00829402	0.897158	1	593	48869	0.059541	2.9039e-06	B2_trans	CODING_TRANSCRIPT_INTRON_VARIANT	HIS
250.3	Insulin pump user	endocrine/metabolic	rs7579014	BCL11A	2	60707894	G	A	A	0.896993	0.0411852	0.827432	0.972402	0.00830334	0.897158	1	1218	47012	-0.05629	1.2614e-06	B2_trans	CODING_TRANSCRIPT_INTRON_VARIANT	HIS
367.1	Myopia	sense organs	rs10774679	OAS3	12	113374748	C	T	T	1.05706	0.021024	1.01439	1.10153	0.0083034	0.897158	1	6353	36083	0.075824	4.6954e-12	B2_trans	UPSTREAM_GENE_VARIANT	HIS
907	Injuries to the nervous system	injuries & poisonings	rs505922	ABO	9	136149229	T	C	C	0.829147	0.0709902	0.721447	0.952924	0.00831001	0.897158	1	817	48350	-0.099884	2.0889e-20	B2_trans	CODING_TRANSCRIPT_INTRON_VARIANT	HIS
275	Disorders of mineral metabolism	endocrine/metabolic	rs11085727	TYK2	19	10466123	C	T	T	1.10349	0.0373227	1.02565	1.18724	0.00832401	0.897158	1	1939	45870	0.17253	2.3333e-18	A2_Trans,B2_trans	CODING_TRANSCRIPT_INTRON_VARIANT	HIS
252	Disorders of parathyroid gland	endocrine/metabolic	rs622568	SEC61G	7	54647894	A	C	C	0.78284	0.0927972	0.652656	0.938993	0.00833241	0.897158	1	310	48971	0.11965	2.6006e-06	A2_Trans	INTERGENIC_VARIANT	HIS
281	Other deficiency anemia	hematopoietic	rs77534576	DLX4	17	47940666	C	T	T	1.23841	0.0810523	1.05651	1.45163	0.00833568	0.897158	1	1155	47248	0.20794	1.7585e-10	B2_trans	INTERGENIC_VARIANT	HIS
252	Disorders of parathyroid gland	endocrine/metabolic	rs732990	CIB4	2	26842146	C	G	G	1.19725	0.0682568	1.04734	1.36863	0.00835072	0.897158	1	310	48971	0.056389	5.6358e-07	B2_trans	CODING_TRANSCRIPT_INTRON_VARIANT	HIS
722.6	Degeneration of intervertebral disc	musculoskeletal	rs12809318	FBRSL1	12	133140840	T	C	C	1.06318	0.0232302	1.01585	1.1127	0.00836125	0.897158	1	3872	40166	-0.062781	9.5289e-09	B2_trans	CODING_TRANSCRIPT_INTRON_VARIANT	HIS
930	Allergic reaction to food	injuries & poisonings	rs111837807	CCHCR1	6	31121232	T	C	C	0.658606	0.158391	0.48284	0.898355	0.0083715	0.897158	1	387	49104	0.20363	2.152e-11	A2_Trans,B2_trans	CODING_TRANSCRIPT_INTRON_VARIANT	HIS
496.21	Obstructive chronic bronchitis	respiratory	rs1405655	NR1H2	19	50882619	T	C	C	1.14762	0.0522326	1.03595	1.27134	0.00838508	0.897158	1	895	48022	0.075181	1.1208e-11	B2_trans,A2_Trans	CODING_TRANSCRIPT_INTRON_VARIANT	HIS
519	Other diseases of respiratory system, not elsewhere classified	respiratory	rs7671107	LOC101929161	4	25449225	G	A	A	1.15078	0.0532878	1.03666	1.27747	0.00839999	0.897158	1	2169	46544	-0.064456	1.0803e-06	B2_trans	INTERGENIC_VARIANT	HIS
459	Other disorders of circulatory system	circulatory system	rs10129899	LINC00637	14	104330432	C	A	A	0.877967	0.0493941	0.796955	0.967214	0.00841732	0.897158	1	2042	46740	-0.057002	2.1916e-06	B2_trans	INTERGENIC_VARIANT	HIS
189.2	Cancer of bladder	neoplasms	rs10129899	LINC00637	14	104330432	C	A	A	0.828989	0.0711851	0.721034	0.953107	0.00842224	0.897158	1	259	49041	-0.057002	2.1916e-06	B2_trans	INTERGENIC_VARIANT	HIS
277.4	Disorders of bilirubin excretion	endocrine/metabolic	rs9367106	LOC100505711	6	41483390	G	C	C	0.705633	0.132344	0.544411	0.914598	0.00842607	0.897158	1	471	49035	0.20225	3.4038e-11	B2_trans	INTERGENIC_VARIANT	HIS
599.2	Retention of urine	genitourinary	rs915823	TMPRSS2	21	42851454	A	C	C	1.14033	0.0498463	1.03419	1.25736	0.0084282	0.897158	1	1803	46063	-0.066039	1.6687e-06	B2_trans	CODING_TRANSCRIPT_INTRON_VARIANT	HIS
497	Bronchitis	respiratory	rs7960611	CLEC1A	12	10230416	G	A	A	0.905941	0.0375042	0.841737	0.975042	0.00844176	0.897227	1	4094	43739	-0.1584	3.3086e-07	A2_Trans	CODING_TRANSCRIPT_INTRON_VARIANT	HIS
1089	NA	NA	rs35508621	LZTFL1	3	45880481	T	C	C	1.44401	0.139574	1.09841	1.89835	0.00847627	0.897339	1	131	49167	0.38931	6.0917e-89	B2_trans	CODING_TRANSCRIPT_INTRON_VARIANT	HIS
706.1	Acne	dermatologic	rs55654108	PDCL3P4	3	101425703	A	G	G	1.1257	0.0450121	1.03065	1.22953	0.00852446	0.897339	1	1241	47110	-0.05662	1.0636e-06	B2_trans	INTERGENIC_VARIANT	HIS
401.1	Essential hypertension	circulatory system	rs8080583	KANSL1	17	44162597	C	A	A	1.05958	0.0220043	1.01485	1.10628	0.00853767	0.897339	1	2734	18484	-0.12662	2.0785e-08	A2_Trans	CODING_TRANSCRIPT_INTRON_VARIANT	HIS
275.53	Disorders of phosphorus metabolism	endocrine/metabolic	rs7960611	CLEC1A	12	10230416	G	A	A	0.820649	0.0751703	0.708227	0.950917	0.00855135	0.897339	1	600	48717	-0.1584	3.3086e-07	A2_Trans	CODING_TRANSCRIPT_INTRON_VARIANT	HIS
370.31	Keratoconjunctivitis sicca	sense organs	rs766826	ELF5	11	34528766	C	T	T	1.17102	0.0600462	1.04101	1.31728	0.0085563	0.897339	1	1428	47591	-0.082134	1.155e-11	B2_trans	CODING_TRANSCRIPT_INTRON_VARIANT	HIS
694.1	Vitiligo	dermatologic	rs12567716	FOXD2	1	48197570	T	C	C	0.667809	0.153614	0.494192	0.902419	0.00857952	0.897339	1	146	49310	-0.090753	1.4878e-06	B2_trans	INTERGENIC_VARIANT	HIS
573.9	Abnormal serum enzyme levels	digestive	rs61667602	CRHR1	17	43785349	T	C	C	0.820322	0.0753574	0.707685	0.950887	0.00858256	0.897339	1	1833	47171	-0.093554	9.1279e-12	B2_trans	FIVE_PRIME_UTR_INTRON_VARIANT	HIS
523	Gingival and periodontal diseases	digestive	rs11234800	ME3	11	86479407	G	C	C	1.06547	0.0241287	1.01625	1.11707	0.00858383	0.897339	1	3029	35636	-0.077173	3.0702e-06	B2_trans	INTERGENIC_VARIANT	HIS
509.1	Respiratory failure	respiratory	rs60869999	MYO1C	17	1390948	A	T	T	1.13891	0.049512	1.03358	1.25497	0.00861191	0.897339	1	919	47397	0.059541	2.9039e-06	B2_trans	CODING_TRANSCRIPT_INTRON_VARIANT	HIS
041	Bacterial infection NOS	infectious diseases	rs12809318	FBRSL1	12	133140840	T	C	C	0.924186	0.0300297	0.871361	0.980214	0.00865323	0.897339	1	3358	43283	-0.062781	9.5289e-09	B2_trans	CODING_TRANSCRIPT_INTRON_VARIANT	HIS
200	Myeloproliferative disease	neoplasms	rs9497053	UTRN	6	145026256	G	A	A	1.22883	0.0784872	1.05362	1.43318	0.0086536	0.897339	1	305	49085	-0.064841	1.0064e-06	B2_trans	CODING_TRANSCRIPT_INTRON_VARIANT	HIS
1089	NA	NA	rs67959919	LZTFL1	3	45871908	G	A	A	1.43521	0.137627	1.09589	1.87959	0.00865809	0.897339	1	131	49167	0.59355	1.6043e-80	A2_Trans	CODING_TRANSCRIPT_INTRON_VARIANT	HIS
510	Other diseases of lung	respiratory	rs7671107	LOC101929161	4	25449225	G	A	A	1.14891	0.052879	1.0358	1.27437	0.00866178	0.897339	1	1594	47100	-0.064456	1.0803e-06	B2_trans	INTERGENIC_VARIANT	HIS
286.7	Other and unspecified coagulation defects	hematopoietic	rs12567716	FOXD2	1	48197570	T	C	C	1.3542	0.115514	1.07984	1.69828	0.00866763	0.897339	1	461	48973	-0.090753	1.4878e-06	B2_trans	INTERGENIC_VARIANT	HIS
379	Other disorders of eye	sense organs	rs1405655	NR1H2	19	50882619	T	C	C	1.06331	0.0233891	1.01567	1.11319	0.00867606	0.897339	1	4138	40633	0.075181	1.1208e-11	B2_trans,A2_Trans	CODING_TRANSCRIPT_INTRON_VARIANT	HIS
429.2	Abnormal function study of cardiovascular system	circulatory system	rs13050728	IFNAR2	21	34615210	T	C	C	0.799762	0.0851796	0.676793	0.945074	0.00871137	0.897339	1	938	48525	-0.10657	4.0686e-21	B2_trans,A2_Trans	CODING_TRANSCRIPT_INTRON_VARIANT	HIS
292.3	Memory loss	mental disorders	rs581342	LMNA	1	156095466	T	C	C	1.16654	0.058732	1.0397	1.30886	0.00872121	0.897339	1	1682	46519	0.090245	2.6355e-07	B2_trans	CODING_TRANSCRIPT_INTRON_VARIANT	HIS
395.2	Nonrheumatic aortic valve disorders	circulatory system	rs10129899	LINC00637	14	104330432	C	A	A	0.876966	0.0500673	0.794997	0.967387	0.00873605	0.897339	1	744	48050	-0.057002	2.1916e-06	B2_trans	INTERGENIC_VARIANT	HIS
425	Cardiomyopathy	circulatory system	rs9268576	HLA-DRA	6	32395641	T	C	C	0.826562	0.0726466	0.716867	0.953043	0.00874128	0.897339	1	849	47608	0.095134	9.9752e-07	B2_trans	INTERGENIC_VARIANT	HIS
700	Corns and callosities	dermatologic	rs12259804	PLEKHS1	10	115573378	T	C	C	1.29998	0.100059	1.06848	1.58164	0.00874265	0.897339	1	1940	45519	-0.27547	4.8674e-08	A2_Trans	INTERGENIC_VARIANT	HIS
297.2	Suicide or self-inflicted injury	mental disorders	rs9461128	TMEM14B	6	10753875	T	C	C	0.722346	0.124052	0.566438	0.921167	0.00874416	0.897339	1	714	48300	0.13046	3.4269e-06	B2_trans	CODING_TRANSCRIPT_INTRON_VARIANT	HIS
427.11	Paroxysmal supraventricular tachycardia	circulatory system	rs72655853	SBSPON	8	73985608	A	G	G	0.51354	0.254186	0.312041	0.845158	0.00874638	0.897339	1	412	49001	0.22523	8.3915e-07	A2_Trans	CODING_TRANSCRIPT_INTRON_VARIANT	HIS
523	Gingival and periodontal diseases	digestive	rs467843	TRAPPC13	5	64945715	A	G	G	0.957225	0.0166825	0.926432	0.989041	0.0087795	0.897339	1	3029	35636	-0.089724	1.7259e-06	A2_Trans	CODING_TRANSCRIPT_INTRON_VARIANT	HIS
348.8	Encephalopathy, not elsewhere classified	neurological	rs5023077	FBRSL1	12	133141973	T	C	C	0.834078	0.0692565	0.728208	0.95534	0.0088018	0.897339	1	628	48602	-0.090901	1.5172e-06	A2_Trans	CODING_TRANSCRIPT_INTRON_VARIANT	HIS
807	Fracture of ribs	injuries & poisonings	rs147812915	KAT7	17	47858295	C	T	T	0.687269	0.14318	0.519101	0.909918	0.00881165	0.897339	1	855	48367	0.23438	1.0943e-07	A2_Trans	INTERGENIC_VARIANT	HIS
316	Substance addiction and disorders	mental disorders	rs11085727	TYK2	19	10466123	C	T	T	1.05575	0.0207141	1.01374	1.09949	0.00882119	0.897339	1	2371	39724	0.17253	2.3333e-18	A2_Trans,B2_trans	CODING_TRANSCRIPT_INTRON_VARIANT	HIS
1089	NA	NA	rs495828	ABO	9	136154867	G	T	T	1.24889	0.084892	1.05746	1.47498	0.00884157	0.897339	1	131	49167	-0.13432	6.5649e-10	A2_Trans	UPSTREAM_GENE_VARIANT	HIS
172.22	Squamous cell carcinoma	neoplasms	rs12567716	FOXD2	1	48197570	T	C	C	1.4094	0.131085	1.09007	1.82227	0.00884839	0.897339	1	176	49335	-0.090753	1.4878e-06	B2_trans	INTERGENIC_VARIANT	HIS
580.31	Nephritis and nephropathy in diseases classified elsewhere	genitourinary	rs622568	SEC61G	7	54647894	A	C	C	0.77167	0.0990497	0.635507	0.937007	0.0088744	0.897339	1	442	48888	0.11965	2.6006e-06	A2_Trans	INTERGENIC_VARIANT	HIS
706.2	Sebaceous cyst	dermatologic	rs7560588	BCL11A	2	60727416	G	A	A	0.891326	0.043964	0.817738	0.971536	0.00887579	0.897339	1	2431	44824	-0.12371	2.3396e-07	A2_Trans	CODING_TRANSCRIPT_INTRON_VARIANT	HIS
523.32	Chronic periodontitis	digestive	rs10129899	LINC00637	14	104330432	C	A	A	1.07507	0.0276728	1.01831	1.13499	0.00890493	0.897339	1	2109	44171	-0.057002	2.1916e-06	B2_trans	INTERGENIC_VARIANT	HIS
521.2	Dental abrasion, erosion and attrition	digestive	rs8080583	KANSL1	17	44162597	C	A	A	1.12158	0.0438728	1.02917	1.2223	0.00891405	0.897339	1	1962	46110	-0.12662	2.0785e-08	A2_Trans	CODING_TRANSCRIPT_INTRON_VARIANT	HIS
071.1	HIV infection, symptomatic	infectious diseases	rs72655853	SBSPON	8	73985608	A	G	G	0.623292	0.18077	0.437341	0.888307	0.00891881	0.897339	1	77	49075	0.22523	8.3915e-07	A2_Trans	CODING_TRANSCRIPT_INTRON_VARIANT	HIS
573.5	Jaundice (not of newborn)	digestive	rs13050728	IFNAR2	21	34615210	T	C	C	1.29921	0.100096	1.06777	1.58082	0.00892053	0.897339	1	398	49131	-0.10657	4.0686e-21	B2_trans,A2_Trans	CODING_TRANSCRIPT_INTRON_VARIANT	HIS
290.2	Delirium due to conditions classified elsewhere	mental disorders	rs8080583	KANSL1	17	44162597	C	A	A	1.24013	0.0823443	1.0553	1.45734	0.00895825	0.897339	1	666	48660	-0.12662	2.0785e-08	A2_Trans	CODING_TRANSCRIPT_INTRON_VARIANT	HIS
362.9	Retinal edema	sense organs	rs67959919	LZTFL1	3	45871908	G	A	A	1.394	0.127144	1.08652	1.78849	0.00898598	0.897339	1	585	48608	0.59355	1.6043e-80	A2_Trans	CODING_TRANSCRIPT_INTRON_VARIANT	HIS
527	Diseases of the salivary glands	digestive	rs4830964	.	23	15515319	C	G	G	1.09572	0.0349915	1.02309	1.17351	0.00898963	0.897339	1	1463	47236	0.046578	2.9701e-06	B2_trans	SEQUENCE_VARIANT	HIS
835	Internal derangement of knee	injuries & poisonings	rs8052423	SLC22A31	16	89269178	G	T	T	1.10375	0.0377889	1.02496	1.18861	0.00899239	0.897339	1	2362	43844	0.13037	1.0019e-06	A2_Trans	UPSTREAM_GENE_VARIANT	HIS
818	Intracranial hemorrhage (injury)	injuries & poisonings	rs13050728	IFNAR2	21	34615210	T	C	C	0.792856	0.0888841	0.666095	0.94374	0.0090167	0.897339	1	187	49302	-0.10657	4.0686e-21	B2_trans,A2_Trans	CODING_TRANSCRIPT_INTRON_VARIANT	HIS
252	Disorders of parathyroid gland	endocrine/metabolic	rs2277732	DPP9	19	4723670	C	A	A	0.796426	0.0871678	0.671349	0.944807	0.00902008	0.897339	1	310	48971	0.11697	6.1912e-22	B2_trans,A2_Trans	FIVE_PRIME_UTR_INTRON_VARIANT	HIS
443	Peripheral vascular disease	circulatory system	rs12259804	PLEKHS1	10	115573378	T	C	C	1.28639	0.0964478	1.06482	1.55406	0.00902443	0.897339	1	2144	44931	-0.27547	4.8674e-08	A2_Trans	INTERGENIC_VARIANT	HIS
727.2	Bursitis disorders	musculoskeletal	rs60305836	CDH8	16	61709381	A	C	C	1.24511	0.0839588	1.05619	1.46783	0.00902468	0.897339	1	1266	47915	0.086719	1.1846e-06	B2_trans	CODING_TRANSCRIPT_INTRON_VARIANT	HIS
222	Benign neoplasm of male genital organs	neoplasms	rs111783124	LOC101928126	21	35362848	G	A	A	0.755255	0.107527	0.611739	0.93244	0.00904096	0.897339	1	822	48471	0.13532	2.1558e-07	A2_Trans	INTERGENIC_VARIANT	HIS
578.9	Hemorrhage of gastrointestinal tract	digestive	rs35508621	LZTFL1	3	45880481	T	C	C	0.764494	0.102873	0.624897	0.935275	0.00904309	0.897339	1	1807	46450	0.38931	6.0917e-89	B2_trans	CODING_TRANSCRIPT_INTRON_VARIANT	HIS
741	Symptoms and disorders of the joints	musculoskeletal	rs77534576	DLX4	17	47940666	C	T	T	0.86367	0.0561505	0.773664	0.964147	0.00904869	0.897339	1	4719	40904	0.20794	1.7585e-10	B2_trans	INTERGENIC_VARIANT	HIS
601.11	Acute prostatitis	genitourinary	rs9461128	TMEM14B	6	10753875	T	C	C	1.57384	0.173755	1.1196	2.21239	0.00905111	0.897339	1	612	48915	0.13046	3.4269e-06	B2_trans	CODING_TRANSCRIPT_INTRON_VARIANT	HIS
261.4	Vitamin D deficiency	endocrine/metabolic	rs75505823	LRP1	12	57540956	G	T	T	0.84981	0.0623601	0.75204	0.960291	0.00906177	0.897339	1	4735	35322	-0.20852	3.0745e-06	A2_Trans	CODING_TRANSCRIPT_INTRON_VARIANT	HIS
070.3	Viral hepatitis C	infectious diseases	rs1453205	LOC101928196	2	19901073	C	T	T	0.930417	0.0276363	0.881361	0.982204	0.00906247	0.897339	1	492	46165	0.096992	3.6368e-06	A2_Trans	INTERGENIC_VARIANT	HIS
722.6	Degeneration of intervertebral disc	musculoskeletal	rs5023077	FBRSL1	12	133141973	T	C	C	1.06248	0.0232365	1.01518	1.11199	0.00910295	0.898009	1	3872	40166	-0.090901	1.5172e-06	A2_Trans	CODING_TRANSCRIPT_INTRON_VARIANT	HIS
727.4	Ganglion and cyst of synovium, tendon, and bursa	musculoskeletal	rs12660421	FOXP4-AS1	6	41488378	G	A	A	1.17926	0.0632228	1.04183	1.33483	0.00910577	0.898009	1	903	47942	0.35506	1.1424e-09	A2_Trans	DOWNSTREAM_GENE_VARIANT	HIS
334	Degenerative disease of the spinal cord	neurological	rs1453205	LOC101928196	2	19901073	C	T	T	1.25649	0.0875901	1.05828	1.49181	0.00914256	0.898009	1	455	49011	0.096992	3.6368e-06	A2_Trans	INTERGENIC_VARIANT	HIS
244	Hypothyroidism	endocrine/metabolic	rs111837807	CCHCR1	6	31121232	T	C	C	1.08965	0.0329533	1.0215	1.16235	0.00917361	0.898009	1	969	44101	0.20363	2.152e-11	A2_Trans,B2_trans	CODING_TRANSCRIPT_INTRON_VARIANT	HIS
369.2	Eye infection, viral	sense organs	rs78313563	ESS2	22	19136365	G	A	A	1.93425	0.253379	1.17716	3.17826	0.00922265	0.898009	1	551	48921	0.40873	6.5914e-07	A2_Trans	UPSTREAM_GENE_VARIANT	HIS
362.6	Peripheral retinal degenerations	sense organs	rs55654108	PDCL3P4	3	101425703	A	G	G	1.14627	0.0524334	1.03432	1.27034	0.00922602	0.898009	1	993	47797	-0.05662	1.0636e-06	B2_trans	INTERGENIC_VARIANT	HIS
292.4	Altered mental status	mental disorders	rs4830964	.	23	15515319	C	G	G	0.914814	0.0342047	0.855496	0.978246	0.00924159	0.898009	1	1478	47147	0.046578	2.9701e-06	B2_trans	SEQUENCE_VARIANT	HIS
379.3	Aphakia and other disorders of lens	sense organs	rs13179014	SPEF2	5	35693227	A	C	C	1.18212	0.0642772	1.04219	1.34083	0.00924404	0.898009	1	829	48217	-0.061249	6.1057e-07	B2_trans	CODING_TRANSCRIPT_INTRON_VARIANT	HIS
716	Other arthropathies	musculoskeletal	rs62200027	CASC20	20	6469515	G	A	A	0.936545	0.0251893	0.891431	0.983943	0.00925195	0.898009	1	4110	41581	-0.053006	3.3456e-06	B2_trans,A2_Trans	NON_CODING_TRANSCRIPT_INTRON_VARIANT	HIS
735.21	Hammer toe (acquired)	musculoskeletal	rs9367106	LOC100505711	6	41483390	G	C	C	0.865469	0.0555168	0.77624	0.964956	0.00925423	0.898009	1	979	47386	0.20225	3.4038e-11	B2_trans	INTERGENIC_VARIANT	HIS
597	Other disorders of urethra and urinary tract	genitourinary	rs13179014	SPEF2	5	35693227	A	C	C	0.792118	0.0895618	0.664591	0.944115	0.00926654	0.898009	1	391	48943	-0.061249	6.1057e-07	B2_trans	CODING_TRANSCRIPT_INTRON_VARIANT	HIS
172.22	Squamous cell carcinoma	neoplasms	rs76073397	MIR548H2	16	11386452	T	C	C	0.509528	0.25916	0.306599	0.84677	0.00927483	0.898009	1	176	49335	0.14454	9.6663e-07	A2_Trans,B2_trans	INTERGENIC_VARIANT	HIS
367.2	Astigmatism	sense organs	rs1250993	LOC101929525	10	81399565	C	G	G	0.952661	0.0186404	0.918484	0.988109	0.00927699	0.898009	1	7586	31738	0.12403	5.3767e-08	A2_Trans	INTERGENIC_VARIANT	HIS
364.4	Corneal degenerations	sense organs	rs75505823	LRP1	12	57540956	G	T	T	1.72075	0.208672	1.14313	2.59024	0.00929498	0.898009	1	523	48864	-0.20852	3.0745e-06	A2_Trans	CODING_TRANSCRIPT_INTRON_VARIANT	HIS
327.7	Sleep related movement disorders	neurological	rs67579710	THBS3	1	155173527	G	A	A	0.832256	0.0706102	0.724692	0.955785	0.00931133	0.898009	1	1803	46375	-0.10348	1.0252e-09	B2_trans	CODING_TRANSCRIPT_INTRON_VARIANT	HIS
356	Hereditary and idiopathic peripheral neuropathy	neurological	rs77534576	DLX4	17	47940666	C	T	T	0.825994	0.0735145	0.715157	0.95401	0.00931144	0.898009	1	2473	44926	0.20794	1.7585e-10	B2_trans	INTERGENIC_VARIANT	HIS
362.3	Other nondiabetic retinopathy	sense organs	rs67959919	LZTFL1	3	45871908	G	A	A	0.743952	0.113766	0.595261	0.929785	0.00932521	0.898009	1	1668	46841	0.59355	1.6043e-80	A2_Trans	CODING_TRANSCRIPT_INTRON_VARIANT	HIS
530.3	Stricture and stenosis of esophagus	digestive	rs7089827	TFAM	10	60157611	C	T	T	0.637245	0.173326	0.453702	0.895039	0.00932968	0.898009	1	326	49221	-0.14471	2.0338e-06	A2_Trans	THREE_PRIME_UTR_EXON_VARIANT	HIS
386.2	Peripheral or central vertigo	sense organs	rs35705950	MUC5B	11	1241221	G	T	T	0.818467	0.0771098	0.703664	0.952	0.00937993	0.898009	1	1864	46426	-0.11177	1.2224e-08	B2_trans,A2_Trans	UPSTREAM_GENE_VARIANT	HIS
478	Throat pain	respiratory	rs7560588	BCL11A	2	60727416	G	A	A	1.38433	0.125189	1.08312	1.76929	0.0093829	0.898009	1	1359	48171	-0.12371	2.3396e-07	A2_Trans	CODING_TRANSCRIPT_INTRON_VARIANT	HIS
362	Other retinal disorders	sense organs	rs505922	ABO	9	136149229	T	C	C	1.05949	0.022246	1.01429	1.10671	0.00938431	0.898009	1	3835	38963	-0.099884	2.0889e-20	B2_trans	CODING_TRANSCRIPT_INTRON_VARIANT	HIS
695	Erythematous conditions	dermatologic	rs495828	ABO	9	136154867	G	T	T	0.899662	0.0407132	0.830662	0.974394	0.00940144	0.898009	1	2365	44891	-0.13432	6.5649e-10	A2_Trans	UPSTREAM_GENE_VARIANT	HIS
312	Conduct disorders	mental disorders	rs9268576	HLA-DRA	6	32395641	T	C	C	0.775052	0.0981414	0.63943	0.93944	0.00941778	0.898009	1	624	48400	0.095134	9.9752e-07	B2_trans	INTERGENIC_VARIANT	HIS
801	Fracture of ankle and foot	injuries & poisonings	rs61667602	CRHR1	17	43785349	T	C	C	1.12841	0.0465292	1.03005	1.23615	0.00942203	0.898009	1	1030	47052	-0.093554	9.1279e-12	B2_trans	FIVE_PRIME_UTR_INTRON_VARIANT	HIS
530.11	GERD	digestive	rs10774679	OAS3	12	113374748	C	T	T	0.958499	0.0163272	0.928312	0.989668	0.00942986	0.898009	1	4577	29294	0.075824	4.6954e-12	B2_trans	UPSTREAM_GENE_VARIANT	HIS
705	Disorders of sweat glands	dermatologic	rs8080583	KANSL1	17	44162597	C	A	A	1.23091	0.080027	1.05222	1.43995	0.00942992	0.898009	1	734	48569	-0.12662	2.0785e-08	A2_Trans	CODING_TRANSCRIPT_INTRON_VARIANT	HIS
454	Varicose veins	circulatory system	rs622568	SEC61G	7	54647894	A	C	C	0.883423	0.0477482	0.804499	0.97009	0.00943332	0.898009	1	1594	46457	0.11965	2.6006e-06	A2_Trans	INTERGENIC_VARIANT	HIS
740.3	Osteoarthrosis involving more than one site, but not specified as generalized	musculoskeletal	rs111783124	LOC101928126	21	35362848	G	A	A	1.36835	0.12083	1.07981	1.73399	0.00944783	0.898009	1	522	48987	0.13532	2.1558e-07	A2_Trans	INTERGENIC_VARIANT	HIS
255	Disorders of adrenal glands	endocrine/metabolic	rs721917	SFTPD	10	81706324	A	G	G	1.2045	0.0717057	1.04658	1.38626	0.00946296	0.898009	1	368	48997	0.055247	2.0819e-07	B2_trans	SYNONYMOUS_VARIANT	HIS
702.1	Actinic keratosis	dermatologic	rs10129899	LINC00637	14	104330432	C	A	A	0.890376	0.0447501	0.815609	0.971997	0.00946861	0.898009	1	1560	46912	-0.057002	2.1916e-06	B2_trans	INTERGENIC_VARIANT	HIS
496	Chronic airway obstruction	respiratory	rs7671107	LOC101929161	4	25449225	G	A	A	1.07116	0.0264952	1.01696	1.12826	0.00946973	0.898009	1	2759	42258	-0.064456	1.0803e-06	B2_trans	INTERGENIC_VARIANT	HIS
368.4	Visual field defects	sense organs	rs622568	SEC61G	7	54647894	A	C	C	0.843297	0.0657066	0.741397	0.959202	0.00948948	0.898656	1	1217	47599	0.11965	2.6006e-06	A2_Trans	INTERGENIC_VARIANT	HIS
573.7	Abnormal results of function study of liver	digestive	rs60305836	CDH8	16	61709381	A	C	C	1.08473	0.0313808	1.02003	1.15354	0.00954702	0.902557	1	3517	40791	0.086719	1.1846e-06	B2_trans	CODING_TRANSCRIPT_INTRON_VARIANT	HIS
374	Other disorders of eyelids	sense organs	rs8052423	SLC22A31	16	89269178	G	T	T	0.883348	0.0478642	0.804248	0.970229	0.0095584	0.902557	1	1820	45339	0.13037	1.0019e-06	A2_Trans	UPSTREAM_GENE_VARIANT	HIS
271.3	Intestinal disaccharidase deficiencies and disaccharide malabsorption	endocrine/metabolic	rs2924480	ELF5	11	34529831	T	C	C	0.895364	0.0426751	0.823521	0.973475	0.00960013	0.902557	1	1685	46596	-0.11648	2.817e-07	A2_Trans	CODING_TRANSCRIPT_INTRON_VARIANT	HIS
327.31	Central/nonobstroctive sleep apnea	neurological	rs7960611	CLEC1A	12	10230416	G	A	A	1.26014	0.0892787	1.05785	1.50111	0.00960154	0.902557	1	579	48838	-0.1584	3.3086e-07	A2_Trans	CODING_TRANSCRIPT_INTRON_VARIANT	HIS
250.2	Type 2 diabetes	endocrine/metabolic	rs505922	ABO	9	136149229	T	C	C	1.04542	0.0171539	1.01086	1.08117	0.0096066	0.902557	1	1841	29748	-0.099884	2.0889e-20	B2_trans	CODING_TRANSCRIPT_INTRON_VARIANT	HIS
430.3	Subdural hemorrhage	circulatory system	rs7960611	CLEC1A	12	10230416	G	A	A	1.33764	0.112335	1.07329	1.66709	0.00960858	0.902557	1	104	49439	-0.1584	3.3086e-07	A2_Trans	CODING_TRANSCRIPT_INTRON_VARIANT	HIS
250	Diabetes mellitus	endocrine/metabolic	rs505922	ABO	9	136149229	T	C	C	1.04541	0.0171529	1.01085	1.08115	0.00962791	0.903153	1	1913	29591	-0.099884	2.0889e-20	B2_trans	CODING_TRANSCRIPT_INTRON_VARIANT	HIS
687.1	Rash and other nonspecific skin eruption	dermatologic	rs111837807	CCHCR1	6	31121232	T	C	C	0.911228	0.0359171	0.849287	0.977687	0.00964666	0.903185	1	6740	38684	0.20363	2.152e-11	A2_Trans,B2_trans	CODING_TRANSCRIPT_INTRON_VARIANT	HIS
090	Sexually transmitted infections (not HIV or hepatitis)	infectious diseases	rs13179014	SPEF2	5	35693227	A	C	C	0.840444	0.0671666	0.736777	0.958696	0.00965424	0.903185	1	1227	47752	-0.061249	6.1057e-07	B2_trans	CODING_TRANSCRIPT_INTRON_VARIANT	HIS
710.1	Osteomyelitis	musculoskeletal	rs62200027	CASC20	20	6469515	G	A	A	1.13816	0.0500319	1.03185	1.25543	0.00969204	0.904751	1	359	48469	-0.053006	3.3456e-06	B2_trans,A2_Trans	NON_CODING_TRANSCRIPT_INTRON_VARIANT	HIS
250.24	Type 2 diabetes with neurological manifestations	endocrine/metabolic	rs622568	SEC61G	7	54647894	A	C	C	1.07361	0.0274724	1.01733	1.133	0.00972682	0.904751	1	1932	42134	0.11965	2.6006e-06	A2_Trans	INTERGENIC_VARIANT	HIS
681.7	Cellulitis and abscess of trunk	dermatologic	rs9461128	TMEM14B	6	10753875	T	C	C	0.722108	0.125939	0.56416	0.924277	0.00973187	0.904751	1	1148	47807	0.13046	3.4269e-06	B2_trans	CODING_TRANSCRIPT_INTRON_VARIANT	HIS
1010.2	NA	NA	rs12259804	PLEKHS1	10	115573378	T	C	C	1.20885	0.0733779	1.04692	1.39583	0.00974253	0.904751	1	7373	36970	-0.27547	4.8674e-08	A2_Trans	INTERGENIC_VARIANT	HIS
480	Pneumonia	respiratory	rs2277732	DPP9	19	4723670	C	A	A	1.09013	0.0333872	1.02108	1.16385	0.00974591	0.904751	1	2353	44381	0.11697	6.1912e-22	B2_trans,A2_Trans	FIVE_PRIME_UTR_INTRON_VARIANT	HIS
274.2	Crystal arthropathies	endocrine/metabolic	rs7560588	BCL11A	2	60727416	G	A	A	1.34769	0.115499	1.07468	1.69007	0.0097798	0.904751	1	330	49146	-0.12371	2.3396e-07	A2_Trans	CODING_TRANSCRIPT_INTRON_VARIANT	HIS
401.1	Essential hypertension	circulatory system	rs111837807	CCHCR1	6	31121232	T	C	C	0.935982	0.0256217	0.89014	0.984185	0.00981872	0.904751	1	2734	18484	0.20363	2.152e-11	A2_Trans,B2_trans	CODING_TRANSCRIPT_INTRON_VARIANT	HIS
327.31	Central/nonobstroctive sleep apnea	neurological	rs5023077	FBRSL1	12	133141973	T	C	C	0.803896	0.0845438	0.68114	0.948777	0.00982542	0.904751	1	579	48838	-0.090901	1.5172e-06	A2_Trans	CODING_TRANSCRIPT_INTRON_VARIANT	HIS
356	Hereditary and idiopathic peripheral neuropathy	neurological	rs7605877	FOXI3	2	88559025	T	C	C	1.11982	0.0438399	1.02762	1.22029	0.00984035	0.904751	1	2473	44926	-0.071053	3.3369e-06	B2_trans	INTERGENIC_VARIANT	HIS
281.1	Megaloblastic anemia	hematopoietic	rs12809318	FBRSL1	12	133140840	T	C	C	0.884248	0.047665	0.805382	0.970838	0.009855	0.904751	1	798	47809	-0.062781	9.5289e-09	B2_trans	CODING_TRANSCRIPT_INTRON_VARIANT	HIS
362.9	Retinal edema	sense organs	rs35508621	LZTFL1	3	45880481	T	C	C	1.39533	0.129132	1.08333	1.79719	0.00988654	0.904751	1	585	48608	0.38931	6.0917e-89	B2_trans	CODING_TRANSCRIPT_INTRON_VARIANT	HIS
198	Secondary malignant neoplasm	neoplasms	rs1405655	NR1H2	19	50882619	T	C	C	0.879752	0.0496688	0.798145	0.969702	0.0098974	0.904751	1	359	48433	0.075181	1.1208e-11	B2_trans,A2_Trans	CODING_TRANSCRIPT_INTRON_VARIANT	HIS
496	Chronic airway obstruction	respiratory	rs12259804	PLEKHS1	10	115573378	T	C	C	1.21237	0.0746659	1.04732	1.40343	0.00990374	0.904751	1	2759	42258	-0.27547	4.8674e-08	A2_Trans	INTERGENIC_VARIANT	HIS
706	Diseases of sebaceous glands	dermatologic	rs7671107	LOC101929161	4	25449225	G	A	A	1.06486	0.024372	1.01519	1.11696	0.00992207	0.904751	1	4711	39666	-0.064456	1.0803e-06	B2_trans	INTERGENIC_VARIANT	HIS
818	Intracranial hemorrhage (injury)	injuries & poisonings	rs495828	ABO	9	136154867	G	T	T	0.711253	0.132146	0.548962	0.921524	0.00992539	0.904751	1	187	49302	-0.13432	6.5649e-10	A2_Trans	UPSTREAM_GENE_VARIANT	HIS
873	NA	NA	rs7089827	TFAM	10	60157611	C	T	T	1.37717	0.124148	1.07972	1.75655	0.00994298	0.904751	1	967	48543	-0.14471	2.0338e-06	A2_Trans	THREE_PRIME_UTR_EXON_VARIANT	HIS
395.6	Heart valve replaced	circulatory system	rs67579710	THBS3	1	155173527	G	A	A	0.698597	0.139166	0.531824	0.917668	0.00995605	0.904751	1	159	49155	-0.10348	1.0252e-09	B2_trans	CODING_TRANSCRIPT_INTRON_VARIANT	HIS
288	Diseases of white blood cells	hematopoietic	rs10129899	LINC00637	14	104330432	C	A	A	1.11857	0.0434891	1.02717	1.21809	0.00998201	0.904751	1	2250	46166	-0.057002	2.1916e-06	B2_trans	INTERGENIC_VARIANT	HIS
244.1	Secondary hypothyroidism	endocrine/metabolic	rs13050728	IFNAR2	21	34615210	T	C	C	1.22126	0.0775908	1.04897	1.42185	0.00999167	0.904751	1	149	49221	-0.10657	4.0686e-21	B2_trans,A2_Trans	CODING_TRANSCRIPT_INTRON_VARIANT	HIS
305.2	Eating disorder	mental disorders	rs7960611	CLEC1A	12	10230416	G	A	A	0.745741	0.113935	0.596494	0.93233	0.0100254	0.904751	1	120	49435	-0.1584	3.3086e-07	A2_Trans	CODING_TRANSCRIPT_INTRON_VARIANT	HIS
588.2	Secondary hyperparathyroidism (of renal origin)	genitourinary	rs9577395	ATP11A	13	113534984	C	G	G	0.813482	0.0801765	0.695187	0.951907	0.0100323	0.904751	1	236	48860	0.064829	8.6068e-07	B2_trans,A2_Trans	CODING_TRANSCRIPT_INTRON_VARIANT	HIS
550.6	Incisional hernia	digestive	rs55654108	PDCL3P4	3	101425703	A	G	G	0.800979	0.0862078	0.676458	0.948422	0.0100459	0.904751	1	250	49084	-0.05662	1.0636e-06	B2_trans	INTERGENIC_VARIANT	HIS
252.1	Hyperparathyroidism	endocrine/metabolic	rs62200027	CASC20	20	6469515	G	A	A	1.20595	0.072763	1.04567	1.3908	0.0100621	0.904751	1	282	49046	-0.053006	3.3456e-06	B2_trans,A2_Trans	NON_CODING_TRANSCRIPT_INTRON_VARIANT	HIS
369.2	Eye infection, viral	sense organs	rs1405655	NR1H2	19	50882619	T	C	C	1.25356	0.0878328	1.05531	1.48904	0.010085	0.904751	1	551	48921	0.075181	1.1208e-11	B2_trans,A2_Trans	CODING_TRANSCRIPT_INTRON_VARIANT	HIS
709	Diffuse diseases of connective tissue	dermatologic	rs766826	ELF5	11	34528766	C	T	T	1.29167	0.0995526	1.0627	1.56997	0.0101452	0.904751	1	316	49187	-0.082134	1.155e-11	B2_trans	CODING_TRANSCRIPT_INTRON_VARIANT	HIS
696.41	Psoriasis vulgaris	dermatologic	rs10774679	OAS3	12	113374748	C	T	T	0.893972	0.0435977	0.820755	0.973721	0.0101465	0.904751	1	570	47822	0.075824	4.6954e-12	B2_trans	UPSTREAM_GENE_VARIANT	HIS
379.9	Pain, swelling or discharge of eye	sense organs	rs12259804	PLEKHS1	10	115573378	T	C	C	1.58796	0.179911	1.11609	2.25932	0.0101574	0.904751	1	1998	47227	-0.27547	4.8674e-08	A2_Trans	INTERGENIC_VARIANT	HIS
250.7	Diabetic retinopathy	endocrine/metabolic	rs8080583	KANSL1	17	44162597	C	A	A	1.07706	0.0288839	1.01778	1.1398	0.010163	0.904751	1	2010	43012	-0.12662	2.0785e-08	A2_Trans	CODING_TRANSCRIPT_INTRON_VARIANT	HIS
242	Thyrotoxicosis with or without goiter	endocrine/metabolic	rs915823	TMPRSS2	21	42851454	A	C	C	0.777933	0.097705	0.642356	0.942126	0.0101661	0.904751	1	394	48773	-0.066039	1.6687e-06	B2_trans	CODING_TRANSCRIPT_INTRON_VARIANT	HIS
384.4	Perforation of tympanic membrane	sense organs	rs10774671	OAS1	12	113357193	G	A	A	1.25841	0.0894503	1.05605	1.49956	0.0101818	0.904751	1	255	49137	0.12569	3.6032e-11	A2_Trans	SPLICE_ACCEPTOR_VARIANT	HIS
261.2	Vitamin B-complex deficiencies	endocrine/metabolic	rs60305836	CDH8	16	61709381	A	C	C	0.862959	0.0573665	0.771187	0.965652	0.0101924	0.904751	1	992	47100	0.086719	1.1846e-06	B2_trans	CODING_TRANSCRIPT_INTRON_VARIANT	HIS
809	Fracture of unspecified bones	injuries & poisonings	rs117169628	SLC22A31	16	89262657	G	A	A	0.75725	0.108231	0.61251	0.936194	0.010195	0.904751	1	1133	48004	0.081201	5.77e-07	B2_trans	SYNONYMOUS_VARIANT	HIS
155	Cancer of liver and intrahepatic bile duct	neoplasms	rs10086829	COL14A1	8	121149129	G	A	A	0.815413	0.0794315	0.697856	0.952774	0.0101991	0.904751	1	144	49091	-0.097352	3.8599e-06	A2_Trans	FIVE_PRIME_UTR_INTRON_VARIANT	HIS
420.3	Endocarditis	circulatory system	rs766826	ELF5	11	34528766	C	T	T	0.769123	0.102199	0.629511	0.939698	0.0102126	0.904751	1	502	49003	-0.082134	1.155e-11	B2_trans	CODING_TRANSCRIPT_INTRON_VARIANT	HIS
586.2	Cyst of kidney, acquired	genitourinary	rs3746539	PTPRT	20	40702071	G	A	A	1.15478	0.0560391	1.03466	1.28884	0.0102283	0.904751	1	1060	47987	0.05405	1.7723e-06	B2_trans	THREE_PRIME_UTR_EXON_VARIANT	HIS
687.2	NA	NA	rs7579014	BCL11A	2	60707894	G	A	A	0.875099	0.0519558	0.790373	0.968907	0.010231	0.904751	1	2557	46291	-0.05629	1.2614e-06	B2_trans	CODING_TRANSCRIPT_INTRON_VARIANT	HIS
367.1	Myopia	sense organs	rs1453205	LOC101928196	2	19901073	C	T	T	0.952684	0.018877	0.91808	0.988592	0.0102347	0.904751	1	6353	36083	0.096992	3.6368e-06	A2_Trans	INTERGENIC_VARIANT	HIS
300.3	Obsessive-compulsive disorders	mental disorders	rs8080583	KANSL1	17	44162597	C	A	A	0.792074	0.0907896	0.662957	0.946338	0.0102442	0.904751	1	298	48992	-0.12662	2.0785e-08	A2_Trans	CODING_TRANSCRIPT_INTRON_VARIANT	HIS
395.6	Heart valve replaced	circulatory system	rs915823	TMPRSS2	21	42851454	A	C	C	0.746006	0.114151	0.596453	0.933057	0.0102594	0.904751	1	159	49155	-0.066039	1.6687e-06	B2_trans	CODING_TRANSCRIPT_INTRON_VARIANT	HIS
574.3	Cholecystitis without cholelithiasis	digestive	rs467843	TRAPPC13	5	64945715	A	G	G	1.14604	0.0531306	1.0327	1.27181	0.0103006	0.904751	1	583	48336	-0.089724	1.7259e-06	A2_Trans	CODING_TRANSCRIPT_INTRON_VARIANT	HIS
735	Acquired foot deformities	musculoskeletal	rs1453205	LOC101928196	2	19901073	C	T	T	0.950022	0.0199853	0.913529	0.987974	0.0103065	0.904751	1	3389	40005	0.096992	3.6368e-06	A2_Trans	INTERGENIC_VARIANT	HIS
244.4	Hypothyroidism NOS	endocrine/metabolic	rs8052423	SLC22A31	16	89269178	G	T	T	1.09333	0.0347949	1.02126	1.1705	0.0103329	0.904751	1	961	44309	0.13037	1.0019e-06	A2_Trans	UPSTREAM_GENE_VARIANT	HIS
401.1	Essential hypertension	circulatory system	rs9896243	NSF	17	44826056	C	G	G	1.06242	0.023618	1.01436	1.11276	0.0103534	0.904751	1	2734	18484	-0.13155	3.2234e-08	A2_Trans	CODING_TRANSCRIPT_INTRON_VARIANT	HIS
597.1	Urethral stricture (not specified as infectious)	genitourinary	rs13179014	SPEF2	5	35693227	A	C	C	0.783938	0.0949582	0.650809	0.944301	0.0103624	0.904751	1	286	49094	-0.061249	6.1057e-07	B2_trans	CODING_TRANSCRIPT_INTRON_VARIANT	HIS
871.3	Open wound of foot except toe(s) alone	injuries & poisonings	rs7560588	BCL11A	2	60727416	G	A	A	1.28887	0.0990079	1.06153	1.56489	0.0103756	0.904751	1	633	48711	-0.12371	2.3396e-07	A2_Trans	CODING_TRANSCRIPT_INTRON_VARIANT	HIS
253	Disorders of the pituitary gland and its hypothalamic control	endocrine/metabolic	rs35705950	MUC5B	11	1241221	G	T	T	0.739971	0.117538	0.587714	0.931673	0.0104042	0.904751	1	556	48533	-0.11177	1.2224e-08	B2_trans,A2_Trans	UPSTREAM_GENE_VARIANT	HIS
626.1	Irregular menstrual cycle/bleeding	genitourinary	rs7560588	BCL11A	2	60727416	G	A	A	0.819453	0.0777195	0.70367	0.954287	0.0104069	0.904751	1	651	47896	-0.12371	2.3396e-07	A2_Trans	CODING_TRANSCRIPT_INTRON_VARIANT	HIS
575	Other biliary tract disease	digestive	rs5023077	FBRSL1	12	133141973	T	C	C	1.14117	0.0515474	1.03151	1.26248	0.0104154	0.904751	1	1433	47270	-0.090901	1.5172e-06	A2_Trans	CODING_TRANSCRIPT_INTRON_VARIANT	HIS
564.1	Irritable Bowel Syndrome	digestive	rs7671107	LOC101929161	4	25449225	G	A	A	1.12272	0.0451857	1.02756	1.22668	0.0104169	0.904751	1	971	47316	-0.064456	1.0803e-06	B2_trans	INTERGENIC_VARIANT	HIS
530.14	Reflux esophagitis	digestive	rs2284028	NCF4	22	37265172	A	C	C	0.825001	0.075104	0.712076	0.955836	0.0104256	0.904751	1	1737	46689	0.31271	4.1737e-06	A2_Trans	CODING_TRANSCRIPT_INTRON_VARIANT	HIS
180.3	Cervical intraepithelial neoplasia [CIN] [Cervical dysplasia]	neoplasms	rs117169628	SLC22A31	16	89262657	G	A	A	1.40874	0.13385	1.08368	1.83133	0.0104574	0.904751	1	173	49295	0.081201	5.77e-07	B2_trans	SYNONYMOUS_VARIANT	HIS
149	Cancer of larynx, pharynx, nasal cavities	neoplasms	rs1405655	NR1H2	19	50882619	T	C	C	0.775338	0.0993941	0.638097	0.942097	0.010465	0.904751	1	120	49396	0.075181	1.1208e-11	B2_trans,A2_Trans	CODING_TRANSCRIPT_INTRON_VARIANT	HIS
722.8	Postlaminectomy syndrome	musculoskeletal	rs67959919	LZTFL1	3	45871908	G	A	A	1.40136	0.131825	1.08228	1.8145	0.0104744	0.904751	1	266	48981	0.59355	1.6043e-80	A2_Trans	CODING_TRANSCRIPT_INTRON_VARIANT	HIS
327.7	Sleep related movement disorders	neurological	rs35154152	THBS3	1	155172725	T	C	C	0.835037	0.0704448	0.727349	0.958668	0.0104924	0.904751	1	1803	46375	-0.20528	2.3574e-11	A2_Trans	SYNONYMOUS_VARIANT	HIS
540.1	Appendicitis	digestive	rs7579014	BCL11A	2	60707894	G	A	A	0.84105	0.0676439	0.73662	0.960286	0.0104958	0.904751	1	150	49053	-0.05629	1.2614e-06	B2_trans	CODING_TRANSCRIPT_INTRON_VARIANT	HIS
736	Other acquired deformities of limbs	musculoskeletal	rs1405655	NR1H2	19	50882619	T	C	C	0.892187	0.0445823	0.817537	0.973654	0.010502	0.904751	1	1438	47131	0.075181	1.1208e-11	B2_trans,A2_Trans	CODING_TRANSCRIPT_INTRON_VARIANT	HIS
427.6	Premature beats	circulatory system	rs2277732	DPP9	19	4723670	C	A	A	1.24451	0.0854946	1.05251	1.47154	0.0105101	0.904751	1	844	48517	0.11697	6.1912e-22	B2_trans,A2_Trans	FIVE_PRIME_UTR_INTRON_VARIANT	HIS
340.1	Migrain with aura	neurological	rs7560588	BCL11A	2	60727416	G	A	A	0.79271	0.0907965	0.663481	0.94711	0.0105142	0.904751	1	702	48424	-0.12371	2.3396e-07	A2_Trans	CODING_TRANSCRIPT_INTRON_VARIANT	HIS
340	Migraine	neurological	rs35154152	THBS3	1	155172725	T	C	C	0.898206	0.0419631	0.827289	0.975203	0.0105177	0.904751	1	1916	43245	-0.20528	2.3574e-11	A2_Trans	SYNONYMOUS_VARIANT	HIS
274.2	Crystal arthropathies	endocrine/metabolic	rs11234800	ME3	11	86479407	G	C	C	1.35956	0.120081	1.07444	1.72033	0.0105301	0.904751	1	330	49146	-0.077173	3.0702e-06	B2_trans	INTERGENIC_VARIANT	HIS
367.4	NA	NA	rs9497053	UTRN	6	145026256	G	A	A	1.04576	0.0175072	1.01049	1.08227	0.0105923	0.904751	1	7043	23087	-0.064841	1.0064e-06	B2_trans	CODING_TRANSCRIPT_INTRON_VARIANT	HIS
300.1	Anxiety disorder	mental disorders	rs76423999	SLC12A7	5	1098067	T	A	A	0.950783	0.0197506	0.914681	0.98831	0.0106086	0.904751	1	5498	28234	0.18412	3.8813e-07	A2_Trans	CODING_TRANSCRIPT_INTRON_VARIANT	HIS
790.6	Other abnormal blood chemistry	symptoms	rs7089827	TFAM	10	60157611	C	T	T	0.894121	0.0438078	0.820554	0.974284	0.0106294	0.904751	1	4568	42448	-0.14471	2.0338e-06	A2_Trans	THREE_PRIME_UTR_EXON_VARIANT	HIS
578.9	Hemorrhage of gastrointestinal tract	digestive	rs9268576	HLA-DRA	6	32395641	T	C	C	0.841737	0.0674427	0.737512	0.960691	0.0106314	0.904751	1	1807	46450	0.095134	9.9752e-07	B2_trans	INTERGENIC_VARIANT	HIS
1000	NA	NA	rs11702230	LOC101928126	21	35377591	C	T	T	1.26746	0.0927904	1.0567	1.52026	0.0106399	0.904751	1	731	48536	0.099731	3.223e-09	B2_trans	INTERGENIC_VARIANT	HIS
340.1	Migrain with aura	neurological	rs7579014	BCL11A	2	60707894	G	A	A	0.850691	0.0633105	0.751418	0.963078	0.0106436	0.904751	1	702	48424	-0.05629	1.2614e-06	B2_trans	CODING_TRANSCRIPT_INTRON_VARIANT	HIS
250.1	Type 1 diabetes	endocrine/metabolic	rs55654108	PDCL3P4	3	101425703	A	G	G	1.10473	0.0390033	1.02343	1.1925	0.0106565	0.904751	1	2046	45838	-0.05662	1.0636e-06	B2_trans	INTERGENIC_VARIANT	HIS
260	Protein-calorie malnutrition	endocrine/metabolic	rs1878527	ANKRD30BL	2	133056313	T	C	C	0.825364	0.0751643	0.712305	0.956369	0.0106653	0.904751	1	992	47957	-0.077457	2.0215e-06	B2_trans	INTERGENIC_VARIANT	HIS
318	Tobacco use disorder	mental disorders	rs12567716	FOXD2	1	48197570	T	C	C	1.0649	0.0246385	1.0147	1.11758	0.0107087	0.904751	1	4639	33048	-0.090753	1.4878e-06	B2_trans	INTERGENIC_VARIANT	HIS
218.1	Uterine leiomyoma	neoplasms	rs721917	SFTPD	10	81706324	A	G	G	0.817656	0.0788899	0.700518	0.954381	0.0107157	0.904751	1	209	49136	0.055247	2.0819e-07	B2_trans	SYNONYMOUS_VARIANT	HIS
348.8	Encephalopathy, not elsewhere classified	neurological	rs11702230	LOC101928126	21	35377591	C	T	T	1.25435	0.0888104	1.05396	1.49284	0.0107196	0.904751	1	628	48602	0.099731	3.223e-09	B2_trans	INTERGENIC_VARIANT	HIS
054	Herpes simplex	infectious diseases	rs7605877	FOXI3	2	88559025	T	C	C	0.852596	0.0624972	0.754303	0.963699	0.0107224	0.904751	1	1315	47173	-0.071053	3.3369e-06	B2_trans	INTERGENIC_VARIANT	HIS
609	Male infertility and abnormal spermatozoa	genitourinary	rs13179014	SPEF2	5	35693227	A	C	C	0.792324	0.0912503	0.662568	0.947492	0.0107398	0.904751	1	519	48829	-0.061249	6.1057e-07	B2_trans	CODING_TRANSCRIPT_INTRON_VARIANT	HIS
707.2	Chronic ulcer of leg or foot	dermatologic	rs76073397	MIR548H2	16	11386452	T	C	C	1.24382	0.0855406	1.05183	1.47086	0.0107498	0.904751	1	722	47699	0.14454	9.6663e-07	A2_Trans,B2_trans	INTERGENIC_VARIANT	HIS
597.1	Urethral stricture (not specified as infectious)	genitourinary	rs8080583	KANSL1	17	44162597	C	A	A	1.25207	0.0881332	1.05344	1.48815	0.010752	0.904751	1	286	49094	-0.12662	2.0785e-08	A2_Trans	CODING_TRANSCRIPT_INTRON_VARIANT	HIS
246.7	Abnormal results of function study of thyroid	endocrine/metabolic	rs9268576	HLA-DRA	6	32395641	T	C	C	1.35504	0.119142	1.07285	1.71146	0.0107678	0.904751	1	727	48696	0.095134	9.9752e-07	B2_trans	INTERGENIC_VARIANT	HIS
722.7	Intervertebral disc disorder with myelopathy	musculoskeletal	rs4830964	.	23	15515319	C	G	G	0.859843	0.0592195	0.765617	0.965666	0.0107747	0.904751	1	525	48855	0.046578	2.9701e-06	B2_trans	SEQUENCE_VARIANT	HIS
426.7	Abnormal electrocardiogram [ECG] [EKG]	circulatory system	rs467843	TRAPPC13	5	64945715	A	G	G	0.916294	0.0342912	0.856734	0.979994	0.0107941	0.904751	1	3580	44100	-0.089724	1.7259e-06	A2_Trans	CODING_TRANSCRIPT_INTRON_VARIANT	HIS
871	Open wounds of extremities	injuries & poisonings	rs72711165	TMEM65	8	125336564	T	C	C	1.42507	0.138961	1.08531	1.87119	0.0108014	0.904751	1	3238	44389	0.18279	6.0907e-07	B2_trans	CODING_TRANSCRIPT_INTRON_VARIANT	HIS
450	Noninfectious disorders of lymphatic channels	circulatory system	rs35705950	MUC5B	11	1241221	G	T	T	1.45766	0.147835	1.09098	1.94757	0.0108036	0.904751	1	310	49212	-0.11177	1.2224e-08	B2_trans,A2_Trans	UPSTREAM_GENE_VARIANT	HIS
809	Fracture of unspecified bones	injuries & poisonings	rs13179014	SPEF2	5	35693227	A	C	C	1.18553	0.0667817	1.04008	1.35131	0.0108212	0.904751	1	1133	48004	-0.061249	6.1057e-07	B2_trans	CODING_TRANSCRIPT_INTRON_VARIANT	HIS
281	Other deficiency anemia	hematopoietic	rs35705950	MUC5B	11	1241221	G	T	T	0.813357	0.0810847	0.693843	0.953455	0.0108412	0.904751	1	1155	47248	-0.11177	1.2224e-08	B2_trans,A2_Trans	UPSTREAM_GENE_VARIANT	HIS
611	Abnormal findings on mammogram or breast exam	genitourinary	rs581342	LMNA	1	156095466	T	C	C	1.22521	0.0797395	1.04794	1.43247	0.0108587	0.904751	1	822	47956	0.090245	2.6355e-07	B2_trans	CODING_TRANSCRIPT_INTRON_VARIANT	HIS
530.14	Reflux esophagitis	digestive	rs34488998	NKAIN3	8	63408372	G	A	A	0.72269	0.127538	0.562849	0.927924	0.010881	0.904751	1	1737	46689	0.1355	3.4644e-06	B2_trans	CODING_TRANSCRIPT_INTRON_VARIANT	HIS
819	Skull and face fracture and other intercranial injury	injuries & poisonings	rs467843	TRAPPC13	5	64945715	A	G	G	0.931875	0.0277077	0.882618	0.983881	0.0108824	0.904751	1	1855	44415	-0.089724	1.7259e-06	A2_Trans	CODING_TRANSCRIPT_INTRON_VARIANT	HIS
277	Other disorders of metabolism	endocrine/metabolic	rs9497053	UTRN	6	145026256	G	A	A	1.19552	0.0701599	1.04192	1.37175	0.0109183	0.904751	1	661	48633	-0.064841	1.0064e-06	B2_trans	CODING_TRANSCRIPT_INTRON_VARIANT	HIS
586.2	Cyst of kidney, acquired	genitourinary	rs10086829	COL14A1	8	121149129	G	A	A	0.837543	0.0696545	0.730663	0.960057	0.0109224	0.904751	1	1060	47987	-0.097352	3.8599e-06	A2_Trans	FIVE_PRIME_UTR_INTRON_VARIANT	HIS
599.4	Urinary incontinence	genitourinary	rs111837807	CCHCR1	6	31121232	T	C	C	0.882176	0.0492585	0.800989	0.971592	0.0109272	0.904751	1	1896	45524	0.20363	2.152e-11	A2_Trans,B2_trans	CODING_TRANSCRIPT_INTRON_VARIANT	HIS
714	Rheumatoid arthritis and other inflammatory polyarthropathies	musculoskeletal	rs9268576	HLA-DRA	6	32395641	T	C	C	0.822439	0.0768139	0.707489	0.956066	0.0109321	0.904751	1	809	47781	0.095134	9.9752e-07	B2_trans	INTERGENIC_VARIANT	HIS
530.3	Stricture and stenosis of esophagus	digestive	rs732990	CIB4	2	26842146	C	G	G	0.766987	0.104267	0.625224	0.940893	0.01095	0.904751	1	326	49221	0.056389	5.6358e-07	B2_trans	CODING_TRANSCRIPT_INTRON_VARIANT	HIS
272.9	Unspecified disorder of lipoid metabolism	endocrine/metabolic	rs117169628	SLC22A31	16	89262657	G	A	A	1.45326	0.146938	1.0896	1.93828	0.0109596	0.904751	1	562	48993	0.081201	5.77e-07	B2_trans	SYNONYMOUS_VARIANT	HIS
244	Hypothyroidism	endocrine/metabolic	rs9501257	HLA-DPB1	6	33055355	A	G	G	0.910165	0.0370046	0.84649	0.97863	0.0109677	0.904751	1	969	44101	0.17269	4.1339e-08	A2_Trans	THREE_PRIME_UTR_EXON_VARIANT	HIS
578.2	Blood in stool	digestive	rs60869999	MYO1C	17	1390948	A	T	T	1.10502	0.0392593	1.02318	1.1934	0.0109693	0.904751	1	3068	44314	0.059541	2.9039e-06	B2_trans	CODING_TRANSCRIPT_INTRON_VARIANT	HIS
741.3	Difficulty in walking	musculoskeletal	rs7671107	LOC101929161	4	25449225	G	A	A	1.11946	0.0443659	1.02623	1.22116	0.010975	0.904751	1	1613	46640	-0.064456	1.0803e-06	B2_trans	INTERGENIC_VARIANT	HIS
763	Thoracic or lumbosacral neuritis or radiculitis, unspecified	symptoms	rs12809318	FBRSL1	12	133140840	T	C	C	1.06517	0.0248339	1.01457	1.1183	0.0110089	0.904751	1	2789	42101	-0.062781	9.5289e-09	B2_trans	CODING_TRANSCRIPT_INTRON_VARIANT	HIS
261	Vitamin deficiency	endocrine/metabolic	rs7960611	CLEC1A	12	10230416	G	A	A	1.04637	0.0178315	1.01043	1.08359	0.0110249	0.904751	1	4990	33552	-0.1584	3.3086e-07	A2_Trans	CODING_TRANSCRIPT_INTRON_VARIANT	HIS
054	Herpes simplex	infectious diseases	rs76073397	MIR548H2	16	11386452	T	C	C	1.24765	0.0870598	1.05193	1.47978	0.0110389	0.904751	1	1315	47173	0.14454	9.6663e-07	A2_Trans,B2_trans	INTERGENIC_VARIANT	HIS
289	Other diseases of blood and blood-forming organs	hematopoietic	rs1453205	LOC101928196	2	19901073	C	T	T	1.27446	0.0954346	1.05704	1.5366	0.0110449	0.904751	1	665	48848	0.096992	3.6368e-06	A2_Trans	INTERGENIC_VARIANT	HIS
041.1	Staphylococcus infections	infectious diseases	rs7605877	FOXI3	2	88559025	T	C	C	0.809179	0.0833473	0.687226	0.952774	0.0110727	0.904751	1	1113	47861	-0.071053	3.3369e-06	B2_trans	INTERGENIC_VARIANT	HIS
452.2	Deep vein thrombosis [DVT]	circulatory system	rs9577395	ATP11A	13	113534984	C	G	G	1.16846	0.0612902	1.0362	1.3176	0.0110817	0.904751	1	537	48335	0.064829	8.6068e-07	B2_trans,A2_Trans	CODING_TRANSCRIPT_INTRON_VARIANT	HIS
008.52	Intestinal infection due to C. difficile	infectious diseases	rs5023077	FBRSL1	12	133141973	T	C	C	0.813382	0.0813405	0.693517	0.953963	0.0111048	0.904751	1	347	49037	-0.090901	1.5172e-06	A2_Trans	CODING_TRANSCRIPT_INTRON_VARIANT	HIS
701.1	Keratoderma, acquired	dermatologic	rs9577395	ATP11A	13	113534984	C	G	G	0.822855	0.0767863	0.707885	0.956498	0.0111108	0.904751	1	1510	47543	0.064829	8.6068e-07	B2_trans,A2_Trans	CODING_TRANSCRIPT_INTRON_VARIANT	HIS
327.5	Parasomnia	neurological	rs67579710	THBS3	1	155173527	G	A	A	0.810478	0.0827797	0.689095	0.953242	0.0111347	0.904751	1	1754	46851	-0.10348	1.0252e-09	B2_trans	CODING_TRANSCRIPT_INTRON_VARIANT	HIS
348	Other conditions of brain	neurological	rs7579014	BCL11A	2	60707894	G	A	A	1.15623	0.0571894	1.03362	1.29337	0.011141	0.904751	1	824	48196	-0.05629	1.2614e-06	B2_trans	CODING_TRANSCRIPT_INTRON_VARIANT	HIS
041.2	Streptococcus infection	infectious diseases	rs7579014	BCL11A	2	60707894	G	A	A	0.794262	0.0907727	0.664811	0.94892	0.0111626	0.904751	1	733	48720	-0.05629	1.2614e-06	B2_trans	CODING_TRANSCRIPT_INTRON_VARIANT	HIS
871.2	Open wound of finger(s)	injuries & poisonings	rs10086829	COL14A1	8	121149129	G	A	A	1.28912	0.100082	1.0595	1.56849	0.0111645	0.904751	1	1222	48109	-0.097352	3.8599e-06	A2_Trans	FIVE_PRIME_UTR_INTRON_VARIANT	HIS
1009	NA	NA	rs7671107	LOC101929161	4	25449225	G	A	A	1.0702	0.0267386	1.01556	1.12778	0.0111706	0.904751	1	6213	39205	-0.064456	1.0803e-06	B2_trans	INTERGENIC_VARIANT	HIS
726.4	Calcaneal spur; Exostosis NOS	musculoskeletal	rs78313563	ESS2	22	19136365	G	A	A	0.638893	0.176606	0.45196	0.903141	0.0111864	0.904751	1	1849	46702	0.40873	6.5914e-07	A2_Trans	UPSTREAM_GENE_VARIANT	HIS
681.5	Cellulitis and abscess of leg, except foot	dermatologic	rs72655853	SBSPON	8	73985608	A	G	G	0.776	0.0999893	0.637897	0.944002	0.0112032	0.904751	1	1660	46526	0.22523	8.3915e-07	A2_Trans	CODING_TRANSCRIPT_INTRON_VARIANT	HIS
594.1	Calculus of kidney	genitourinary	rs9497053	UTRN	6	145026256	G	A	A	0.927101	0.0298458	0.874425	0.982951	0.0112089	0.904751	1	1524	45486	-0.064841	1.0064e-06	B2_trans	CODING_TRANSCRIPT_INTRON_VARIANT	HIS
286.2	Encounter for long-term (current) use of anticoagulants	hematopoietic	rs111837807	CCHCR1	6	31121232	T	C	C	0.876586	0.0519479	0.791729	0.970539	0.0112248	0.904751	1	706	47026	0.20363	2.152e-11	A2_Trans,B2_trans	CODING_TRANSCRIPT_INTRON_VARIANT	HIS
041.11	Methicillin sensitive Staphylococcus aureus	infectious diseases	rs2277732	DPP9	19	4723670	C	A	A	0.779235	0.0983778	0.642583	0.944948	0.0112269	0.904751	1	565	48819	0.11697	6.1912e-22	B2_trans,A2_Trans	FIVE_PRIME_UTR_INTRON_VARIANT	HIS
401	Hypertension	circulatory system	rs111837807	CCHCR1	6	31121232	T	C	C	0.936855	0.0257265	0.890787	0.985305	0.011232	0.904751	1	2738	18301	0.20363	2.152e-11	A2_Trans,B2_trans	CODING_TRANSCRIPT_INTRON_VARIANT	HIS
573.5	Jaundice (not of newborn)	digestive	rs9501257	HLA-DPB1	6	33055355	A	G	G	0.632422	0.180732	0.44378	0.901252	0.0112372	0.904751	1	398	49131	0.17269	4.1339e-08	A2_Trans	THREE_PRIME_UTR_EXON_VARIANT	HIS
195.1	Malignant neoplasm, other	neoplasms	rs1405655	NR1H2	19	50882619	T	C	C	0.790393	0.092811	0.658935	0.948078	0.0112626	0.904751	1	452	49032	0.075181	1.1208e-11	B2_trans,A2_Trans	CODING_TRANSCRIPT_INTRON_VARIANT	HIS
411.2	Myocardial infarction	circulatory system	rs495828	ABO	9	136154867	G	T	T	1.10046	0.0377759	1.02193	1.18503	0.0112718	0.904751	1	1316	45790	-0.13432	6.5649e-10	A2_Trans	UPSTREAM_GENE_VARIANT	HIS
798.1	Chronic fatigue syndrome	symptoms	rs12259804	PLEKHS1	10	115573378	T	C	C	1.82344	0.237062	1.14578	2.90187	0.0112759	0.904751	1	732	48752	-0.27547	4.8674e-08	A2_Trans	INTERGENIC_VARIANT	HIS
531.4	Peptic ulcer, site unspecified	digestive	rs35154152	THBS3	1	155172725	T	C	C	0.776716	0.0997243	0.638818	0.944382	0.0112837	0.904751	1	835	48148	-0.20528	2.3574e-11	A2_Trans	SYNONYMOUS_VARIANT	HIS
722.7	Intervertebral disc disorder with myelopathy	musculoskeletal	rs622568	SEC61G	7	54647894	A	C	C	1.25578	0.0899075	1.05289	1.49776	0.0113026	0.904751	1	525	48855	0.11965	2.6006e-06	A2_Trans	INTERGENIC_VARIANT	HIS
430	Intracranial hemorrhage	circulatory system	rs7960611	CLEC1A	12	10230416	G	A	A	1.2105	0.0754134	1.04417	1.40332	0.0113058	0.904751	1	243	49046	-0.1584	3.3086e-07	A2_Trans	CODING_TRANSCRIPT_INTRON_VARIANT	HIS
367.9	Blindness and low vision	sense organs	rs3746539	PTPRT	20	40702071	G	A	A	0.910749	0.0369098	0.847191	0.979076	0.0113134	0.904751	1	2466	45590	0.05405	1.7723e-06	B2_trans	THREE_PRIME_UTR_EXON_VARIANT	HIS
465	Acute upper respiratory infections of multiple or unspecified sites	respiratory	rs12809318	FBRSL1	12	133140840	T	C	C	1.05054	0.0194699	1.01121	1.09141	0.0113287	0.904751	1	8954	31538	-0.062781	9.5289e-09	B2_trans	CODING_TRANSCRIPT_INTRON_VARIANT	HIS
362.31	Separation of retinal layers	sense organs	rs732990	CIB4	2	26842146	C	G	G	1.2691	0.0941218	1.05531	1.5262	0.0113444	0.904751	1	202	49306	0.056389	5.6358e-07	B2_trans	CODING_TRANSCRIPT_INTRON_VARIANT	HIS
701	Other hypertrophic and atrophic conditions of skin	dermatologic	rs2284028	NCF4	22	37265172	A	C	C	0.88809	0.0468765	0.810131	0.97355	0.0113473	0.904751	1	4519	41986	0.31271	4.1737e-06	A2_Trans	CODING_TRANSCRIPT_INTRON_VARIANT	HIS
656	Other perinatal conditions of fetus or newborn	pregnancy complications	rs147812915	KAT7	17	47858295	C	T	T	0.568945	0.222758	0.36767	0.880404	0.0113489	0.904751	1	250	49259	0.23438	1.0943e-07	A2_Trans	INTERGENIC_VARIANT	HIS
596.1	Bladder neck obstruction	genitourinary	rs732990	CIB4	2	26842146	C	G	G	0.820706	0.0780572	0.70428	0.956379	0.0113622	0.904751	1	536	48842	0.056389	5.6358e-07	B2_trans	CODING_TRANSCRIPT_INTRON_VARIANT	HIS
516.1	Hemoptysis	respiratory	rs111783124	LOC101928126	21	35362848	G	A	A	1.3062	0.105536	1.06213	1.60635	0.0113705	0.904751	1	558	48868	0.13532	2.1558e-07	A2_Trans	INTERGENIC_VARIANT	HIS
274.1	Gout	endocrine/metabolic	rs11702230	LOC101928126	21	35377591	C	T	T	0.892686	0.0448548	0.817558	0.974719	0.0113791	0.904751	1	911	46028	0.099731	3.223e-09	B2_trans	INTERGENIC_VARIANT	HIS
388	Other disorders of ear	sense organs	rs10129899	LINC00637	14	104330432	C	A	A	0.796174	0.0900685	0.667332	0.949893	0.0113832	0.904751	1	875	48602	-0.057002	2.1916e-06	B2_trans	INTERGENIC_VARIANT	HIS
574.11	Cholelithiasis with acute cholecystitis	digestive	rs766826	ELF5	11	34528766	C	T	T	1.29577	0.102387	1.06017	1.58373	0.0113842	0.904751	1	368	49150	-0.082134	1.155e-11	B2_trans	CODING_TRANSCRIPT_INTRON_VARIANT	HIS
705.3	Hidradenitis	dermatologic	rs8080583	KANSL1	17	44162597	C	A	A	1.34399	0.116857	1.06887	1.68991	0.0114089	0.904751	1	199	49357	-0.12662	2.0785e-08	A2_Trans	CODING_TRANSCRIPT_INTRON_VARIANT	HIS
540	Appendiceal conditions	digestive	rs7579014	BCL11A	2	60707894	G	A	A	0.845517	0.0663461	0.742418	0.962934	0.0114304	0.904751	1	177	49006	-0.05629	1.2614e-06	B2_trans	CODING_TRANSCRIPT_INTRON_VARIANT	HIS
598.9	NA	NA	rs10129899	LINC00637	14	104330432	C	A	A	0.837065	0.0703211	0.729292	0.960763	0.0114332	0.904751	1	1433	47859	-0.057002	2.1916e-06	B2_trans	INTERGENIC_VARIANT	HIS
704.8	Other specified diseases of hair and hair follicles	dermatologic	rs581342	LMNA	1	156095466	T	C	C	1.17757	0.0646436	1.03744	1.33663	0.011455	0.904751	1	1935	46627	0.090245	2.6355e-07	B2_trans	CODING_TRANSCRIPT_INTRON_VARIANT	HIS
871.2	Open wound of finger(s)	injuries & poisonings	rs55654108	PDCL3P4	3	101425703	A	G	G	1.21638	0.0774733	1.04502	1.41584	0.0114606	0.904751	1	1222	48109	-0.05662	1.0636e-06	B2_trans	INTERGENIC_VARIANT	HIS
367.8	Hypermetropia	sense organs	rs147812915	KAT7	17	47858295	C	T	T	0.901918	0.040833	0.83255	0.977067	0.011467	0.904751	1	5583	37517	0.23438	1.0943e-07	A2_Trans	INTERGENIC_VARIANT	HIS
261.4	Vitamin D deficiency	endocrine/metabolic	rs7960611	CLEC1A	12	10230416	G	A	A	1.04841	0.0187002	1.01068	1.08755	0.0114743	0.904751	1	4735	35322	-0.1584	3.3086e-07	A2_Trans	CODING_TRANSCRIPT_INTRON_VARIANT	HIS
626.11	Absent or infrequent menstruation	genitourinary	rs7671107	LOC101929161	4	25449225	G	A	A	1.34812	0.118189	1.06936	1.69954	0.0114914	0.904751	1	333	49198	-0.064456	1.0803e-06	B2_trans	INTERGENIC_VARIANT	HIS
475	Chronic sinusitis	respiratory	rs7560588	BCL11A	2	60727416	G	A	A	1.10114	0.0381239	1.02186	1.18658	0.011495	0.904751	1	3638	43059	-0.12371	2.3396e-07	A2_Trans	CODING_TRANSCRIPT_INTRON_VARIANT	HIS
301.2	Antisocial/borderline personality disorder	mental disorders	rs9501257	HLA-DPB1	6	33055355	A	G	G	0.815943	0.0804859	0.696868	0.955366	0.011495	0.904751	1	557	48286	0.17269	4.1339e-08	A2_Trans	THREE_PRIME_UTR_EXON_VARIANT	HIS
313	Pervasive developmental disorders	mental disorders	rs495828	ABO	9	136154867	G	T	T	0.864182	0.0577855	0.771646	0.967815	0.0115339	0.904751	1	532	47960	-0.13432	6.5649e-10	A2_Trans	UPSTREAM_GENE_VARIANT	HIS
596.1	Bladder neck obstruction	genitourinary	rs1405655	NR1H2	19	50882619	T	C	C	1.21366	0.0766641	1.04434	1.41044	0.0115427	0.904751	1	536	48842	0.075181	1.1208e-11	B2_trans,A2_Trans	CODING_TRANSCRIPT_INTRON_VARIANT	HIS
763	Thoracic or lumbosacral neuritis or radiculitis, unspecified	symptoms	rs9577395	ATP11A	13	113534984	C	G	G	1.07445	0.0284314	1.01622	1.13603	0.011543	0.904751	1	2789	42101	0.064829	8.6068e-07	B2_trans,A2_Trans	CODING_TRANSCRIPT_INTRON_VARIANT	HIS
536	Disorders of function of stomach	digestive	rs12567716	FOXD2	1	48197570	T	C	C	0.857639	0.0608025	0.761289	0.966184	0.0115453	0.904751	1	2233	45856	-0.090753	1.4878e-06	B2_trans	INTERGENIC_VARIANT	HIS
218	Benign neoplasm of uterus	neoplasms	rs721917	SFTPD	10	81706324	A	G	G	0.822046	0.0776279	0.706023	0.957135	0.0115917	0.90521	1	246	49092	0.055247	2.0819e-07	B2_trans	SYNONYMOUS_VARIANT	HIS
550.1	Inguinal hernia	digestive	rs13050728	IFNAR2	21	34615210	T	C	C	0.924182	0.0312348	0.869301	0.982527	0.0115921	0.90521	1	1049	46322	-0.10657	4.0686e-21	B2_trans,A2_Trans	CODING_TRANSCRIPT_INTRON_VARIANT	HIS
300.9	Posttraumatic stress disorder	mental disorders	rs581342	LMNA	1	156095466	T	C	C	1.06117	0.023525	1.01335	1.11124	0.0116115	0.90521	1	2340	29116	0.090245	2.6355e-07	B2_trans	CODING_TRANSCRIPT_INTRON_VARIANT	HIS
626.1	Irregular menstrual cycle/bleeding	genitourinary	rs7671107	LOC101929161	4	25449225	G	A	A	1.16023	0.0588923	1.03375	1.30218	0.0116188	0.90521	1	651	47896	-0.064456	1.0803e-06	B2_trans	INTERGENIC_VARIANT	HIS
735.2	Acquired toe deformities	musculoskeletal	rs55654108	PDCL3P4	3	101425703	A	G	G	1.08497	0.0323188	1.01838	1.15592	0.0116219	0.90521	1	1995	44913	-0.05662	1.0636e-06	B2_trans	INTERGENIC_VARIANT	HIS
276.14	Hypopotassemia	endocrine/metabolic	rs11702230	LOC101928126	21	35377591	C	T	T	1.12946	0.0482655	1.02752	1.24153	0.0116568	0.90521	1	2437	45303	0.099731	3.223e-09	B2_trans	INTERGENIC_VARIANT	HIS
565.1	Anal and rectal polyp	digestive	rs35705950	MUC5B	11	1241221	G	T	T	1.30641	0.105982	1.06137	1.60802	0.0116703	0.90521	1	1344	47902	-0.11177	1.2224e-08	B2_trans,A2_Trans	UPSTREAM_GENE_VARIANT	HIS
295.3	Psychosis	mental disorders	rs35508621	LZTFL1	3	45880481	T	C	C	0.789109	0.0939992	0.656334	0.948745	0.0117451	0.90521	1	1191	46831	0.38931	6.0917e-89	B2_trans	CODING_TRANSCRIPT_INTRON_VARIANT	HIS
496.21	Obstructive chronic bronchitis	respiratory	rs13179014	SPEF2	5	35693227	A	C	C	1.15699	0.0578821	1.03291	1.29598	0.0117584	0.90521	1	895	48022	-0.061249	6.1057e-07	B2_trans	CODING_TRANSCRIPT_INTRON_VARIANT	HIS
071.1	HIV infection, symptomatic	infectious diseases	rs61667602	CRHR1	17	43785349	T	C	C	1.20948	0.0755138	1.04309	1.40242	0.0117811	0.90521	1	77	49075	-0.093554	9.1279e-12	B2_trans	FIVE_PRIME_UTR_INTRON_VARIANT	HIS
402	NA	NA	rs35705950	MUC5B	11	1241221	G	T	T	1.13538	0.0504151	1.02855	1.2533	0.0117891	0.90521	1	4241	42730	-0.11177	1.2224e-08	B2_trans,A2_Trans	UPSTREAM_GENE_VARIANT	HIS
155.1	Malignant neoplasm of liver, primary	neoplasms	rs10086829	COL14A1	8	121149129	G	A	A	0.813664	0.0818914	0.693009	0.955325	0.0118	0.90521	1	125	49142	-0.097352	3.8599e-06	A2_Trans	FIVE_PRIME_UTR_INTRON_VARIANT	HIS
010	Tuberculosis	infectious diseases	rs76073397	MIR548H2	16	11386452	T	C	C	1.58936	0.184026	1.1081	2.27964	0.0118102	0.90521	1	443	49070	0.14454	9.6663e-07	A2_Trans,B2_trans	INTERGENIC_VARIANT	HIS
281.12	Other vitamin B12 deficiency anemia	hematopoietic	rs35508621	LZTFL1	3	45880481	T	C	C	1.28539	0.0997313	1.05717	1.56288	0.0118226	0.90521	1	716	48044	0.38931	6.0917e-89	B2_trans	CODING_TRANSCRIPT_INTRON_VARIANT	HIS
411.4	Coronary atherosclerosis	circulatory system	rs61667602	CRHR1	17	43785349	T	C	C	1.0669	0.0257233	1.01444	1.12207	0.0118228	0.90521	1	2245	39947	-0.093554	9.1279e-12	B2_trans	FIVE_PRIME_UTR_INTRON_VARIANT	HIS
530.14	Reflux esophagitis	digestive	rs9896243	NSF	17	44826056	C	G	G	0.867899	0.0562855	0.777247	0.969125	0.0118305	0.90521	1	1737	46689	-0.13155	3.2234e-08	A2_Trans	CODING_TRANSCRIPT_INTRON_VARIANT	HIS
189.21	Malignant neoplasm of bladder	neoplasms	rs10129899	LINC00637	14	104330432	C	A	A	0.822739	0.0775331	0.70675	0.957764	0.0118509	0.90521	1	218	49157	-0.057002	2.1916e-06	B2_trans	INTERGENIC_VARIANT	HIS
727.2	Bursitis disorders	musculoskeletal	rs8080583	KANSL1	17	44162597	C	A	A	0.817694	0.0799941	0.699036	0.956493	0.0118686	0.90521	1	1266	47915	-0.12662	2.0785e-08	A2_Trans	CODING_TRANSCRIPT_INTRON_VARIANT	HIS
563	NA	NA	rs8080583	KANSL1	17	44162597	C	A	A	0.927615	0.0298686	0.87487	0.98354	0.0118817	0.90521	1	4525	40927	-0.12662	2.0785e-08	A2_Trans	CODING_TRANSCRIPT_INTRON_VARIANT	HIS
601.1	Prostatitis	genitourinary	rs9896243	NSF	17	44826056	C	G	G	1.15106	0.0559341	1.03154	1.28442	0.0118986	0.90521	1	1219	47408	-0.13155	3.2234e-08	A2_Trans	CODING_TRANSCRIPT_INTRON_VARIANT	HIS
041.12	Methicillin resistant Staphylococcus aureus	infectious diseases	rs147812915	KAT7	17	47858295	C	T	T	0.608832	0.197325	0.413555	0.896316	0.0119135	0.90521	1	528	48930	0.23438	1.0943e-07	A2_Trans	INTERGENIC_VARIANT	HIS
531.2	Gastric ulcer	digestive	rs505922	ABO	9	136149229	T	C	C	0.779697	0.0989728	0.642215	0.946611	0.0119261	0.90521	1	536	48916	-0.099884	2.0889e-20	B2_trans	CODING_TRANSCRIPT_INTRON_VARIANT	HIS
473	Diseases of the larynx and vocal cords	respiratory	rs9501257	HLA-DPB1	6	33055355	A	G	G	0.85304	0.0632352	0.753605	0.965596	0.0119503	0.90521	1	982	47308	0.17269	4.1339e-08	A2_Trans	THREE_PRIME_UTR_EXON_VARIANT	HIS
599.4	Urinary incontinence	genitourinary	rs7605877	FOXI3	2	88559025	T	C	C	0.887237	0.0476093	0.808192	0.974013	0.0119702	0.90521	1	1896	45524	-0.071053	3.3369e-06	B2_trans	INTERGENIC_VARIANT	HIS
275	Disorders of mineral metabolism	endocrine/metabolic	rs35508621	LZTFL1	3	45880481	T	C	C	1.20874	0.0754456	1.04259	1.40137	0.011979	0.90521	1	1939	45870	0.38931	6.0917e-89	B2_trans	CODING_TRANSCRIPT_INTRON_VARIANT	HIS
289	Other diseases of blood and blood-forming organs	hematopoietic	rs11234800	ME3	11	86479407	G	C	C	0.66425	0.16284	0.48275	0.91399	0.0119962	0.90521	1	665	48848	-0.077173	3.0702e-06	B2_trans	INTERGENIC_VARIANT	HIS
510	Other diseases of lung	respiratory	rs117169628	SLC22A31	16	89262657	G	A	A	1.19373	0.0704883	1.0397	1.37058	0.0119974	0.90521	1	1594	47100	0.081201	5.77e-07	B2_trans	SYNONYMOUS_VARIANT	HIS
716.9	Arthropathy NOS	musculoskeletal	rs732990	CIB4	2	26842146	C	G	G	0.930954	0.0284845	0.880404	0.984405	0.0120134	0.90521	1	3441	43289	0.056389	5.6358e-07	B2_trans	CODING_TRANSCRIPT_INTRON_VARIANT	HIS
395.6	Heart valve replaced	circulatory system	rs35154152	THBS3	1	155172725	T	C	C	0.706222	0.138524	0.538307	0.926515	0.0120406	0.90521	1	159	49155	-0.20528	2.3574e-11	A2_Trans	SYNONYMOUS_VARIANT	HIS
595	Hydronephrosis	genitourinary	rs1453205	LOC101928196	2	19901073	C	T	T	1.17708	0.0649374	1.03641	1.33684	0.0120513	0.90521	1	660	48566	0.096992	3.6368e-06	A2_Trans	INTERGENIC_VARIANT	HIS
504	Other alveolar and parietoalveolar pneumonopathy	respiratory	rs12259804	PLEKHS1	10	115573378	T	C	C	1.79286	0.232543	1.13659	2.82805	0.0120545	0.90521	1	229	49232	-0.27547	4.8674e-08	A2_Trans	INTERGENIC_VARIANT	HIS
291.4	Specific nonpsychotic mental disorders due to brain damage	mental disorders	rs467843	TRAPPC13	5	64945715	A	G	G	0.864375	0.0580561	0.771409	0.968545	0.0120568	0.90521	1	568	48498	-0.089724	1.7259e-06	A2_Trans	CODING_TRANSCRIPT_INTRON_VARIANT	HIS
251.1	Hypoglycemia	endocrine/metabolic	rs60305836	CDH8	16	61709381	A	C	C	1.23951	0.0855405	1.04819	1.46576	0.012068	0.90521	1	1074	48135	0.086719	1.1846e-06	B2_trans	CODING_TRANSCRIPT_INTRON_VARIANT	HIS
350.1	Abnormal involuntary movements	neurological	rs10774679	OAS3	12	113374748	C	T	T	0.894668	0.0443475	0.820188	0.975912	0.0120808	0.90521	1	1829	46626	0.075824	4.6954e-12	B2_trans	UPSTREAM_GENE_VARIANT	HIS
132	Infestation (lice, mites)	infectious diseases	rs62200027	CASC20	20	6469515	G	A	A	0.767542	0.105422	0.624262	0.943708	0.0120883	0.90521	1	673	48874	-0.053006	3.3456e-06	B2_trans,A2_Trans	NON_CODING_TRANSCRIPT_INTRON_VARIANT	HIS
735.23	Hallux rigidus	musculoskeletal	rs61667602	CRHR1	17	43785349	T	C	C	1.19791	0.07196	1.04034	1.37936	0.0120908	0.90521	1	506	48620	-0.093554	9.1279e-12	B2_trans	FIVE_PRIME_UTR_INTRON_VARIANT	HIS
401.1	Essential hypertension	circulatory system	rs75505823	LRP1	12	57540956	G	T	T	0.861221	0.0595369	0.766367	0.967816	0.0120925	0.90521	1	2734	18484	-0.20852	3.0745e-06	A2_Trans	CODING_TRANSCRIPT_INTRON_VARIANT	HIS
272.1	Hyperlipidemia	endocrine/metabolic	rs7089827	TFAM	10	60157611	C	T	T	1.06542	0.0252549	1.01397	1.11949	0.0120991	0.90521	1	3493	14127	-0.14471	2.0338e-06	A2_Trans	THREE_PRIME_UTR_EXON_VARIANT	HIS
512.9	Other dyspnea	respiratory	rs8052423	SLC22A31	16	89269178	G	T	T	1.08428	0.0322485	1.01787	1.15502	0.0121042	0.90521	1	6480	37987	0.13037	1.0019e-06	A2_Trans	UPSTREAM_GENE_VARIANT	HIS
379.2	Disorders of vitreous body	sense organs	rs7579014	BCL11A	2	60707894	G	A	A	1.07194	0.0276925	1.01531	1.13173	0.0121156	0.90521	1	3058	43178	-0.05629	1.2614e-06	B2_trans	CODING_TRANSCRIPT_INTRON_VARIANT	HIS
193	Thyroid cancer	neoplasms	rs4830964	.	23	15515319	C	G	G	0.81412	0.0819804	0.693277	0.956027	0.0121247	0.90521	1	52	49484	0.046578	2.9701e-06	B2_trans	SEQUENCE_VARIANT	HIS
601	Inflammatory diseases of prostate	genitourinary	rs8052423	SLC22A31	16	89269178	G	T	T	0.888814	0.0469931	0.810606	0.974566	0.0121351	0.90521	1	2627	44537	0.13037	1.0019e-06	A2_Trans	UPSTREAM_GENE_VARIANT	HIS
426.91	Cardiac pacemaker in situ	circulatory system	rs505922	ABO	9	136149229	T	C	C	1.15224	0.0565051	1.03144	1.28718	0.0121459	0.90521	1	271	48678	-0.099884	2.0889e-20	B2_trans	CODING_TRANSCRIPT_INTRON_VARIANT	HIS
340	Migraine	neurological	rs67579710	THBS3	1	155173527	G	A	A	0.90007	0.0419863	0.828968	0.977271	0.0121571	0.90521	1	1916	43245	-0.10348	1.0252e-09	B2_trans	CODING_TRANSCRIPT_INTRON_VARIANT	HIS
587	Kidney replaced by transpant	genitourinary	rs12567716	FOXD2	1	48197570	T	C	C	1.39634	0.13316	1.07558	1.81275	0.0121707	0.90521	1	80	49454	-0.090753	1.4878e-06	B2_trans	INTERGENIC_VARIANT	HIS
792.1	Papanicolaou smear of cervix or vagina with atypical squamous cells	genitourinary	rs766826	ELF5	11	34528766	C	T	T	0.794709	0.0916633	0.664025	0.951113	0.0121837	0.90521	1	272	49130	-0.082134	1.155e-11	B2_trans	CODING_TRANSCRIPT_INTRON_VARIANT	HIS
585.32	End stage renal disease	genitourinary	rs495828	ABO	9	136154867	G	T	T	1.16294	0.060221	1.03347	1.30863	0.0121903	0.90521	1	228	48546	-0.13432	6.5649e-10	A2_Trans	UPSTREAM_GENE_VARIANT	HIS
701.1	Keratoderma, acquired	dermatologic	rs77534576	DLX4	17	47940666	C	T	T	0.707333	0.138146	0.539553	0.927288	0.0121959	0.90521	1	1510	47543	0.20794	1.7585e-10	B2_trans	INTERGENIC_VARIANT	HIS
799	NA	NA	rs61667602	CRHR1	17	43785349	T	C	C	1.14036	0.0524053	1.02904	1.26371	0.0122019	0.90521	1	912	47545	-0.093554	9.1279e-12	B2_trans	FIVE_PRIME_UTR_INTRON_VARIANT	HIS
250.23	Type 2 diabetes with ophthalmic manifestations	endocrine/metabolic	rs9896243	NSF	17	44826056	C	G	G	1.08158	0.0312913	1.01724	1.14999	0.0122023	0.90521	1	2210	42985	-0.13155	3.2234e-08	A2_Trans	CODING_TRANSCRIPT_INTRON_VARIANT	HIS
573	Other disorders of liver	digestive	rs766826	ELF5	11	34528766	C	T	T	0.864074	0.0583025	0.770768	0.968675	0.0122158	0.905245	1	1392	47596	-0.082134	1.155e-11	B2_trans	CODING_TRANSCRIPT_INTRON_VARIANT	HIS
370	Keratitis	sense organs	rs9497053	UTRN	6	145026256	G	A	A	1.1096	0.0415134	1.02289	1.20365	0.0122397	0.906051	1	2103	46287	-0.064841	1.0064e-06	B2_trans	CODING_TRANSCRIPT_INTRON_VARIANT	HIS
626	Disorders of menstruation and other abnormal bleeding from female genital tract	genitourinary	rs7671107	LOC101929161	4	25449225	G	A	A	1.14774	0.0550531	1.03035	1.27851	0.0123156	0.908646	1	641	47443	-0.064456	1.0803e-06	B2_trans	INTERGENIC_VARIANT	HIS
562	Diverticulosis and diverticulitis	digestive	rs147812915	KAT7	17	47858295	C	T	T	1.11766	0.0444491	1.02441	1.2194	0.0123281	0.908646	1	4783	40226	0.23438	1.0943e-07	A2_Trans	INTERGENIC_VARIANT	HIS
613	Other nonmalignant breast conditions	genitourinary	rs2277732	DPP9	19	4723670	C	A	A	1.20288	0.0738277	1.04083	1.39016	0.0123492	0.908646	1	835	48317	0.11697	6.1912e-22	B2_trans,A2_Trans	FIVE_PRIME_UTR_INTRON_VARIANT	HIS
348.8	Encephalopathy, not elsewhere classified	neurological	rs7579014	BCL11A	2	60707894	G	A	A	1.18454	0.0677049	1.03733	1.35263	0.0123736	0.908646	1	628	48602	-0.05629	1.2614e-06	B2_trans	CODING_TRANSCRIPT_INTRON_VARIANT	HIS
531.4	Peptic ulcer, site unspecified	digestive	rs67579710	THBS3	1	155173527	G	A	A	0.779568	0.0995543	0.641376	0.947534	0.0123737	0.908646	1	835	48148	-0.10348	1.0252e-09	B2_trans	CODING_TRANSCRIPT_INTRON_VARIANT	HIS
252.1	Hyperparathyroidism	endocrine/metabolic	rs2277732	DPP9	19	4723670	C	A	A	0.794732	0.0918595	0.663789	0.951506	0.0123807	0.908646	1	282	49046	0.11697	6.1912e-22	B2_trans,A2_Trans	FIVE_PRIME_UTR_INTRON_VARIANT	HIS
288.11	Neutropenia	hematopoietic	rs1878527	ANKRD30BL	2	133056313	T	C	C	1.41528	0.138883	1.07802	1.85806	0.0123881	0.908646	1	291	49162	-0.077457	2.0215e-06	B2_trans	INTERGENIC_VARIANT	HIS
456	Chronic venous insufficiency [CVI]	circulatory system	rs2277732	DPP9	19	4723670	C	A	A	1.11957	0.0451711	1.02471	1.22321	0.0124039	0.908646	1	1350	46857	0.11697	6.1912e-22	B2_trans,A2_Trans	FIVE_PRIME_UTR_INTRON_VARIANT	HIS
514	Abnormal findings examination of lungs	respiratory	rs55654108	PDCL3P4	3	101425703	A	G	G	1.09929	0.0378803	1.02063	1.18401	0.0124561	0.908646	1	2444	45335	-0.05662	1.0636e-06	B2_trans	INTERGENIC_VARIANT	HIS
172.2	Other non-epithelial cancer of skin	neoplasms	rs13179014	SPEF2	5	35693227	A	C	C	1.13145	0.0494202	1.02699	1.24652	0.0124582	0.908646	1	632	47937	-0.061249	6.1057e-07	B2_trans	CODING_TRANSCRIPT_INTRON_VARIANT	HIS
289.8	Polycythemia, secondary	hematopoietic	rs12259804	PLEKHS1	10	115573378	T	C	C	1.75906	0.226065	1.12941	2.73973	0.0124789	0.908646	1	245	49211	-0.27547	4.8674e-08	A2_Trans	INTERGENIC_VARIANT	HIS
272.13	Mixed hyperlipidemia	endocrine/metabolic	rs6869036	MGAT1	5	180223327	C	T	T	1.17852	0.0657496	1.03602	1.34061	0.0124819	0.908646	1	4095	36322	0.25536	1.7578e-06	A2_Trans	FIVE_PRIME_UTR_INTRON_VARIANT	HIS
531.4	Peptic ulcer, site unspecified	digestive	rs9896243	NSF	17	44826056	C	G	G	0.832383	0.0734596	0.720766	0.961285	0.0125088	0.908646	1	835	48148	-0.13155	3.2234e-08	A2_Trans	CODING_TRANSCRIPT_INTRON_VARIANT	HIS
261.2	Vitamin B-complex deficiencies	endocrine/metabolic	rs7089827	TFAM	10	60157611	C	T	T	0.867839	0.0567751	0.776447	0.969988	0.0125362	0.908646	1	992	47100	-0.14471	2.0338e-06	A2_Trans	THREE_PRIME_UTR_EXON_VARIANT	HIS
720	Spinal stenosis	musculoskeletal	rs9896243	NSF	17	44826056	C	G	G	0.919696	0.0335335	0.861193	0.982174	0.0125477	0.908646	1	2187	43691	-0.13155	3.2234e-08	A2_Trans	CODING_TRANSCRIPT_INTRON_VARIANT	HIS
327.5	Parasomnia	neurological	rs35154152	THBS3	1	155172725	T	C	C	0.813725	0.0825787	0.692128	0.956685	0.0125533	0.908646	1	1754	46851	-0.20528	2.3574e-11	A2_Trans	SYNONYMOUS_VARIANT	HIS
531.4	Peptic ulcer, site unspecified	digestive	rs35705950	MUC5B	11	1241221	G	T	T	0.761316	0.109291	0.61452	0.943178	0.0125876	0.908646	1	835	48148	-0.11177	1.2224e-08	B2_trans,A2_Trans	UPSTREAM_GENE_VARIANT	HIS
303	Psychogenic and somatoform disorders	mental disorders	rs2277732	DPP9	19	4723670	C	A	A	1.1326	0.0499125	1.02705	1.249	0.0126079	0.908646	1	1120	47398	0.11697	6.1912e-22	B2_trans,A2_Trans	FIVE_PRIME_UTR_INTRON_VARIANT	HIS
726.1	Enthesopathy	musculoskeletal	rs8052423	SLC22A31	16	89269178	G	T	T	1.0844	0.0324888	1.0175	1.1557	0.012633	0.908646	1	4715	39960	0.13037	1.0019e-06	A2_Trans	UPSTREAM_GENE_VARIANT	HIS
378.1	Strabismus (not specified as paralytic)	sense organs	rs60869999	MYO1C	17	1390948	A	T	T	1.18566	0.0683021	1.0371	1.35549	0.0126567	0.908646	1	778	48241	0.059541	2.9039e-06	B2_trans	CODING_TRANSCRIPT_INTRON_VARIANT	HIS
555	Inflammatory bowel disease and other gastroenteritis and colitis	digestive	rs35508621	LZTFL1	3	45880481	T	C	C	0.629842	0.185437	0.437912	0.905892	0.0126686	0.908646	1	464	48769	0.38931	6.0917e-89	B2_trans	CODING_TRANSCRIPT_INTRON_VARIANT	HIS
681.7	Cellulitis and abscess of trunk	dermatologic	rs9501257	HLA-DPB1	6	33055355	A	G	G	0.800292	0.0893821	0.671686	0.953522	0.0126875	0.908646	1	1148	47807	0.17269	4.1339e-08	A2_Trans	THREE_PRIME_UTR_EXON_VARIANT	HIS
295.3	Psychosis	mental disorders	rs67959919	LZTFL1	3	45871908	G	A	A	0.794101	0.0925168	0.662408	0.951977	0.0127055	0.908646	1	1191	46831	0.59355	1.6043e-80	A2_Trans	CODING_TRANSCRIPT_INTRON_VARIANT	HIS
740.1	Osteoarthritis; localized	musculoskeletal	rs7560588	BCL11A	2	60727416	G	A	A	1.06255	0.0243484	1.01303	1.11449	0.0127112	0.908646	1	4561	34803	-0.12371	2.3396e-07	A2_Trans	CODING_TRANSCRIPT_INTRON_VARIANT	HIS
426.2	Atrioventricular [AV] block	circulatory system	rs12567716	FOXD2	1	48197570	T	C	C	1.22488	0.0814322	1.04419	1.43684	0.0127403	0.908646	1	629	48428	-0.090753	1.4878e-06	B2_trans	INTERGENIC_VARIANT	HIS
590	Pyelonephritis	genitourinary	rs732990	CIB4	2	26842146	C	G	G	0.817738	0.0807805	0.697997	0.95802	0.012743	0.908646	1	511	48887	0.056389	5.6358e-07	B2_trans	CODING_TRANSCRIPT_INTRON_VARIANT	HIS
375.1	Dry eyes	sense organs	rs9268576	HLA-DRA	6	32395641	T	C	C	0.927097	0.0303918	0.873485	0.983999	0.012749	0.908646	1	6018	34927	0.095134	9.9752e-07	B2_trans	INTERGENIC_VARIANT	HIS
502	Postinflammatory pulmonary fibrosis	respiratory	rs9501257	HLA-DPB1	6	33055355	A	G	G	0.714213	0.135159	0.547999	0.930841	0.012767	0.908646	1	372	49002	0.17269	4.1339e-08	A2_Trans	THREE_PRIME_UTR_EXON_VARIANT	HIS
368.2	Diplopia and disorders of binocular vision	sense organs	rs1250993	LOC101929525	10	81399565	C	G	G	1.15852	0.0590932	1.03182	1.30078	0.0127716	0.908646	1	959	48070	0.12403	5.3767e-08	A2_Trans	INTERGENIC_VARIANT	HIS
411	Ischemic Heart Disease	circulatory system	rs60305836	CDH8	16	61709381	A	C	C	0.932914	0.0278949	0.883278	0.985339	0.0127946	0.908646	1	3484	36949	0.086719	1.1846e-06	B2_trans	CODING_TRANSCRIPT_INTRON_VARIANT	HIS
364.4	Corneal degenerations	sense organs	rs2924480	ELF5	11	34529831	T	C	C	0.812782	0.0833236	0.690317	0.956972	0.0128535	0.908646	1	523	48864	-0.11648	2.817e-07	A2_Trans	CODING_TRANSCRIPT_INTRON_VARIANT	HIS
599.2	Retention of urine	genitourinary	rs2284028	NCF4	22	37265172	A	C	C	0.856051	0.0624824	0.757381	0.967575	0.0128643	0.908646	1	1803	46063	0.31271	4.1737e-06	A2_Trans	CODING_TRANSCRIPT_INTRON_VARIANT	HIS
593	Hematuria	genitourinary	rs55654108	PDCL3P4	3	101425703	A	G	G	0.92966	0.0293256	0.877733	0.98466	0.0128784	0.908646	1	2771	43241	-0.05662	1.0636e-06	B2_trans	INTERGENIC_VARIANT	HIS
572	Ascites (non malignant)	digestive	rs117169628	SLC22A31	16	89262657	G	A	A	0.74047	0.120814	0.584346	0.938307	0.0128811	0.908646	1	376	48860	0.081201	5.77e-07	B2_trans	SYNONYMOUS_VARIANT	HIS
355.1	Chronic pain syndrome	neurological	rs111783124	LOC101928126	21	35362848	G	A	A	1.11068	0.0422116	1.02249	1.20648	0.0128881	0.908646	1	1692	45525	0.13532	2.1558e-07	A2_Trans	INTERGENIC_VARIANT	HIS
110.2	Dermatomycoses	infectious diseases	rs7560588	BCL11A	2	60727416	G	A	A	1.23922	0.0862568	1.04647	1.46747	0.0128995	0.908646	1	947	48299	-0.12371	2.3396e-07	A2_Trans	CODING_TRANSCRIPT_INTRON_VARIANT	HIS
345	Epilepsy, recurrent seizures, convulsions	neurological	rs60305836	CDH8	16	61709381	A	C	C	1.13402	0.050593	1.02697	1.25224	0.0129203	0.908646	1	1066	46917	0.086719	1.1846e-06	B2_trans	CODING_TRANSCRIPT_INTRON_VARIANT	HIS
596.5	Functional disorders of bladder	genitourinary	rs9501257	HLA-DPB1	6	33055355	A	G	G	0.846171	0.0671914	0.741762	0.965276	0.0129208	0.908646	1	972	47409	0.17269	4.1339e-08	A2_Trans	THREE_PRIME_UTR_EXON_VARIANT	HIS
275.6	Hypercalcemia	endocrine/metabolic	rs60305836	CDH8	16	61709381	A	C	C	1.30322	0.106551	1.0576	1.60588	0.0129353	0.908646	1	376	49037	0.086719	1.1846e-06	B2_trans	CODING_TRANSCRIPT_INTRON_VARIANT	HIS
562.1	Diverticulosis	digestive	rs1453205	LOC101928196	2	19901073	C	T	T	1.06439	0.0251082	1.01328	1.11808	0.0129389	0.908646	1	4783	40939	0.096992	3.6368e-06	A2_Trans	INTERGENIC_VARIANT	HIS
296.22	Major depressive disorder	mental disorders	rs495828	ABO	9	136154867	G	T	T	0.954547	0.0187166	0.920165	0.990213	0.0129398	0.908646	1	3681	26958	-0.13432	6.5649e-10	A2_Trans	UPSTREAM_GENE_VARIANT	HIS
327.31	Central/nonobstroctive sleep apnea	neurological	rs467843	TRAPPC13	5	64945715	A	G	G	0.814352	0.082631	0.692591	0.95752	0.0129445	0.908646	1	579	48838	-0.089724	1.7259e-06	A2_Trans	CODING_TRANSCRIPT_INTRON_VARIANT	HIS
947	Urticaria	dermatologic	rs117169628	SLC22A31	16	89262657	G	A	A	0.811069	0.0842968	0.68755	0.956779	0.0129879	0.908646	1	1462	47303	0.081201	5.77e-07	B2_trans	SYNONYMOUS_VARIANT	HIS
726.1	Enthesopathy	musculoskeletal	rs117169628	SLC22A31	16	89262657	G	A	A	1.09196	0.0354173	1.01873	1.17045	0.0129938	0.908646	1	4715	39960	0.081201	5.77e-07	B2_trans	SYNONYMOUS_VARIANT	HIS
242.1	Graves' disease	endocrine/metabolic	rs6869036	MGAT1	5	180223327	C	T	T	2.02575	0.284207	1.16056	3.53592	0.0129956	0.908646	1	91	49439	0.25536	1.7578e-06	A2_Trans	FIVE_PRIME_UTR_INTRON_VARIANT	HIS
008.52	Intestinal infection due to C. difficile	infectious diseases	rs12809318	FBRSL1	12	133140840	T	C	C	0.817104	0.0813502	0.696678	0.958347	0.0130299	0.908646	1	347	49037	-0.062781	9.5289e-09	B2_trans	CODING_TRANSCRIPT_INTRON_VARIANT	HIS
426.91	Cardiac pacemaker in situ	circulatory system	rs72711165	TMEM65	8	125336564	T	C	C	1.67131	0.206896	1.11416	2.50708	0.0130486	0.908646	1	271	48678	0.18279	6.0907e-07	B2_trans	CODING_TRANSCRIPT_INTRON_VARIANT	HIS
292.11	Aphasia	mental disorders	rs1250993	LOC101929525	10	81399565	C	G	G	1.30692	0.107829	1.05795	1.61448	0.0130513	0.908646	1	245	49298	0.12403	5.3767e-08	A2_Trans	INTERGENIC_VARIANT	HIS
495.2	Asthma with exacerbation	respiratory	rs111837807	CCHCR1	6	31121232	T	C	C	0.796966	0.0914524	0.666186	0.95342	0.0130813	0.908646	1	737	48320	0.20363	2.152e-11	A2_Trans,B2_trans	CODING_TRANSCRIPT_INTRON_VARIANT	HIS
080	Postoperative infection	infectious diseases	rs9268576	HLA-DRA	6	32395641	T	C	C	1.29083	0.1029	1.05507	1.57927	0.0131048	0.908646	1	671	48642	0.095134	9.9752e-07	B2_trans	INTERGENIC_VARIANT	HIS
613	Other nonmalignant breast conditions	genitourinary	rs5023077	FBRSL1	12	133141973	T	C	C	1.19342	0.0712987	1.03778	1.37241	0.0131364	0.908646	1	835	48317	-0.090901	1.5172e-06	A2_Trans	CODING_TRANSCRIPT_INTRON_VARIANT	HIS
244	Hypothyroidism	endocrine/metabolic	rs8052423	SLC22A31	16	89269178	G	T	T	1.08846	0.0341811	1.01793	1.16388	0.0131407	0.908646	1	969	44101	0.13037	1.0019e-06	A2_Trans	UPSTREAM_GENE_VARIANT	HIS
591	Urinary tract infection	genitourinary	rs2924480	ELF5	11	34529831	T	C	C	1.06768	0.0264195	1.0138	1.12443	0.0131782	0.908646	1	4086	41154	-0.11648	2.817e-07	A2_Trans	CODING_TRANSCRIPT_INTRON_VARIANT	HIS
427.5	Arrhythmia (cardiac) NOS	circulatory system	rs60305836	CDH8	16	61709381	A	C	C	0.879372	0.0518592	0.794383	0.973454	0.0131836	0.908646	1	3513	44235	0.086719	1.1846e-06	B2_trans	CODING_TRANSCRIPT_INTRON_VARIANT	HIS
735.1	Flat foot	musculoskeletal	rs732990	CIB4	2	26842146	C	G	G	0.918149	0.034451	0.858199	0.982286	0.0131838	0.908646	1	1727	46011	0.056389	5.6358e-07	B2_trans	CODING_TRANSCRIPT_INTRON_VARIANT	HIS
601.1	Prostatitis	genitourinary	rs2277732	DPP9	19	4723670	C	A	A	1.13854	0.0523528	1.02751	1.26157	0.0131985	0.908646	1	1219	47408	0.11697	6.1912e-22	B2_trans,A2_Trans	FIVE_PRIME_UTR_INTRON_VARIANT	HIS
698	Pruritus and related conditions	dermatologic	rs13050728	IFNAR2	21	34615210	T	C	C	0.905151	0.0402156	0.836545	0.979383	0.013213	0.908646	1	2503	45862	-0.10657	4.0686e-21	B2_trans,A2_Trans	CODING_TRANSCRIPT_INTRON_VARIANT	HIS
394	Rheumatic disease of the heart valves	circulatory system	rs111783124	LOC101928126	21	35362848	G	A	A	1.3046	0.107304	1.05716	1.60996	0.0132136	0.908646	1	744	48678	0.13532	2.1558e-07	A2_Trans	INTERGENIC_VARIANT	HIS
281	Other deficiency anemia	hematopoietic	rs5023077	FBRSL1	12	133141973	T	C	C	0.89626	0.0442052	0.821876	0.977376	0.0132252	0.908646	1	1155	47248	-0.090901	1.5172e-06	A2_Trans	CODING_TRANSCRIPT_INTRON_VARIANT	HIS
218	Benign neoplasm of uterus	neoplasms	rs6869036	MGAT1	5	180223327	C	T	T	0.328611	0.449205	0.136244	0.792585	0.0132326	0.908646	1	246	49092	0.25536	1.7578e-06	A2_Trans	FIVE_PRIME_UTR_INTRON_VARIANT	HIS
704.8	Other specified diseases of hair and hair follicles	dermatologic	rs11702230	LOC101928126	21	35377591	C	T	T	1.16718	0.0623992	1.03282	1.31902	0.0132339	0.908646	1	1935	46627	0.099731	3.223e-09	B2_trans	INTERGENIC_VARIANT	HIS
604	Disorders of penis	genitourinary	rs34488998	NKAIN3	8	63408372	G	A	A	0.734486	0.124562	0.575382	0.937586	0.013236	0.908646	1	1017	47338	0.1355	3.4644e-06	B2_trans	CODING_TRANSCRIPT_INTRON_VARIANT	HIS
599	Other symptoms/disorders or the urinary system	genitourinary	rs9497053	UTRN	6	145026256	G	A	A	1.04939	0.0194618	1.01011	1.09019	0.0132474	0.908646	1	5331	36622	-0.064841	1.0064e-06	B2_trans	CODING_TRANSCRIPT_INTRON_VARIANT	HIS
724.8	Other symptoms referable to back	musculoskeletal	rs4830964	.	23	15515319	C	G	G	1.13405	0.0507853	1.02661	1.25274	0.0132481	0.908646	1	1638	47612	0.046578	2.9701e-06	B2_trans	SEQUENCE_VARIANT	HIS
427	Cardiac dysrhythmias	circulatory system	rs60305836	CDH8	16	61709381	A	C	C	0.936873	0.0263324	0.889747	0.986495	0.0132737	0.908646	1	5782	34238	0.086719	1.1846e-06	B2_trans	CODING_TRANSCRIPT_INTRON_VARIANT	HIS
378.1	Strabismus (not specified as paralytic)	sense organs	rs8080583	KANSL1	17	44162597	C	A	A	1.17481	0.0650598	1.03416	1.33458	0.013278	0.908646	1	778	48241	-0.12662	2.0785e-08	A2_Trans	CODING_TRANSCRIPT_INTRON_VARIANT	HIS
588	Disorders resulting from impaired renal function	genitourinary	rs77534576	DLX4	17	47940666	C	T	T	1.28247	0.100485	1.05321	1.56164	0.0132905	0.908646	1	387	48555	0.20794	1.7585e-10	B2_trans	INTERGENIC_VARIANT	HIS
378.1	Strabismus (not specified as paralytic)	sense organs	rs766826	ELF5	11	34528766	C	T	T	0.862647	0.0596933	0.7674	0.969715	0.0133178	0.908646	1	778	48241	-0.082134	1.155e-11	B2_trans	CODING_TRANSCRIPT_INTRON_VARIANT	HIS
614	Inflammatory diseases of female pelvic organs	genitourinary	rs35508621	LZTFL1	3	45880481	T	C	C	0.702649	0.142578	0.531344	0.929183	0.0133191	0.908646	1	865	47909	0.38931	6.0917e-89	B2_trans	CODING_TRANSCRIPT_INTRON_VARIANT	HIS
375.1	Dry eyes	sense organs	rs9461128	TMEM14B	6	10753875	T	C	C	1.09773	0.0376764	1.01959	1.18186	0.0133265	0.908646	1	6018	34927	0.13046	3.4269e-06	B2_trans	CODING_TRANSCRIPT_INTRON_VARIANT	HIS
474.2	Chronic tonsillitis and adenoiditis	respiratory	rs76423999	SLC12A7	5	1098067	T	A	A	0.774157	0.103465	0.632062	0.948197	0.0133579	0.908646	1	373	48987	0.18412	3.8813e-07	A2_Trans	CODING_TRANSCRIPT_INTRON_VARIANT	HIS
281	Other deficiency anemia	hematopoietic	rs12809318	FBRSL1	12	133140840	T	C	C	0.896378	0.0442192	0.821962	0.977531	0.0133655	0.908646	1	1155	47248	-0.062781	9.5289e-09	B2_trans	CODING_TRANSCRIPT_INTRON_VARIANT	HIS
703	Diseases of nail, NOS	dermatologic	rs35705950	MUC5B	11	1241221	G	T	T	0.874509	0.0542082	0.786362	0.972538	0.013374	0.908646	1	2737	43967	-0.11177	1.2224e-08	B2_trans,A2_Trans	UPSTREAM_GENE_VARIANT	HIS
729	Other disorders of soft tissues	musculoskeletal	rs11702230	LOC101928126	21	35377591	C	T	T	0.776449	0.102304	0.635377	0.948843	0.0133887	0.908646	1	1769	47431	0.099731	3.223e-09	B2_trans	INTERGENIC_VARIANT	HIS
395.6	Heart valve replaced	circulatory system	rs60305836	CDH8	16	61709381	A	C	C	0.75405	0.114144	0.602893	0.943104	0.0133924	0.908646	1	159	49155	0.086719	1.1846e-06	B2_trans	CODING_TRANSCRIPT_INTRON_VARIANT	HIS
366.1	Nonsenile Cataract	sense organs	rs76073397	MIR548H2	16	11386452	T	C	C	1.45079	0.150521	1.08014	1.94862	0.0134311	0.908646	1	616	48775	0.14454	9.6663e-07	A2_Trans,B2_trans	INTERGENIC_VARIANT	HIS
687.1	Rash and other nonspecific skin eruption	dermatologic	rs10774679	OAS3	12	113374748	C	T	T	0.93851	0.0256748	0.892451	0.986946	0.0134452	0.908646	1	6740	38684	0.075824	4.6954e-12	B2_trans	UPSTREAM_GENE_VARIANT	HIS
561.1	NA	NA	rs1453205	LOC101928196	2	19901073	C	T	T	1.06016	0.0236375	1.01217	1.11043	0.0134528	0.908646	1	4820	40611	0.096992	3.6368e-06	A2_Trans	INTERGENIC_VARIANT	HIS
609.1	Infertility, male	genitourinary	rs7579014	BCL11A	2	60707894	G	A	A	0.789222	0.0957766	0.654145	0.952191	0.0134563	0.908646	1	275	49210	-0.05629	1.2614e-06	B2_trans	CODING_TRANSCRIPT_INTRON_VARIANT	HIS
355.1	Chronic pain syndrome	neurological	rs11702230	LOC101928126	21	35377591	C	T	T	1.11546	0.0442269	1.02284	1.21646	0.0134905	0.908646	1	1692	45525	0.099731	3.223e-09	B2_trans	INTERGENIC_VARIANT	HIS
292.2	Mild cognitive impairment	mental disorders	rs2924480	ELF5	11	34529831	T	C	C	0.905532	0.0401709	0.836971	0.97971	0.0135015	0.908646	1	1346	46747	-0.11648	2.817e-07	A2_Trans	CODING_TRANSCRIPT_INTRON_VARIANT	HIS
379.3	Aphakia and other disorders of lens	sense organs	rs9497053	UTRN	6	145026256	G	A	A	1.15286	0.057589	1.02981	1.29061	0.0135105	0.908646	1	829	48217	-0.064841	1.0064e-06	B2_trans	CODING_TRANSCRIPT_INTRON_VARIANT	HIS
342	Hemiplegia	neurological	rs35705950	MUC5B	11	1241221	G	T	T	0.607678	0.201675	0.409268	0.902276	0.0135162	0.908646	1	366	49120	-0.11177	1.2224e-08	B2_trans,A2_Trans	UPSTREAM_GENE_VARIANT	HIS
427.7	Tachycardia NOS	circulatory system	rs72711165	TMEM65	8	125336564	T	C	C	0.491817	0.287419	0.279996	0.863882	0.0135475	0.908646	1	2226	46450	0.18279	6.0907e-07	B2_trans	CODING_TRANSCRIPT_INTRON_VARIANT	HIS
573	Other disorders of liver	digestive	rs111837807	CCHCR1	6	31121232	T	C	C	0.812483	0.0841112	0.688999	0.958098	0.0135536	0.908646	1	1392	47596	0.20363	2.152e-11	A2_Trans,B2_trans	CODING_TRANSCRIPT_INTRON_VARIANT	HIS
380.1	Otitis externa	sense organs	rs11702230	LOC101928126	21	35377591	C	T	T	1.14006	0.0531137	1.02735	1.26514	0.0135874	0.908646	1	2271	45830	0.099731	3.223e-09	B2_trans	INTERGENIC_VARIANT	HIS
153	Colorectal cancer	neoplasms	rs12809318	FBRSL1	12	133140840	T	C	C	0.868933	0.0569282	0.777193	0.971502	0.0135935	0.908646	1	422	48544	-0.062781	9.5289e-09	B2_trans	CODING_TRANSCRIPT_INTRON_VARIANT	HIS
250.42	Other abnormal glucose	endocrine/metabolic	rs7671107	LOC101929161	4	25449225	G	A	A	0.931657	0.0286889	0.880717	0.985545	0.0136056	0.908646	1	4054	42107	-0.064456	1.0803e-06	B2_trans	INTERGENIC_VARIANT	HIS
433.21	Cerebral artery occlusion, with cerebral infarction	circulatory system	rs7089827	TFAM	10	60157611	C	T	T	1.13738	0.0521706	1.02683	1.25984	0.0136073	0.908646	1	820	47245	-0.14471	2.0338e-06	A2_Trans	THREE_PRIME_UTR_EXON_VARIANT	HIS
374	Other disorders of eyelids	sense organs	rs111783124	LOC101928126	21	35362848	G	A	A	0.895569	0.0447093	0.820431	0.977587	0.0136261	0.908646	1	1820	45339	0.13532	2.1558e-07	A2_Trans	INTERGENIC_VARIANT	HIS
735.2	Acquired toe deformities	musculoskeletal	rs9896243	NSF	17	44826056	C	G	G	1.09575	0.0370673	1.01896	1.17832	0.0136329	0.908646	1	1995	44913	-0.13155	3.2234e-08	A2_Trans	CODING_TRANSCRIPT_INTRON_VARIANT	HIS
395.1	Nonrheumatic mitral valve disorders	circulatory system	rs9497053	UTRN	6	145026256	G	A	A	0.852733	0.0646193	0.751292	0.96787	0.013688	0.908646	1	999	48194	-0.064841	1.0064e-06	B2_trans	CODING_TRANSCRIPT_INTRON_VARIANT	HIS
281.1	Megaloblastic anemia	hematopoietic	rs5023077	FBRSL1	12	133141973	T	C	C	0.8891	0.0476858	0.809768	0.976205	0.0137016	0.908646	1	798	47809	-0.090901	1.5172e-06	A2_Trans	CODING_TRANSCRIPT_INTRON_VARIANT	HIS
365.11	Primary open angle glaucoma	sense organs	rs76073397	MIR548H2	16	11386452	T	C	C	1.18666	0.0694315	1.03568	1.35965	0.0137045	0.908646	1	778	46680	0.14454	9.6663e-07	A2_Trans,B2_trans	INTERGENIC_VARIANT	HIS
071	Human immunodeficiency virus [HIV] disease	infectious diseases	rs72655853	SBSPON	8	73985608	A	G	G	0.648735	0.175559	0.459866	0.915173	0.0137059	0.908646	1	113	49026	0.22523	8.3915e-07	A2_Trans	CODING_TRANSCRIPT_INTRON_VARIANT	HIS
854	Complications of cardiac/vascular device, implant, and graft	injuries & poisonings	rs7605877	FOXI3	2	88559025	T	C	C	1.23153	0.0845001	1.04356	1.45335	0.0137181	0.908646	1	567	48619	-0.071053	3.3369e-06	B2_trans	INTERGENIC_VARIANT	HIS
792	Abnormal Papanicolaou smear of cervix and cervical HPV	genitourinary	rs75505823	LRP1	12	57540956	G	T	T	0.548377	0.243792	0.340066	0.884291	0.0137256	0.908646	1	412	48568	-0.20852	3.0745e-06	A2_Trans	CODING_TRANSCRIPT_INTRON_VARIANT	HIS
428.4	Heart failure with preserved EF [Diastolic heart failure]	circulatory system	rs111837807	CCHCR1	6	31121232	T	C	C	0.836935	0.0722406	0.726441	0.964235	0.0137351	0.908646	1	783	47927	0.20363	2.152e-11	A2_Trans,B2_trans	CODING_TRANSCRIPT_INTRON_VARIANT	HIS
228	Hemangioma and lymphangioma, any site	neoplasms	rs11085727	TYK2	19	10466123	C	T	T	1.19764	0.0731995	1.03757	1.3824	0.0137443	0.908646	1	1103	48193	0.17253	2.3333e-18	A2_Trans,B2_trans	CODING_TRANSCRIPT_INTRON_VARIANT	HIS
008	Intestinal infection	infectious diseases	rs1453205	LOC101928196	2	19901073	C	T	T	1.12837	0.0490285	1.02498	1.24218	0.0137681	0.908646	1	2013	46816	0.096992	3.6368e-06	A2_Trans	INTERGENIC_VARIANT	HIS
1000	NA	NA	rs111783124	LOC101928126	21	35362848	G	A	A	1.24521	0.0890404	1.0458	1.48263	0.0137797	0.908646	1	731	48536	0.13532	2.1558e-07	A2_Trans	INTERGENIC_VARIANT	HIS
525	Other diseases of the teeth and supporting structures	digestive	rs7089827	TFAM	10	60157611	C	T	T	1.06004	0.0236754	1.01198	1.11039	0.0137817	0.908646	1	3868	34692	-0.14471	2.0338e-06	A2_Trans	THREE_PRIME_UTR_EXON_VARIANT	HIS
745	Pain in joint	musculoskeletal	rs6869036	MGAT1	5	180223327	C	T	T	1.17475	0.0654038	1.03341	1.33541	0.0137997	0.908646	1	5440	11713	0.25536	1.7578e-06	A2_Trans	FIVE_PRIME_UTR_INTRON_VARIANT	HIS
327.31	Central/nonobstroctive sleep apnea	neurological	rs11085727	TYK2	19	10466123	C	T	T	1.23301	0.0850668	1.04365	1.45671	0.0138068	0.908646	1	579	48838	0.17253	2.3333e-18	A2_Trans,B2_trans	CODING_TRANSCRIPT_INTRON_VARIANT	HIS
714	Rheumatoid arthritis and other inflammatory polyarthropathies	musculoskeletal	rs35705950	MUC5B	11	1241221	G	T	T	1.20249	0.074889	1.03833	1.3926	0.0138077	0.908646	1	809	47781	-0.11177	1.2224e-08	B2_trans,A2_Trans	UPSTREAM_GENE_VARIANT	HIS
386	Vertiginous syndromes and other disorders of vestibular system	sense organs	rs75505823	LRP1	12	57540956	G	T	T	1.3076	0.108925	1.05623	1.6188	0.0138097	0.908646	1	2025	45962	-0.20852	3.0745e-06	A2_Trans	CODING_TRANSCRIPT_INTRON_VARIANT	HIS
433.3	Cerebral ischemia	circulatory system	rs915823	TMPRSS2	21	42851454	A	C	C	0.885136	0.0495579	0.803205	0.975425	0.0138145	0.908646	1	1465	46059	-0.066039	1.6687e-06	B2_trans	CODING_TRANSCRIPT_INTRON_VARIANT	HIS
801.1	Fracture of foot	injuries & poisonings	rs4830964	.	23	15515319	C	G	G	0.890253	0.0472219	0.811555	0.976582	0.0138252	0.908646	1	304	48841	0.046578	2.9701e-06	B2_trans	SEQUENCE_VARIANT	HIS
211	Benign neoplasm of other parts of digestive system	neoplasms	rs4830964	.	23	15515319	C	G	G	1.16834	0.0632082	1.0322	1.32242	0.0138399	0.908646	1	812	48635	0.046578	2.9701e-06	B2_trans	SEQUENCE_VARIANT	HIS
516.1	Hemoptysis	respiratory	rs11702230	LOC101928126	21	35377591	C	T	T	1.31222	0.110397	1.0569	1.62921	0.013844	0.908646	1	558	48868	0.099731	3.223e-09	B2_trans	INTERGENIC_VARIANT	HIS
290.3	Other persistent mental disorders due to conditions classified elsewhere	mental disorders	rs2277732	DPP9	19	4723670	C	A	A	1.09933	0.0384764	1.01947	1.18544	0.013846	0.908646	1	1277	46315	0.11697	6.1912e-22	B2_trans,A2_Trans	FIVE_PRIME_UTR_INTRON_VARIANT	HIS
153.3	Malignant neoplasm of rectum, rectosigmoid junction, and anus	neoplasms	rs12809318	FBRSL1	12	133140840	T	C	C	0.786761	0.0974522	0.649967	0.952344	0.0138545	0.908646	1	157	49345	-0.062781	9.5289e-09	B2_trans	CODING_TRANSCRIPT_INTRON_VARIANT	HIS
290.2	Delirium due to conditions classified elsewhere	mental disorders	rs61667602	CRHR1	17	43785349	T	C	C	1.2364	0.0862359	1.04413	1.46407	0.0138656	0.908646	1	666	48660	-0.093554	9.1279e-12	B2_trans	FIVE_PRIME_UTR_INTRON_VARIANT	HIS
257	Testicular dysfunction	endocrine/metabolic	rs35705950	MUC5B	11	1241221	G	T	T	0.856959	0.0627334	0.757812	0.969079	0.0138686	0.908646	1	1059	46579	-0.11177	1.2224e-08	B2_trans,A2_Trans	UPSTREAM_GENE_VARIANT	HIS
1011	NA	NA	rs147812915	KAT7	17	47858295	C	T	T	1.25671	0.0928793	1.04755	1.50763	0.0138876	0.908646	1	1688	47259	0.23438	1.0943e-07	A2_Trans	INTERGENIC_VARIANT	HIS
241.1	Nontoxic uninodular goiter	endocrine/metabolic	rs12567716	FOXD2	1	48197570	T	C	C	0.809471	0.0859196	0.684016	0.957935	0.013888	0.908646	1	430	48461	-0.090753	1.4878e-06	B2_trans	INTERGENIC_VARIANT	HIS
571.5	Other chronic nonalcoholic liver disease	digestive	rs1878527	ANKRD30BL	2	133056313	T	C	C	0.920193	0.0338093	0.861193	0.983236	0.013893	0.908646	1	2497	42463	-0.077457	2.0215e-06	B2_trans	INTERGENIC_VARIANT	HIS
300.8	Acute reaction to stress	mental disorders	rs34488998	NKAIN3	8	63408372	G	A	A	1.47376	0.15767	1.08198	2.00741	0.0139063	0.908646	1	1217	48050	0.1355	3.4644e-06	B2_trans	CODING_TRANSCRIPT_INTRON_VARIANT	HIS
378.1	Strabismus (not specified as paralytic)	sense organs	rs10129899	LINC00637	14	104330432	C	A	A	0.870858	0.056227	0.779986	0.972317	0.0139224	0.908646	1	778	48241	-0.057002	2.1916e-06	B2_trans	INTERGENIC_VARIANT	HIS
275	Disorders of mineral metabolism	endocrine/metabolic	rs67959919	LZTFL1	3	45871908	G	A	A	1.20098	0.0744738	1.03787	1.38973	0.0139272	0.908646	1	1939	45870	0.59355	1.6043e-80	A2_Trans	CODING_TRANSCRIPT_INTRON_VARIANT	HIS
694	Dyschromia and Vitiligo	dermatologic	rs111837807	CCHCR1	6	31121232	T	C	C	0.857816	0.0623772	0.759099	0.96937	0.0139447	0.908646	1	2205	46136	0.20363	2.152e-11	A2_Trans,B2_trans	CODING_TRANSCRIPT_INTRON_VARIANT	HIS
189	Cancer of urinary organs (incl. kidney and bladder)	neoplasms	rs10129899	LINC00637	14	104330432	C	A	A	0.889638	0.0475629	0.810453	0.97656	0.0139462	0.908646	1	335	48361	-0.057002	2.1916e-06	B2_trans	INTERGENIC_VARIANT	HIS
198	Secondary malignant neoplasm	neoplasms	rs62200027	CASC20	20	6469515	G	A	A	1.12868	0.0492352	1.02486	1.24303	0.0139471	0.908646	1	359	48433	-0.053006	3.3456e-06	B2_trans,A2_Trans	NON_CODING_TRANSCRIPT_INTRON_VARIANT	HIS
425	Cardiomyopathy	circulatory system	rs1453205	LOC101928196	2	19901073	C	T	T	0.903444	0.041326	0.833152	0.979666	0.0140069	0.908646	1	849	47608	0.096992	3.6368e-06	A2_Trans	INTERGENIC_VARIANT	HIS
293.1	Swelling, mass, or lump in head and neck [Space-occupying lesion, intracranial NOS]	mental disorders	rs766826	ELF5	11	34528766	C	T	T	0.875539	0.0541039	0.787449	0.973484	0.0140234	0.908646	1	1486	47372	-0.082134	1.155e-11	B2_trans	CODING_TRANSCRIPT_INTRON_VARIANT	HIS
735.3	Hallux valgus (Bunion)	musculoskeletal	rs9268576	HLA-DRA	6	32395641	T	C	C	0.856258	0.0631689	0.756546	0.969112	0.0140239	0.908646	1	1181	46861	0.095134	9.9752e-07	B2_trans	INTERGENIC_VARIANT	HIS
420	Carditis	circulatory system	rs10086829	COL14A1	8	121149129	G	A	A	0.826437	0.0775989	0.709835	0.962192	0.0140246	0.908646	1	840	48365	-0.097352	3.8599e-06	A2_Trans	FIVE_PRIME_UTR_INTRON_VARIANT	HIS
604.1	Redundant prepuce and phimosis/BXO	genitourinary	rs5023077	FBRSL1	12	133141973	T	C	C	1.14497	0.0551159	1.02773	1.27559	0.0140376	0.908646	1	448	48370	-0.090901	1.5172e-06	A2_Trans	CODING_TRANSCRIPT_INTRON_VARIANT	HIS
365	Glaucoma	sense organs	rs495828	ABO	9	136154867	G	T	T	1.05809	0.0229899	1.01147	1.10685	0.0140532	0.908646	1	2369	37872	-0.13432	6.5649e-10	A2_Trans	UPSTREAM_GENE_VARIANT	HIS
564.1	Irritable Bowel Syndrome	digestive	rs495828	ABO	9	136154867	G	T	T	1.12829	0.0491544	1.02466	1.24239	0.0140686	0.908646	1	971	47316	-0.13432	6.5649e-10	A2_Trans	UPSTREAM_GENE_VARIANT	HIS
362.27	Drusen (degenerative) of retina	sense organs	rs732990	CIB4	2	26842146	C	G	G	0.847454	0.0674198	0.742554	0.967172	0.0140863	0.908646	1	910	48339	0.056389	5.6358e-07	B2_trans	CODING_TRANSCRIPT_INTRON_VARIANT	HIS
550.6	Incisional hernia	digestive	rs11234800	ME3	11	86479407	G	C	C	0.743735	0.120628	0.587137	0.942101	0.014112	0.908646	1	250	49084	-0.077173	3.0702e-06	B2_trans	INTERGENIC_VARIANT	HIS
800.3	Fracture of tibia and fibula	injuries & poisonings	rs111783124	LOC101928126	21	35362848	G	A	A	1.24551	0.0894494	1.04522	1.48417	0.0141135	0.908646	1	336	48950	0.13532	2.1558e-07	A2_Trans	INTERGENIC_VARIANT	HIS
555	Inflammatory bowel disease and other gastroenteritis and colitis	digestive	rs67959919	LZTFL1	3	45871908	G	A	A	0.639863	0.181946	0.447934	0.914028	0.0141265	0.908646	1	464	48769	0.59355	1.6043e-80	A2_Trans	CODING_TRANSCRIPT_INTRON_VARIANT	HIS
722.8	Postlaminectomy syndrome	musculoskeletal	rs35508621	LZTFL1	3	45880481	T	C	C	1.39079	0.134441	1.06863	1.81009	0.0141408	0.908646	1	266	48981	0.38931	6.0917e-89	B2_trans	CODING_TRANSCRIPT_INTRON_VARIANT	HIS
562.1	Diverticulosis	digestive	rs147812915	KAT7	17	47858295	C	T	T	1.12374	0.0475557	1.02373	1.23352	0.0141595	0.908646	1	4783	40939	0.23438	1.0943e-07	A2_Trans	INTERGENIC_VARIANT	HIS
947	Urticaria	dermatologic	rs9461128	TMEM14B	6	10753875	T	C	C	0.778435	0.102117	0.637236	0.950922	0.0141763	0.908646	1	1462	47303	0.13046	3.4269e-06	B2_trans	CODING_TRANSCRIPT_INTRON_VARIANT	HIS
535.8	Other specified gastritis	digestive	rs60869999	MYO1C	17	1390948	A	T	T	1.28398	0.10193	1.05146	1.5679	0.0141951	0.908646	1	1296	48154	0.059541	2.9039e-06	B2_trans	CODING_TRANSCRIPT_INTRON_VARIANT	HIS
257	Testicular dysfunction	endocrine/metabolic	rs766826	ELF5	11	34528766	C	T	T	1.09096	0.0355002	1.01763	1.16957	0.0141958	0.908646	1	1059	46579	-0.082134	1.155e-11	B2_trans	CODING_TRANSCRIPT_INTRON_VARIANT	HIS
704	Diseases of hair and hair follicles	dermatologic	rs11702230	LOC101928126	21	35377591	C	T	T	1.12497	0.0480268	1.02391	1.23601	0.0142108	0.908646	1	2564	45071	0.099731	3.223e-09	B2_trans	INTERGENIC_VARIANT	HIS
771.1	Swelling of limb	symptoms	rs11234800	ME3	11	86479407	G	C	C	1.19169	0.0715275	1.0358	1.37103	0.0142149	0.908646	1	2530	46350	-0.077173	3.0702e-06	B2_trans	INTERGENIC_VARIANT	HIS
380.1	Otitis externa	sense organs	rs55654108	PDCL3P4	3	101425703	A	G	G	0.900453	0.0427787	0.828033	0.979207	0.0142398	0.908646	1	2271	45830	-0.05662	1.0636e-06	B2_trans	INTERGENIC_VARIANT	HIS
345.12	Partial epilepsy	neurological	rs12660421	FOXP4-AS1	6	41488378	G	A	A	1.26652	0.0963993	1.04847	1.52992	0.0142462	0.908646	1	213	49178	0.35506	1.1424e-09	A2_Trans	DOWNSTREAM_GENE_VARIANT	HIS
274.21	Chondrocalcinosis	endocrine/metabolic	rs61667602	CRHR1	17	43785349	T	C	C	1.33311	0.117318	1.05926	1.67775	0.0142569	0.908646	1	280	49257	-0.093554	9.1279e-12	B2_trans	FIVE_PRIME_UTR_INTRON_VARIANT	HIS
244.2	Acquired hypothyroidism	endocrine/metabolic	rs10086829	COL14A1	8	121149129	G	A	A	1.29864	0.10664	1.0537	1.60052	0.0142662	0.908646	1	460	48916	-0.097352	3.8599e-06	A2_Trans	FIVE_PRIME_UTR_INTRON_VARIANT	HIS
371.3	Inflammation of eyelids	sense organs	rs3746539	PTPRT	20	40702071	G	A	A	1.06856	0.0270645	1.01335	1.12677	0.0142812	0.908646	1	3643	42825	0.05405	1.7723e-06	B2_trans	THREE_PRIME_UTR_EXON_VARIANT	HIS
081	Infection/inflammation of internal prosthetic device; implant; and graft	infectious diseases	rs60869999	MYO1C	17	1390948	A	T	T	1.30591	0.108937	1.05484	1.61675	0.0142837	0.908646	1	298	49194	0.059541	2.9039e-06	B2_trans	CODING_TRANSCRIPT_INTRON_VARIANT	HIS
871.1	Open wound of hand except finger(s)	injuries & poisonings	rs13050728	IFNAR2	21	34615210	T	C	C	0.789912	0.096258	0.6541	0.953924	0.014285	0.908646	1	779	48752	-0.10657	4.0686e-21	B2_trans,A2_Trans	CODING_TRANSCRIPT_INTRON_VARIANT	HIS
614.5	Inflammatory disease of cervix, vagina, and vulva	genitourinary	rs35508621	LZTFL1	3	45880481	T	C	C	0.695691	0.148102	0.520418	0.929995	0.0142854	0.908646	1	838	48014	0.38931	6.0917e-89	B2_trans	CODING_TRANSCRIPT_INTRON_VARIANT	HIS
740.11	Osteoarthrosis, localized, primary	musculoskeletal	rs9497053	UTRN	6	145026256	G	A	A	1.05086	0.0202472	1.00997	1.0934	0.0142862	0.908646	1	3827	39165	-0.064841	1.0064e-06	B2_trans	CODING_TRANSCRIPT_INTRON_VARIANT	HIS
614	Inflammatory diseases of female pelvic organs	genitourinary	rs67959919	LZTFL1	3	45871908	G	A	A	0.709173	0.140301	0.538676	0.933633	0.0143086	0.908646	1	865	47909	0.59355	1.6043e-80	A2_Trans	CODING_TRANSCRIPT_INTRON_VARIANT	HIS
735.21	Hammer toe (acquired)	musculoskeletal	rs76423999	SLC12A7	5	1098067	T	A	A	0.874732	0.0546406	0.785896	0.97361	0.0143088	0.908646	1	979	47386	0.18412	3.8813e-07	A2_Trans	CODING_TRANSCRIPT_INTRON_VARIANT	HIS
512	Other symptoms of respiratory system	respiratory	rs1453205	LOC101928196	2	19901073	C	T	T	1.03879	0.0155388	1.00763	1.07091	0.0143311	0.908646	1	9023	25287	0.096992	3.6368e-06	A2_Trans	INTERGENIC_VARIANT	HIS
569	Other disorders of intestine	digestive	rs3746539	PTPRT	20	40702071	G	A	A	1.18554	0.069503	1.03456	1.35855	0.0143344	0.908646	1	1267	48036	0.05405	1.7723e-06	B2_trans	THREE_PRIME_UTR_EXON_VARIANT	HIS
614.52	Vaginitis and vulvovaginitis	genitourinary	rs9896243	NSF	17	44826056	C	G	G	0.811738	0.0851816	0.686925	0.95923	0.0143403	0.908646	1	781	48233	-0.13155	3.2234e-08	A2_Trans	CODING_TRANSCRIPT_INTRON_VARIANT	HIS
766	Neuralgia, neuritis, and radiculitis NOS	symptoms	rs7560588	BCL11A	2	60727416	G	A	A	1.1554	0.0590037	1.02922	1.29705	0.0143613	0.908646	1	2031	46551	-0.12371	2.3396e-07	A2_Trans	CODING_TRANSCRIPT_INTRON_VARIANT	HIS
800	Fracture of lower limb	injuries & poisonings	rs1250993	LOC101929525	10	81399565	C	G	G	1.12658	0.0486913	1.02404	1.2394	0.01437	0.908646	1	665	48000	0.12403	5.3767e-08	A2_Trans	INTERGENIC_VARIANT	HIS
626.2	Dysmenorrhea	genitourinary	rs10774679	OAS3	12	113374748	C	T	T	1.25462	0.0926661	1.04625	1.50449	0.0143713	0.908646	1	323	49072	0.075824	4.6954e-12	B2_trans	UPSTREAM_GENE_VARIANT	HIS
601	Inflammatory diseases of prostate	genitourinary	rs117169628	SLC22A31	16	89262657	G	A	A	0.881524	0.0515203	0.796857	0.975188	0.0143801	0.908646	1	2627	44537	0.081201	5.77e-07	B2_trans	SYNONYMOUS_VARIANT	HIS
871.1	Open wound of hand except finger(s)	injuries & poisonings	rs505922	ABO	9	136149229	T	C	C	0.753938	0.115401	0.601321	0.945289	0.0143843	0.908646	1	779	48752	-0.099884	2.0889e-20	B2_trans	CODING_TRANSCRIPT_INTRON_VARIANT	HIS
038.3	Bacteremia	infectious diseases	rs78313563	ESS2	22	19136365	G	A	A	1.53186	0.174298	1.08857	2.15566	0.0144111	0.908646	1	554	48403	0.40873	6.5914e-07	A2_Trans	UPSTREAM_GENE_VARIANT	HIS
301	Personality disorders	mental disorders	rs55654108	PDCL3P4	3	101425703	A	G	G	1.09641	0.0376175	1.01848	1.1803	0.0144139	0.908646	1	1241	46547	-0.05662	1.0636e-06	B2_trans	INTERGENIC_VARIANT	HIS
380.4	Impacted cerumen	sense organs	rs495828	ABO	9	136154867	G	T	T	1.08194	0.0321892	1.01579	1.1524	0.0144139	0.908646	1	3973	41847	-0.13432	6.5649e-10	A2_Trans	UPSTREAM_GENE_VARIANT	HIS
578	Gastrointestinal hemorrhage	digestive	rs581342	LMNA	1	156095466	T	C	C	0.916907	0.0354562	0.855352	0.982892	0.0144186	0.908646	1	3917	40166	0.090245	2.6355e-07	B2_trans	CODING_TRANSCRIPT_INTRON_VARIANT	HIS
071	Human immunodeficiency virus [HIV] disease	infectious diseases	rs61667602	CRHR1	17	43785349	T	C	C	1.20081	0.0748271	1.03701	1.39049	0.0144597	0.909314	1	113	49026	-0.093554	9.1279e-12	B2_trans	FIVE_PRIME_UTR_INTRON_VARIANT	HIS
704.1	Alopecia	dermatologic	rs55654108	PDCL3P4	3	101425703	A	G	G	1.16437	0.0622342	1.03067	1.31543	0.014472	0.909314	1	694	48375	-0.05662	1.0636e-06	B2_trans	INTERGENIC_VARIANT	HIS
702.2	Seborrheic keratosis	dermatologic	rs7560588	BCL11A	2	60727416	G	A	A	1.09717	0.0379381	1.01855	1.18186	0.0145099	0.909314	1	3915	42558	-0.12371	2.3396e-07	A2_Trans	CODING_TRANSCRIPT_INTRON_VARIANT	HIS
281	Other deficiency anemia	hematopoietic	rs147812915	KAT7	17	47858295	C	T	T	1.19852	0.0740893	1.03653	1.38583	0.0145179	0.909314	1	1155	47248	0.23438	1.0943e-07	A2_Trans	INTERGENIC_VARIANT	HIS
375.1	Dry eyes	sense organs	rs10774671	OAS1	12	113357193	G	A	A	0.952885	0.0197454	0.916713	0.990485	0.0145197	0.909314	1	6018	34927	0.12569	3.6032e-11	A2_Trans	SPLICE_ACCEPTOR_VARIANT	HIS
356	Hereditary and idiopathic peripheral neuropathy	neurological	rs35705950	MUC5B	11	1241221	G	T	T	0.862887	0.0603425	0.766638	0.97122	0.0145289	0.909314	1	2473	44926	-0.11177	1.2224e-08	B2_trans,A2_Trans	UPSTREAM_GENE_VARIANT	HIS
870.3	Other open wound of head and face	injuries & poisonings	rs9896243	NSF	17	44826056	C	G	G	0.70722	0.141816	0.5356	0.933831	0.0145777	0.909314	1	830	48689	-0.13155	3.2234e-08	A2_Trans	CODING_TRANSCRIPT_INTRON_VARIANT	HIS
550.1	Inguinal hernia	digestive	rs505922	ABO	9	136149229	T	C	C	0.918031	0.0350125	0.857146	0.983241	0.0145793	0.909314	1	1049	46322	-0.099884	2.0889e-20	B2_trans	CODING_TRANSCRIPT_INTRON_VARIANT	HIS
585	Renal failure	genitourinary	rs61667602	CRHR1	17	43785349	T	C	C	1.06568	0.0260457	1.01265	1.1215	0.014585	0.909314	1	2296	40484	-0.093554	9.1279e-12	B2_trans	FIVE_PRIME_UTR_INTRON_VARIANT	HIS
573.5	Jaundice (not of newborn)	digestive	rs1405655	NR1H2	19	50882619	T	C	C	1.26822	0.0972996	1.04803	1.53467	0.0146038	0.909314	1	398	49131	0.075181	1.1208e-11	B2_trans,A2_Trans	CODING_TRANSCRIPT_INTRON_VARIANT	HIS
189	Cancer of urinary organs (incl. kidney and bladder)	neoplasms	rs9268576	HLA-DRA	6	32395641	T	C	C	1.18719	0.0702686	1.03444	1.36249	0.0146107	0.909314	1	335	48361	0.095134	9.9752e-07	B2_trans	INTERGENIC_VARIANT	HIS
577.3	Cyst and pseudocyst of pancreas	digestive	rs2924480	ELF5	11	34529831	T	C	C	1.30679	0.109584	1.05421	1.61988	0.0146169	0.909314	1	133	49407	-0.11648	2.817e-07	A2_Trans	CODING_TRANSCRIPT_INTRON_VARIANT	HIS
377.3	Optic neuritis/neuropathy	sense organs	rs495828	ABO	9	136154867	G	T	T	1.27772	0.100373	1.04953	1.55551	0.0146214	0.909314	1	433	49014	-0.13432	6.5649e-10	A2_Trans	UPSTREAM_GENE_VARIANT	HIS
727.2	Bursitis disorders	musculoskeletal	rs9896243	NSF	17	44826056	C	G	G	0.80946	0.0865802	0.683122	0.959164	0.0146254	0.909314	1	1266	47915	-0.13155	3.2234e-08	A2_Trans	CODING_TRANSCRIPT_INTRON_VARIANT	HIS
530.11	GERD	digestive	rs7605877	FOXI3	2	88559025	T	C	C	1.05364	0.0214026	1.01036	1.09878	0.0146299	0.909314	1	4577	29294	-0.071053	3.3369e-06	B2_trans	INTERGENIC_VARIANT	HIS
782.3	Edema	symptoms	rs111837807	CCHCR1	6	31121232	T	C	C	0.915586	0.0361265	0.852999	0.982766	0.01464	0.909314	1	3880	41497	0.20363	2.152e-11	A2_Trans,B2_trans	CODING_TRANSCRIPT_INTRON_VARIANT	HIS
292.4	Altered mental status	mental disorders	rs12809318	FBRSL1	12	133140840	T	C	C	0.889811	0.047841	0.810169	0.977283	0.0146754	0.909314	1	1478	47147	-0.062781	9.5289e-09	B2_trans	CODING_TRANSCRIPT_INTRON_VARIANT	HIS
512.7	Shortness of breath	respiratory	rs4830964	.	23	15515319	C	G	G	0.961456	0.0161084	0.931576	0.992296	0.0146832	0.909314	1	5603	38202	0.046578	2.9701e-06	B2_trans	SEQUENCE_VARIANT	HIS
740.2	Osteoarthrosis, generalized	musculoskeletal	rs5023077	FBRSL1	12	133141973	T	C	C	0.8986	0.043827	0.824633	0.979201	0.0147064	0.909314	1	1591	46815	-0.090901	1.5172e-06	A2_Trans	CODING_TRANSCRIPT_INTRON_VARIANT	HIS
250.14	Type 1 diabetes with neurological manifestations	endocrine/metabolic	rs8052423	SLC22A31	16	89269178	G	T	T	1.38069	0.132245	1.06544	1.78921	0.0147171	0.909314	1	424	49110	0.13037	1.0019e-06	A2_Trans	UPSTREAM_GENE_VARIANT	HIS
726.4	Calcaneal spur; Exostosis NOS	musculoskeletal	rs55654108	PDCL3P4	3	101425703	A	G	G	1.1223	0.0473133	1.0229	1.23135	0.0147443	0.909314	1	1849	46702	-0.05662	1.0636e-06	B2_trans	INTERGENIC_VARIANT	HIS
530	Diseases of esophagus	digestive	rs467843	TRAPPC13	5	64945715	A	G	G	0.963554	0.0152263	0.935223	0.992743	0.0147551	0.909314	1	4572	28014	-0.089724	1.7259e-06	A2_Trans	CODING_TRANSCRIPT_INTRON_VARIANT	HIS
960	Poisoning by antibiotics	injuries & poisonings	rs8052423	SLC22A31	16	89269178	G	T	T	0.641892	0.181842	0.449447	0.91674	0.0147678	0.909314	1	526	49024	0.13037	1.0019e-06	A2_Trans	UPSTREAM_GENE_VARIANT	HIS
117	Mycoses	infectious diseases	rs77534576	DLX4	17	47940666	C	T	T	0.55761	0.23958	0.348658	0.891788	0.0147689	0.909314	1	517	48976	0.20794	1.7585e-10	B2_trans	INTERGENIC_VARIANT	HIS
285.1	Acute posthemorrhagic anemia	hematopoietic	rs11234800	ME3	11	86479407	G	C	C	0.741691	0.122624	0.583237	0.943194	0.0148138	0.909314	1	1011	48333	-0.077173	3.0702e-06	B2_trans	INTERGENIC_VARIANT	HIS
716	Other arthropathies	musculoskeletal	rs581342	LMNA	1	156095466	T	C	C	0.903695	0.0415594	0.833003	0.980386	0.014826	0.909314	1	4110	41581	0.090245	2.6355e-07	B2_trans	CODING_TRANSCRIPT_INTRON_VARIANT	HIS
427.7	Tachycardia NOS	circulatory system	rs7560588	BCL11A	2	60727416	G	A	A	1.16106	0.0612884	1.02964	1.30925	0.0148266	0.909314	1	2226	46450	-0.12371	2.3396e-07	A2_Trans	CODING_TRANSCRIPT_INTRON_VARIANT	HIS
722	Intervertebral disc disorders	musculoskeletal	rs62200027	CASC20	20	6469515	G	A	A	0.954612	0.0190664	0.919597	0.990961	0.0148417	0.909314	1	4061	37854	-0.053006	3.3456e-06	B2_trans,A2_Trans	NON_CODING_TRANSCRIPT_INTRON_VARIANT	HIS
809	Fracture of unspecified bones	injuries & poisonings	rs62200027	CASC20	20	6469515	G	A	A	1.15921	0.0606428	1.0293	1.30551	0.014842	0.909314	1	1133	48004	-0.053006	3.3456e-06	B2_trans,A2_Trans	NON_CODING_TRANSCRIPT_INTRON_VARIANT	HIS
276.1	Electrolyte imbalance	endocrine/metabolic	rs9268576	HLA-DRA	6	32395641	T	C	C	1.0925	0.0363153	1.01744	1.1731	0.0148427	0.909314	1	3778	41151	0.095134	9.9752e-07	B2_trans	INTERGENIC_VARIANT	HIS
198	Secondary malignant neoplasm	neoplasms	rs2277732	DPP9	19	4723670	C	A	A	1.14675	0.0562206	1.0271	1.28033	0.0148691	0.909314	1	359	48433	0.11697	6.1912e-22	B2_trans,A2_Trans	FIVE_PRIME_UTR_INTRON_VARIANT	HIS
452	Other venous embolism and thrombosis	circulatory system	rs12567716	FOXD2	1	48197570	T	C	C	1.14652	0.0561473	1.02704	1.2799	0.014882	0.909314	1	967	47230	-0.090753	1.4878e-06	B2_trans	INTERGENIC_VARIANT	HIS
380	Disorders of external ear	sense organs	rs2284028	NCF4	22	37265172	A	C	C	1.32034	0.114118	1.05572	1.65129	0.0148886	0.909314	1	1005	48372	0.31271	4.1737e-06	A2_Trans	CODING_TRANSCRIPT_INTRON_VARIANT	HIS
603.2	Spermatocele	genitourinary	rs9501257	HLA-DPB1	6	33055355	A	G	G	0.617063	0.198279	0.418364	0.910134	0.0148972	0.909314	1	326	49235	0.17269	4.1339e-08	A2_Trans	THREE_PRIME_UTR_EXON_VARIANT	HIS
1100	NA	NA	rs10129899	LINC00637	14	104330432	C	A	A	0.888222	0.0486817	0.807391	0.977146	0.0148972	0.909314	1	1791	46953	-0.057002	2.1916e-06	B2_trans	INTERGENIC_VARIANT	HIS
345.1	Epilepsy	neurological	rs35508621	LZTFL1	3	45880481	T	C	C	0.725992	0.131519	0.561025	0.939466	0.0149022	0.909314	1	556	48269	0.38931	6.0917e-89	B2_trans	CODING_TRANSCRIPT_INTRON_VARIANT	HIS
345.1	Epilepsy	neurological	rs67959919	LZTFL1	3	45871908	G	A	A	0.729496	0.129566	0.565896	0.940394	0.014921	0.909314	1	556	48269	0.59355	1.6043e-80	A2_Trans	CODING_TRANSCRIPT_INTRON_VARIANT	HIS
1010.7	NA	NA	rs111837807	CCHCR1	6	31121232	T	C	C	1.08515	0.0335716	1.01605	1.15895	0.0149263	0.909314	1	3161	4963	0.20363	2.152e-11	A2_Trans,B2_trans	CODING_TRANSCRIPT_INTRON_VARIANT	HIS
604.3	Peyronie's disease	genitourinary	rs12567716	FOXD2	1	48197570	T	C	C	1.41747	0.143345	1.07028	1.87728	0.0149416	0.909449	1	128	49424	-0.090753	1.4878e-06	B2_trans	INTERGENIC_VARIANT	HIS
327.3	Sleep apnea	neurological	rs8080583	KANSL1	17	44162597	C	A	A	1.0442	0.0177746	1.00845	1.08122	0.0149556	0.909505	1	2453	28941	-0.12662	2.0785e-08	A2_Trans	CODING_TRANSCRIPT_INTRON_VARIANT	HIS
281.12	Other vitamin B12 deficiency anemia	hematopoietic	rs67959919	LZTFL1	3	45871908	G	A	A	1.27102	0.0985878	1.04769	1.54195	0.0149941	0.91014	1	716	48044	0.59355	1.6043e-80	A2_Trans	CODING_TRANSCRIPT_INTRON_VARIANT	HIS
599.4	Urinary incontinence	genitourinary	rs12567716	FOXD2	1	48197570	T	C	C	0.881925	0.0516602	0.797	0.975899	0.0150068	0.91014	1	1896	45524	-0.090753	1.4878e-06	B2_trans	INTERGENIC_VARIANT	HIS
275.5	Disorders of calcium/phosphorus metabolism	endocrine/metabolic	rs7960611	CLEC1A	12	10230416	G	A	A	0.870777	0.0568933	0.778895	0.973497	0.0150118	0.91014	1	955	48017	-0.1584	3.3086e-07	A2_Trans	CODING_TRANSCRIPT_INTRON_VARIANT	HIS
456	Chronic venous insufficiency [CVI]	circulatory system	rs147812915	KAT7	17	47858295	C	T	T	0.818161	0.0825475	0.695944	0.961842	0.0150458	0.91014	1	1350	46857	0.23438	1.0943e-07	A2_Trans	INTERGENIC_VARIANT	HIS
599	Other symptoms/disorders or the urinary system	genitourinary	rs111837807	CCHCR1	6	31121232	T	C	C	0.932954	0.0285446	0.882192	0.986637	0.0150468	0.91014	1	5331	36622	0.20363	2.152e-11	A2_Trans,B2_trans	CODING_TRANSCRIPT_INTRON_VARIANT	HIS
217.1	Nevus, non-neoplastic	neoplasms	rs2277732	DPP9	19	4723670	C	A	A	1.19103	0.0719091	1.03446	1.37129	0.0150544	0.91014	1	1871	47323	0.11697	6.1912e-22	B2_trans,A2_Trans	FIVE_PRIME_UTR_INTRON_VARIANT	HIS
705.3	Hidradenitis	dermatologic	rs12567716	FOXD2	1	48197570	T	C	C	1.42135	0.144637	1.0705	1.8872	0.0150577	0.91014	1	199	49357	-0.090753	1.4878e-06	B2_trans	INTERGENIC_VARIANT	HIS
760	Back pain	symptoms	rs8080583	KANSL1	17	44162597	C	A	A	0.956744	0.0181943	0.923227	0.991477	0.0150815	0.910533	1	5269	17600	-0.12662	2.0785e-08	A2_Trans	CODING_TRANSCRIPT_INTRON_VARIANT	HIS
277.7	Dysmetabolic syndrome X	endocrine/metabolic	rs2924480	ELF5	11	34529831	T	C	C	1.20554	0.0769184	1.03683	1.4017	0.0150904	0.910533	1	477	48832	-0.11648	2.817e-07	A2_Trans	CODING_TRANSCRIPT_INTRON_VARIANT	HIS
415.2	Chronic pulmonary heart disease	circulatory system	rs505922	ABO	9	136149229	T	C	C	1.16284	0.062104	1.02958	1.31336	0.0151279	0.911681	1	803	48302	-0.099884	2.0889e-20	B2_trans	CODING_TRANSCRIPT_INTRON_VARIANT	HIS
241	Nontoxic nodular goiter	endocrine/metabolic	rs7605877	FOXI3	2	88559025	T	C	C	1.16456	0.062721	1.02985	1.31689	0.0151469	0.911681	1	455	48253	-0.071053	3.3369e-06	B2_trans	INTERGENIC_VARIANT	HIS
371.2	Conjunctivitis, noninfectious	sense organs	rs76073397	MIR548H2	16	11386452	T	C	C	1.23813	0.0879498	1.04208	1.47105	0.015155	0.911681	1	2026	46459	0.14454	9.6663e-07	A2_Trans,B2_trans	INTERGENIC_VARIANT	HIS
740.3	Osteoarthrosis involving more than one site, but not specified as generalized	musculoskeletal	rs9501257	HLA-DPB1	6	33055355	A	G	G	0.673644	0.162674	0.489736	0.926615	0.0151619	0.911681	1	522	48987	0.17269	4.1339e-08	A2_Trans	THREE_PRIME_UTR_EXON_VARIANT	HIS
710	Osteomyelitis, periostitis, and other infections involving bone	musculoskeletal	rs9268576	HLA-DRA	6	32395641	T	C	C	1.19598	0.0737207	1.03507	1.38189	0.0152006	0.912763	1	405	48397	0.095134	9.9752e-07	B2_trans	INTERGENIC_VARIANT	HIS
250.22	Type 2 diabetes with renal manifestations	endocrine/metabolic	rs12809318	FBRSL1	12	133140840	T	C	C	0.925216	0.0320239	0.868929	0.985149	0.015216	0.912763	1	1313	45656	-0.062781	9.5289e-09	B2_trans	CODING_TRANSCRIPT_INTRON_VARIANT	HIS
681.1	Cellulitis and abscess of fingers/toes	dermatologic	rs7960611	CLEC1A	12	10230416	G	A	A	1.13683	0.0528591	1.02495	1.26093	0.0152591	0.912763	1	1717	47071	-0.1584	3.3086e-07	A2_Trans	CODING_TRANSCRIPT_INTRON_VARIANT	HIS
611.3	Lump or mass in breast	genitourinary	rs61667602	CRHR1	17	43785349	T	C	C	0.820371	0.0816108	0.699106	0.962671	0.0152609	0.912763	1	731	48351	-0.093554	9.1279e-12	B2_trans	FIVE_PRIME_UTR_INTRON_VARIANT	HIS
598	Abnormal findings on examination of urine	genitourinary	rs67959919	LZTFL1	3	45871908	G	A	A	0.632032	0.189131	0.436265	0.915646	0.01527	0.912763	1	1472	47787	0.59355	1.6043e-80	A2_Trans	CODING_TRANSCRIPT_INTRON_VARIANT	HIS
384	Other disorders of tympanic membrane	sense organs	rs10774671	OAS1	12	113357193	G	A	A	1.22609	0.0840256	1.03992	1.44559	0.0152744	0.912763	1	375	48973	0.12569	3.6032e-11	A2_Trans	SPLICE_ACCEPTOR_VARIANT	HIS
690.1	Seborrheic dermatitis	dermatologic	rs12259804	PLEKHS1	10	115573378	T	C	C	1.2894	0.104788	1.05001	1.58338	0.0152807	0.912763	1	1823	46026	-0.27547	4.8674e-08	A2_Trans	INTERGENIC_VARIANT	HIS
218.1	Uterine leiomyoma	neoplasms	rs6869036	MGAT1	5	180223327	C	T	T	0.336454	0.449139	0.139514	0.811397	0.015296	0.912763	1	209	49136	0.25536	1.7578e-06	A2_Trans	FIVE_PRIME_UTR_INTRON_VARIANT	HIS
380.1	Otitis externa	sense organs	rs13179014	SPEF2	5	35693227	A	C	C	1.10787	0.0422371	1.01985	1.20348	0.0152983	0.912763	1	2271	45830	-0.061249	6.1057e-07	B2_trans	CODING_TRANSCRIPT_INTRON_VARIANT	HIS
736.4	Genu valgum or varum (acquired)	musculoskeletal	rs72655853	SBSPON	8	73985608	A	G	G	1.62959	0.201378	1.09816	2.41819	0.0153112	0.912763	1	215	49338	0.22523	8.3915e-07	A2_Trans	CODING_TRANSCRIPT_INTRON_VARIANT	HIS
415	Pulmonary heart disease	circulatory system	rs11234800	ME3	11	86479407	G	C	C	0.843493	0.070222	0.735036	0.967954	0.0153595	0.914858	1	917	47655	-0.077173	3.0702e-06	B2_trans	INTERGENIC_VARIANT	HIS
153.3	Malignant neoplasm of rectum, rectosigmoid junction, and anus	neoplasms	rs721917	SFTPD	10	81706324	A	G	G	0.801315	0.0914032	0.669886	0.958531	0.0153787	0.915051	1	157	49345	0.055247	2.0819e-07	B2_trans	SYNONYMOUS_VARIANT	HIS
1009	NA	NA	rs62200027	CASC20	20	6469515	G	A	A	0.942859	0.0242833	0.899035	0.988819	0.0153923	0.915051	1	6213	39205	-0.053006	3.3456e-06	B2_trans,A2_Trans	NON_CODING_TRANSCRIPT_INTRON_VARIANT	HIS
374.3	Ptosis of eyelid	sense organs	rs6869036	MGAT1	5	180223327	C	T	T	1.46264	0.156945	1.07534	1.98943	0.0154031	0.915051	1	560	48138	0.25536	1.7578e-06	A2_Trans	FIVE_PRIME_UTR_INTRON_VARIANT	HIS
598.9	NA	NA	rs67959919	LZTFL1	3	45871908	G	A	A	0.622269	0.195826	0.423926	0.91341	0.0154154	0.915051	1	1433	47859	0.59355	1.6043e-80	A2_Trans	CODING_TRANSCRIPT_INTRON_VARIANT	HIS
426.24	Atrioventricular block, complete	circulatory system	rs12567716	FOXD2	1	48197570	T	C	C	1.33487	0.11927	1.05661	1.6864	0.0154497	0.915242	1	124	49339	-0.090753	1.4878e-06	B2_trans	INTERGENIC_VARIANT	HIS
351	Other peripheral nerve disorders	neurological	rs9497053	UTRN	6	145026256	G	A	A	1.04616	0.0186354	1.00864	1.08507	0.0154593	0.915242	1	3991	37570	-0.064841	1.0064e-06	B2_trans	CODING_TRANSCRIPT_INTRON_VARIANT	HIS
782.3	Edema	symptoms	rs13179014	SPEF2	5	35693227	A	C	C	1.06959	0.0277968	1.01288	1.12948	0.0155082	0.915242	1	3880	41497	-0.061249	6.1057e-07	B2_trans	CODING_TRANSCRIPT_INTRON_VARIANT	HIS
272	Disorders of lipoid metabolism	endocrine/metabolic	rs7089827	TFAM	10	60157611	C	T	T	1.06306	0.0252698	1.01169	1.11704	0.015523	0.915242	1	3505	14078	-0.14471	2.0338e-06	A2_Trans	THREE_PRIME_UTR_EXON_VARIANT	HIS
356	Hereditary and idiopathic peripheral neuropathy	neurological	rs7579014	BCL11A	2	60707894	G	A	A	0.923001	0.033112	0.865002	0.984889	0.0155282	0.915242	1	2473	44926	-0.05629	1.2614e-06	B2_trans	CODING_TRANSCRIPT_INTRON_VARIANT	HIS
306.9	Tension headache	mental disorders	rs34488998	NKAIN3	8	63408372	G	A	A	1.61044	0.196969	1.09467	2.36922	0.0155546	0.915242	1	801	48679	0.1355	3.4644e-06	B2_trans	CODING_TRANSCRIPT_INTRON_VARIANT	HIS
367.4	NA	NA	rs9268576	HLA-DRA	6	32395641	T	C	C	0.934373	0.0280639	0.884367	0.987207	0.0155743	0.915242	1	7043	23087	0.095134	9.9752e-07	B2_trans	INTERGENIC_VARIANT	HIS
949	Allergies, other	injuries & poisonings	rs13179014	SPEF2	5	35693227	A	C	C	0.888597	0.0488324	0.807493	0.977847	0.0155754	0.915242	1	2444	45940	-0.061249	6.1057e-07	B2_trans	CODING_TRANSCRIPT_INTRON_VARIANT	HIS
365.11	Primary open angle glaucoma	sense organs	rs467843	TRAPPC13	5	64945715	A	G	G	0.922585	0.0333145	0.864269	0.984836	0.0155788	0.915242	1	778	46680	-0.089724	1.7259e-06	A2_Trans	CODING_TRANSCRIPT_INTRON_VARIANT	HIS
452	Other venous embolism and thrombosis	circulatory system	rs111837807	CCHCR1	6	31121232	T	C	C	0.867379	0.0588332	0.772912	0.973392	0.0155913	0.915242	1	967	47230	0.20363	2.152e-11	A2_Trans,B2_trans	CODING_TRANSCRIPT_INTRON_VARIANT	HIS
1013	NA	NA	rs1453205	LOC101928196	2	19901073	C	T	T	1.13357	0.0518449	1.02404	1.25481	0.015597	0.915242	1	998	47894	0.096992	3.6368e-06	A2_Trans	INTERGENIC_VARIANT	HIS
614.5	Inflammatory disease of cervix, vagina, and vulva	genitourinary	rs67959919	LZTFL1	3	45871908	G	A	A	0.703151	0.145657	0.528524	0.935475	0.0156105	0.915242	1	838	48014	0.59355	1.6043e-80	A2_Trans	CODING_TRANSCRIPT_INTRON_VARIANT	HIS
334	Degenerative disease of the spinal cord	neurological	rs12567716	FOXD2	1	48197570	T	C	C	0.686863	0.155382	0.506534	0.931389	0.0156315	0.915242	1	455	49011	-0.090753	1.4878e-06	B2_trans	INTERGENIC_VARIANT	HIS
440.21	Atherosclerosis of native arteries of the extremities with ulceration or gangrene	circulatory system	rs2924480	ELF5	11	34529831	T	C	C	0.787103	0.0990366	0.648234	0.955723	0.0156385	0.915242	1	176	49321	-0.11648	2.817e-07	A2_Trans	CODING_TRANSCRIPT_INTRON_VARIANT	HIS
302.1	Decreased libido	mental disorders	rs10129899	LINC00637	14	104330432	C	A	A	1.25259	0.0931712	1.04352	1.50355	0.0156396	0.915242	1	653	48813	-0.057002	2.1916e-06	B2_trans	INTERGENIC_VARIANT	HIS
348	Other conditions of brain	neurological	rs12809318	FBRSL1	12	133140840	T	C	C	0.867328	0.0588868	0.772785	0.973438	0.015643	0.915242	1	824	48196	-0.062781	9.5289e-09	B2_trans	CODING_TRANSCRIPT_INTRON_VARIANT	HIS
687.1	Rash and other nonspecific skin eruption	dermatologic	rs11085727	TYK2	19	10466123	C	T	T	0.937667	0.0266381	0.889967	0.987922	0.015687	0.915242	1	6740	38684	0.17253	2.3333e-18	A2_Trans,B2_trans	CODING_TRANSCRIPT_INTRON_VARIANT	HIS
530.1	Esophagitis, GERD and related diseases	digestive	rs9577395	ATP11A	13	113534984	C	G	G	1.04723	0.0191044	1.00875	1.08719	0.0157027	0.915242	1	4589	28492	0.064829	8.6068e-07	B2_trans,A2_Trans	CODING_TRANSCRIPT_INTRON_VARIANT	HIS
395	Heart valve disorders	circulatory system	rs7671107	LOC101929161	4	25449225	G	A	A	0.90801	0.0399531	0.839619	0.981971	0.0157207	0.915242	1	1412	46555	-0.064456	1.0803e-06	B2_trans	INTERGENIC_VARIANT	HIS
255	Disorders of adrenal glands	endocrine/metabolic	rs1453205	LOC101928196	2	19901073	C	T	T	1.19932	0.0752696	1.03482	1.38997	0.0157482	0.915242	1	368	48997	0.096992	3.6368e-06	A2_Trans	INTERGENIC_VARIANT	HIS
585.3	Chronic renal failure [CKD]	genitourinary	rs8080583	KANSL1	17	44162597	C	A	A	1.07196	0.0287805	1.01316	1.13416	0.0157638	0.915242	1	1403	43591	-0.12662	2.0785e-08	A2_Trans	CODING_TRANSCRIPT_INTRON_VARIANT	HIS
709	Diffuse diseases of connective tissue	dermatologic	rs3746539	PTPRT	20	40702071	G	A	A	1.25253	0.093269	1.04328	1.50377	0.0157701	0.915242	1	316	49187	0.05405	1.7723e-06	B2_trans	THREE_PRIME_UTR_EXON_VARIANT	HIS
599.4	Urinary incontinence	genitourinary	rs11234800	ME3	11	86479407	G	C	C	1.11975	0.0468613	1.02149	1.22747	0.0157925	0.915242	1	1896	45524	-0.077173	3.0702e-06	B2_trans	INTERGENIC_VARIANT	HIS
340	Migraine	neurological	rs12660421	FOXP4-AS1	6	41488378	G	A	A	1.08115	0.0323315	1.01477	1.15188	0.015805	0.915242	1	1916	43245	0.35506	1.1424e-09	A2_Trans	DOWNSTREAM_GENE_VARIANT	HIS
714	Rheumatoid arthritis and other inflammatory polyarthropathies	musculoskeletal	rs2277732	DPP9	19	4723670	C	A	A	1.13243	0.0515397	1.02363	1.2528	0.0158203	0.915242	1	809	47781	0.11697	6.1912e-22	B2_trans,A2_Trans	FIVE_PRIME_UTR_INTRON_VARIANT	HIS
276.5	Hypovolemia	endocrine/metabolic	rs111837807	CCHCR1	6	31121232	T	C	C	0.876282	0.0547416	0.787132	0.975529	0.0158409	0.915242	1	3331	44635	0.20363	2.152e-11	A2_Trans,B2_trans	CODING_TRANSCRIPT_INTRON_VARIANT	HIS
361	Retinal detachments and defects	sense organs	rs732990	CIB4	2	26842146	C	G	G	1.10633	0.041891	1.01912	1.201	0.0158576	0.915242	1	784	47663	0.056389	5.6358e-07	B2_trans	CODING_TRANSCRIPT_INTRON_VARIANT	HIS
604.1	Redundant prepuce and phimosis/BXO	genitourinary	rs35705950	MUC5B	11	1241221	G	T	T	1.22321	0.0835305	1.03849	1.4408	0.015862	0.915242	1	448	48370	-0.11177	1.2224e-08	B2_trans,A2_Trans	UPSTREAM_GENE_VARIANT	HIS
362.2	Degeneration of macula and posterior pole of retina	sense organs	rs76073397	MIR548H2	16	11386452	T	C	C	1.14824	0.0573077	1.02625	1.28473	0.0158627	0.915242	1	2106	44118	0.14454	9.6663e-07	A2_Trans,B2_trans	INTERGENIC_VARIANT	HIS
728.7	Fasciitis	musculoskeletal	rs67959919	LZTFL1	3	45871908	G	A	A	1.12752	0.0497654	1.02274	1.24304	0.0158745	0.915242	1	3045	41794	0.59355	1.6043e-80	A2_Trans	CODING_TRANSCRIPT_INTRON_VARIANT	HIS
270.32	Paraproteinemia	endocrine/metabolic	rs72711165	TMEM65	8	125336564	T	C	C	2.03631	0.294902	1.14241	3.62965	0.0158893	0.915242	1	106	49355	0.18279	6.0907e-07	B2_trans	CODING_TRANSCRIPT_INTRON_VARIANT	HIS
705.3	Hidradenitis	dermatologic	rs61667602	CRHR1	17	43785349	T	C	C	1.34506	0.122933	1.05706	1.71152	0.0158928	0.915242	1	199	49357	-0.093554	9.1279e-12	B2_trans	FIVE_PRIME_UTR_INTRON_VARIANT	HIS
464	Acute sinusitis	respiratory	rs60869999	MYO1C	17	1390948	A	T	T	1.10325	0.0407645	1.01854	1.19502	0.0159295	0.915242	1	4308	43235	0.059541	2.9039e-06	B2_trans	CODING_TRANSCRIPT_INTRON_VARIANT	HIS
627	Menopausal and postmenopausal disorders	genitourinary	rs10774679	OAS3	12	113374748	C	T	T	1.18955	0.0720079	1.03297	1.36986	0.0159309	0.915242	1	445	48338	0.075824	4.6954e-12	B2_trans	UPSTREAM_GENE_VARIANT	HIS
772.2	Spasm of muscle	symptoms	rs8080583	KANSL1	17	44162597	C	A	A	0.898166	0.0445585	0.823054	0.980133	0.0159387	0.915242	1	2888	45039	-0.12662	2.0785e-08	A2_Trans	CODING_TRANSCRIPT_INTRON_VARIANT	HIS
613	Other nonmalignant breast conditions	genitourinary	rs12809318	FBRSL1	12	133140840	T	C	C	1.18783	0.0714168	1.03268	1.36629	0.0159439	0.915242	1	835	48317	-0.062781	9.5289e-09	B2_trans	CODING_TRANSCRIPT_INTRON_VARIANT	HIS
286	Coagulation defects	hematopoietic	rs7960611	CLEC1A	12	10230416	G	A	A	1.15747	0.0606926	1.02766	1.30368	0.0159746	0.915242	1	850	48164	-0.1584	3.3086e-07	A2_Trans	CODING_TRANSCRIPT_INTRON_VARIANT	HIS
496.21	Obstructive chronic bronchitis	respiratory	rs60869999	MYO1C	17	1390948	A	T	T	1.16377	0.0629691	1.02865	1.31664	0.0160161	0.915242	1	895	48022	0.059541	2.9039e-06	B2_trans	CODING_TRANSCRIPT_INTRON_VARIANT	HIS
079	Viral infection	infectious diseases	rs9268576	HLA-DRA	6	32395641	T	C	C	0.78751	0.0991923	0.648371	0.956508	0.0160294	0.915242	1	2681	46359	0.095134	9.9752e-07	B2_trans	INTERGENIC_VARIANT	HIS
686	Other local infections of skin and subcutaneous tissue	dermatologic	rs34488998	NKAIN3	8	63408372	G	A	A	0.495444	0.291633	0.279741	0.877473	0.0160331	0.915242	1	1481	47896	0.1355	3.4644e-06	B2_trans	CODING_TRANSCRIPT_INTRON_VARIANT	HIS
250.22	Type 2 diabetes with renal manifestations	endocrine/metabolic	rs9461128	TMEM14B	6	10753875	T	C	C	1.15837	0.0610513	1.02774	1.30562	0.016036	0.915242	1	1313	45656	0.13046	3.4269e-06	B2_trans	CODING_TRANSCRIPT_INTRON_VARIANT	HIS
1009	NA	NA	rs7089827	TFAM	10	60157611	C	T	T	1.08469	0.033761	1.01524	1.15889	0.0160449	0.915242	1	6213	39205	-0.14471	2.0338e-06	A2_Trans	THREE_PRIME_UTR_EXON_VARIANT	HIS
573.9	Abnormal serum enzyme levels	digestive	rs8080583	KANSL1	17	44162597	C	A	A	0.844694	0.0700988	0.73626	0.969098	0.0160512	0.915242	1	1833	47171	-0.12662	2.0785e-08	A2_Trans	CODING_TRANSCRIPT_INTRON_VARIANT	HIS
575.7	Other disorders of gallbladder	digestive	rs5023077	FBRSL1	12	133141973	T	C	C	1.25709	0.0950258	1.04347	1.51444	0.0160514	0.915242	1	629	48815	-0.090901	1.5172e-06	A2_Trans	CODING_TRANSCRIPT_INTRON_VARIANT	HIS
497	Bronchitis	respiratory	rs76423999	SLC12A7	5	1098067	T	A	A	0.894094	0.046507	0.816199	0.979422	0.0160818	0.915242	1	4094	43739	0.18412	3.8813e-07	A2_Trans	CODING_TRANSCRIPT_INTRON_VARIANT	HIS
241.2	Nontoxic multinodular goiter	endocrine/metabolic	rs495828	ABO	9	136154867	G	T	T	0.760588	0.113727	0.608619	0.950503	0.0161138	0.915242	1	214	49211	-0.13432	6.5649e-10	A2_Trans	UPSTREAM_GENE_VARIANT	HIS
585.2	Renal failure NOS	genitourinary	rs78313563	ESS2	22	19136365	G	A	A	1.54145	0.179846	1.08354	2.19288	0.0161246	0.915242	1	674	48383	0.40873	6.5914e-07	A2_Trans	UPSTREAM_GENE_VARIANT	HIS
350.1	Abnormal involuntary movements	neurological	rs10774671	OAS1	12	113357193	G	A	A	0.899781	0.0439065	0.825589	0.980642	0.0161641	0.915242	1	1829	46626	0.12569	3.6032e-11	A2_Trans	SPLICE_ACCEPTOR_VARIANT	HIS
274	Gout and other crystal arthropathies	endocrine/metabolic	rs11702230	LOC101928126	21	35377591	C	T	T	0.901037	0.0433281	0.827679	0.980898	0.0161679	0.915242	1	1091	45641	0.099731	3.223e-09	B2_trans	INTERGENIC_VARIANT	HIS
368.9	Subjective visual disturbances	sense organs	rs60869999	MYO1C	17	1390948	A	T	T	0.877741	0.0542236	0.789244	0.976162	0.016176	0.915242	1	2420	46002	0.059541	2.9039e-06	B2_trans	CODING_TRANSCRIPT_INTRON_VARIANT	HIS
619	Noninflammatory female genital disorders	genitourinary	rs2924480	ELF5	11	34529831	T	C	C	0.834532	0.0752166	0.720143	0.967091	0.0161794	0.915242	1	679	48533	-0.11648	2.817e-07	A2_Trans	CODING_TRANSCRIPT_INTRON_VARIANT	HIS
250.22	Type 2 diabetes with renal manifestations	endocrine/metabolic	rs5023077	FBRSL1	12	133141973	T	C	C	0.925888	0.0320273	0.869555	0.985872	0.016206	0.915242	1	1313	45656	-0.090901	1.5172e-06	A2_Trans	CODING_TRANSCRIPT_INTRON_VARIANT	HIS
706.2	Sebaceous cyst	dermatologic	rs721917	SFTPD	10	81706324	A	G	G	0.930975	0.0297492	0.878245	0.986872	0.0162088	0.915242	1	2431	44824	0.055247	2.0819e-07	B2_trans	SYNONYMOUS_VARIANT	HIS
380.4	Impacted cerumen	sense organs	rs8080583	KANSL1	17	44162597	C	A	A	1.07646	0.0306504	1.0137	1.14311	0.0162199	0.915242	1	3973	41847	-0.12662	2.0785e-08	A2_Trans	CODING_TRANSCRIPT_INTRON_VARIANT	HIS
550.5	Ventral hernia	digestive	rs76073397	MIR548H2	16	11386452	T	C	C	1.29009	0.105965	1.04815	1.58788	0.0162276	0.915242	1	751	48217	0.14454	9.6663e-07	A2_Trans,B2_trans	INTERGENIC_VARIANT	HIS
454	Varicose veins	circulatory system	rs13179014	SPEF2	5	35693227	A	C	C	1.10534	0.0416693	1.01866	1.19941	0.016234	0.915242	1	1594	46457	-0.061249	6.1057e-07	B2_trans	CODING_TRANSCRIPT_INTRON_VARIANT	HIS
564.1	Irritable Bowel Syndrome	digestive	rs35705950	MUC5B	11	1241221	G	T	T	0.832398	0.0763235	0.716744	0.966713	0.0162381	0.915242	1	971	47316	-0.11177	1.2224e-08	B2_trans,A2_Trans	UPSTREAM_GENE_VARIANT	HIS
611.3	Lump or mass in breast	genitourinary	rs9896243	NSF	17	44826056	C	G	G	0.818056	0.0835669	0.694466	0.963641	0.0162544	0.915242	1	731	48351	-0.13155	3.2234e-08	A2_Trans	CODING_TRANSCRIPT_INTRON_VARIANT	HIS
193	Thyroid cancer	neoplasms	rs9577395	ATP11A	13	113534984	C	G	G	1.32247	0.116321	1.05287	1.66112	0.0162667	0.915242	1	52	49484	0.064829	8.6068e-07	B2_trans,A2_Trans	CODING_TRANSCRIPT_INTRON_VARIANT	HIS
586.2	Cyst of kidney, acquired	genitourinary	rs76073397	MIR548H2	16	11386452	T	C	C	1.30677	0.111374	1.0505	1.62555	0.016291	0.915242	1	1060	47987	0.14454	9.6663e-07	A2_Trans,B2_trans	INTERGENIC_VARIANT	HIS
571	Chronic liver disease and cirrhosis	digestive	rs1878527	ANKRD30BL	2	133056313	T	C	C	0.922905	0.0333972	0.864429	0.985337	0.0162937	0.915242	1	2530	42271	-0.077457	2.0215e-06	B2_trans	INTERGENIC_VARIANT	HIS
370.31	Keratoconjunctivitis sicca	sense organs	rs55654108	PDCL3P4	3	101425703	A	G	G	1.15846	0.0612379	1.02744	1.30619	0.0163059	0.915242	1	1428	47591	-0.05662	1.0636e-06	B2_trans	INTERGENIC_VARIANT	HIS
604.3	Peyronie's disease	genitourinary	rs732990	CIB4	2	26842146	C	G	G	0.77721	0.104933	0.632731	0.954678	0.0163069	0.915242	1	128	49424	0.056389	5.6358e-07	B2_trans	CODING_TRANSCRIPT_INTRON_VARIANT	HIS
078	Viral warts & HPV	infectious diseases	rs2277732	DPP9	19	4723670	C	A	A	0.907373	0.0404723	0.838177	0.982281	0.0163197	0.915242	1	2073	45546	0.11697	6.1912e-22	B2_trans,A2_Trans	FIVE_PRIME_UTR_INTRON_VARIANT	HIS
433.3	Cerebral ischemia	circulatory system	rs117169628	SLC22A31	16	89262657	G	A	A	0.874677	0.0557549	0.784132	0.975678	0.0163242	0.915242	1	1465	46059	0.081201	5.77e-07	B2_trans	SYNONYMOUS_VARIANT	HIS
355	Complex regional/central pain syndrome	neurological	rs766826	ELF5	11	34528766	C	T	T	0.77304	0.107247	0.626488	0.953873	0.0163818	0.915242	1	313	49217	-0.082134	1.155e-11	B2_trans	CODING_TRANSCRIPT_INTRON_VARIANT	HIS
938	Dermatitis due to solar radiation	dermatologic	rs4830964	.	23	15515319	C	G	G	0.869005	0.0584973	0.774871	0.974575	0.0163851	0.915242	1	942	48423	0.046578	2.9701e-06	B2_trans	SEQUENCE_VARIANT	HIS
761	Cervicalgia	symptoms	rs62200027	CASC20	20	6469515	G	A	A	0.95819	0.0177956	0.925345	0.9922	0.0163953	0.915242	1	4749	35541	-0.053006	3.3456e-06	B2_trans,A2_Trans	NON_CODING_TRANSCRIPT_INTRON_VARIANT	HIS
687	Symptoms affecting skin	dermatologic	rs9577395	ATP11A	13	113534984	C	G	G	1.14073	0.0548739	1.02441	1.27026	0.0164161	0.915242	1	3117	45510	0.064829	8.6068e-07	B2_trans,A2_Trans	CODING_TRANSCRIPT_INTRON_VARIANT	HIS
596.1	Bladder neck obstruction	genitourinary	rs915823	TMPRSS2	21	42851454	A	C	C	1.28202	0.103542	1.04655	1.57048	0.0164218	0.915242	1	536	48842	-0.066039	1.6687e-06	B2_trans	CODING_TRANSCRIPT_INTRON_VARIANT	HIS
189	Cancer of urinary organs (incl. kidney and bladder)	neoplasms	rs78313563	ESS2	22	19136365	G	A	A	1.45221	0.155506	1.07069	1.96968	0.0164325	0.915242	1	335	48361	0.40873	6.5914e-07	A2_Trans	UPSTREAM_GENE_VARIANT	HIS
277.4	Disorders of bilirubin excretion	endocrine/metabolic	rs13050728	IFNAR2	21	34615210	T	C	C	0.802436	0.0918201	0.670275	0.960656	0.016525	0.915242	1	471	49035	-0.10657	4.0686e-21	B2_trans,A2_Trans	CODING_TRANSCRIPT_INTRON_VARIANT	HIS
587	Kidney replaced by transpant	genitourinary	rs111837807	CCHCR1	6	31121232	T	C	C	0.677581	0.162396	0.492867	0.931522	0.0165402	0.915242	1	80	49454	0.20363	2.152e-11	A2_Trans,B2_trans	CODING_TRANSCRIPT_INTRON_VARIANT	HIS
835	Internal derangement of knee	injuries & poisonings	rs117169628	SLC22A31	16	89262657	G	A	A	1.10407	0.0413095	1.0182	1.19718	0.0165476	0.915242	1	2362	43844	0.081201	5.77e-07	B2_trans	SYNONYMOUS_VARIANT	HIS
563	NA	NA	rs72655853	SBSPON	8	73985608	A	G	G	0.866135	0.059972	0.770083	0.974168	0.0165589	0.915242	1	4525	40927	0.22523	8.3915e-07	A2_Trans	CODING_TRANSCRIPT_INTRON_VARIANT	HIS
348	Other conditions of brain	neurological	rs5023077	FBRSL1	12	133141973	T	C	C	0.868445	0.0588922	0.773772	0.974701	0.0166172	0.915242	1	824	48196	-0.090901	1.5172e-06	A2_Trans	CODING_TRANSCRIPT_INTRON_VARIANT	HIS
381.2	Eustachian tube disorders	sense organs	rs11085727	TYK2	19	10466123	C	T	T	1.17834	0.0685198	1.03026	1.3477	0.0166201	0.915242	1	1030	48190	0.17253	2.3333e-18	A2_Trans,B2_trans	CODING_TRANSCRIPT_INTRON_VARIANT	HIS
519	Other diseases of respiratory system, not elsewhere classified	respiratory	rs11702230	LOC101928126	21	35377591	C	T	T	1.17021	0.0656369	1.02894	1.33086	0.016635	0.915242	1	2169	46544	0.099731	3.223e-09	B2_trans	INTERGENIC_VARIANT	HIS
740.2	Osteoarthrosis, generalized	musculoskeletal	rs732990	CIB4	2	26842146	C	G	G	1.10361	0.0411838	1.01803	1.19639	0.0166696	0.915242	1	1591	46815	0.056389	5.6358e-07	B2_trans	CODING_TRANSCRIPT_INTRON_VARIANT	HIS
722.7	Intervertebral disc disorder with myelopathy	musculoskeletal	rs60305836	CDH8	16	61709381	A	C	C	0.745839	0.122497	0.586645	0.948232	0.01667	0.915242	1	525	48855	0.086719	1.1846e-06	B2_trans	CODING_TRANSCRIPT_INTRON_VARIANT	HIS
327.3	Sleep apnea	neurological	rs9268576	HLA-DRA	6	32395641	T	C	C	0.945301	0.0234985	0.902752	0.989856	0.0166733	0.915242	1	2453	28941	0.095134	9.9752e-07	B2_trans	INTERGENIC_VARIANT	HIS
809	Fracture of unspecified bones	injuries & poisonings	rs76073397	MIR548H2	16	11386452	T	C	C	1.32791	0.118497	1.0527	1.67507	0.0166952	0.915242	1	1133	48004	0.14454	9.6663e-07	A2_Trans,B2_trans	INTERGENIC_VARIANT	HIS
411.4	Coronary atherosclerosis	circulatory system	rs7960611	CLEC1A	12	10230416	G	A	A	1.0537	0.0218573	1.00951	1.09982	0.0167097	0.915242	1	2245	39947	-0.1584	3.3086e-07	A2_Trans	CODING_TRANSCRIPT_INTRON_VARIANT	HIS
427.9	Palpitations	circulatory system	rs7605877	FOXI3	2	88559025	T	C	C	1.12046	0.0475328	1.02079	1.22986	0.0167212	0.915242	1	2286	45572	-0.071053	3.3369e-06	B2_trans	INTERGENIC_VARIANT	HIS
473	Diseases of the larynx and vocal cords	respiratory	rs6869036	MGAT1	5	180223327	C	T	T	1.38029	0.134704	1.06001	1.79734	0.0167298	0.915242	1	982	47308	0.25536	1.7578e-06	A2_Trans	FIVE_PRIME_UTR_INTRON_VARIANT	HIS
530.1	Esophagitis, GERD and related diseases	digestive	rs7605877	FOXI3	2	88559025	T	C	C	1.05213	0.0212381	1.00923	1.09685	0.0167309	0.915242	1	4589	28492	-0.071053	3.3369e-06	B2_trans	INTERGENIC_VARIANT	HIS
420.3	Endocarditis	circulatory system	rs2924480	ELF5	11	34529831	T	C	C	0.786291	0.10049	0.645722	0.957461	0.0167318	0.915242	1	502	49003	-0.11648	2.817e-07	A2_Trans	CODING_TRANSCRIPT_INTRON_VARIANT	HIS
585	Renal failure	genitourinary	rs8080583	KANSL1	17	44162597	C	A	A	1.06103	0.0247643	1.01076	1.1138	0.0167489	0.915242	1	2296	40484	-0.12662	2.0785e-08	A2_Trans	CODING_TRANSCRIPT_INTRON_VARIANT	HIS
765	Cervical radiculitis	symptoms	rs7560588	BCL11A	2	60727416	G	A	A	0.897542	0.0451888	0.821467	0.980662	0.0167529	0.915242	1	1944	45420	-0.12371	2.3396e-07	A2_Trans	CODING_TRANSCRIPT_INTRON_VARIANT	HIS
728.7	Fasciitis	musculoskeletal	rs35508621	LZTFL1	3	45880481	T	C	C	1.12839	0.0505038	1.02205	1.2458	0.0167678	0.915242	1	3045	41794	0.38931	6.0917e-89	B2_trans	CODING_TRANSCRIPT_INTRON_VARIANT	HIS
800.3	Fracture of tibia and fibula	injuries & poisonings	rs11702230	LOC101928126	21	35377591	C	T	T	1.25038	0.0934417	1.04113	1.50169	0.0167883	0.915242	1	336	48950	0.099731	3.223e-09	B2_trans	INTERGENIC_VARIANT	HIS
227	Benign neoplasm of other endocrine glands and related structures	neoplasms	rs76073397	MIR548H2	16	11386452	T	C	C	0.666276	0.169821	0.477641	0.929408	0.0168001	0.915242	1	268	48966	0.14454	9.6663e-07	A2_Trans,B2_trans	INTERGENIC_VARIANT	HIS
565.1	Anal and rectal polyp	digestive	rs12567716	FOXD2	1	48197570	T	C	C	1.24081	0.0902592	1.03962	1.48093	0.0168267	0.915242	1	1344	47902	-0.090753	1.4878e-06	B2_trans	INTERGENIC_VARIANT	HIS
598	Abnormal findings on examination of urine	genitourinary	rs72655853	SBSPON	8	73985608	A	G	G	1.39035	0.137889	1.06109	1.82178	0.0168475	0.915242	1	1472	47787	0.22523	8.3915e-07	A2_Trans	CODING_TRANSCRIPT_INTRON_VARIANT	HIS
300.8	Acute reaction to stress	mental disorders	rs60305836	CDH8	16	61709381	A	C	C	1.24269	0.090925	1.03984	1.4851	0.0168662	0.915242	1	1217	48050	0.086719	1.1846e-06	B2_trans	CODING_TRANSCRIPT_INTRON_VARIANT	HIS
585.3	Chronic renal failure [CKD]	genitourinary	rs505922	ABO	9	136149229	T	C	C	1.06366	0.0258273	1.01115	1.11889	0.0168734	0.915242	1	1403	43591	-0.099884	2.0889e-20	B2_trans	CODING_TRANSCRIPT_INTRON_VARIANT	HIS
803.3	Fracture of clavicle or scapula	injuries & poisonings	rs55654108	PDCL3P4	3	101425703	A	G	G	1.25324	0.0944692	1.04141	1.50815	0.016874	0.915242	1	158	49320	-0.05662	1.0636e-06	B2_trans	INTERGENIC_VARIANT	HIS
428	Congestive heart failure; nonhypertensive	circulatory system	rs10774679	OAS3	12	113374748	C	T	T	1.07341	0.0296475	1.01281	1.13763	0.0168754	0.915242	1	1482	44845	0.075824	4.6954e-12	B2_trans	UPSTREAM_GENE_VARIANT	HIS
721	Spondylosis and allied disorders	musculoskeletal	rs111837807	CCHCR1	6	31121232	T	C	C	0.930453	0.0301705	0.877028	0.987133	0.0168848	0.915242	1	4189	39078	0.20363	2.152e-11	A2_Trans,B2_trans	CODING_TRANSCRIPT_INTRON_VARIANT	HIS
994.21	Septic shock	injuries & poisonings	rs7605877	FOXI3	2	88559025	T	C	C	0.65785	0.175302	0.466562	0.927564	0.0168989	0.915242	1	315	49242	-0.071053	3.3369e-06	B2_trans	INTERGENIC_VARIANT	HIS
698	Pruritus and related conditions	dermatologic	rs7605877	FOXI3	2	88559025	T	C	C	1.14006	0.0548749	1.02381	1.26952	0.016905	0.915242	1	2503	45862	-0.071053	3.3369e-06	B2_trans	INTERGENIC_VARIANT	HIS
588	Disorders resulting from impaired renal function	genitourinary	rs9577395	ATP11A	13	113534984	C	G	G	0.84297	0.0715136	0.732723	0.969806	0.0169088	0.915242	1	387	48555	0.064829	8.6068e-07	B2_trans,A2_Trans	CODING_TRANSCRIPT_INTRON_VARIANT	HIS
365.1	Open-angle glaucoma	sense organs	rs8080583	KANSL1	17	44162597	C	A	A	1.06007	0.0244303	1.01051	1.11207	0.0169434	0.915242	1	2060	40644	-0.12662	2.0785e-08	A2_Trans	CODING_TRANSCRIPT_INTRON_VARIANT	HIS
297	Suicidal ideation or attempt	mental disorders	rs581342	LMNA	1	156095466	T	C	C	0.892585	0.0475964	0.813084	0.979859	0.0169659	0.915242	1	2137	44539	0.090245	2.6355e-07	B2_trans	CODING_TRANSCRIPT_INTRON_VARIANT	HIS
270	Disorders of protein plasma/amino-acid transport and metabolism	endocrine/metabolic	rs55654108	PDCL3P4	3	101425703	A	G	G	1.15733	0.0612069	1.0265	1.30484	0.0169763	0.915242	1	992	48061	-0.05662	1.0636e-06	B2_trans	INTERGENIC_VARIANT	HIS
728.7	Fasciitis	musculoskeletal	rs10774679	OAS3	12	113374748	C	T	T	0.943635	0.0243053	0.899736	0.989675	0.0169875	0.915242	1	3045	41794	0.075824	4.6954e-12	B2_trans	UPSTREAM_GENE_VARIANT	HIS
367.2	Astigmatism	sense organs	rs1453205	LOC101928196	2	19901073	C	T	T	0.95996	0.0171211	0.928282	0.99272	0.017	0.915242	1	7586	31738	0.096992	3.6368e-06	A2_Trans	INTERGENIC_VARIANT	HIS
227	Benign neoplasm of other endocrine glands and related structures	neoplasms	rs12259804	PLEKHS1	10	115573378	T	C	C	0.498429	0.291762	0.281355	0.882981	0.0170088	0.915242	1	268	48966	-0.27547	4.8674e-08	A2_Trans	INTERGENIC_VARIANT	HIS
041	Bacterial infection NOS	infectious diseases	rs5023077	FBRSL1	12	133141973	T	C	C	0.930792	0.0300541	0.877547	0.987267	0.0170164	0.915242	1	3358	43283	-0.090901	1.5172e-06	A2_Trans	CODING_TRANSCRIPT_INTRON_VARIANT	HIS
817	Concussion	injuries & poisonings	rs467843	TRAPPC13	5	64945715	A	G	G	0.88263	0.0523248	0.796599	0.977952	0.017031	0.915242	1	1336	47543	-0.089724	1.7259e-06	A2_Trans	CODING_TRANSCRIPT_INTRON_VARIANT	HIS
455	Hemorrhoids	circulatory system	rs7579014	BCL11A	2	60707894	G	A	A	1.05298	0.0216348	1.00926	1.09859	0.0170339	0.915242	1	6842	36782	-0.05629	1.2614e-06	B2_trans	CODING_TRANSCRIPT_INTRON_VARIANT	HIS
610	Benign mammary dysplasias	genitourinary	rs61667602	CRHR1	17	43785349	T	C	C	0.765362	0.112082	0.614416	0.953392	0.0170419	0.915242	1	396	48990	-0.093554	9.1279e-12	B2_trans	FIVE_PRIME_UTR_INTRON_VARIANT	HIS
110.12	Althete's foot	infectious diseases	rs10774671	OAS1	12	113357193	G	A	A	0.929411	0.0306881	0.875157	0.987028	0.0170586	0.915242	1	3559	43355	0.12569	3.6032e-11	A2_Trans	SPLICE_ACCEPTOR_VARIANT	HIS
840.2	Rotator cuff (capsule) sprain	injuries & poisonings	rs9497053	UTRN	6	145026256	G	A	A	0.897146	0.0455055	0.820595	0.980839	0.0170734	0.915242	1	1079	47555	-0.064841	1.0064e-06	B2_trans	CODING_TRANSCRIPT_INTRON_VARIANT	HIS
475	Chronic sinusitis	respiratory	rs13050728	IFNAR2	21	34615210	T	C	C	0.935687	0.0278718	0.885943	0.988223	0.0170787	0.915242	1	3638	43059	-0.10657	4.0686e-21	B2_trans,A2_Trans	CODING_TRANSCRIPT_INTRON_VARIANT	HIS
627.2	Symptomatic menopause	genitourinary	rs77534576	DLX4	17	47940666	C	T	T	0.644343	0.184307	0.448988	0.924698	0.0170915	0.915242	1	384	48766	0.20794	1.7585e-10	B2_trans	INTERGENIC_VARIANT	HIS
053.1	Herpes zoster with nervous system complications	infectious diseases	rs76073397	MIR548H2	16	11386452	T	C	C	0.477925	0.309622	0.260501	0.876821	0.0171014	0.915242	1	213	49341	0.14454	9.6663e-07	A2_Trans,B2_trans	INTERGENIC_VARIANT	HIS
279.7	Other immunological findings	endocrine/metabolic	rs72655853	SBSPON	8	73985608	A	G	G	1.57926	0.191644	1.08474	2.29922	0.0171072	0.915242	1	460	49061	0.22523	8.3915e-07	A2_Trans	CODING_TRANSCRIPT_INTRON_VARIANT	HIS
792.1	Papanicolaou smear of cervix or vagina with atypical squamous cells	genitourinary	rs2924480	ELF5	11	34529831	T	C	C	0.804405	0.0912914	0.672616	0.962016	0.0171185	0.915242	1	272	49130	-0.11648	2.817e-07	A2_Trans	CODING_TRANSCRIPT_INTRON_VARIANT	HIS
578	Gastrointestinal hemorrhage	digestive	rs67579710	THBS3	1	155173527	G	A	A	0.915052	0.037241	0.850641	0.984341	0.0171359	0.915242	1	3917	40166	-0.10348	1.0252e-09	B2_trans	CODING_TRANSCRIPT_INTRON_VARIANT	HIS
425	Cardiomyopathy	circulatory system	rs505922	ABO	9	136149229	T	C	C	1.11263	0.0447708	1.01916	1.21467	0.017136	0.915242	1	849	47608	-0.099884	2.0889e-20	B2_trans	CODING_TRANSCRIPT_INTRON_VARIANT	HIS
378.1	Strabismus (not specified as paralytic)	sense organs	rs9896243	NSF	17	44826056	C	G	G	1.17866	0.0689815	1.02961	1.34929	0.0171763	0.915242	1	778	48241	-0.13155	3.2234e-08	A2_Trans	CODING_TRANSCRIPT_INTRON_VARIANT	HIS
371.1	Uveitis, noninfectious or NOS	sense organs	rs61667602	CRHR1	17	43785349	T	C	C	0.815173	0.085767	0.689041	0.964395	0.0171875	0.915242	1	340	48834	-0.093554	9.1279e-12	B2_trans	FIVE_PRIME_UTR_INTRON_VARIANT	HIS
375.1	Dry eyes	sense organs	rs7560588	BCL11A	2	60727416	G	A	A	1.06377	0.0259476	1.01102	1.11926	0.0172051	0.915242	1	6018	34927	-0.12371	2.3396e-07	A2_Trans	CODING_TRANSCRIPT_INTRON_VARIANT	HIS
079	Viral infection	infectious diseases	rs67959919	LZTFL1	3	45871908	G	A	A	1.31914	0.116271	1.05032	1.65677	0.0172087	0.915242	1	2681	46359	0.59355	1.6043e-80	A2_Trans	CODING_TRANSCRIPT_INTRON_VARIANT	HIS
525.2	Atrophy of edentulous alveolar ridge	digestive	rs505922	ABO	9	136149229	T	C	C	1.1613	0.06278	1.02685	1.31336	0.0172185	0.915242	1	808	48318	-0.099884	2.0889e-20	B2_trans	CODING_TRANSCRIPT_INTRON_VARIANT	HIS
253.4	Anterior pituitary disorders	endocrine/metabolic	rs10129899	LINC00637	14	104330432	C	A	A	1.29272	0.107787	1.04654	1.59681	0.0172191	0.915242	1	231	49309	-0.057002	2.1916e-06	B2_trans	INTERGENIC_VARIANT	HIS
520	Disorders of tooth development	digestive	rs72711165	TMEM65	8	125336564	T	C	C	0.290779	0.518616	0.105224	0.803543	0.0172324	0.915242	1	1836	47374	0.18279	6.0907e-07	B2_trans	CODING_TRANSCRIPT_INTRON_VARIANT	HIS
274.21	Chondrocalcinosis	endocrine/metabolic	rs9896243	NSF	17	44826056	C	G	G	1.32697	0.118805	1.05132	1.67489	0.0172575	0.915242	1	280	49257	-0.13155	3.2234e-08	A2_Trans	CODING_TRANSCRIPT_INTRON_VARIANT	HIS
610	Benign mammary dysplasias	genitourinary	rs8080583	KANSL1	17	44162597	C	A	A	0.77895	0.104912	0.634173	0.956777	0.0172598	0.915242	1	396	48990	-0.12662	2.0785e-08	A2_Trans	CODING_TRANSCRIPT_INTRON_VARIANT	HIS
735	Acquired foot deformities	musculoskeletal	rs12809318	FBRSL1	12	133140840	T	C	C	1.05432	0.0222213	1.00939	1.10125	0.0172963	0.915242	1	3389	40005	-0.062781	9.5289e-09	B2_trans	CODING_TRANSCRIPT_INTRON_VARIANT	HIS
496	Chronic airway obstruction	respiratory	rs915823	TMPRSS2	21	42851454	A	C	C	1.0834	0.0336518	1.01424	1.15726	0.0172999	0.915242	1	2759	42258	-0.066039	1.6687e-06	B2_trans	CODING_TRANSCRIPT_INTRON_VARIANT	HIS
386.2	Peripheral or central vertigo	sense organs	rs1453205	LOC101928196	2	19901073	C	T	T	0.91155	0.0389079	0.844621	0.983782	0.0173026	0.915242	1	1864	46426	0.096992	3.6368e-06	A2_Trans	INTERGENIC_VARIANT	HIS
593	Hematuria	genitourinary	rs9501257	HLA-DPB1	6	33055355	A	G	G	0.908797	0.0401879	0.839961	0.983275	0.0173292	0.915242	1	2771	43241	0.17269	4.1339e-08	A2_Trans	THREE_PRIME_UTR_EXON_VARIANT	HIS
819	Skull and face fracture and other intercranial injury	injuries & poisonings	rs67959919	LZTFL1	3	45871908	G	A	A	0.855898	0.0653921	0.75294	0.972935	0.0173337	0.915242	1	1855	44415	0.59355	1.6043e-80	A2_Trans	CODING_TRANSCRIPT_INTRON_VARIANT	HIS
577	Diseases of pancreas	digestive	rs9501257	HLA-DPB1	6	33055355	A	G	G	0.846041	0.0702679	0.73719	0.970965	0.0173463	0.915242	1	681	47853	0.17269	4.1339e-08	A2_Trans	THREE_PRIME_UTR_EXON_VARIANT	HIS
394	Rheumatic disease of the heart valves	circulatory system	rs10129899	LINC00637	14	104330432	C	A	A	0.820733	0.0830443	0.697452	0.965805	0.0173624	0.915242	1	744	48678	-0.057002	2.1916e-06	B2_trans	INTERGENIC_VARIANT	HIS
381.2	Eustachian tube disorders	sense organs	rs1250993	LOC101929525	10	81399565	C	G	G	0.847638	0.069505	0.739686	0.971344	0.017394	0.915242	1	1030	48190	0.12403	5.3767e-08	A2_Trans	INTERGENIC_VARIANT	HIS
476	Allergic rhinitis	respiratory	rs467843	TRAPPC13	5	64945715	A	G	G	0.960274	0.0170481	0.928718	0.992902	0.0174167	0.915242	1	5471	33555	-0.089724	1.7259e-06	A2_Trans	CODING_TRANSCRIPT_INTRON_VARIANT	HIS
701.4	Keloid scar	dermatologic	rs13050728	IFNAR2	21	34615210	T	C	C	0.824563	0.0811332	0.703336	0.966683	0.0174257	0.915242	1	392	49034	-0.10657	4.0686e-21	B2_trans,A2_Trans	CODING_TRANSCRIPT_INTRON_VARIANT	HIS
370.3	Keratoconjunctivitis	sense organs	rs766826	ELF5	11	34528766	C	T	T	1.14247	0.0560222	1.02367	1.27506	0.017429	0.915242	1	1558	47352	-0.082134	1.155e-11	B2_trans	CODING_TRANSCRIPT_INTRON_VARIANT	HIS
277.7	Dysmetabolic syndrome X	endocrine/metabolic	rs11234800	ME3	11	86479407	G	C	C	1.2598	0.0971432	1.04139	1.52402	0.0174309	0.915242	1	477	48832	-0.077173	3.0702e-06	B2_trans	INTERGENIC_VARIANT	HIS
571.5	Other chronic nonalcoholic liver disease	digestive	rs13050728	IFNAR2	21	34615210	T	C	C	0.94742	0.022721	0.906155	0.990565	0.0174442	0.915242	1	2497	42463	-0.10657	4.0686e-21	B2_trans,A2_Trans	CODING_TRANSCRIPT_INTRON_VARIANT	HIS
574.11	Cholelithiasis with acute cholecystitis	digestive	rs6869036	MGAT1	5	180223327	C	T	T	1.96869	0.284997	1.12613	3.44165	0.0174657	0.915242	1	368	49150	0.25536	1.7578e-06	A2_Trans	FIVE_PRIME_UTR_INTRON_VARIANT	HIS
769	Nonallopathic lesions NEC	symptoms	rs147812915	KAT7	17	47858295	C	T	T	0.820102	0.0834491	0.696364	0.965829	0.0174724	0.915242	1	287	48041	0.23438	1.0943e-07	A2_Trans	INTERGENIC_VARIANT	HIS
110.12	Althete's foot	infectious diseases	rs72655853	SBSPON	8	73985608	A	G	G	0.837346	0.0747029	0.723299	0.969376	0.0174864	0.915242	1	3559	43355	0.22523	8.3915e-07	A2_Trans	CODING_TRANSCRIPT_INTRON_VARIANT	HIS
244.4	Hypothyroidism NOS	endocrine/metabolic	rs12809318	FBRSL1	12	133140840	T	C	C	1.06366	0.0259706	1.01087	1.1192	0.0174902	0.915242	1	961	44309	-0.062781	9.5289e-09	B2_trans	CODING_TRANSCRIPT_INTRON_VARIANT	HIS
327	Sleep disorders	neurological	rs60305836	CDH8	16	61709381	A	C	C	0.947207	0.0228254	0.905765	0.990544	0.0174914	0.915242	1	7081	28210	0.086719	1.1846e-06	B2_trans	CODING_TRANSCRIPT_INTRON_VARIANT	HIS
070	Viral hepatitis	infectious diseases	rs1453205	LOC101928196	2	19901073	C	T	T	0.938713	0.0266223	0.890989	0.988995	0.0175186	0.915242	1	755	45633	0.096992	3.6368e-06	A2_Trans	INTERGENIC_VARIANT	HIS
369	Infection of the eye	sense organs	rs581342	LMNA	1	156095466	T	C	C	1.13964	0.0550275	1.02313	1.26943	0.0175269	0.915242	1	3373	44566	0.090245	2.6355e-07	B2_trans	CODING_TRANSCRIPT_INTRON_VARIANT	HIS
426.2	Atrioventricular [AV] block	circulatory system	rs12809318	FBRSL1	12	133140840	T	C	C	0.865775	0.0607	0.768665	0.975154	0.0175747	0.915242	1	629	48428	-0.062781	9.5289e-09	B2_trans	CODING_TRANSCRIPT_INTRON_VARIANT	HIS
743	Osteoporosis, osteopenia and pathological fracture	musculoskeletal	rs8052423	SLC22A31	16	89269178	G	T	T	0.889157	0.0494922	0.806958	0.97973	0.0176096	0.915242	1	1730	45553	0.13037	1.0019e-06	A2_Trans	UPSTREAM_GENE_VARIANT	HIS
276.41	Acidosis	endocrine/metabolic	rs1405655	NR1H2	19	50882619	T	C	C	1.13076	0.0517851	1.02162	1.25155	0.0176416	0.915242	1	1277	47636	0.075181	1.1208e-11	B2_trans,A2_Trans	CODING_TRANSCRIPT_INTRON_VARIANT	HIS
687.4	Disturbance of skin sensation	dermatologic	rs78313563	ESS2	22	19136365	G	A	A	0.788748	0.100009	0.648351	0.959546	0.0176501	0.915242	1	5547	40310	0.40873	6.5914e-07	A2_Trans	UPSTREAM_GENE_VARIANT	HIS
689	Disorder of skin and subcutaneous tissue NOS	dermatologic	rs9268576	HLA-DRA	6	32395641	T	C	C	0.866749	0.0602732	0.770174	0.975434	0.0176618	0.915242	1	4521	43384	0.095134	9.9752e-07	B2_trans	INTERGENIC_VARIANT	HIS
452	Other venous embolism and thrombosis	circulatory system	rs11234800	ME3	11	86479407	G	C	C	0.866133	0.0605728	0.769175	0.975314	0.0176622	0.915242	1	967	47230	-0.077173	3.0702e-06	B2_trans	INTERGENIC_VARIANT	HIS
362.9	Retinal edema	sense organs	rs11702230	LOC101928126	21	35377591	C	T	T	0.784531	0.102293	0.642004	0.9587	0.0176785	0.915242	1	585	48608	0.099731	3.223e-09	B2_trans	INTERGENIC_VARIANT	HIS
747.1	Cardiac congenital anomalies	congenital anomalies	rs13050728	IFNAR2	21	34615210	T	C	C	1.26393	0.0987433	1.04153	1.53382	0.0176888	0.915242	1	335	49187	-0.10657	4.0686e-21	B2_trans,A2_Trans	CODING_TRANSCRIPT_INTRON_VARIANT	HIS
799	NA	NA	rs77534576	DLX4	17	47940666	C	T	T	0.794261	0.0971541	0.656546	0.960861	0.0177443	0.915242	1	912	47545	0.20794	1.7585e-10	B2_trans	INTERGENIC_VARIANT	HIS
414	Other forms of chronic heart disease	circulatory system	rs581342	LMNA	1	156095466	T	C	C	1.21963	0.0837508	1.035	1.4372	0.0177551	0.915242	1	1014	48058	0.090245	2.6355e-07	B2_trans	CODING_TRANSCRIPT_INTRON_VARIANT	HIS
792	Abnormal Papanicolaou smear of cervix and cervical HPV	genitourinary	rs13050728	IFNAR2	21	34615210	T	C	C	0.868734	0.0593619	0.773318	0.975924	0.0177638	0.915242	1	412	48568	-0.10657	4.0686e-21	B2_trans,A2_Trans	CODING_TRANSCRIPT_INTRON_VARIANT	HIS
755.1	Congenital deformities of feet	congenital anomalies	rs62200027	CASC20	20	6469515	G	A	A	0.896071	0.0462959	0.818343	0.981182	0.0177735	0.915242	1	1437	47195	-0.053006	3.3456e-06	B2_trans,A2_Trans	NON_CODING_TRANSCRIPT_INTRON_VARIANT	HIS
250.13	Type 1 diabetes with ophthalmic manifestations	endocrine/metabolic	rs581342	LMNA	1	156095466	T	C	C	1.37309	0.13377	1.05641	1.78469	0.0177788	0.915242	1	461	49033	0.090245	2.6355e-07	B2_trans	CODING_TRANSCRIPT_INTRON_VARIANT	HIS
1000	NA	NA	rs766826	ELF5	11	34528766	C	T	T	1.185	0.0716411	1.02976	1.36364	0.0178192	0.915242	1	731	48536	-0.082134	1.155e-11	B2_trans	CODING_TRANSCRIPT_INTRON_VARIANT	HIS
740.2	Osteoarthrosis, generalized	musculoskeletal	rs12809318	FBRSL1	12	133140840	T	C	C	0.901425	0.0438009	0.827268	0.98223	0.0178208	0.915242	1	1591	46815	-0.062781	9.5289e-09	B2_trans	CODING_TRANSCRIPT_INTRON_VARIANT	HIS
613	Other nonmalignant breast conditions	genitourinary	rs9461128	TMEM14B	6	10753875	T	C	C	0.730683	0.132442	0.56363	0.947249	0.0178291	0.915242	1	835	48317	0.13046	3.4269e-06	B2_trans	CODING_TRANSCRIPT_INTRON_VARIANT	HIS
250.42	Other abnormal glucose	endocrine/metabolic	rs1453205	LOC101928196	2	19901073	C	T	T	1.06325	0.0258912	1.01064	1.1186	0.0178411	0.915242	1	4054	42107	0.096992	3.6368e-06	A2_Trans	INTERGENIC_VARIANT	HIS
333	Extrapyramidal disease and abnormal movement disorders	neurological	rs9577395	ATP11A	13	113534984	C	G	G	1.13013	0.051642	1.02134	1.25051	0.0178421	0.915242	1	1204	47271	0.064829	8.6068e-07	B2_trans,A2_Trans	CODING_TRANSCRIPT_INTRON_VARIANT	HIS
054	Herpes simplex	infectious diseases	rs111837807	CCHCR1	6	31121232	T	C	C	0.855335	0.0659723	0.751589	0.973401	0.0178554	0.915242	1	1315	47173	0.20363	2.152e-11	A2_Trans,B2_trans	CODING_TRANSCRIPT_INTRON_VARIANT	HIS
772.2	Spasm of muscle	symptoms	rs581342	LMNA	1	156095466	T	C	C	1.14081	0.0556266	1.02297	1.27222	0.0178751	0.915242	1	2888	45039	0.090245	2.6355e-07	B2_trans	CODING_TRANSCRIPT_INTRON_VARIANT	HIS
696.41	Psoriasis vulgaris	dermatologic	rs467843	TRAPPC13	5	64945715	A	G	G	1.10431	0.0418982	1.01725	1.19882	0.0178777	0.915242	1	570	47822	-0.089724	1.7259e-06	A2_Trans	CODING_TRANSCRIPT_INTRON_VARIANT	HIS
537	Other disorders of stomach and duodenum	digestive	rs622568	SEC61G	7	54647894	A	C	C	0.827693	0.0798582	0.707773	0.967932	0.0178796	0.915242	1	1229	47905	0.11965	2.6006e-06	A2_Trans	INTERGENIC_VARIANT	HIS
384	Other disorders of tympanic membrane	sense organs	rs147812915	KAT7	17	47858295	C	T	T	0.689207	0.157182	0.506473	0.937872	0.0178826	0.915242	1	375	48973	0.23438	1.0943e-07	A2_Trans	INTERGENIC_VARIANT	HIS
110.13	Dermatophytosis of the body	infectious diseases	rs495828	ABO	9	136154867	G	T	T	1.15961	0.0625366	1.02584	1.31082	0.0178873	0.915242	1	1941	46944	-0.13432	6.5649e-10	A2_Trans	UPSTREAM_GENE_VARIANT	HIS
579.8	Nonspecific abnormal findings in stool contents	digestive	rs9501257	HLA-DPB1	6	33055355	A	G	G	0.785894	0.101771	0.643778	0.959382	0.0179131	0.915242	1	1700	47493	0.17269	4.1339e-08	A2_Trans	THREE_PRIME_UTR_EXON_VARIANT	HIS
737	Curvature of spine	musculoskeletal	rs3746539	PTPRT	20	40702071	G	A	A	0.833809	0.0767791	0.717319	0.969217	0.0179236	0.915242	1	856	48519	0.05405	1.7723e-06	B2_trans	THREE_PRIME_UTR_EXON_VARIANT	HIS
690	Erythematosquamous dermatosis	dermatologic	rs12259804	PLEKHS1	10	115573378	T	C	C	1.2815	0.104784	1.04358	1.57366	0.0179302	0.915242	1	1888	45949	-0.27547	4.8674e-08	A2_Trans	INTERGENIC_VARIANT	HIS
292	Neurological disorders	mental disorders	rs581342	LMNA	1	156095466	T	C	C	1.0816	0.0331423	1.01358	1.1542	0.0179359	0.915242	1	3725	40015	0.090245	2.6355e-07	B2_trans	CODING_TRANSCRIPT_INTRON_VARIANT	HIS
433.2	Occlusion of cerebral arteries	circulatory system	rs7089827	TFAM	10	60157611	C	T	T	1.13027	0.0517346	1.02128	1.25088	0.0179362	0.915242	1	853	47180	-0.14471	2.0338e-06	A2_Trans	THREE_PRIME_UTR_EXON_VARIANT	HIS
250.25	Diabetes type 2 with peripheral circulatory disorders	endocrine/metabolic	rs7671107	LOC101929161	4	25449225	G	A	A	1.14692	0.0579143	1.02385	1.28478	0.0179369	0.915242	1	921	47954	-0.064456	1.0803e-06	B2_trans	INTERGENIC_VARIANT	HIS
250.7	Diabetic retinopathy	endocrine/metabolic	rs12259804	PLEKHS1	10	115573378	T	C	C	1.20445	0.0786061	1.03248	1.40507	0.0179548	0.915242	1	2010	43012	-0.27547	4.8674e-08	A2_Trans	INTERGENIC_VARIANT	HIS
704.11	Alopecia Areata	dermatologic	rs8052423	SLC22A31	16	89269178	G	T	T	1.32055	0.117492	1.04893	1.66251	0.0179549	0.915242	1	201	49250	0.13037	1.0019e-06	A2_Trans	UPSTREAM_GENE_VARIANT	HIS
153.2	Colon cancer	neoplasms	rs9501257	HLA-DPB1	6	33055355	A	G	G	0.795235	0.0968319	0.657767	0.961433	0.0179748	0.915242	1	358	48707	0.17269	4.1339e-08	A2_Trans	THREE_PRIME_UTR_EXON_VARIANT	HIS
706.1	Acne	dermatologic	rs111783124	LOC101928126	21	35362848	G	A	A	1.14195	0.0561026	1.02304	1.27468	0.0179841	0.915242	1	1241	47110	0.13532	2.1558e-07	A2_Trans	INTERGENIC_VARIANT	HIS
429	Ill-defined descriptions and complications of heart disease	circulatory system	rs1878527	ANKRD30BL	2	133056313	T	C	C	0.825711	0.0809519	0.704566	0.967685	0.0179941	0.915242	1	2039	47044	-0.077457	2.0215e-06	B2_trans	INTERGENIC_VARIANT	HIS
871.1	Open wound of hand except finger(s)	injuries & poisonings	rs3746539	PTPRT	20	40702071	G	A	A	1.25989	0.0976632	1.0404	1.52568	0.0180066	0.915242	1	779	48752	0.05405	1.7723e-06	B2_trans	THREE_PRIME_UTR_EXON_VARIANT	HIS
601	Inflammatory diseases of prostate	genitourinary	rs11085727	TYK2	19	10466123	C	T	T	1.08082	0.0328601	1.0134	1.15272	0.0180207	0.915242	1	2627	44537	0.17253	2.3333e-18	A2_Trans,B2_trans	CODING_TRANSCRIPT_INTRON_VARIANT	HIS
751.21	Cystic kidney disease	congenital anomalies	rs505922	ABO	9	136149229	T	C	C	0.830073	0.0787433	0.711361	0.968596	0.0180217	0.915242	1	620	48673	-0.099884	2.0889e-20	B2_trans	CODING_TRANSCRIPT_INTRON_VARIANT	HIS
530.11	GERD	digestive	rs467843	TRAPPC13	5	64945715	A	G	G	0.964214	0.0154121	0.935524	0.993785	0.0180554	0.915242	1	4577	29294	-0.089724	1.7259e-06	A2_Trans	CODING_TRANSCRIPT_INTRON_VARIANT	HIS
939	Atopic/contact dermatitis due to other or unspecified	dermatologic	rs62200027	CASC20	20	6469515	G	A	A	0.951846	0.0208731	0.913691	0.991594	0.0180593	0.915242	1	6006	37469	-0.053006	3.3456e-06	B2_trans,A2_Trans	NON_CODING_TRANSCRIPT_INTRON_VARIANT	HIS
605	Erectile dysfunction [ED]	genitourinary	rs62200027	CASC20	20	6469515	G	A	A	0.960428	0.0170777	0.928813	0.99312	0.0180671	0.915242	1	3932	33692	-0.053006	3.3456e-06	B2_trans,A2_Trans	NON_CODING_TRANSCRIPT_INTRON_VARIANT	HIS
333.1	Essential tremor	neurological	rs35705950	MUC5B	11	1241221	G	T	T	0.756884	0.117835	0.600797	0.953522	0.0180858	0.915242	1	506	48606	-0.11177	1.2224e-08	B2_trans,A2_Trans	UPSTREAM_GENE_VARIANT	HIS
292.2	Mild cognitive impairment	mental disorders	rs766826	ELF5	11	34528766	C	T	T	0.909318	0.0402145	0.840399	0.98389	0.0180876	0.915242	1	1346	46747	-0.082134	1.155e-11	B2_trans	CODING_TRANSCRIPT_INTRON_VARIANT	HIS
275.53	Disorders of phosphorus metabolism	endocrine/metabolic	rs55654108	PDCL3P4	3	101425703	A	G	G	1.20008	0.0771871	1.03159	1.39608	0.0181333	0.915242	1	600	48717	-0.05662	1.0636e-06	B2_trans	INTERGENIC_VARIANT	HIS
600	Hyperplasia of prostate	genitourinary	rs117169628	SLC22A31	16	89262657	G	A	A	0.929252	0.0310554	0.874378	0.98757	0.0181411	0.915242	1	3124	35931	0.081201	5.77e-07	B2_trans	SYNONYMOUS_VARIANT	HIS
598	Abnormal findings on examination of urine	genitourinary	rs10129899	LINC00637	14	104330432	C	A	A	0.85144	0.0680703	0.745096	0.972961	0.0181446	0.915242	1	1472	47787	-0.057002	2.1916e-06	B2_trans	INTERGENIC_VARIANT	HIS
720.1	Spinal stenosis of lumbar region	musculoskeletal	rs3746539	PTPRT	20	40702071	G	A	A	0.92999	0.0307208	0.875647	0.987707	0.0181472	0.915242	1	1551	45730	0.05405	1.7723e-06	B2_trans	THREE_PRIME_UTR_EXON_VARIANT	HIS
1010.6	NA	NA	rs4830964	.	23	15515319	C	G	G	0.891123	0.0487965	0.809845	0.980558	0.0181611	0.915242	1	796	47635	0.046578	2.9701e-06	B2_trans	SEQUENCE_VARIANT	HIS
803	Fracture of upper limb	injuries & poisonings	rs75505823	LRP1	12	57540956	G	T	T	0.683955	0.160806	0.499056	0.937359	0.0181647	0.915242	1	561	47845	-0.20852	3.0745e-06	A2_Trans	CODING_TRANSCRIPT_INTRON_VARIANT	HIS
793	NA	NA	rs12259804	PLEKHS1	10	115573378	T	C	C	0.205895	0.669128	0.0554732	0.764202	0.0181833	0.915242	1	938	48621	-0.27547	4.8674e-08	A2_Trans	INTERGENIC_VARIANT	HIS
364.4	Corneal degenerations	sense organs	rs76073397	MIR548H2	16	11386452	T	C	C	0.61257	0.207527	0.407858	0.920032	0.0181969	0.915242	1	523	48864	0.14454	9.6663e-07	A2_Trans,B2_trans	INTERGENIC_VARIANT	HIS
526.4	Temporomandibular joint disorders	digestive	rs72655853	SBSPON	8	73985608	A	G	G	1.29355	0.108991	1.04474	1.60161	0.0181971	0.915242	1	1537	47372	0.22523	8.3915e-07	A2_Trans	CODING_TRANSCRIPT_INTRON_VARIANT	HIS
705.1	Dyshidrosis	dermatologic	rs1453205	LOC101928196	2	19901073	C	T	T	0.794962	0.0972492	0.657003	0.961889	0.0182987	0.915242	1	369	49168	0.096992	3.6368e-06	A2_Trans	INTERGENIC_VARIANT	HIS
512.9	Other dyspnea	respiratory	rs7671107	LOC101929161	4	25449225	G	A	A	1.06025	0.0247993	1.00995	1.11306	0.0183138	0.915242	1	6480	37987	-0.064456	1.0803e-06	B2_trans	INTERGENIC_VARIANT	HIS
300.12	Agorophobia, social phobia, and panic disorder	mental disorders	rs34488998	NKAIN3	8	63408372	G	A	A	0.79873	0.0952601	0.662696	0.962687	0.0183168	0.915242	1	1299	46143	0.1355	3.4644e-06	B2_trans	CODING_TRANSCRIPT_INTRON_VARIANT	HIS
598	Abnormal findings on examination of urine	genitourinary	rs35508621	LZTFL1	3	45880481	T	C	C	0.637998	0.190524	0.439183	0.926816	0.0183309	0.915242	1	1472	47787	0.38931	6.0917e-89	B2_trans	CODING_TRANSCRIPT_INTRON_VARIANT	HIS
701	Other hypertrophic and atrophic conditions of skin	dermatologic	rs35705950	MUC5B	11	1241221	G	T	T	0.885393	0.0516143	0.800206	0.979648	0.0183573	0.915242	1	4519	41986	-0.11177	1.2224e-08	B2_trans,A2_Trans	UPSTREAM_GENE_VARIANT	HIS
701.1	Keratoderma, acquired	dermatologic	rs10774679	OAS3	12	113374748	C	T	T	0.868792	0.0596506	0.772932	0.976541	0.0183774	0.915242	1	1510	47543	0.075824	4.6954e-12	B2_trans	UPSTREAM_GENE_VARIANT	HIS
480	Pneumonia	respiratory	rs60305836	CDH8	16	61709381	A	C	C	0.903875	0.0428671	0.831036	0.983098	0.0183926	0.915242	1	2353	44381	0.086719	1.1846e-06	B2_trans	CODING_TRANSCRIPT_INTRON_VARIANT	HIS
197	Chemotherapy	neoplasms	rs35705950	MUC5B	11	1241221	G	T	T	1.26238	0.0988282	1.04008	1.53219	0.0183944	0.915242	1	367	48765	-0.11177	1.2224e-08	B2_trans,A2_Trans	UPSTREAM_GENE_VARIANT	HIS
624.9	stress incontinence, female	genitourinary	rs11234800	ME3	11	86479407	G	C	C	0.760014	0.116401	0.60498	0.954778	0.0183974	0.915242	1	378	48931	-0.077173	3.0702e-06	B2_trans	INTERGENIC_VARIANT	HIS
327.3	Sleep apnea	neurological	rs61667602	CRHR1	17	43785349	T	C	C	1.04527	0.0187865	1.00749	1.08448	0.0184237	0.915242	1	2453	28941	-0.093554	9.1279e-12	B2_trans	FIVE_PRIME_UTR_INTRON_VARIANT	HIS
800.3	Fracture of tibia and fibula	injuries & poisonings	rs7579014	BCL11A	2	60707894	G	A	A	1.18251	0.0711277	1.02864	1.35941	0.0184278	0.915242	1	336	48950	-0.05629	1.2614e-06	B2_trans	CODING_TRANSCRIPT_INTRON_VARIANT	HIS
735.1	Flat foot	musculoskeletal	rs6869036	MGAT1	5	180223327	C	T	T	1.3134	0.11568	1.04696	1.64765	0.0184398	0.915242	1	1727	46011	0.25536	1.7578e-06	A2_Trans	FIVE_PRIME_UTR_INTRON_VARIANT	HIS
805	Fracture of vertebral column without mention of spinal cord injury	injuries & poisonings	rs2277732	DPP9	19	4723670	C	A	A	1.20117	0.0777817	1.03132	1.39898	0.0184484	0.915242	1	383	48894	0.11697	6.1912e-22	B2_trans,A2_Trans	FIVE_PRIME_UTR_INTRON_VARIANT	HIS
433.31	Transient cerebral ischemia	circulatory system	rs915823	TMPRSS2	21	42851454	A	C	C	0.886646	0.051064	0.802204	0.979977	0.0184705	0.915242	1	1305	46370	-0.066039	1.6687e-06	B2_trans	CODING_TRANSCRIPT_INTRON_VARIANT	HIS
751.21	Cystic kidney disease	congenital anomalies	rs7560588	BCL11A	2	60727416	G	A	A	1.23742	0.0904204	1.03645	1.47735	0.0184754	0.915242	1	620	48673	-0.12371	2.3396e-07	A2_Trans	CODING_TRANSCRIPT_INTRON_VARIANT	HIS
250.13	Type 1 diabetes with ophthalmic manifestations	endocrine/metabolic	rs13050728	IFNAR2	21	34615210	T	C	C	1.24669	0.093598	1.03774	1.49771	0.018487	0.915242	1	461	49033	-0.10657	4.0686e-21	B2_trans,A2_Trans	CODING_TRANSCRIPT_INTRON_VARIANT	HIS
196	Radiotherapy	neoplasms	rs622568	SEC61G	7	54647894	A	C	C	0.76898	0.111516	0.618006	0.956835	0.018491	0.915242	1	110	49324	0.11965	2.6006e-06	A2_Trans	INTERGENIC_VARIANT	HIS
280.1	Iron deficiency anemias, unspecified or not due to blood loss	hematopoietic	rs72655853	SBSPON	8	73985608	A	G	G	0.845314	0.0713394	0.735011	0.97217	0.0184927	0.915242	1	1660	45000	0.22523	8.3915e-07	A2_Trans	CODING_TRANSCRIPT_INTRON_VARIANT	HIS
819	Skull and face fracture and other intercranial injury	injuries & poisonings	rs35508621	LZTFL1	3	45880481	T	C	C	0.855449	0.0662797	0.751237	0.974118	0.0184929	0.915242	1	1855	44415	0.38931	6.0917e-89	B2_trans	CODING_TRANSCRIPT_INTRON_VARIANT	HIS
271	Disorders of carbohydrate transport and metabolism	endocrine/metabolic	rs2924480	ELF5	11	34529831	T	C	C	0.905087	0.0423405	0.833009	0.9834	0.0185076	0.915242	1	1723	46534	-0.11648	2.817e-07	A2_Trans	CODING_TRANSCRIPT_INTRON_VARIANT	HIS
604.1	Redundant prepuce and phimosis/BXO	genitourinary	rs12809318	FBRSL1	12	133140840	T	C	C	1.13827	0.0550017	1.02195	1.26784	0.018539	0.915242	1	448	48370	-0.062781	9.5289e-09	B2_trans	CODING_TRANSCRIPT_INTRON_VARIANT	HIS
041.8	H. pylori	infectious diseases	rs7605877	FOXI3	2	88559025	T	C	C	0.830771	0.0787406	0.711963	0.969405	0.0185435	0.915242	1	1054	47884	-0.071053	3.3369e-06	B2_trans	INTERGENIC_VARIANT	HIS
327.32	Obstructive sleep apnea	neurological	rs12567716	FOXD2	1	48197570	T	C	C	0.946396	0.0234026	0.903967	0.990817	0.0185638	0.915242	1	2706	32087	-0.090753	1.4878e-06	B2_trans	INTERGENIC_VARIANT	HIS
598.9	NA	NA	rs35508621	LZTFL1	3	45880481	T	C	C	0.628763	0.197171	0.427223	0.925379	0.0186083	0.915242	1	1433	47859	0.38931	6.0917e-89	B2_trans	CODING_TRANSCRIPT_INTRON_VARIANT	HIS
274	Gout and other crystal arthropathies	endocrine/metabolic	rs9896243	NSF	17	44826056	C	G	G	1.08848	0.0360338	1.01426	1.16814	0.0186258	0.915242	1	1091	45641	-0.13155	3.2234e-08	A2_Trans	CODING_TRANSCRIPT_INTRON_VARIANT	HIS
726.3	Bursitis	musculoskeletal	rs76073397	MIR548H2	16	11386452	T	C	C	0.798636	0.0955748	0.66221	0.963169	0.0186423	0.915242	1	1841	46479	0.14454	9.6663e-07	A2_Trans,B2_trans	INTERGENIC_VARIANT	HIS
379.2	Disorders of vitreous body	sense organs	rs9497053	UTRN	6	145026256	G	A	A	1.06537	0.0269159	1.01062	1.12308	0.0186456	0.915242	1	3058	43178	-0.064841	1.0064e-06	B2_trans	CODING_TRANSCRIPT_INTRON_VARIANT	HIS
402	NA	NA	rs12259804	PLEKHS1	10	115573378	T	C	C	0.774267	0.108753	0.625634	0.958212	0.0186491	0.915242	1	4241	42730	-0.27547	4.8674e-08	A2_Trans	INTERGENIC_VARIANT	HIS
1010.5	NA	NA	rs72655853	SBSPON	8	73985608	A	G	G	0.916756	0.0369514	0.852709	0.985615	0.0186679	0.915242	1	10132	16501	0.22523	8.3915e-07	A2_Trans	CODING_TRANSCRIPT_INTRON_VARIANT	HIS
290.16	Vascular dementia	mental disorders	rs732990	CIB4	2	26842146	C	G	G	0.828939	0.0797654	0.708967	0.969212	0.0186724	0.915242	1	282	49109	0.056389	5.6358e-07	B2_trans	CODING_TRANSCRIPT_INTRON_VARIANT	HIS
1008	NA	NA	rs1453205	LOC101928196	2	19901073	C	T	T	1.27282	0.102574	1.04102	1.55625	0.01868	0.915242	1	452	49092	0.096992	3.6368e-06	A2_Trans	INTERGENIC_VARIANT	HIS
817	Concussion	injuries & poisonings	rs3746539	PTPRT	20	40702071	G	A	A	0.886308	0.051317	0.8015	0.98009	0.01868	0.915242	1	1336	47543	0.05405	1.7723e-06	B2_trans	THREE_PRIME_UTR_EXON_VARIANT	HIS
261.4	Vitamin D deficiency	endocrine/metabolic	rs7089827	TFAM	10	60157611	C	T	T	1.06016	0.0248427	1.00978	1.11306	0.0186899	0.915242	1	4735	35322	-0.14471	2.0338e-06	A2_Trans	THREE_PRIME_UTR_EXON_VARIANT	HIS
512.1	Wheezing	respiratory	rs62200027	CASC20	20	6469515	G	A	A	1.19674	0.0763892	1.03033	1.39002	0.0187173	0.915242	1	1332	48039	-0.053006	3.3456e-06	B2_trans,A2_Trans	NON_CODING_TRANSCRIPT_INTRON_VARIANT	HIS
740.9	Osteoarthrosis NOS	musculoskeletal	rs7089827	TFAM	10	60157611	C	T	T	1.05925	0.0244846	1.00962	1.11132	0.018723	0.915242	1	4584	33358	-0.14471	2.0338e-06	A2_Trans	THREE_PRIME_UTR_EXON_VARIANT	HIS
377.1	Optic atrophy	sense organs	rs1453205	LOC101928196	2	19901073	C	T	T	1.18129	0.0708661	1.0281	1.3573	0.0187247	0.915242	1	534	48780	0.096992	3.6368e-06	A2_Trans	INTERGENIC_VARIANT	HIS
250.7	Diabetic retinopathy	endocrine/metabolic	rs9896243	NSF	17	44826056	C	G	G	1.07505	0.0307843	1.0121	1.14191	0.018732	0.915242	1	2010	43012	-0.13155	3.2234e-08	A2_Trans	CODING_TRANSCRIPT_INTRON_VARIANT	HIS
523.32	Chronic periodontitis	digestive	rs72711165	TMEM65	8	125336564	T	C	C	0.709588	0.14596	0.533047	0.9446	0.0187512	0.915242	1	2109	44171	0.18279	6.0907e-07	B2_trans	CODING_TRANSCRIPT_INTRON_VARIANT	HIS
798.1	Chronic fatigue syndrome	symptoms	rs76423999	SLC12A7	5	1098067	T	A	A	1.29985	0.111584	1.04451	1.61761	0.0187596	0.915242	1	732	48752	0.18412	3.8813e-07	A2_Trans	CODING_TRANSCRIPT_INTRON_VARIANT	HIS
578	Gastrointestinal hemorrhage	digestive	rs35154152	THBS3	1	155172725	T	C	C	0.916281	0.0372065	0.851841	0.985596	0.0187777	0.915242	1	3917	40166	-0.20528	2.3574e-11	A2_Trans	SYNONYMOUS_VARIANT	HIS
187	Cancer of other male genital organs	neoplasms	rs34488998	NKAIN3	8	63408372	G	A	A	0.395093	0.395181	0.182104	0.857192	0.0187787	0.915242	1	215	49289	0.1355	3.4644e-06	B2_trans	CODING_TRANSCRIPT_INTRON_VARIANT	HIS
765	Cervical radiculitis	symptoms	rs1250993	LOC101929525	10	81399565	C	G	G	1.08181	0.033467	1.01313	1.15515	0.01879	0.915242	1	1944	45420	0.12403	5.3767e-08	A2_Trans	INTERGENIC_VARIANT	HIS
525.1	Loss of teeth or edentulism	digestive	rs7089827	TFAM	10	60157611	C	T	T	1.07042	0.028966	1.01135	1.13295	0.0187992	0.915242	1	2102	41190	-0.14471	2.0338e-06	A2_Trans	THREE_PRIME_UTR_EXON_VARIANT	HIS
475	Chronic sinusitis	respiratory	rs60869999	MYO1C	17	1390948	A	T	T	1.08568	0.0349943	1.01371	1.16276	0.0188153	0.915242	1	3638	43059	0.059541	2.9039e-06	B2_trans	CODING_TRANSCRIPT_INTRON_VARIANT	HIS
272.9	Unspecified disorder of lipoid metabolism	endocrine/metabolic	rs9501257	HLA-DPB1	6	33055355	A	G	G	0.652168	0.181972	0.456525	0.931653	0.0188234	0.915242	1	562	48993	0.17269	4.1339e-08	A2_Trans	THREE_PRIME_UTR_EXON_VARIANT	HIS
525.1	Loss of teeth or edentulism	digestive	rs11234800	ME3	11	86479407	G	C	C	1.07273	0.0298893	1.01169	1.13745	0.01883	0.915242	1	2102	41190	-0.077173	3.0702e-06	B2_trans	INTERGENIC_VARIANT	HIS
132	Infestation (lice, mites)	infectious diseases	rs7605877	FOXI3	2	88559025	T	C	C	0.676102	0.166673	0.487686	0.937311	0.0188549	0.915242	1	673	48874	-0.071053	3.3369e-06	B2_trans	INTERGENIC_VARIANT	HIS
706.1	Acne	dermatologic	rs11702230	LOC101928126	21	35377591	C	T	T	1.14754	0.0586121	1.023	1.28723	0.0188778	0.915242	1	1241	47110	0.099731	3.223e-09	B2_trans	INTERGENIC_VARIANT	HIS
276	Disorders of fluid, electrolyte, and acid-base balance	endocrine/metabolic	rs60869999	MYO1C	17	1390948	A	T	T	1.0631	0.0260737	1.01013	1.11884	0.018941	0.915242	1	4774	38473	0.059541	2.9039e-06	B2_trans	CODING_TRANSCRIPT_INTRON_VARIANT	HIS
250.4	Abnormal glucose	endocrine/metabolic	rs1878527	ANKRD30BL	2	133056313	T	C	C	0.936367	0.0280203	0.88633	0.98923	0.0189549	0.915242	1	5071	36953	-0.077457	2.0215e-06	B2_trans	INTERGENIC_VARIANT	HIS
705	Disorders of sweat glands	dermatologic	rs61667602	CRHR1	17	43785349	T	C	C	1.21927	0.084496	1.03319	1.43888	0.0189591	0.915242	1	734	48569	-0.093554	9.1279e-12	B2_trans	FIVE_PRIME_UTR_INTRON_VARIANT	HIS
458	Hypotension	circulatory system	rs1453205	LOC101928196	2	19901073	C	T	T	1.07554	0.0310365	1.01206	1.14299	0.0189602	0.915242	1	2911	44383	0.096992	3.6368e-06	A2_Trans	INTERGENIC_VARIANT	HIS
524.3	Anomalies of tooth position/malocclusion	digestive	rs13050728	IFNAR2	21	34615210	T	C	C	1.15715	0.0622111	1.02432	1.3072	0.0189677	0.915242	1	1026	48143	-0.10657	4.0686e-21	B2_trans,A2_Trans	CODING_TRANSCRIPT_INTRON_VARIANT	HIS
763	Thoracic or lumbosacral neuritis or radiculitis, unspecified	symptoms	rs1250993	LOC101929525	10	81399565	C	G	G	0.944556	0.0243125	0.900602	0.990656	0.0189701	0.915242	1	2789	42101	0.12403	5.3767e-08	A2_Trans	INTERGENIC_VARIANT	HIS
250.13	Type 1 diabetes with ophthalmic manifestations	endocrine/metabolic	rs7960611	CLEC1A	12	10230416	G	A	A	1.27091	0.102194	1.04022	1.55275	0.0189835	0.915242	1	461	49033	-0.1584	3.3086e-07	A2_Trans	CODING_TRANSCRIPT_INTRON_VARIANT	HIS
332	Parkinson's disease	neurological	rs9896243	NSF	17	44826056	C	G	G	0.808022	0.0908713	0.676198	0.965547	0.0189866	0.915242	1	173	49068	-0.13155	3.2234e-08	A2_Trans	CODING_TRANSCRIPT_INTRON_VARIANT	HIS
1010.2	NA	NA	rs732990	CIB4	2	26842146	C	G	G	1.05538	0.0229797	1.0089	1.104	0.0189973	0.915242	1	7373	36970	0.056389	5.6358e-07	B2_trans	CODING_TRANSCRIPT_INTRON_VARIANT	HIS
840.2	Rotator cuff (capsule) sprain	injuries & poisonings	rs10086829	COL14A1	8	121149129	G	A	A	1.15025	0.0597184	1.02319	1.29307	0.0190819	0.915242	1	1079	47555	-0.097352	3.8599e-06	A2_Trans	FIVE_PRIME_UTR_INTRON_VARIANT	HIS
411.3	Angina pectoris	circulatory system	rs72711165	TMEM65	8	125336564	T	C	C	1.34644	0.126918	1.04992	1.72671	0.0190909	0.915242	1	2436	44468	0.18279	6.0907e-07	B2_trans	CODING_TRANSCRIPT_INTRON_VARIANT	HIS
475	Chronic sinusitis	respiratory	rs505922	ABO	9	136149229	T	C	C	0.929632	0.0311345	0.8746	0.988127	0.0190995	0.915242	1	3638	43059	-0.099884	2.0889e-20	B2_trans	CODING_TRANSCRIPT_INTRON_VARIANT	HIS
217	Vascular hamartomas and non-neoplastic nevi	neoplasms	rs2277732	DPP9	19	4723670	C	A	A	1.17694	0.0695207	1.02701	1.34874	0.0191093	0.915242	1	1917	47234	0.11697	6.1912e-22	B2_trans,A2_Trans	FIVE_PRIME_UTR_INTRON_VARIANT	HIS
807	Fracture of ribs	injuries & poisonings	rs1878527	ANKRD30BL	2	133056313	T	C	C	1.27256	0.102873	1.04019	1.55684	0.01913	0.915242	1	855	48367	-0.077457	2.0215e-06	B2_trans	INTERGENIC_VARIANT	HIS
250.2	Type 2 diabetes	endocrine/metabolic	rs495828	ABO	9	136154867	G	T	T	1.0482	0.0200903	1.00772	1.09029	0.019133	0.915242	1	1841	29748	-0.13432	6.5649e-10	A2_Trans	UPSTREAM_GENE_VARIANT	HIS
193	Thyroid cancer	neoplasms	rs12259804	PLEKHS1	10	115573378	T	C	C	1.83958	0.260161	1.10476	3.06314	0.019134	0.915242	1	52	49484	-0.27547	4.8674e-08	A2_Trans	INTERGENIC_VARIANT	HIS
291.4	Specific nonpsychotic mental disorders due to brain damage	mental disorders	rs11085727	TYK2	19	10466123	C	T	T	0.859347	0.0647249	0.756963	0.975579	0.0191834	0.915242	1	568	48498	0.17253	2.3333e-18	A2_Trans,B2_trans	CODING_TRANSCRIPT_INTRON_VARIANT	HIS
079	Viral infection	infectious diseases	rs915823	TMPRSS2	21	42851454	A	C	C	0.813967	0.0879319	0.685108	0.967062	0.0192396	0.915242	1	2681	46359	-0.066039	1.6687e-06	B2_trans	CODING_TRANSCRIPT_INTRON_VARIANT	HIS
454.1	Varicose veins of lower extremity	circulatory system	rs622568	SEC61G	7	54647894	A	C	C	0.878696	0.0552444	0.788524	0.979181	0.0192428	0.915242	1	1069	47414	0.11965	2.6006e-06	A2_Trans	INTERGENIC_VARIANT	HIS
599.1	Urinary obstruction	genitourinary	rs72655853	SBSPON	8	73985608	A	G	G	0.537833	0.265038	0.319924	0.904165	0.01928	0.915242	1	593	48869	0.22523	8.3915e-07	A2_Trans	CODING_TRANSCRIPT_INTRON_VARIANT	HIS
197	Chemotherapy	neoplasms	rs12259804	PLEKHS1	10	115573378	T	C	C	0.53641	0.266191	0.318357	0.903814	0.0192897	0.915242	1	367	48765	-0.27547	4.8674e-08	A2_Trans	INTERGENIC_VARIANT	HIS
722	Intervertebral disc disorders	musculoskeletal	rs12809318	FBRSL1	12	133140840	T	C	C	1.04892	0.0204165	1.00778	1.09175	0.0193076	0.915242	1	4061	37854	-0.062781	9.5289e-09	B2_trans	CODING_TRANSCRIPT_INTRON_VARIANT	HIS
1010.5	NA	NA	rs75505823	LRP1	12	57540956	G	T	T	1.13239	0.0531607	1.02034	1.25674	0.0193474	0.915242	1	10132	16501	-0.20852	3.0745e-06	A2_Trans	CODING_TRANSCRIPT_INTRON_VARIANT	HIS
227	Benign neoplasm of other endocrine glands and related structures	neoplasms	rs2924480	ELF5	11	34529831	T	C	C	1.18099	0.0711296	1.0273	1.35766	0.0193515	0.915242	1	268	48966	-0.11648	2.817e-07	A2_Trans	CODING_TRANSCRIPT_INTRON_VARIANT	HIS
763	Thoracic or lumbosacral neuritis or radiculitis, unspecified	symptoms	rs5023077	FBRSL1	12	133141973	T	C	C	1.05978	0.0248261	1.00944	1.11262	0.0193557	0.915242	1	2789	42101	-0.090901	1.5172e-06	A2_Trans	CODING_TRANSCRIPT_INTRON_VARIANT	HIS
389.4	Tinnitus	sense organs	rs581342	LMNA	1	156095466	T	C	C	1.07289	0.0300913	1.01144	1.13807	0.0193828	0.915242	1	7251	34468	0.090245	2.6355e-07	B2_trans	CODING_TRANSCRIPT_INTRON_VARIANT	HIS
611.3	Lump or mass in breast	genitourinary	rs8080583	KANSL1	17	44162597	C	A	A	0.835624	0.0768148	0.71883	0.971395	0.0193987	0.915242	1	731	48351	-0.12662	2.0785e-08	A2_Trans	CODING_TRANSCRIPT_INTRON_VARIANT	HIS
550.1	Inguinal hernia	digestive	rs7560588	BCL11A	2	60727416	G	A	A	1.10588	0.0430541	1.01639	1.20325	0.0194049	0.915242	1	1049	46322	-0.12371	2.3396e-07	A2_Trans	CODING_TRANSCRIPT_INTRON_VARIANT	HIS
585.3	Chronic renal failure [CKD]	genitourinary	rs111837807	CCHCR1	6	31121232	T	C	C	0.921519	0.0349638	0.860485	0.986883	0.0194075	0.915242	1	1403	43591	0.20363	2.152e-11	A2_Trans,B2_trans	CODING_TRANSCRIPT_INTRON_VARIANT	HIS
274	Gout and other crystal arthropathies	endocrine/metabolic	rs62200027	CASC20	20	6469515	G	A	A	1.0696	0.0287821	1.01093	1.13167	0.019409	0.915242	1	1091	45641	-0.053006	3.3456e-06	B2_trans,A2_Trans	NON_CODING_TRANSCRIPT_INTRON_VARIANT	HIS
132	Infestation (lice, mites)	infectious diseases	rs34488998	NKAIN3	8	63408372	G	A	A	0.3376	0.464643	0.135799	0.839281	0.0194367	0.915242	1	673	48874	0.1355	3.4644e-06	B2_trans	CODING_TRANSCRIPT_INTRON_VARIANT	HIS
244.2	Acquired hypothyroidism	endocrine/metabolic	rs13179014	SPEF2	5	35693227	A	C	C	1.21818	0.0844549	1.03234	1.43748	0.0194455	0.915242	1	460	48916	-0.061249	6.1057e-07	B2_trans	CODING_TRANSCRIPT_INTRON_VARIANT	HIS
694.2	Other dyschromia	dermatologic	rs581342	LMNA	1	156095466	T	C	C	1.1748	0.0689389	1.02632	1.34476	0.0194512	0.915242	1	2109	46578	0.090245	2.6355e-07	B2_trans	CODING_TRANSCRIPT_INTRON_VARIANT	HIS
427.11	Paroxysmal supraventricular tachycardia	circulatory system	rs3746539	PTPRT	20	40702071	G	A	A	1.20501	0.0798195	1.0305	1.40907	0.0194734	0.915242	1	412	49001	0.05405	1.7723e-06	B2_trans	THREE_PRIME_UTR_EXON_VARIANT	HIS
1010.7	NA	NA	rs581342	LMNA	1	156095466	T	C	C	1.09371	0.0383401	1.01453	1.17906	0.0194755	0.915242	1	3161	4963	0.090245	2.6355e-07	B2_trans	CODING_TRANSCRIPT_INTRON_VARIANT	HIS
272.9	Unspecified disorder of lipoid metabolism	endocrine/metabolic	rs9367106	LOC100505711	6	41483390	G	C	C	1.36092	0.13198	1.05073	1.76268	0.0195481	0.915242	1	562	48993	0.20225	3.4038e-11	B2_trans	INTERGENIC_VARIANT	HIS
561.2	NA	NA	rs7671107	LOC101929161	4	25449225	G	A	A	1.16337	0.0648132	1.02459	1.32096	0.019555	0.915242	1	1563	47499	-0.064456	1.0803e-06	B2_trans	INTERGENIC_VARIANT	HIS
741.2	Stiffness of joint	musculoskeletal	rs1405655	NR1H2	19	50882619	T	C	C	1.17361	0.0685673	1.02603	1.34242	0.0195604	0.915242	1	710	48574	0.075181	1.1208e-11	B2_trans,A2_Trans	CODING_TRANSCRIPT_INTRON_VARIANT	HIS
763	Thoracic or lumbosacral neuritis or radiculitis, unspecified	symptoms	rs13179014	SPEF2	5	35693227	A	C	C	0.939679	0.0266508	0.891855	0.990067	0.0195685	0.915242	1	2789	42101	-0.061249	6.1057e-07	B2_trans	CODING_TRANSCRIPT_INTRON_VARIANT	HIS
479	Other upper respiratory disease	respiratory	rs9577395	ATP11A	13	113534984	C	G	G	1.11925	0.048256	1.01824	1.23027	0.0195687	0.915242	1	3195	45064	0.064829	8.6068e-07	B2_trans,A2_Trans	CODING_TRANSCRIPT_INTRON_VARIANT	HIS
241.1	Nontoxic uninodular goiter	endocrine/metabolic	rs7605877	FOXI3	2	88559025	T	C	C	1.17422	0.0687962	1.0261	1.34372	0.0195719	0.915242	1	430	48461	-0.071053	3.3369e-06	B2_trans	INTERGENIC_VARIANT	HIS
352	Disorders of other cranial nerves	neurological	rs111783124	LOC101928126	21	35362848	G	A	A	0.845966	0.0716562	0.735121	0.973524	0.0195732	0.915242	1	956	47821	0.13532	2.1558e-07	A2_Trans	INTERGENIC_VARIANT	HIS
457	Encounter for long-term (current) use of anticoagulants, antithrombotics, aspirin	circulatory system	rs9461128	TMEM14B	6	10753875	T	C	C	1.38048	0.138124	1.05307	1.80968	0.0195773	0.915242	1	1078	48206	0.13046	3.4269e-06	B2_trans	CODING_TRANSCRIPT_INTRON_VARIANT	HIS
110	Dermatophytosis / Dermatomycosis	infectious diseases	rs7605877	FOXI3	2	88559025	T	C	C	1.05649	0.0235407	1.00885	1.10638	0.019578	0.915242	1	5703	32297	-0.071053	3.3369e-06	B2_trans	INTERGENIC_VARIANT	HIS
530	Diseases of esophagus	digestive	rs9577395	ATP11A	13	113534984	C	G	G	1.04545	0.0190415	1.00715	1.08521	0.0195792	0.915242	1	4572	28014	0.064829	8.6068e-07	B2_trans,A2_Trans	CODING_TRANSCRIPT_INTRON_VARIANT	HIS
573.9	Abnormal serum enzyme levels	digestive	rs111837807	CCHCR1	6	31121232	T	C	C	0.818841	0.0856329	0.692323	0.96848	0.019597	0.915242	1	1833	47171	0.20363	2.152e-11	A2_Trans,B2_trans	CODING_TRANSCRIPT_INTRON_VARIANT	HIS
580	Nephritis; nephrosis; renal sclerosis	genitourinary	rs10774671	OAS1	12	113357193	G	A	A	1.14405	0.0576779	1.02177	1.28098	0.0196331	0.915242	1	714	48186	0.12569	3.6032e-11	A2_Trans	SPLICE_ACCEPTOR_VARIANT	HIS
496.2	Chronic bronchitis	respiratory	rs13179014	SPEF2	5	35693227	A	C	C	1.13054	0.0525881	1.01982	1.25329	0.0196377	0.915242	1	1313	47406	-0.061249	6.1057e-07	B2_trans	CODING_TRANSCRIPT_INTRON_VARIANT	HIS
580.3	Nephritis and nephropathy without mention of glomerulonephritis	genitourinary	rs622568	SEC61G	7	54647894	A	C	C	0.827799	0.0810111	0.706266	0.970246	0.0196572	0.915242	1	600	48543	0.11965	2.6006e-06	A2_Trans	INTERGENIC_VARIANT	HIS
380	Disorders of external ear	sense organs	rs915823	TMPRSS2	21	42851454	A	C	C	0.751267	0.122599	0.590796	0.955325	0.0196611	0.915242	1	1005	48372	-0.066039	1.6687e-06	B2_trans	CODING_TRANSCRIPT_INTRON_VARIANT	HIS
384	Other disorders of tympanic membrane	sense organs	rs77534576	DLX4	17	47940666	C	T	T	0.658096	0.179376	0.463025	0.935349	0.019671	0.915242	1	375	48973	0.20794	1.7585e-10	B2_trans	INTERGENIC_VARIANT	HIS
352.2	Facial nerve disorders [CN7]	neurological	rs9367106	LOC100505711	6	41483390	G	C	C	1.17603	0.0695232	1.02622	1.34771	0.0196889	0.915242	1	457	48591	0.20225	3.4038e-11	B2_trans	INTERGENIC_VARIANT	HIS
1005	NA	NA	rs10086829	COL14A1	8	121149129	G	A	A	1.06001	0.0249935	1.00934	1.11323	0.019709	0.915242	1	7416	34928	-0.097352	3.8599e-06	A2_Trans	FIVE_PRIME_UTR_INTRON_VARIANT	HIS
454.1	Varicose veins of lower extremity	circulatory system	rs9497053	UTRN	6	145026256	G	A	A	1.10458	0.0426566	1.01599	1.2009	0.0197116	0.915242	1	1069	47414	-0.064841	1.0064e-06	B2_trans	CODING_TRANSCRIPT_INTRON_VARIANT	HIS
348	Other conditions of brain	neurological	rs11702230	LOC101928126	21	35377591	C	T	T	1.19573	0.0766635	1.02891	1.38959	0.0197176	0.915242	1	824	48196	0.099731	3.223e-09	B2_trans	INTERGENIC_VARIANT	HIS
250.2	Type 2 diabetes	endocrine/metabolic	rs8080583	KANSL1	17	44162597	C	A	A	1.04591	0.0192509	1.00718	1.08613	0.019718	0.915242	1	1841	29748	-0.12662	2.0785e-08	A2_Trans	CODING_TRANSCRIPT_INTRON_VARIANT	HIS
740.3	Osteoarthrosis involving more than one site, but not specified as generalized	musculoskeletal	rs11702230	LOC101928126	21	35377591	C	T	T	1.34575	0.127413	1.04836	1.7275	0.0197742	0.915242	1	522	48987	0.099731	3.223e-09	B2_trans	INTERGENIC_VARIANT	HIS
225	Benign neoplasm of brain and other parts of nervous system	neoplasms	rs7671107	LOC101929161	4	25449225	G	A	A	0.786812	0.10288	0.643132	0.962592	0.0197773	0.915242	1	171	49348	-0.064456	1.0803e-06	B2_trans	INTERGENIC_VARIANT	HIS
720	Spinal stenosis	musculoskeletal	rs13179014	SPEF2	5	35693227	A	C	C	0.933214	0.0296634	0.880505	0.989079	0.0197983	0.915242	1	2187	43691	-0.061249	6.1057e-07	B2_trans	CODING_TRANSCRIPT_INTRON_VARIANT	HIS
530.14	Reflux esophagitis	digestive	rs8080583	KANSL1	17	44162597	C	A	A	0.885482	0.0522123	0.799349	0.980896	0.0198378	0.915242	1	1737	46689	-0.12662	2.0785e-08	A2_Trans	CODING_TRANSCRIPT_INTRON_VARIANT	HIS
610.1	Cystic mastopathy	genitourinary	rs7960611	CLEC1A	12	10230416	G	A	A	1.31984	0.119142	1.04498	1.667	0.0198451	0.915242	1	283	49258	-0.1584	3.3086e-07	A2_Trans	CODING_TRANSCRIPT_INTRON_VARIANT	HIS
585.3	Chronic renal failure [CKD]	genitourinary	rs9896243	NSF	17	44826056	C	G	G	1.07381	0.0305747	1.01135	1.14012	0.0198534	0.915242	1	1403	43591	-0.13155	3.2234e-08	A2_Trans	CODING_TRANSCRIPT_INTRON_VARIANT	HIS
740.9	Osteoarthrosis NOS	musculoskeletal	rs111783124	LOC101928126	21	35362848	G	A	A	1.05738	0.023957	1.00888	1.10821	0.0198672	0.915242	1	4584	33358	0.13532	2.1558e-07	A2_Trans	INTERGENIC_VARIANT	HIS
703.1	Ingrowing nail	dermatologic	rs147812915	KAT7	17	47858295	C	T	T	0.862378	0.063579	0.761341	0.976824	0.0198707	0.915242	1	1740	45735	0.23438	1.0943e-07	A2_Trans	INTERGENIC_VARIANT	HIS
525.1	Loss of teeth or edentulism	digestive	rs6869036	MGAT1	5	180223327	C	T	T	1.19181	0.0753568	1.02816	1.3815	0.0198841	0.915242	1	2102	41190	0.25536	1.7578e-06	A2_Trans	FIVE_PRIME_UTR_INTRON_VARIANT	HIS
038.1	Gram negative septicemia	infectious diseases	rs61667602	CRHR1	17	43785349	T	C	C	1.32568	0.121102	1.04558	1.68082	0.0199133	0.915242	1	423	49122	-0.093554	9.1279e-12	B2_trans	FIVE_PRIME_UTR_INTRON_VARIANT	HIS
696.41	Psoriasis vulgaris	dermatologic	rs111837807	CCHCR1	6	31121232	T	C	C	0.864245	0.0626798	0.764335	0.977215	0.0199287	0.915242	1	570	47822	0.20363	2.152e-11	A2_Trans,B2_trans	CODING_TRANSCRIPT_INTRON_VARIANT	HIS
395.2	Nonrheumatic aortic valve disorders	circulatory system	rs67959919	LZTFL1	3	45871908	G	A	A	0.744922	0.126515	0.581328	0.954554	0.0199334	0.915242	1	744	48050	0.59355	1.6043e-80	A2_Trans	CODING_TRANSCRIPT_INTRON_VARIANT	HIS
379.9	Pain, swelling or discharge of eye	sense organs	rs10774679	OAS3	12	113374748	C	T	T	0.853951	0.0678321	0.747643	0.975375	0.019937	0.915242	1	1998	47227	0.075824	4.6954e-12	B2_trans	UPSTREAM_GENE_VARIANT	HIS
550.1	Inguinal hernia	digestive	rs72711165	TMEM65	8	125336564	T	C	C	0.655061	0.181752	0.458749	0.935383	0.0199389	0.915242	1	1049	46322	0.18279	6.0907e-07	B2_trans	CODING_TRANSCRIPT_INTRON_VARIANT	HIS
227	Benign neoplasm of other endocrine glands and related structures	neoplasms	rs766826	ELF5	11	34528766	C	T	T	1.17578	0.0695762	1.02589	1.34756	0.0199443	0.915242	1	268	48966	-0.082134	1.155e-11	B2_trans	CODING_TRANSCRIPT_INTRON_VARIANT	HIS
364.4	Corneal degenerations	sense organs	rs9501257	HLA-DPB1	6	33055355	A	G	G	1.28402	0.107415	1.04025	1.5849	0.0199466	0.915242	1	523	48864	0.17269	4.1339e-08	A2_Trans	THREE_PRIME_UTR_EXON_VARIANT	HIS
524	Dentofacial anomalies, including malocclusion	digestive	rs9268576	HLA-DRA	6	32395641	T	C	C	0.835785	0.0770794	0.718595	0.972086	0.0199511	0.915242	1	1707	46922	0.095134	9.9752e-07	B2_trans	INTERGENIC_VARIANT	HIS
297.2	Suicide or self-inflicted injury	mental disorders	rs111783124	LOC101928126	21	35362848	G	A	A	0.822061	0.0841956	0.697006	0.969552	0.0199539	0.915242	1	714	48300	0.13532	2.1558e-07	A2_Trans	INTERGENIC_VARIANT	HIS
585.2	Renal failure NOS	genitourinary	rs9268576	HLA-DRA	6	32395641	T	C	C	1.21817	0.0848053	1.03162	1.43845	0.0199599	0.915242	1	674	48383	0.095134	9.9752e-07	B2_trans	INTERGENIC_VARIANT	HIS
530.11	GERD	digestive	rs9577395	ATP11A	13	113534984	C	G	G	1.04585	0.0192638	1.00709	1.08609	0.0199687	0.915242	1	4577	29294	0.064829	8.6068e-07	B2_trans,A2_Trans	CODING_TRANSCRIPT_INTRON_VARIANT	HIS
250.23	Type 2 diabetes with ophthalmic manifestations	endocrine/metabolic	rs1250993	LOC101929525	10	81399565	C	G	G	0.94202	0.0256703	0.895797	0.990628	0.0199781	0.915242	1	2210	42985	0.12403	5.3767e-08	A2_Trans	INTERGENIC_VARIANT	HIS
585.2	Renal failure NOS	genitourinary	rs111837807	CCHCR1	6	31121232	T	C	C	0.816039	0.0873751	0.687602	0.968466	0.0199825	0.915242	1	674	48383	0.20363	2.152e-11	A2_Trans,B2_trans	CODING_TRANSCRIPT_INTRON_VARIANT	HIS
153	Colorectal cancer	neoplasms	rs5023077	FBRSL1	12	133141973	T	C	C	0.875867	0.0569935	0.783294	0.979379	0.0200425	0.915242	1	422	48544	-0.090901	1.5172e-06	A2_Trans	CODING_TRANSCRIPT_INTRON_VARIANT	HIS
384.4	Perforation of tympanic membrane	sense organs	rs10774679	OAS3	12	113374748	C	T	T	1.23154	0.0895573	1.03328	1.46784	0.0200458	0.915242	1	255	49137	0.075824	4.6954e-12	B2_trans	UPSTREAM_GENE_VARIANT	HIS
374.1	Ectropion or entropion	sense organs	rs732990	CIB4	2	26842146	C	G	G	0.834765	0.077789	0.716721	0.972251	0.0202475	0.915242	1	379	48994	0.056389	5.6358e-07	B2_trans	CODING_TRANSCRIPT_INTRON_VARIANT	HIS
772.2	Spasm of muscle	symptoms	rs12809318	FBRSL1	12	133140840	T	C	C	1.09467	0.0389682	1.01418	1.18156	0.0202711	0.915242	1	2888	45039	-0.062781	9.5289e-09	B2_trans	CODING_TRANSCRIPT_INTRON_VARIANT	HIS
714.1	Rheumatoid arthritis	musculoskeletal	rs11085727	TYK2	19	10466123	C	T	T	0.876209	0.0569377	0.783686	0.979655	0.0202884	0.915242	1	453	48409	0.17253	2.3333e-18	A2_Trans,B2_trans	CODING_TRANSCRIPT_INTRON_VARIANT	HIS
736.6	Unequal leg length (acquired)	musculoskeletal	rs7671107	LOC101929161	4	25449225	G	A	A	1.23366	0.0904777	1.03319	1.47302	0.0202966	0.915242	1	408	48987	-0.064456	1.0803e-06	B2_trans	INTERGENIC_VARIANT	HIS
530.11	GERD	digestive	rs35508621	LZTFL1	3	45880481	T	C	C	1.08428	0.0348774	1.01263	1.16099	0.0203445	0.915242	1	4577	29294	0.38931	6.0917e-89	B2_trans	CODING_TRANSCRIPT_INTRON_VARIANT	HIS
427.21	Atrial fibrillation	circulatory system	rs111837807	CCHCR1	6	31121232	T	C	C	0.901922	0.0445056	0.826582	0.98413	0.0203727	0.915242	1	789	46093	0.20363	2.152e-11	A2_Trans,B2_trans	CODING_TRANSCRIPT_INTRON_VARIANT	HIS
696.42	Psoriatic arthropathy	dermatologic	rs6869036	MGAT1	5	180223327	C	T	T	1.8231	0.258935	1.0975	3.02842	0.0203815	0.915242	1	82	49371	0.25536	1.7578e-06	A2_Trans	FIVE_PRIME_UTR_INTRON_VARIANT	HIS
1100	NA	NA	rs9461128	TMEM14B	6	10753875	T	C	C	1.23469	0.0909207	1.03316	1.47554	0.0204083	0.915242	1	1791	46953	0.13046	3.4269e-06	B2_trans	CODING_TRANSCRIPT_INTRON_VARIANT	HIS
599.8	Other symptoms involving urinary system	genitourinary	rs505922	ABO	9	136149229	T	C	C	1.14268	0.0575202	1.02085	1.27904	0.0204114	0.915242	1	1706	47283	-0.099884	2.0889e-20	B2_trans	CODING_TRANSCRIPT_INTRON_VARIANT	HIS
276.6	Fluid overload	endocrine/metabolic	rs1250993	LOC101929525	10	81399565	C	G	G	0.837208	0.0766516	0.720423	0.972925	0.0204464	0.915242	1	659	48654	0.12403	5.3767e-08	A2_Trans	INTERGENIC_VARIANT	HIS
458	Hypotension	circulatory system	rs111783124	LOC101928126	21	35362848	G	A	A	0.900019	0.0454486	0.823314	0.98387	0.0204617	0.915242	1	2911	44383	0.13532	2.1558e-07	A2_Trans	INTERGENIC_VARIANT	HIS
241.1	Nontoxic uninodular goiter	endocrine/metabolic	rs8052423	SLC22A31	16	89269178	G	T	T	0.828806	0.0810228	0.707109	0.971448	0.0204775	0.915242	1	430	48461	0.13037	1.0019e-06	A2_Trans	UPSTREAM_GENE_VARIANT	HIS
317.11	Alcoholic liver damage	mental disorders	rs61667602	CRHR1	17	43785349	T	C	C	0.87897	0.0556667	0.788117	0.980297	0.0204798	0.915242	1	793	47527	-0.093554	9.1279e-12	B2_trans	FIVE_PRIME_UTR_INTRON_VARIANT	HIS
604.3	Peyronie's disease	genitourinary	rs78313563	ESS2	22	19136365	G	A	A	1.87833	0.272064	1.10202	3.20149	0.0205021	0.915242	1	128	49424	0.40873	6.5914e-07	A2_Trans	UPSTREAM_GENE_VARIANT	HIS
736	Other acquired deformities of limbs	musculoskeletal	rs9461128	TMEM14B	6	10753875	T	C	C	0.793771	0.0996899	0.652888	0.965053	0.020515	0.915242	1	1438	47131	0.13046	3.4269e-06	B2_trans	CODING_TRANSCRIPT_INTRON_VARIANT	HIS
054	Herpes simplex	infectious diseases	rs8052423	SLC22A31	16	89269178	G	T	T	0.858413	0.0658975	0.754405	0.976762	0.0205163	0.915242	1	1315	47173	0.13037	1.0019e-06	A2_Trans	UPSTREAM_GENE_VARIANT	HIS
386.2	Peripheral or central vertigo	sense organs	rs75505823	LRP1	12	57540956	G	T	T	1.31623	0.118605	1.04321	1.66068	0.0205216	0.915242	1	1864	46426	-0.20852	3.0745e-06	A2_Trans	CODING_TRANSCRIPT_INTRON_VARIANT	HIS
579.8	Nonspecific abnormal findings in stool contents	digestive	rs3746539	PTPRT	20	40702071	G	A	A	1.15601	0.0625795	1.02257	1.30686	0.0205257	0.915242	1	1700	47493	0.05405	1.7723e-06	B2_trans	THREE_PRIME_UTR_EXON_VARIANT	HIS
496.2	Chronic bronchitis	respiratory	rs60869999	MYO1C	17	1390948	A	T	T	1.14169	0.0572004	1.02061	1.27713	0.0205287	0.915242	1	1313	47406	0.059541	2.9039e-06	B2_trans	CODING_TRANSCRIPT_INTRON_VARIANT	HIS
274.11	Gouty arthropathy	endocrine/metabolic	rs2284028	NCF4	22	37265172	A	C	C	0.777914	0.10845	0.628953	0.962154	0.0205739	0.915242	1	652	48473	0.31271	4.1737e-06	A2_Trans	CODING_TRANSCRIPT_INTRON_VARIANT	HIS
530.11	GERD	digestive	rs67959919	LZTFL1	3	45871908	G	A	A	1.08283	0.0343707	1.01229	1.15829	0.0205951	0.915242	1	4577	29294	0.59355	1.6043e-80	A2_Trans	CODING_TRANSCRIPT_INTRON_VARIANT	HIS
365.11	Primary open angle glaucoma	sense organs	rs1250993	LOC101929525	10	81399565	C	G	G	0.922	0.0350751	0.860746	0.987613	0.0205958	0.915242	1	778	46680	0.12403	5.3767e-08	A2_Trans	INTERGENIC_VARIANT	HIS
370.31	Keratoconjunctivitis sicca	sense organs	rs1878527	ANKRD30BL	2	133056313	T	C	C	0.829283	0.0808637	0.707736	0.971704	0.0206163	0.915242	1	1428	47591	-0.077457	2.0215e-06	B2_trans	INTERGENIC_VARIANT	HIS
530	Diseases of esophagus	digestive	rs7605877	FOXI3	2	88559025	T	C	C	1.05024	0.0211855	1.00753	1.09477	0.020672	0.915242	1	4572	28014	-0.071053	3.3369e-06	B2_trans	INTERGENIC_VARIANT	HIS
345.3	Convulsions	neurological	rs75505823	LRP1	12	57540956	G	T	T	0.675207	0.169737	0.484124	0.941711	0.0206794	0.915242	1	890	47636	-0.20852	3.0745e-06	A2_Trans	CODING_TRANSCRIPT_INTRON_VARIANT	HIS
496.1	Emphysema	respiratory	rs7960611	CLEC1A	12	10230416	G	A	A	0.814022	0.0889613	0.683774	0.969081	0.0207226	0.915242	1	506	48916	-0.1584	3.3086e-07	A2_Trans	CODING_TRANSCRIPT_INTRON_VARIANT	HIS
472	Chronic pharyngitis and nasopharyngitis	respiratory	rs467843	TRAPPC13	5	64945715	A	G	G	0.925084	0.0336698	0.866007	0.988191	0.0207341	0.915242	1	2617	45024	-0.089724	1.7259e-06	A2_Trans	CODING_TRANSCRIPT_INTRON_VARIANT	HIS
705.3	Hidradenitis	dermatologic	rs4830964	.	23	15515319	C	G	G	0.823033	0.0842373	0.697773	0.970779	0.0207765	0.915242	1	199	49357	0.046578	2.9701e-06	B2_trans	SEQUENCE_VARIANT	HIS
851	Complications of transplants and reattached limbs	injuries & poisonings	rs76423999	SLC12A7	5	1098067	T	A	A	0.800878	0.0960569	0.663441	0.966785	0.0207987	0.915242	1	668	48650	0.18412	3.8813e-07	A2_Trans	CODING_TRANSCRIPT_INTRON_VARIANT	HIS
702	Degenerative skin conditions and other dermatoses	dermatologic	rs60305836	CDH8	16	61709381	A	C	C	0.916502	0.0377198	0.85119	0.986826	0.0208028	0.915242	1	4029	41452	0.086719	1.1846e-06	B2_trans	CODING_TRANSCRIPT_INTRON_VARIANT	HIS
378	Strabismus and other disorders of binocular eye movements	sense organs	rs35508621	LZTFL1	3	45880481	T	C	C	0.787489	0.103354	0.643087	0.964316	0.0208036	0.915242	1	1061	47273	0.38931	6.0917e-89	B2_trans	CODING_TRANSCRIPT_INTRON_VARIANT	HIS
312.3	Impulse control disorder	mental disorders	rs7671107	LOC101929161	4	25449225	G	A	A	0.85855	0.0659786	0.754405	0.977072	0.0208046	0.915242	1	370	48787	-0.064456	1.0803e-06	B2_trans	INTERGENIC_VARIANT	HIS
288	Diseases of white blood cells	hematopoietic	rs11702230	LOC101928126	21	35377591	C	T	T	1.1463	0.0590722	1.02098	1.28701	0.0208118	0.915242	1	2250	46166	0.099731	3.223e-09	B2_trans	INTERGENIC_VARIANT	HIS
038.1	Gram negative septicemia	infectious diseases	rs9577395	ATP11A	13	113534984	C	G	G	0.713732	0.14593	0.536192	0.95006	0.0208314	0.915242	1	423	49122	0.064829	8.6068e-07	B2_trans,A2_Trans	CODING_TRANSCRIPT_INTRON_VARIANT	HIS
681.6	Cellulitis and abscess of foot, toe	dermatologic	rs34488998	NKAIN3	8	63408372	G	A	A	1.51416	0.179517	1.06504	2.15266	0.0208345	0.915242	1	460	48933	0.1355	3.4644e-06	B2_trans	CODING_TRANSCRIPT_INTRON_VARIANT	HIS
519	Other diseases of respiratory system, not elsewhere classified	respiratory	rs60305836	CDH8	16	61709381	A	C	C	0.845333	0.0727138	0.73305	0.974815	0.020846	0.915242	1	2169	46544	0.086719	1.1846e-06	B2_trans	CODING_TRANSCRIPT_INTRON_VARIANT	HIS
803.1	Fracture of humerus	injuries & poisonings	rs60869999	MYO1C	17	1390948	A	T	T	1.27021	0.103523	1.03694	1.55594	0.0208661	0.915242	1	164	49294	0.059541	2.9039e-06	B2_trans	CODING_TRANSCRIPT_INTRON_VARIANT	HIS
275.53	Disorders of phosphorus metabolism	endocrine/metabolic	rs7089827	TFAM	10	60157611	C	T	T	0.769644	0.113338	0.616334	0.961087	0.0208795	0.915242	1	600	48717	-0.14471	2.0338e-06	A2_Trans	THREE_PRIME_UTR_EXON_VARIANT	HIS
1010.2	NA	NA	rs9461128	TMEM14B	6	10753875	T	C	C	0.898412	0.0463753	0.820353	0.983898	0.0208886	0.915242	1	7373	36970	0.13046	3.4269e-06	B2_trans	CODING_TRANSCRIPT_INTRON_VARIANT	HIS
395.2	Nonrheumatic aortic valve disorders	circulatory system	rs35508621	LZTFL1	3	45880481	T	C	C	0.743681	0.128204	0.578441	0.956124	0.020892	0.915242	1	744	48050	0.38931	6.0917e-89	B2_trans	CODING_TRANSCRIPT_INTRON_VARIANT	HIS
317.1	Alcoholism	mental disorders	rs495828	ABO	9	136154867	G	T	T	0.946785	0.0236733	0.903859	0.99175	0.0208932	0.915242	1	3182	37934	-0.13432	6.5649e-10	A2_Trans	UPSTREAM_GENE_VARIANT	HIS
287	Purpura and other hemorrhagic conditions	hematopoietic	rs6869036	MGAT1	5	180223327	C	T	T	0.691519	0.159724	0.505646	0.945718	0.0209223	0.915242	1	1473	46417	0.25536	1.7578e-06	A2_Trans	FIVE_PRIME_UTR_INTRON_VARIANT	HIS
070.3	Viral hepatitis C	infectious diseases	rs111837807	CCHCR1	6	31121232	T	C	C	0.90712	0.0422128	0.83509	0.985363	0.0209292	0.915242	1	492	46165	0.20363	2.152e-11	A2_Trans,B2_trans	CODING_TRANSCRIPT_INTRON_VARIANT	HIS
525.1	Loss of teeth or edentulism	digestive	rs35705950	MUC5B	11	1241221	G	T	T	0.91645	0.0377864	0.85103	0.986899	0.0209453	0.915242	1	2102	41190	-0.11177	1.2224e-08	B2_trans,A2_Trans	UPSTREAM_GENE_VARIANT	HIS
476	Allergic rhinitis	respiratory	rs12567716	FOXD2	1	48197570	T	C	C	0.942058	0.0258561	0.895507	0.991029	0.0209719	0.915242	1	5471	33555	-0.090753	1.4878e-06	B2_trans	INTERGENIC_VARIANT	HIS
428	Congestive heart failure; nonhypertensive	circulatory system	rs10774671	OAS1	12	113357193	G	A	A	1.07037	0.0294601	1.01032	1.134	0.0209753	0.915242	1	1482	44845	0.12569	3.6032e-11	A2_Trans	SPLICE_ACCEPTOR_VARIANT	HIS
250	Diabetes mellitus	endocrine/metabolic	rs8080583	KANSL1	17	44162597	C	A	A	1.04545	0.0192605	1.00672	1.08567	0.0210174	0.915242	1	1913	29591	-0.12662	2.0785e-08	A2_Trans	CODING_TRANSCRIPT_INTRON_VARIANT	HIS
704.1	Alopecia	dermatologic	rs1878527	ANKRD30BL	2	133056313	T	C	C	1.23611	0.0918582	1.03245	1.47995	0.0210218	0.915242	1	694	48375	-0.077457	2.0215e-06	B2_trans	INTERGENIC_VARIANT	HIS
384.4	Perforation of tympanic membrane	sense organs	rs147812915	KAT7	17	47858295	C	T	T	0.681648	0.166091	0.492247	0.943924	0.0210315	0.915242	1	255	49137	0.23438	1.0943e-07	A2_Trans	INTERGENIC_VARIANT	HIS
288.2	Elevated white blood cell count	hematopoietic	rs60869999	MYO1C	17	1390948	A	T	T	1.14984	0.0605135	1.02124	1.29463	0.0210365	0.915242	1	1841	46985	0.059541	2.9039e-06	B2_trans	CODING_TRANSCRIPT_INTRON_VARIANT	HIS
803.3	Fracture of clavicle or scapula	injuries & poisonings	rs12567716	FOXD2	1	48197570	T	C	C	1.32546	0.12212	1.04332	1.68389	0.0210431	0.915242	1	158	49320	-0.090753	1.4878e-06	B2_trans	INTERGENIC_VARIANT	HIS
690	Erythematosquamous dermatosis	dermatologic	rs10129899	LINC00637	14	104330432	C	A	A	0.920736	0.0357939	0.858356	0.98765	0.0210468	0.915242	1	1888	45949	-0.057002	2.1916e-06	B2_trans	INTERGENIC_VARIANT	HIS
110.1	Dermatophytosis	infectious diseases	rs7089827	TFAM	10	60157611	C	T	T	1.05744	0.0242117	1.00843	1.10883	0.0210644	0.915242	1	5515	32879	-0.14471	2.0338e-06	A2_Trans	THREE_PRIME_UTR_EXON_VARIANT	HIS
297.2	Suicide or self-inflicted injury	mental disorders	rs111837807	CCHCR1	6	31121232	T	C	C	0.818442	0.0868563	0.690328	0.970331	0.0210704	0.915242	1	714	48300	0.20363	2.152e-11	A2_Trans,B2_trans	CODING_TRANSCRIPT_INTRON_VARIANT	HIS
362.8	Retinal hemorrhage/ischemia	sense organs	rs3746539	PTPRT	20	40702071	G	A	A	1.20395	0.0804674	1.02829	1.40962	0.0210751	0.915242	1	752	48669	0.05405	1.7723e-06	B2_trans	THREE_PRIME_UTR_EXON_VARIANT	HIS
355.1	Chronic pain syndrome	neurological	rs9268576	HLA-DRA	6	32395641	T	C	C	0.888255	0.05138	0.803162	0.982364	0.0210953	0.915242	1	1692	45525	0.095134	9.9752e-07	B2_trans	INTERGENIC_VARIANT	HIS
172	Skin cancer	neoplasms	rs9497053	UTRN	6	145026256	G	A	A	1.09989	0.0412882	1.01439	1.1926	0.0211069	0.915242	1	716	47611	-0.064841	1.0064e-06	B2_trans	CODING_TRANSCRIPT_INTRON_VARIANT	HIS
579	Other symptoms involving abdomen and pelvis	digestive	rs7605877	FOXI3	2	88559025	T	C	C	0.811659	0.0904899	0.679748	0.969167	0.0211071	0.915242	1	1331	47796	-0.071053	3.3369e-06	B2_trans	INTERGENIC_VARIANT	HIS
365	Glaucoma	sense organs	rs60305836	CDH8	16	61709381	A	C	C	0.940637	0.0265378	0.892963	0.990858	0.0211077	0.915242	1	2369	37872	0.086719	1.1846e-06	B2_trans	CODING_TRANSCRIPT_INTRON_VARIANT	HIS
300.9	Posttraumatic stress disorder	mental disorders	rs7579014	BCL11A	2	60707894	G	A	A	0.965743	0.0151155	0.937552	0.994782	0.021108	0.915242	1	2340	29116	-0.05629	1.2614e-06	B2_trans	CODING_TRANSCRIPT_INTRON_VARIANT	HIS
594.3	Calculus of ureter	genitourinary	rs72655853	SBSPON	8	73985608	A	G	G	1.29543	0.112267	1.03957	1.61427	0.0211316	0.915242	1	590	48388	0.22523	8.3915e-07	A2_Trans	CODING_TRANSCRIPT_INTRON_VARIANT	HIS
594	Urinary calculus	genitourinary	rs117169628	SLC22A31	16	89262657	G	A	A	1.10185	0.042072	1.01463	1.19655	0.0211521	0.915242	1	1607	44825	0.081201	5.77e-07	B2_trans	SYNONYMOUS_VARIANT	HIS
532	Dysphagia	digestive	rs505922	ABO	9	136149229	T	C	C	0.939252	0.0271883	0.890511	0.99066	0.0211608	0.915242	1	2234	43335	-0.099884	2.0889e-20	B2_trans	CODING_TRANSCRIPT_INTRON_VARIANT	HIS
540	Appendiceal conditions	digestive	rs55654108	PDCL3P4	3	101425703	A	G	G	0.845606	0.0727529	0.733231	0.975204	0.0211616	0.915242	1	177	49006	-0.05662	1.0636e-06	B2_trans	INTERGENIC_VARIANT	HIS
550.1	Inguinal hernia	digestive	rs467843	TRAPPC13	5	64945715	A	G	G	1.07706	0.0322038	1.01118	1.14723	0.0211631	0.915242	1	1049	46322	-0.089724	1.7259e-06	A2_Trans	CODING_TRANSCRIPT_INTRON_VARIANT	HIS
377	Disorders of optic nerve and visual pathways	sense organs	rs766826	ELF5	11	34528766	C	T	T	1.13146	0.0535915	1.01865	1.25678	0.0211836	0.915242	1	1025	47838	-0.082134	1.155e-11	B2_trans	CODING_TRANSCRIPT_INTRON_VARIANT	HIS
386	Vertiginous syndromes and other disorders of vestibular system	sense organs	rs7671107	LOC101929161	4	25449225	G	A	A	0.912525	0.0397284	0.844166	0.986419	0.0212145	0.915242	1	2025	45962	-0.064456	1.0803e-06	B2_trans	INTERGENIC_VARIANT	HIS
411.1	Unstable angina (intermediate coronary syndrome)	circulatory system	rs78313563	ESS2	22	19136365	G	A	A	1.3703	0.136727	1.04817	1.79142	0.0212181	0.915242	1	1321	47193	0.40873	6.5914e-07	A2_Trans	UPSTREAM_GENE_VARIANT	HIS
110.1	Dermatophytosis	infectious diseases	rs7605877	FOXI3	2	88559025	T	C	C	1.05646	0.0238424	1.00823	1.107	0.0212434	0.915242	1	5515	32879	-0.071053	3.3369e-06	B2_trans	INTERGENIC_VARIANT	HIS
516	Abnormal sputum	respiratory	rs7671107	LOC101929161	4	25449225	G	A	A	1.23061	0.0900926	1.03142	1.46828	0.0212599	0.915242	1	707	48686	-0.064456	1.0803e-06	B2_trans	INTERGENIC_VARIANT	HIS
290.1	Dementias	mental disorders	rs72711165	TMEM65	8	125336564	T	C	C	0.558024	0.253287	0.339668	0.916749	0.0212711	0.915242	1	657	47673	0.18279	6.0907e-07	B2_trans	CODING_TRANSCRIPT_INTRON_VARIANT	HIS
740.2	Osteoarthrosis, generalized	musculoskeletal	rs10774679	OAS3	12	113374748	C	T	T	0.904618	0.0435301	0.830639	0.985186	0.0212888	0.915242	1	1591	46815	0.075824	4.6954e-12	B2_trans	UPSTREAM_GENE_VARIANT	HIS
1015	NA	NA	rs467843	TRAPPC13	5	64945715	A	G	G	0.932524	0.0303449	0.878679	0.989669	0.0213239	0.915242	1	3909	43151	-0.089724	1.7259e-06	A2_Trans	CODING_TRANSCRIPT_INTRON_VARIANT	HIS
327.1	Hypersomnia	neurological	rs76423999	SLC12A7	5	1098067	T	A	A	1.25936	0.10017	1.03487	1.53255	0.0213294	0.915242	1	1349	48060	0.18412	3.8813e-07	A2_Trans	CODING_TRANSCRIPT_INTRON_VARIANT	HIS
724.8	Other symptoms referable to back	musculoskeletal	rs9461128	TMEM14B	6	10753875	T	C	C	0.704698	0.152042	0.5231	0.949339	0.0213405	0.915242	1	1638	47612	0.13046	3.4269e-06	B2_trans	CODING_TRANSCRIPT_INTRON_VARIANT	HIS
798.1	Chronic fatigue syndrome	symptoms	rs7671107	LOC101929161	4	25449225	G	A	A	0.799531	0.0972018	0.660841	0.967328	0.0213518	0.915242	1	732	48752	-0.064456	1.0803e-06	B2_trans	INTERGENIC_VARIANT	HIS
742	Derangement of joint, non-traumatic	musculoskeletal	rs9577395	ATP11A	13	113534984	C	G	G	1.12979	0.0530184	1.01828	1.25351	0.0213536	0.915242	1	1999	46523	0.064829	8.6068e-07	B2_trans,A2_Trans	CODING_TRANSCRIPT_INTRON_VARIANT	HIS
751.2	Congenital anomalies of urinary system	congenital anomalies	rs7560588	BCL11A	2	60727416	G	A	A	1.21865	0.0859205	1.02977	1.44216	0.0213668	0.915242	1	710	48528	-0.12371	2.3396e-07	A2_Trans	CODING_TRANSCRIPT_INTRON_VARIANT	HIS
474.1	Acute tonsillitis	respiratory	rs10774679	OAS3	12	113374748	C	T	T	1.28941	0.110448	1.03843	1.60105	0.021369	0.915242	1	789	48724	0.075824	4.6954e-12	B2_trans	UPSTREAM_GENE_VARIANT	HIS
250.7	Diabetic retinopathy	endocrine/metabolic	rs61667602	CRHR1	17	43785349	T	C	C	1.0725	0.0304165	1.01043	1.13838	0.021386	0.915242	1	2010	43012	-0.093554	9.1279e-12	B2_trans	FIVE_PRIME_UTR_INTRON_VARIANT	HIS
741.2	Stiffness of joint	musculoskeletal	rs77534576	DLX4	17	47940666	C	T	T	0.665223	0.177154	0.470082	0.941372	0.0213915	0.915242	1	710	48574	0.20794	1.7585e-10	B2_trans	INTERGENIC_VARIANT	HIS
340	Migraine	neurological	rs7560588	BCL11A	2	60727416	G	A	A	0.923132	0.0347609	0.862334	0.988217	0.0213951	0.915242	1	1916	43245	-0.12371	2.3396e-07	A2_Trans	CODING_TRANSCRIPT_INTRON_VARIANT	HIS
526.41	Temporomandibular joint disorder, unspecified	digestive	rs35508621	LZTFL1	3	45880481	T	C	C	1.32006	0.120769	1.04182	1.6726	0.0214921	0.915242	1	1214	47887	0.38931	6.0917e-89	B2_trans	CODING_TRANSCRIPT_INTRON_VARIANT	HIS
374.6	Dermatochalasis	sense organs	rs117169628	SLC22A31	16	89262657	G	A	A	0.841755	0.0749278	0.726787	0.97491	0.0214994	0.915242	1	601	47918	0.081201	5.77e-07	B2_trans	SYNONYMOUS_VARIANT	HIS
740	Osteoarthrosis	musculoskeletal	rs12567716	FOXD2	1	48197570	T	C	C	0.945973	0.0241595	0.902224	0.991844	0.0215086	0.915242	1	5126	27746	-0.090753	1.4878e-06	B2_trans	INTERGENIC_VARIANT	HIS
596.5	Functional disorders of bladder	genitourinary	rs915823	TMPRSS2	21	42851454	A	C	C	1.13974	0.0568965	1.01947	1.27419	0.0215132	0.915242	1	972	47409	-0.066039	1.6687e-06	B2_trans	CODING_TRANSCRIPT_INTRON_VARIANT	HIS
722	Intervertebral disc disorders	musculoskeletal	rs721917	SFTPD	10	81706324	A	G	G	1.0424	0.0180633	1.00614	1.07996	0.0215193	0.915242	1	4061	37854	0.055247	2.0819e-07	B2_trans	SYNONYMOUS_VARIANT	HIS
081	Infection/inflammation of internal prosthetic device; implant; and graft	infectious diseases	rs495828	ABO	9	136154867	G	T	T	0.74314	0.129167	0.57693	0.957232	0.0215415	0.915242	1	298	49194	-0.13432	6.5649e-10	A2_Trans	UPSTREAM_GENE_VARIANT	HIS
709	Diffuse diseases of connective tissue	dermatologic	rs11085727	TYK2	19	10466123	C	T	T	0.779017	0.108659	0.629588	0.963914	0.0215501	0.915242	1	316	49187	0.17253	2.3333e-18	A2_Trans,B2_trans	CODING_TRANSCRIPT_INTRON_VARIANT	HIS
614.52	Vaginitis and vulvovaginitis	genitourinary	rs61667602	CRHR1	17	43785349	T	C	C	0.82738	0.0824629	0.703903	0.972518	0.021568	0.915242	1	781	48233	-0.093554	9.1279e-12	B2_trans	FIVE_PRIME_UTR_INTRON_VARIANT	HIS
695.7	Prurigo and Lichen	dermatologic	rs7089827	TFAM	10	60157611	C	T	T	1.16387	0.066047	1.02255	1.32472	0.0215817	0.915242	1	1098	47707	-0.14471	2.0338e-06	A2_Trans	THREE_PRIME_UTR_EXON_VARIANT	HIS
090	Sexually transmitted infections (not HIV or hepatitis)	infectious diseases	rs467843	TRAPPC13	5	64945715	A	G	G	0.879766	0.0557551	0.788693	0.981354	0.021588	0.915242	1	1227	47752	-0.089724	1.7259e-06	A2_Trans	CODING_TRANSCRIPT_INTRON_VARIANT	HIS
601.3	Orchitis and epididymitis	genitourinary	rs10129899	LINC00637	14	104330432	C	A	A	0.882406	0.0544561	0.793077	0.981797	0.021601	0.915242	1	996	47966	-0.057002	2.1916e-06	B2_trans	INTERGENIC_VARIANT	HIS
302	Sexual and gender identity disorders	mental disorders	rs1250993	LOC101929525	10	81399565	C	G	G	0.878396	0.0564584	0.78638	0.981178	0.0216457	0.915242	1	1148	47793	0.12403	5.3767e-08	A2_Trans	INTERGENIC_VARIANT	HIS
456	Chronic venous insufficiency [CVI]	circulatory system	rs60305836	CDH8	16	61709381	A	C	C	0.874318	0.0584873	0.779623	0.980514	0.021652	0.915242	1	1350	46857	0.086719	1.1846e-06	B2_trans	CODING_TRANSCRIPT_INTRON_VARIANT	HIS
519	Other diseases of respiratory system, not elsewhere classified	respiratory	rs111783124	LOC101928126	21	35362848	G	A	A	1.15566	0.0630054	1.02141	1.30755	0.0216672	0.915242	1	2169	46544	0.13532	2.1558e-07	A2_Trans	INTERGENIC_VARIANT	HIS
396	Abnormal heart sounds	circulatory system	rs35705950	MUC5B	11	1241221	G	T	T	1.21138	0.0835208	1.02846	1.42684	0.0216762	0.915242	1	1339	47500	-0.11177	1.2224e-08	B2_trans,A2_Trans	UPSTREAM_GENE_VARIANT	HIS
440.22	Atherosclerosis of native arteries of the extremities with intermittent claudication	circulatory system	rs2284028	NCF4	22	37265172	A	C	C	0.751316	0.124536	0.588596	0.959021	0.0216787	0.915242	1	676	48581	0.31271	4.1737e-06	A2_Trans	CODING_TRANSCRIPT_INTRON_VARIANT	HIS
994.2	Sepsis	injuries & poisonings	rs11234800	ME3	11	86479407	G	C	C	0.862258	0.0645555	0.75978	0.978559	0.0216925	0.915242	1	1137	47237	-0.077173	3.0702e-06	B2_trans	INTERGENIC_VARIANT	HIS
241	Nontoxic nodular goiter	endocrine/metabolic	rs9497053	UTRN	6	145026256	G	A	A	1.11386	0.046976	1.01589	1.22129	0.0217058	0.915242	1	455	48253	-0.064841	1.0064e-06	B2_trans	CODING_TRANSCRIPT_INTRON_VARIANT	HIS
939	Atopic/contact dermatitis due to other or unspecified	dermatologic	rs72711165	TMEM65	8	125336564	T	C	C	1.23224	0.0909805	1.03099	1.47279	0.02171	0.915242	1	6006	37469	0.18279	6.0907e-07	B2_trans	CODING_TRANSCRIPT_INTRON_VARIANT	HIS
562	Diverticulosis and diverticulitis	digestive	rs915823	TMPRSS2	21	42851454	A	C	C	1.08076	0.0338362	1.01141	1.15486	0.0217204	0.915242	1	4783	40226	-0.066039	1.6687e-06	B2_trans	CODING_TRANSCRIPT_INTRON_VARIANT	HIS
555	Inflammatory bowel disease and other gastroenteritis and colitis	digestive	rs10774679	OAS3	12	113374748	C	T	T	0.853526	0.0690242	0.745527	0.97717	0.021759	0.915242	1	464	48769	0.075824	4.6954e-12	B2_trans	UPSTREAM_GENE_VARIANT	HIS
429.2	Abnormal function study of cardiovascular system	circulatory system	rs8052423	SLC22A31	16	89269178	G	T	T	1.30696	0.116675	1.03979	1.64276	0.0217664	0.915242	1	938	48525	0.13037	1.0019e-06	A2_Trans	UPSTREAM_GENE_VARIANT	HIS
362.3	Other nondiabetic retinopathy	sense organs	rs12259804	PLEKHS1	10	115573378	T	C	C	0.675483	0.171008	0.483117	0.944444	0.0217783	0.915242	1	1668	46841	-0.27547	4.8674e-08	A2_Trans	INTERGENIC_VARIANT	HIS
690.1	Seborrheic dermatitis	dermatologic	rs10129899	LINC00637	14	104330432	C	A	A	0.920939	0.0359041	0.85836	0.988081	0.0217947	0.915242	1	1823	46026	-0.057002	2.1916e-06	B2_trans	INTERGENIC_VARIANT	HIS
362.26	Macular puckering of retina	sense organs	rs76073397	MIR548H2	16	11386452	T	C	C	1.2096	0.0829624	1.02808	1.42318	0.0218071	0.915242	1	1043	47289	0.14454	9.6663e-07	A2_Trans,B2_trans	INTERGENIC_VARIANT	HIS
189.21	Malignant neoplasm of bladder	neoplasms	rs60305836	CDH8	16	61709381	A	C	C	0.755478	0.122266	0.594495	0.960052	0.0218252	0.915242	1	218	49157	0.086719	1.1846e-06	B2_trans	CODING_TRANSCRIPT_INTRON_VARIANT	HIS
371	Inflammation of the eye	sense organs	rs10129899	LINC00637	14	104330432	C	A	A	0.948245	0.0231757	0.906136	0.99231	0.0218456	0.915242	1	4788	39856	-0.057002	2.1916e-06	B2_trans	INTERGENIC_VARIANT	HIS
531.2	Gastric ulcer	digestive	rs67579710	THBS3	1	155173527	G	A	A	0.677636	0.169734	0.485868	0.945092	0.0218664	0.915242	1	536	48916	-0.10348	1.0252e-09	B2_trans	CODING_TRANSCRIPT_INTRON_VARIANT	HIS
195	Cancer, suspected or other	neoplasms	rs78313563	ESS2	22	19136365	G	A	A	1.51788	0.182039	1.0624	2.16865	0.0218795	0.915242	1	726	48343	0.40873	6.5914e-07	A2_Trans	UPSTREAM_GENE_VARIANT	HIS
735	Acquired foot deformities	musculoskeletal	rs5023077	FBRSL1	12	133141973	T	C	C	1.05227	0.0222268	1.00742	1.09913	0.021886	0.915242	1	3389	40005	-0.090901	1.5172e-06	A2_Trans	CODING_TRANSCRIPT_INTRON_VARIANT	HIS
225.1	Benign neoplasm of brain, cranial nerves, meninges	neoplasms	rs7579014	BCL11A	2	60707894	G	A	A	0.786889	0.104552	0.641089	0.965848	0.0218871	0.915242	1	160	49371	-0.05629	1.2614e-06	B2_trans	CODING_TRANSCRIPT_INTRON_VARIANT	HIS
244.4	Hypothyroidism NOS	endocrine/metabolic	rs9501257	HLA-DPB1	6	33055355	A	G	G	0.917398	0.0376184	0.852191	0.987595	0.021918	0.915242	1	961	44309	0.17269	4.1339e-08	A2_Trans	THREE_PRIME_UTR_EXON_VARIANT	HIS
585.31	Renal dialysis	genitourinary	rs915823	TMPRSS2	21	42851454	A	C	C	0.814311	0.0896426	0.683103	0.970721	0.0219365	0.915242	1	106	48968	-0.066039	1.6687e-06	B2_trans	CODING_TRANSCRIPT_INTRON_VARIANT	HIS
792	Abnormal Papanicolaou smear of cervix and cervical HPV	genitourinary	rs7579014	BCL11A	2	60707894	G	A	A	1.15199	0.0617482	1.02068	1.30019	0.0219404	0.915242	1	412	48568	-0.05629	1.2614e-06	B2_trans	CODING_TRANSCRIPT_INTRON_VARIANT	HIS
840.3	Joint/ligament sprain	injuries & poisonings	rs9461128	TMEM14B	6	10753875	T	C	C	1.17951	0.0720553	1.02416	1.35843	0.0219449	0.915242	1	2630	45399	0.13046	3.4269e-06	B2_trans	CODING_TRANSCRIPT_INTRON_VARIANT	HIS
532	Dysphagia	digestive	rs1405655	NR1H2	19	50882619	T	C	C	0.944571	0.0248879	0.899601	0.991789	0.0219481	0.915242	1	2234	43335	0.075181	1.1208e-11	B2_trans,A2_Trans	CODING_TRANSCRIPT_INTRON_VARIANT	HIS
110.2	Dermatomycoses	infectious diseases	rs62200027	CASC20	20	6469515	G	A	A	0.854934	0.0684078	0.747659	0.9776	0.0219556	0.915242	1	947	48299	-0.053006	3.3456e-06	B2_trans,A2_Trans	NON_CODING_TRANSCRIPT_INTRON_VARIANT	HIS
605	Erectile dysfunction [ED]	genitourinary	rs581342	LMNA	1	156095466	T	C	C	1.0644	0.0272406	1.00906	1.12277	0.0219595	0.915242	1	3932	33692	0.090245	2.6355e-07	B2_trans	CODING_TRANSCRIPT_INTRON_VARIANT	HIS
288	Diseases of white blood cells	hematopoietic	rs60869999	MYO1C	17	1390948	A	T	T	1.12392	0.0509914	1.01703	1.24205	0.0219606	0.915242	1	2250	46166	0.059541	2.9039e-06	B2_trans	CODING_TRANSCRIPT_INTRON_VARIANT	HIS
535.9	Gastritis and duodenitis, NOS	digestive	rs7671107	LOC101929161	4	25449225	G	A	A	0.891901	0.0499442	0.808731	0.983624	0.0219884	0.915242	1	2552	46125	-0.064456	1.0803e-06	B2_trans	INTERGENIC_VARIANT	HIS
580.31	Nephritis and nephropathy in diseases classified elsewhere	genitourinary	rs5023077	FBRSL1	12	133141973	T	C	C	0.837365	0.0774976	0.719364	0.974722	0.0220017	0.915242	1	442	48888	-0.090901	1.5172e-06	A2_Trans	CODING_TRANSCRIPT_INTRON_VARIANT	HIS
496.2	Chronic bronchitis	respiratory	rs766826	ELF5	11	34528766	C	T	T	0.890663	0.0505578	0.806638	0.983441	0.0220083	0.915242	1	1313	47406	-0.082134	1.155e-11	B2_trans	CODING_TRANSCRIPT_INTRON_VARIANT	HIS
519	Other diseases of respiratory system, not elsewhere classified	respiratory	rs72655853	SBSPON	8	73985608	A	G	G	1.25934	0.100686	1.0338	1.53407	0.0220132	0.915242	1	2169	46544	0.22523	8.3915e-07	A2_Trans	CODING_TRANSCRIPT_INTRON_VARIANT	HIS
521.2	Dental abrasion, erosion and attrition	digestive	rs505922	ABO	9	136149229	T	C	C	0.909481	0.0414317	0.838546	0.986417	0.0220177	0.915242	1	1962	46110	-0.099884	2.0889e-20	B2_trans	CODING_TRANSCRIPT_INTRON_VARIANT	HIS
598.9	NA	NA	rs61667602	CRHR1	17	43785349	T	C	C	1.21144	0.0837696	1.02801	1.4276	0.0220371	0.915242	1	1433	47859	-0.093554	9.1279e-12	B2_trans	FIVE_PRIME_UTR_INTRON_VARIANT	HIS
420	Carditis	circulatory system	rs2284028	NCF4	22	37265172	A	C	C	0.763014	0.118138	0.605303	0.961815	0.0220493	0.915242	1	840	48365	0.31271	4.1737e-06	A2_Trans	CODING_TRANSCRIPT_INTRON_VARIANT	HIS
185	Cancer of prostate	neoplasms	rs622568	SEC61G	7	54647894	A	C	C	0.912624	0.0399376	0.843912	0.986932	0.0220594	0.915242	1	536	46572	0.11965	2.6006e-06	A2_Trans	INTERGENIC_VARIANT	HIS
475	Chronic sinusitis	respiratory	rs10129899	LINC00637	14	104330432	C	A	A	0.935938	0.0289197	0.884363	0.990521	0.0220613	0.915242	1	3638	43059	-0.057002	2.1916e-06	B2_trans	INTERGENIC_VARIANT	HIS
368.3	Anisometropia	sense organs	rs76423999	SLC12A7	5	1098067	T	A	A	0.769557	0.114428	0.61495	0.963035	0.0220717	0.915242	1	796	48645	0.18412	3.8813e-07	A2_Trans	CODING_TRANSCRIPT_INTRON_VARIANT	HIS
573.5	Jaundice (not of newborn)	digestive	rs75505823	LRP1	12	57540956	G	T	T	1.82926	0.263835	1.09068	3.06798	0.0220805	0.915242	1	398	49131	-0.20852	3.0745e-06	A2_Trans	CODING_TRANSCRIPT_INTRON_VARIANT	HIS
442	Other aneurysm	circulatory system	rs55654108	PDCL3P4	3	101425703	A	G	G	0.880222	0.0557433	0.789121	0.98184	0.0220951	0.915242	1	651	48116	-0.05662	1.0636e-06	B2_trans	INTERGENIC_VARIANT	HIS
145	Cancer of mouth	neoplasms	rs1405655	NR1H2	19	50882619	T	C	C	0.786037	0.105191	0.639594	0.966009	0.0220958	0.915242	1	158	49385	0.075181	1.1208e-11	B2_trans,A2_Trans	CODING_TRANSCRIPT_INTRON_VARIANT	HIS
420.3	Endocarditis	circulatory system	rs62200027	CASC20	20	6469515	G	A	A	0.802599	0.0960834	0.664832	0.968913	0.0221002	0.915242	1	502	49003	-0.053006	3.3456e-06	B2_trans,A2_Trans	NON_CODING_TRANSCRIPT_INTRON_VARIANT	HIS
705	Disorders of sweat glands	dermatologic	rs9896243	NSF	17	44826056	C	G	G	1.21735	0.0859434	1.02863	1.44069	0.0221113	0.915242	1	734	48569	-0.13155	3.2234e-08	A2_Trans	CODING_TRANSCRIPT_INTRON_VARIANT	HIS
368.4	Visual field defects	sense organs	rs495828	ABO	9	136154867	G	T	T	1.14915	0.0607643	1.02013	1.29449	0.0221434	0.915242	1	1217	47599	-0.13432	6.5649e-10	A2_Trans	UPSTREAM_GENE_VARIANT	HIS
656	Other perinatal conditions of fetus or newborn	pregnancy complications	rs9268576	HLA-DRA	6	32395641	T	C	C	1.40084	0.147345	1.04947	1.86986	0.0221572	0.915242	1	250	49259	0.095134	9.9752e-07	B2_trans	INTERGENIC_VARIANT	HIS
079	Viral infection	infectious diseases	rs35508621	LZTFL1	3	45880481	T	C	C	1.31104	0.118391	1.03954	1.65345	0.0221668	0.915242	1	2681	46359	0.38931	6.0917e-89	B2_trans	CODING_TRANSCRIPT_INTRON_VARIANT	HIS
433.8	Late effects of cerebrovascular disease	circulatory system	rs111783124	LOC101928126	21	35362848	G	A	A	0.866952	0.0624241	0.767113	0.979785	0.0221887	0.915242	1	813	47656	0.13532	2.1558e-07	A2_Trans	INTERGENIC_VARIANT	HIS
433.1	Occlusion and stenosis of precerebral arteries	circulatory system	rs6869036	MGAT1	5	180223327	C	T	T	1.41692	0.152405	1.05104	1.91017	0.0222206	0.915242	1	1559	46990	0.25536	1.7578e-06	A2_Trans	FIVE_PRIME_UTR_INTRON_VARIANT	HIS
743.9	Osteopenia or other disorder of bone and cartilage	musculoskeletal	rs11234800	ME3	11	86479407	G	C	C	1.15252	0.0620791	1.02048	1.30163	0.0222212	0.915242	1	1184	47329	-0.077173	3.0702e-06	B2_trans	INTERGENIC_VARIANT	HIS
452.2	Deep vein thrombosis [DVT]	circulatory system	rs9461128	TMEM14B	6	10753875	T	C	C	0.768559	0.115128	0.613311	0.963106	0.022226	0.915242	1	537	48335	0.13046	3.4269e-06	B2_trans	CODING_TRANSCRIPT_INTRON_VARIANT	HIS
1004	NA	NA	rs72655853	SBSPON	8	73985608	A	G	G	0.697998	0.157249	0.512866	0.949958	0.0222288	0.915242	1	1024	48005	0.22523	8.3915e-07	A2_Trans	CODING_TRANSCRIPT_INTRON_VARIANT	HIS
947	Urticaria	dermatologic	rs581342	LMNA	1	156095466	T	C	C	0.831769	0.0805639	0.710275	0.974044	0.022231	0.915242	1	1462	47303	0.090245	2.6355e-07	B2_trans	CODING_TRANSCRIPT_INTRON_VARIANT	HIS
425.1	Primary/intrinsic cardiomyopathies	circulatory system	rs5023077	FBRSL1	12	133141973	T	C	C	0.900015	0.0460832	0.822288	0.98509	0.0222578	0.915242	1	732	47798	-0.090901	1.5172e-06	A2_Trans	CODING_TRANSCRIPT_INTRON_VARIANT	HIS
433	Cerebrovascular disease	circulatory system	rs6869036	MGAT1	5	180223327	C	T	T	1.21869	0.0865333	1.02857	1.44394	0.0222824	0.915242	1	2459	42424	0.25536	1.7578e-06	A2_Trans	FIVE_PRIME_UTR_INTRON_VARIANT	HIS
272.11	Hypercholesterolemia	endocrine/metabolic	rs732990	CIB4	2	26842146	C	G	G	0.951804	0.0216209	0.912313	0.993004	0.0223331	0.915242	1	3097	40841	0.056389	5.6358e-07	B2_trans	CODING_TRANSCRIPT_INTRON_VARIANT	HIS
293.1	Swelling, mass, or lump in head and neck [Space-occupying lesion, intracranial NOS]	mental disorders	rs2924480	ELF5	11	34529831	T	C	C	0.884158	0.0538908	0.795532	0.982656	0.022335	0.915242	1	1486	47372	-0.11648	2.817e-07	A2_Trans	CODING_TRANSCRIPT_INTRON_VARIANT	HIS
585.4	Chronic kidney disease, Stage I or II	genitourinary	rs7579014	BCL11A	2	60707894	G	A	A	0.882035	0.0549464	0.791982	0.982327	0.0223438	0.915242	1	830	48100	-0.05629	1.2614e-06	B2_trans	CODING_TRANSCRIPT_INTRON_VARIANT	HIS
696	Psoriasis and related disorders	dermatologic	rs34488998	NKAIN3	8	63408372	G	A	A	0.761296	0.119394	0.602456	0.962014	0.0223527	0.915242	1	728	47553	0.1355	3.4644e-06	B2_trans	CODING_TRANSCRIPT_INTRON_VARIANT	HIS
579.8	Nonspecific abnormal findings in stool contents	digestive	rs622568	SEC61G	7	54647894	A	C	C	0.827506	0.0828989	0.703409	0.973498	0.0223734	0.915242	1	1700	47493	0.11965	2.6006e-06	A2_Trans	INTERGENIC_VARIANT	HIS
426.21	First degree AV block	circulatory system	rs9268576	HLA-DRA	6	32395641	T	C	C	1.39473	0.145697	1.04826	1.85569	0.0224017	0.915242	1	486	49063	0.095134	9.9752e-07	B2_trans	INTERGENIC_VARIANT	HIS
306	Other mental disorder	mental disorders	rs13179014	SPEF2	5	35693227	A	C	C	0.943157	0.0256295	0.896949	0.991744	0.0224055	0.915242	1	5985	38273	-0.061249	6.1057e-07	B2_trans	CODING_TRANSCRIPT_INTRON_VARIANT	HIS
696.4	Psoriasis	dermatologic	rs34488998	NKAIN3	8	63408372	G	A	A	0.757354	0.121716	0.596615	0.9614	0.0224079	0.915242	1	580	47754	0.1355	3.4644e-06	B2_trans	CODING_TRANSCRIPT_INTRON_VARIANT	HIS
276.14	Hypopotassemia	endocrine/metabolic	rs8052423	SLC22A31	16	89269178	G	T	T	0.884911	0.0535569	0.796731	0.98285	0.0224327	0.915242	1	2437	45303	0.13037	1.0019e-06	A2_Trans	UPSTREAM_GENE_VARIANT	HIS
350	Abnormal movement	neurological	rs7605877	FOXI3	2	88559025	T	C	C	1.06916	0.0292926	1.00951	1.13234	0.0224339	0.915242	1	4679	38812	-0.071053	3.3369e-06	B2_trans	INTERGENIC_VARIANT	HIS
426.2	Atrioventricular [AV] block	circulatory system	rs5023077	FBRSL1	12	133141973	T	C	C	0.870458	0.0607709	0.772716	0.980565	0.0224349	0.915242	1	629	48428	-0.090901	1.5172e-06	A2_Trans	CODING_TRANSCRIPT_INTRON_VARIANT	HIS
071	Human immunodeficiency virus [HIV] disease	infectious diseases	rs8080583	KANSL1	17	44162597	C	A	A	1.17558	0.0708595	1.02314	1.35072	0.0224419	0.915242	1	113	49026	-0.12662	2.0785e-08	A2_Trans	CODING_TRANSCRIPT_INTRON_VARIANT	HIS
695.8	Other specified erythematous conditions	dermatologic	rs9497053	UTRN	6	145026256	G	A	A	1.1911	0.0766198	1.02501	1.3841	0.0224651	0.915242	1	807	48567	-0.064841	1.0064e-06	B2_trans	CODING_TRANSCRIPT_INTRON_VARIANT	HIS
352.2	Facial nerve disorders [CN7]	neurological	rs111837807	CCHCR1	6	31121232	T	C	C	1.18866	0.0757251	1.02471	1.37884	0.0224717	0.915242	1	457	48591	0.20363	2.152e-11	A2_Trans,B2_trans	CODING_TRANSCRIPT_INTRON_VARIANT	HIS
189	Cancer of urinary organs (incl. kidney and bladder)	neoplasms	rs12660421	FOXP4-AS1	6	41488378	G	A	A	1.14269	0.0584468	1.01901	1.28138	0.0224771	0.915242	1	335	48361	0.35506	1.1424e-09	A2_Trans	DOWNSTREAM_GENE_VARIANT	HIS
789	Nausea and vomiting	symptoms	rs9896243	NSF	17	44826056	C	G	G	0.916085	0.0384047	0.849661	0.987702	0.022479	0.915242	1	4557	42262	-0.13155	3.2234e-08	A2_Trans	CODING_TRANSCRIPT_INTRON_VARIANT	HIS
315	Develomental delays and disorders	mental disorders	rs11702230	LOC101928126	21	35377591	C	T	T	1.32674	0.123886	1.04072	1.69137	0.022481	0.915242	1	591	48901	0.099731	3.223e-09	B2_trans	INTERGENIC_VARIANT	HIS
562.2	Diverticulitis	digestive	rs8052423	SLC22A31	16	89269178	G	T	T	0.848353	0.0720704	0.736597	0.977064	0.0224941	0.915242	1	1053	47612	0.13037	1.0019e-06	A2_Trans	UPSTREAM_GENE_VARIANT	HIS
830	Dislocation	injuries & poisonings	rs7560588	BCL11A	2	60727416	G	A	A	1.10569	0.0440302	1.01427	1.20535	0.0225008	0.915242	1	1737	45755	-0.12371	2.3396e-07	A2_Trans	CODING_TRANSCRIPT_INTRON_VARIANT	HIS
627.2	Symptomatic menopause	genitourinary	rs10774671	OAS1	12	113357193	G	A	A	1.20422	0.0814455	1.02655	1.41265	0.0225065	0.915242	1	384	48766	0.12569	3.6032e-11	A2_Trans	SPLICE_ACCEPTOR_VARIANT	HIS
300.9	Posttraumatic stress disorder	mental disorders	rs60305836	CDH8	16	61709381	A	C	C	0.95255	0.0213062	0.913591	0.99317	0.0225123	0.915242	1	2340	29116	0.086719	1.1846e-06	B2_trans	CODING_TRANSCRIPT_INTRON_VARIANT	HIS
574.11	Cholelithiasis with acute cholecystitis	digestive	rs2924480	ELF5	11	34529831	T	C	C	1.27062	0.10499	1.0343	1.56093	0.0225351	0.915242	1	368	49150	-0.11648	2.817e-07	A2_Trans	CODING_TRANSCRIPT_INTRON_VARIANT	HIS
367.1	Myopia	sense organs	rs62200027	CASC20	20	6469515	G	A	A	0.956469	0.0195161	0.920574	0.993763	0.0225757	0.915242	1	6353	36083	-0.053006	3.3456e-06	B2_trans,A2_Trans	NON_CODING_TRANSCRIPT_INTRON_VARIANT	HIS
513	Respiratory abnormalities	respiratory	rs12259804	PLEKHS1	10	115573378	T	C	C	0.632959	0.200553	0.427233	0.93775	0.0225817	0.915242	1	1726	47053	-0.27547	4.8674e-08	A2_Trans	INTERGENIC_VARIANT	HIS
536	Disorders of function of stomach	digestive	rs9501257	HLA-DPB1	6	33055355	A	G	G	0.87484	0.0586386	0.779857	0.98139	0.0225889	0.915242	1	2233	45856	0.17269	4.1339e-08	A2_Trans	THREE_PRIME_UTR_EXON_VARIANT	HIS
288.11	Neutropenia	hematopoietic	rs1453205	LOC101928196	2	19901073	C	T	T	1.21488	0.0853601	1.02772	1.43612	0.0225906	0.915242	1	291	49162	0.096992	3.6368e-06	A2_Trans	INTERGENIC_VARIANT	HIS
496.1	Emphysema	respiratory	rs1250993	LOC101929525	10	81399565	C	G	G	0.818447	0.0878643	0.68897	0.972257	0.0225972	0.915242	1	506	48916	0.12403	5.3767e-08	A2_Trans	INTERGENIC_VARIANT	HIS
588.2	Secondary hyperparathyroidism (of renal origin)	genitourinary	rs11085727	TYK2	19	10466123	C	T	T	1.15277	0.0623504	1.02016	1.30261	0.0226008	0.915242	1	236	48860	0.17253	2.3333e-18	A2_Trans,B2_trans	CODING_TRANSCRIPT_INTRON_VARIANT	HIS
578	Gastrointestinal hemorrhage	digestive	rs55654108	PDCL3P4	3	101425703	A	G	G	1.05561	0.023737	1.00762	1.10588	0.0226104	0.915242	1	3917	40166	-0.05662	1.0636e-06	B2_trans	INTERGENIC_VARIANT	HIS
735.1	Flat foot	musculoskeletal	rs13050728	IFNAR2	21	34615210	T	C	C	1.08083	0.034096	1.01096	1.15553	0.0226225	0.915242	1	1727	46011	-0.10657	4.0686e-21	B2_trans,A2_Trans	CODING_TRANSCRIPT_INTRON_VARIANT	HIS
386	Vertiginous syndromes and other disorders of vestibular system	sense organs	rs1405655	NR1H2	19	50882619	T	C	C	0.919573	0.0367785	0.855619	0.988308	0.0226231	0.915242	1	2025	45962	0.075181	1.1208e-11	B2_trans,A2_Trans	CODING_TRANSCRIPT_INTRON_VARIANT	HIS
288.1	Decreased white blood cell count	hematopoietic	rs495828	ABO	9	136154867	G	T	T	1.1998	0.0799164	1.02585	1.40325	0.0226475	0.915242	1	568	48672	-0.13432	6.5649e-10	A2_Trans	UPSTREAM_GENE_VARIANT	HIS
244.4	Hypothyroidism NOS	endocrine/metabolic	rs5023077	FBRSL1	12	133141973	T	C	C	1.06091	0.025944	1.00832	1.11626	0.022655	0.915242	1	961	44309	-0.090901	1.5172e-06	A2_Trans	CODING_TRANSCRIPT_INTRON_VARIANT	HIS
300	Anxiety disorders	mental disorders	rs581342	LMNA	1	156095466	T	C	C	1.05577	0.0238125	1.00763	1.10622	0.0226566	0.915242	1	3527	19620	0.090245	2.6355e-07	B2_trans	CODING_TRANSCRIPT_INTRON_VARIANT	HIS
300.8	Acute reaction to stress	mental disorders	rs55654108	PDCL3P4	3	101425703	A	G	G	1.17944	0.0724127	1.02338	1.35929	0.02266	0.915242	1	1217	48050	-0.05662	1.0636e-06	B2_trans	INTERGENIC_VARIANT	HIS
721.1	Spondylosis without myelopathy	musculoskeletal	rs111837807	CCHCR1	6	31121232	T	C	C	0.931528	0.0311219	0.876405	0.990118	0.0226622	0.915242	1	4163	39580	0.20363	2.152e-11	A2_Trans,B2_trans	CODING_TRANSCRIPT_INTRON_VARIANT	HIS
611.3	Lump or mass in breast	genitourinary	rs581342	LMNA	1	156095466	T	C	C	1.22822	0.0902074	1.02918	1.46575	0.0226801	0.915242	1	731	48351	0.090245	2.6355e-07	B2_trans	CODING_TRANSCRIPT_INTRON_VARIANT	HIS
600	Hyperplasia of prostate	genitourinary	rs55654108	PDCL3P4	3	101425703	A	G	G	0.952465	0.0213758	0.913385	0.993217	0.0227038	0.915242	1	3124	35931	-0.05662	1.0636e-06	B2_trans	INTERGENIC_VARIANT	HIS
770	Myalgia and myositis unspecified	symptoms	rs13050728	IFNAR2	21	34615210	T	C	C	0.939874	0.0272178	0.891049	0.991374	0.0227106	0.915242	1	3149	43338	-0.10657	4.0686e-21	B2_trans,A2_Trans	CODING_TRANSCRIPT_INTRON_VARIANT	HIS
425.1	Primary/intrinsic cardiomyopathies	circulatory system	rs7605877	FOXI3	2	88559025	T	C	C	1.14247	0.0584643	1.01878	1.28118	0.0227149	0.915242	1	732	47798	-0.071053	3.3369e-06	B2_trans	INTERGENIC_VARIANT	HIS
380.4	Impacted cerumen	sense organs	rs72655853	SBSPON	8	73985608	A	G	G	0.865921	0.0631948	0.765044	0.980098	0.0227226	0.915242	1	3973	41847	0.22523	8.3915e-07	A2_Trans	CODING_TRANSCRIPT_INTRON_VARIANT	HIS
560.4	Other intestinal obstruction	digestive	rs6869036	MGAT1	5	180223327	C	T	T	0.428044	0.372518	0.206253	0.888334	0.0227373	0.915242	1	415	48845	0.25536	1.7578e-06	A2_Trans	FIVE_PRIME_UTR_INTRON_VARIANT	HIS
315	Develomental delays and disorders	mental disorders	rs111783124	LOC101928126	21	35362848	G	A	A	1.31002	0.118568	1.03837	1.65273	0.0227547	0.915242	1	591	48901	0.13532	2.1558e-07	A2_Trans	INTERGENIC_VARIANT	HIS
367.2	Astigmatism	sense organs	rs8080583	KANSL1	17	44162597	C	A	A	1.04979	0.0213335	1.0068	1.09461	0.0227561	0.915242	1	7586	31738	-0.12662	2.0785e-08	A2_Trans	CODING_TRANSCRIPT_INTRON_VARIANT	HIS
835	Internal derangement of knee	injuries & poisonings	rs72655853	SBSPON	8	73985608	A	G	G	1.14271	0.0585806	1.01876	1.28174	0.0227704	0.915242	1	2362	43844	0.22523	8.3915e-07	A2_Trans	CODING_TRANSCRIPT_INTRON_VARIANT	HIS
348	Other conditions of brain	neurological	rs505922	ABO	9	136149229	T	C	C	0.866685	0.0628298	0.766268	0.980262	0.0227713	0.915242	1	824	48196	-0.099884	2.0889e-20	B2_trans	CODING_TRANSCRIPT_INTRON_VARIANT	HIS
577.3	Cyst and pseudocyst of pancreas	digestive	rs766826	ELF5	11	34528766	C	T	T	1.27523	0.106774	1.03444	1.57208	0.0227837	0.915242	1	133	49407	-0.082134	1.155e-11	B2_trans	CODING_TRANSCRIPT_INTRON_VARIANT	HIS
362.26	Macular puckering of retina	sense organs	rs11085727	TYK2	19	10466123	C	T	T	0.901371	0.0456072	0.824295	0.985654	0.0227981	0.915242	1	1043	47289	0.17253	2.3333e-18	A2_Trans,B2_trans	CODING_TRANSCRIPT_INTRON_VARIANT	HIS
371.2	Conjunctivitis, noninfectious	sense organs	rs12567716	FOXD2	1	48197570	T	C	C	0.852519	0.0700874	0.743097	0.978054	0.0228114	0.915242	1	2026	46459	-0.090753	1.4878e-06	B2_trans	INTERGENIC_VARIANT	HIS
740.11	Osteoarthrosis, localized, primary	musculoskeletal	rs9367106	LOC100505711	6	41483390	G	C	C	0.940961	0.0267329	0.892929	0.991578	0.0228258	0.915242	1	3827	39165	0.20225	3.4038e-11	B2_trans	INTERGENIC_VARIANT	HIS
430	Intracranial hemorrhage	circulatory system	rs3746539	PTPRT	20	40702071	G	A	A	0.855128	0.0687531	0.747323	0.978485	0.0228273	0.915242	1	243	49046	0.05405	1.7723e-06	B2_trans	THREE_PRIME_UTR_EXON_VARIANT	HIS
594.3	Calculus of ureter	genitourinary	rs61667602	CRHR1	17	43785349	T	C	C	1.16041	0.0653587	1.02089	1.319	0.0228316	0.915242	1	590	48388	-0.093554	9.1279e-12	B2_trans	FIVE_PRIME_UTR_INTRON_VARIANT	HIS
506	Empyema and pneumothorax	respiratory	rs111837807	CCHCR1	6	31121232	T	C	C	1.36255	0.135912	1.04391	1.77845	0.0228362	0.915242	1	244	49313	0.20363	2.152e-11	A2_Trans,B2_trans	CODING_TRANSCRIPT_INTRON_VARIANT	HIS
426.91	Cardiac pacemaker in situ	circulatory system	rs622568	SEC61G	7	54647894	A	C	C	0.850037	0.0713816	0.739056	0.977682	0.0228366	0.915242	1	271	48678	0.11965	2.6006e-06	A2_Trans	INTERGENIC_VARIANT	HIS
444	Arterial embolism and thrombosis	circulatory system	rs10129899	LINC00637	14	104330432	C	A	A	0.788485	0.104416	0.64256	0.967548	0.0228513	0.915242	1	318	49234	-0.057002	2.1916e-06	B2_trans	INTERGENIC_VARIANT	HIS
300.8	Acute reaction to stress	mental disorders	rs12259804	PLEKHS1	10	115573378	T	C	C	1.54473	0.19107	1.06222	2.24642	0.0228548	0.915242	1	1217	48050	-0.27547	4.8674e-08	A2_Trans	INTERGENIC_VARIANT	HIS
425.1	Primary/intrinsic cardiomyopathies	circulatory system	rs505922	ABO	9	136149229	T	C	C	1.11051	0.0460654	1.01464	1.21544	0.022879	0.915242	1	732	47798	-0.099884	2.0889e-20	B2_trans	CODING_TRANSCRIPT_INTRON_VARIANT	HIS
561	Symptoms involving digestive system	digestive	rs1453205	LOC101928196	2	19901073	C	T	T	1.0486	0.0208561	1.0066	1.09235	0.0228805	0.915242	1	5622	38340	0.096992	3.6368e-06	A2_Trans	INTERGENIC_VARIANT	HIS
187	Cancer of other male genital organs	neoplasms	rs2277732	DPP9	19	4723670	C	A	A	1.26998	0.105041	1.03368	1.5603	0.022886	0.915242	1	215	49289	0.11697	6.1912e-22	B2_trans,A2_Trans	FIVE_PRIME_UTR_INTRON_VARIANT	HIS
427.8	Sinoatrial node dysfunction (Bradycardia)	circulatory system	rs55654108	PDCL3P4	3	101425703	A	G	G	1.25033	0.0981922	1.03144	1.51567	0.0228943	0.915242	1	313	49181	-0.05662	1.0636e-06	B2_trans	INTERGENIC_VARIANT	HIS
457	Encounter for long-term (current) use of anticoagulants, antithrombotics, aspirin	circulatory system	rs467843	TRAPPC13	5	64945715	A	G	G	0.852193	0.0703062	0.742495	0.978099	0.0229101	0.915242	1	1078	48206	-0.089724	1.7259e-06	A2_Trans	CODING_TRANSCRIPT_INTRON_VARIANT	HIS
740.3	Osteoarthrosis involving more than one site, but not specified as generalized	musculoskeletal	rs11085727	TYK2	19	10466123	C	T	T	1.25134	0.0985693	1.03151	1.51802	0.0229242	0.915242	1	522	48987	0.17253	2.3333e-18	A2_Trans,B2_trans	CODING_TRANSCRIPT_INTRON_VARIANT	HIS
960	Poisoning by antibiotics	injuries & poisonings	rs72711165	TMEM65	8	125336564	T	C	C	2.18425	0.343477	1.11412	4.28222	0.0229303	0.915242	1	526	49024	0.18279	6.0907e-07	B2_trans	CODING_TRANSCRIPT_INTRON_VARIANT	HIS
291	Other specified nonpsychotic and/or transient mental disorders	mental disorders	rs3746539	PTPRT	20	40702071	G	A	A	1.10922	0.0455812	1.01442	1.21288	0.0229601	0.915242	1	1566	47117	0.05405	1.7723e-06	B2_trans	THREE_PRIME_UTR_EXON_VARIANT	HIS
577.3	Cyst and pseudocyst of pancreas	digestive	rs1250993	LOC101929525	10	81399565	C	G	G	0.78063	0.108903	0.630589	0.966371	0.0229615	0.915242	1	133	49407	0.12403	5.3767e-08	A2_Trans	INTERGENIC_VARIANT	HIS
526.4	Temporomandibular joint disorders	digestive	rs147812915	KAT7	17	47858295	C	T	T	0.778786	0.109945	0.627817	0.966058	0.0229635	0.915242	1	1537	47372	0.23438	1.0943e-07	A2_Trans	INTERGENIC_VARIANT	HIS
071.1	HIV infection, symptomatic	infectious diseases	rs8080583	KANSL1	17	44162597	C	A	A	1.17684	0.0716151	1.02273	1.35418	0.0229809	0.915242	1	77	49075	-0.12662	2.0785e-08	A2_Trans	CODING_TRANSCRIPT_INTRON_VARIANT	HIS
369	Infection of the eye	sense organs	rs1405655	NR1H2	19	50882619	T	C	C	1.08477	0.0357889	1.01128	1.16359	0.0229959	0.915242	1	3373	44566	0.075181	1.1208e-11	B2_trans,A2_Trans	CODING_TRANSCRIPT_INTRON_VARIANT	HIS
281.1	Megaloblastic anemia	hematopoietic	rs35508621	LZTFL1	3	45880481	T	C	C	1.24019	0.0947094	1.03008	1.49316	0.0230319	0.915242	1	798	47809	0.38931	6.0917e-89	B2_trans	CODING_TRANSCRIPT_INTRON_VARIANT	HIS
276.14	Hypopotassemia	endocrine/metabolic	rs9268576	HLA-DRA	6	32395641	T	C	C	1.12693	0.0525903	1.01656	1.24929	0.0230707	0.915242	1	2437	45303	0.095134	9.9752e-07	B2_trans	INTERGENIC_VARIANT	HIS
041.2	Streptococcus infection	infectious diseases	rs76073397	MIR548H2	16	11386452	T	C	C	1.45099	0.163826	1.05248	2.00038	0.0230752	0.915242	1	733	48720	0.14454	9.6663e-07	A2_Trans,B2_trans	INTERGENIC_VARIANT	HIS
292.3	Memory loss	mental disorders	rs75505823	LRP1	12	57540956	G	T	T	0.718104	0.145743	0.539673	0.955529	0.0230812	0.915242	1	1682	46519	-0.20852	3.0745e-06	A2_Trans	CODING_TRANSCRIPT_INTRON_VARIANT	HIS
741.3	Difficulty in walking	musculoskeletal	rs7605877	FOXI3	2	88559025	T	C	C	0.877638	0.0574475	0.784181	0.982234	0.0230861	0.915242	1	1613	46640	-0.071053	3.3369e-06	B2_trans	INTERGENIC_VARIANT	HIS
586.4	Stricture/obstruction of ureter	genitourinary	rs78313563	ESS2	22	19136365	G	A	A	1.87854	0.277548	1.09036	3.23645	0.0231074	0.915242	1	431	49095	0.40873	6.5914e-07	A2_Trans	UPSTREAM_GENE_VARIANT	HIS
274.21	Chondrocalcinosis	endocrine/metabolic	rs11234800	ME3	11	86479407	G	C	C	1.35902	0.135039	1.04299	1.7708	0.0231075	0.915242	1	280	49257	-0.077173	3.0702e-06	B2_trans	INTERGENIC_VARIANT	HIS
625	Pain and other symptoms associated with female genital organs	genitourinary	rs13179014	SPEF2	5	35693227	A	C	C	0.817897	0.0884903	0.687663	0.972796	0.0231078	0.915242	1	536	48746	-0.061249	6.1057e-07	B2_trans	CODING_TRANSCRIPT_INTRON_VARIANT	HIS
433.2	Occlusion of cerebral arteries	circulatory system	rs34488998	NKAIN3	8	63408372	G	A	A	1.23452	0.0927449	1.02933	1.48061	0.0231098	0.915242	1	853	47180	0.1355	3.4644e-06	B2_trans	CODING_TRANSCRIPT_INTRON_VARIANT	HIS
041	Bacterial infection NOS	infectious diseases	rs117169628	SLC22A31	16	89262657	G	A	A	0.898404	0.0471653	0.819076	0.985414	0.0231171	0.915242	1	3358	43283	0.081201	5.77e-07	B2_trans	SYNONYMOUS_VARIANT	HIS
710.11	Acute osteomyelitis	musculoskeletal	rs9367106	LOC100505711	6	41483390	G	C	C	0.80923	0.0932079	0.674114	0.971428	0.0231488	0.915242	1	228	49078	0.20225	3.4038e-11	B2_trans	INTERGENIC_VARIANT	HIS
601.11	Acute prostatitis	genitourinary	rs7579014	BCL11A	2	60707894	G	A	A	1.25807	0.101113	1.0319	1.53382	0.0231749	0.915242	1	612	48915	-0.05629	1.2614e-06	B2_trans	CODING_TRANSCRIPT_INTRON_VARIANT	HIS
429.3	Symptoms involving cardiovascular system	circulatory system	rs111783124	LOC101928126	21	35362848	G	A	A	1.32654	0.124477	1.03935	1.69307	0.0232039	0.915242	1	1015	48501	0.13532	2.1558e-07	A2_Trans	INTERGENIC_VARIANT	HIS
041	Bacterial infection NOS	infectious diseases	rs8052423	SLC22A31	16	89269178	G	T	T	0.906793	0.0431007	0.833337	0.986724	0.023204	0.915242	1	3358	43283	0.13037	1.0019e-06	A2_Trans	UPSTREAM_GENE_VARIANT	HIS
737.3	Kyphoscoliosis and scoliosis	musculoskeletal	rs505922	ABO	9	136149229	T	C	C	0.785813	0.106212	0.638134	0.967668	0.0232439	0.915242	1	576	48921	-0.099884	2.0889e-20	B2_trans	CODING_TRANSCRIPT_INTRON_VARIANT	HIS
619	Noninflammatory female genital disorders	genitourinary	rs766826	ELF5	11	34528766	C	T	T	0.843266	0.0751183	0.727819	0.977024	0.0232444	0.915242	1	679	48533	-0.082134	1.155e-11	B2_trans	CODING_TRANSCRIPT_INTRON_VARIANT	HIS
724.1	Disorders of sacrum	musculoskeletal	rs3746539	PTPRT	20	40702071	G	A	A	0.838101	0.0778269	0.719532	0.976209	0.0232473	0.915242	1	462	48932	0.05405	1.7723e-06	B2_trans	THREE_PRIME_UTR_EXON_VARIANT	HIS
078	Viral warts & HPV	infectious diseases	rs9268576	HLA-DRA	6	32395641	T	C	C	0.880167	0.0562546	0.788281	0.982764	0.0232666	0.915242	1	2073	45546	0.095134	9.9752e-07	B2_trans	INTERGENIC_VARIANT	HIS
300.3	Obsessive-compulsive disorders	mental disorders	rs9896243	NSF	17	44826056	C	G	G	0.800686	0.0979763	0.660792	0.970196	0.0232817	0.915242	1	298	48992	-0.13155	3.2234e-08	A2_Trans	CODING_TRANSCRIPT_INTRON_VARIANT	HIS
525.1	Loss of teeth or edentulism	digestive	rs13179014	SPEF2	5	35693227	A	C	C	0.947367	0.0238346	0.904128	0.992673	0.023298	0.915242	1	2102	41190	-0.061249	6.1057e-07	B2_trans	CODING_TRANSCRIPT_INTRON_VARIANT	HIS
1010	NA	NA	rs147812915	KAT7	17	47858295	C	T	T	0.879195	0.0567678	0.786619	0.982666	0.0233298	0.915242	1	3311	2821	0.23438	1.0943e-07	A2_Trans	INTERGENIC_VARIANT	HIS
402	NA	NA	rs12809318	FBRSL1	12	133140840	T	C	C	1.07549	0.0320888	1.00993	1.1453	0.0233328	0.915242	1	4241	42730	-0.062781	9.5289e-09	B2_trans	CODING_TRANSCRIPT_INTRON_VARIANT	HIS
710.12	Chronic osteomyelitis	musculoskeletal	rs9367106	LOC100505711	6	41483390	G	C	C	0.812823	0.091409	0.679498	0.972307	0.023378	0.915242	1	242	49040	0.20225	3.4038e-11	B2_trans	INTERGENIC_VARIANT	HIS
509.1	Respiratory failure	respiratory	rs7671107	LOC101929161	4	25449225	G	A	A	1.10818	0.0453126	1.01401	1.2111	0.023396	0.915242	1	919	47397	-0.064456	1.0803e-06	B2_trans	INTERGENIC_VARIANT	HIS
302.1	Decreased libido	mental disorders	rs75505823	LRP1	12	57540956	G	T	T	1.68155	0.229282	1.07286	2.63557	0.0234081	0.915242	1	653	48813	-0.20852	3.0745e-06	A2_Trans	CODING_TRANSCRIPT_INTRON_VARIANT	HIS
555.2	Ulcerative colitis	digestive	rs35508621	LZTFL1	3	45880481	T	C	C	0.616045	0.213736	0.40521	0.93658	0.0234201	0.915242	1	387	48971	0.38931	6.0917e-89	B2_trans	CODING_TRANSCRIPT_INTRON_VARIANT	HIS
599.3	Dysuria	genitourinary	rs8080583	KANSL1	17	44162597	C	A	A	0.869982	0.061453	0.771261	0.98134	0.0234217	0.915242	1	2421	46385	-0.12662	2.0785e-08	A2_Trans	CODING_TRANSCRIPT_INTRON_VARIANT	HIS
301.2	Antisocial/borderline personality disorder	mental disorders	rs10129899	LINC00637	14	104330432	C	A	A	0.890145	0.0513482	0.804921	0.984393	0.0234328	0.915242	1	557	48286	-0.057002	2.1916e-06	B2_trans	INTERGENIC_VARIANT	HIS
210	Benign neoplasm of lip, oral cavity, and pharynx	neoplasms	rs75505823	LRP1	12	57540956	G	T	T	0.263887	0.587896	0.083368	0.835288	0.023445	0.915242	1	448	49087	-0.20852	3.0745e-06	A2_Trans	CODING_TRANSCRIPT_INTRON_VARIANT	HIS
949	Allergies, other	injuries & poisonings	rs1250993	LOC101929525	10	81399565	C	G	G	1.10367	0.0435345	1.01341	1.20198	0.0234566	0.915242	1	2444	45940	0.12403	5.3767e-08	A2_Trans	INTERGENIC_VARIANT	HIS
531.2	Gastric ulcer	digestive	rs35154152	THBS3	1	155172725	T	C	C	0.681469	0.169308	0.489025	0.949646	0.0235052	0.915242	1	536	48916	-0.20528	2.3574e-11	A2_Trans	SYNONYMOUS_VARIANT	HIS
799	NA	NA	rs11085727	TYK2	19	10466123	C	T	T	0.898545	0.0472321	0.819098	0.985698	0.0235155	0.915242	1	912	47545	0.17253	2.3333e-18	A2_Trans,B2_trans	CODING_TRANSCRIPT_INTRON_VARIANT	HIS
411.4	Coronary atherosclerosis	circulatory system	rs8080583	KANSL1	17	44162597	C	A	A	1.05704	0.0244919	1.0075	1.10902	0.0235169	0.915242	1	2245	39947	-0.12662	2.0785e-08	A2_Trans	CODING_TRANSCRIPT_INTRON_VARIANT	HIS
249	Secondary diabetes mellitus	endocrine/metabolic	rs721917	SFTPD	10	81706324	A	G	G	0.88877	0.0520675	0.802545	0.984259	0.0235315	0.915242	1	1232	47741	0.055247	2.0819e-07	B2_trans	SYNONYMOUS_VARIANT	HIS
041.12	Methicillin resistant Staphylococcus aureus	infectious diseases	rs60305836	CDH8	16	61709381	A	C	C	0.723927	0.14269	0.547315	0.95753	0.0235677	0.915242	1	528	48930	0.086719	1.1846e-06	B2_trans	CODING_TRANSCRIPT_INTRON_VARIANT	HIS
522	Diseases of pulp and periapical tissues	digestive	rs6869036	MGAT1	5	180223327	C	T	T	1.25438	0.100115	1.03089	1.52633	0.0235846	0.915242	1	2435	44257	0.25536	1.7578e-06	A2_Trans	FIVE_PRIME_UTR_INTRON_VARIANT	HIS
350.1	Abnormal involuntary movements	neurological	rs12567716	FOXD2	1	48197570	T	C	C	0.857504	0.0679093	0.75064	0.979582	0.0235899	0.915242	1	1829	46626	-0.090753	1.4878e-06	B2_trans	INTERGENIC_VARIANT	HIS
429	Ill-defined descriptions and complications of heart disease	circulatory system	rs5023077	FBRSL1	12	133141973	T	C	C	0.870664	0.0611819	0.772276	0.981587	0.0235911	0.915242	1	2039	47044	-0.090901	1.5172e-06	A2_Trans	CODING_TRANSCRIPT_INTRON_VARIANT	HIS
772.4	Rhabdomyolysis	symptoms	rs7089827	TFAM	10	60157611	C	T	T	0.709002	0.151926	0.526415	0.954919	0.0235992	0.915242	1	293	49214	-0.14471	2.0338e-06	A2_Trans	THREE_PRIME_UTR_EXON_VARIANT	HIS
803.1	Fracture of humerus	injuries & poisonings	rs11234800	ME3	11	86479407	G	C	C	1.30283	0.116898	1.03606	1.6383	0.0236364	0.915242	1	164	49294	-0.077173	3.0702e-06	B2_trans	INTERGENIC_VARIANT	HIS
614.52	Vaginitis and vulvovaginitis	genitourinary	rs9461128	TMEM14B	6	10753875	T	C	C	0.758464	0.122193	0.596932	0.963708	0.023667	0.915242	1	781	48233	0.13046	3.4269e-06	B2_trans	CODING_TRANSCRIPT_INTRON_VARIANT	HIS
426.32	Left bundle branch block	circulatory system	rs721917	SFTPD	10	81706324	A	G	G	0.812382	0.091854	0.678538	0.972627	0.0236898	0.915242	1	411	49092	0.055247	2.0819e-07	B2_trans	SYNONYMOUS_VARIANT	HIS
1010.3	NA	NA	rs1405655	NR1H2	19	50882619	T	C	C	1.03598	0.0156303	1.00473	1.06821	0.0237107	0.915242	1	9446	23350	0.075181	1.1208e-11	B2_trans,A2_Trans	CODING_TRANSCRIPT_INTRON_VARIANT	HIS
378	Strabismus and other disorders of binocular eye movements	sense organs	rs72655853	SBSPON	8	73985608	A	G	G	0.786677	0.106087	0.638991	0.968497	0.023716	0.915242	1	1061	47273	0.22523	8.3915e-07	A2_Trans	CODING_TRANSCRIPT_INTRON_VARIANT	HIS
278.1	Obesity	endocrine/metabolic	rs7560588	BCL11A	2	60727416	G	A	A	0.954895	0.0204068	0.917456	0.993862	0.0237165	0.915242	1	4121	24566	-0.12371	2.3396e-07	A2_Trans	CODING_TRANSCRIPT_INTRON_VARIANT	HIS
514.2	Solitary pulmonary nodule	respiratory	rs766826	ELF5	11	34528766	C	T	T	0.900532	0.0463251	0.82237	0.986123	0.0237216	0.915242	1	1264	47251	-0.082134	1.155e-11	B2_trans	CODING_TRANSCRIPT_INTRON_VARIANT	HIS
433.8	Late effects of cerebrovascular disease	circulatory system	rs581342	LMNA	1	156095466	T	C	C	1.16	0.0656314	1.01998	1.31924	0.0237331	0.915242	1	813	47656	0.090245	2.6355e-07	B2_trans	CODING_TRANSCRIPT_INTRON_VARIANT	HIS
378	Strabismus and other disorders of binocular eye movements	sense organs	rs67959919	LZTFL1	3	45871908	G	A	A	0.794647	0.101643	0.651112	0.969825	0.0237339	0.915242	1	1061	47273	0.59355	1.6043e-80	A2_Trans	CODING_TRANSCRIPT_INTRON_VARIANT	HIS
215	Other benign neoplasm of connective and other soft tissue	neoplasms	rs9268576	HLA-DRA	6	32395641	T	C	C	0.656061	0.186409	0.455274	0.945401	0.0237493	0.915242	1	582	48941	0.095134	9.9752e-07	B2_trans	INTERGENIC_VARIANT	HIS
426.7	Abnormal electrocardiogram [ECG] [EKG]	circulatory system	rs915823	TMPRSS2	21	42851454	A	C	C	0.891033	0.0510251	0.806234	0.984751	0.0237524	0.915242	1	3580	44100	-0.066039	1.6687e-06	B2_trans	CODING_TRANSCRIPT_INTRON_VARIANT	HIS
870.3	Other open wound of head and face	injuries & poisonings	rs13050728	IFNAR2	21	34615210	T	C	C	1.24763	0.0978551	1.02989	1.5114	0.0237647	0.915242	1	830	48689	-0.10657	4.0686e-21	B2_trans,A2_Trans	CODING_TRANSCRIPT_INTRON_VARIANT	HIS
426.92	Cardiac defibrillator in situ	circulatory system	rs61667602	CRHR1	17	43785349	T	C	C	1.1851	0.075119	1.02285	1.37308	0.0237738	0.915242	1	150	49022	-0.093554	9.1279e-12	B2_trans	FIVE_PRIME_UTR_INTRON_VARIANT	HIS
155	Cancer of liver and intrahepatic bile duct	neoplasms	rs111837807	CCHCR1	6	31121232	T	C	C	0.794671	0.101666	0.651102	0.969897	0.0237838	0.915242	1	144	49091	0.20363	2.152e-11	A2_Trans,B2_trans	CODING_TRANSCRIPT_INTRON_VARIANT	HIS
250.25	Diabetes type 2 with peripheral circulatory disorders	endocrine/metabolic	rs55654108	PDCL3P4	3	101425703	A	G	G	1.13478	0.0559426	1.01693	1.26628	0.0238134	0.915242	1	921	47954	-0.05662	1.0636e-06	B2_trans	INTERGENIC_VARIANT	HIS
296.22	Major depressive disorder	mental disorders	rs111837807	CCHCR1	6	31121232	T	C	C	1.04851	0.0209587	1.00631	1.09247	0.0238202	0.915242	1	3681	26958	0.20363	2.152e-11	A2_Trans,B2_trans	CODING_TRANSCRIPT_INTRON_VARIANT	HIS
735.1	Flat foot	musculoskeletal	rs7560588	BCL11A	2	60727416	G	A	A	0.894473	0.0493459	0.812015	0.985305	0.023823	0.915242	1	1727	46011	-0.12371	2.3396e-07	A2_Trans	CODING_TRANSCRIPT_INTRON_VARIANT	HIS
447	Other disorders of arteries and arterioles	circulatory system	rs7960611	CLEC1A	12	10230416	G	A	A	1.23272	0.0925927	1.02813	1.47801	0.0238477	0.915242	1	617	48829	-0.1584	3.3086e-07	A2_Trans	CODING_TRANSCRIPT_INTRON_VARIANT	HIS
428.2	Heart failure NOS	circulatory system	rs9268576	HLA-DRA	6	32395641	T	C	C	0.68982	0.164357	0.499845	0.951999	0.0238673	0.915242	1	473	49004	0.095134	9.9752e-07	B2_trans	INTERGENIC_VARIANT	HIS
627	Menopausal and postmenopausal disorders	genitourinary	rs75505823	LRP1	12	57540956	G	T	T	0.584592	0.237713	0.366869	0.931526	0.0239235	0.915242	1	445	48338	-0.20852	3.0745e-06	A2_Trans	CODING_TRANSCRIPT_INTRON_VARIANT	HIS
594.1	Calculus of kidney	genitourinary	rs8052423	SLC22A31	16	89269178	G	T	T	1.09965	0.0420644	1.01262	1.19415	0.023933	0.915242	1	1524	45486	0.13037	1.0019e-06	A2_Trans	UPSTREAM_GENE_VARIANT	HIS
250.3	Insulin pump user	endocrine/metabolic	rs9497053	UTRN	6	145026256	G	A	A	1.09267	0.0392516	1.01176	1.18005	0.0239588	0.915242	1	1218	47012	-0.064841	1.0064e-06	B2_trans	CODING_TRANSCRIPT_INTRON_VARIANT	HIS
153.3	Malignant neoplasm of rectum, rectosigmoid junction, and anus	neoplasms	rs5023077	FBRSL1	12	133141973	T	C	C	0.802071	0.0977022	0.66229	0.971352	0.0239794	0.915242	1	157	49345	-0.090901	1.5172e-06	A2_Trans	CODING_TRANSCRIPT_INTRON_VARIANT	HIS
627.3	Postmenopausal atrophic vaginitis	genitourinary	rs9896243	NSF	17	44826056	C	G	G	0.689298	0.164841	0.498993	0.952181	0.0239943	0.915242	1	203	49358	-0.13155	3.2234e-08	A2_Trans	CODING_TRANSCRIPT_INTRON_VARIANT	HIS
585.34	Chronic Kidney Disease, Stage IV	genitourinary	rs13179014	SPEF2	5	35693227	A	C	C	1.12559	0.0524239	1.01568	1.24739	0.0240257	0.915242	1	293	48371	-0.061249	6.1057e-07	B2_trans	CODING_TRANSCRIPT_INTRON_VARIANT	HIS
362.2	Degeneration of macula and posterior pole of retina	sense organs	rs13179014	SPEF2	5	35693227	A	C	C	1.07377	0.0315428	1.0094	1.14225	0.0240385	0.915242	1	2106	44118	-0.061249	6.1057e-07	B2_trans	CODING_TRANSCRIPT_INTRON_VARIANT	HIS
801	Fracture of ankle and foot	injuries & poisonings	rs72655853	SBSPON	8	73985608	A	G	G	1.2001	0.0808469	1.02424	1.40616	0.024057	0.915242	1	1030	47052	0.22523	8.3915e-07	A2_Trans	CODING_TRANSCRIPT_INTRON_VARIANT	HIS
447	Other disorders of arteries and arterioles	circulatory system	rs766826	ELF5	11	34528766	C	T	T	0.812937	0.0918024	0.67907	0.973193	0.0240733	0.915242	1	617	48829	-0.082134	1.155e-11	B2_trans	CODING_TRANSCRIPT_INTRON_VARIANT	HIS
614.5	Inflammatory disease of cervix, vagina, and vulva	genitourinary	rs9896243	NSF	17	44826056	C	G	G	0.837561	0.0785757	0.718014	0.977013	0.0240751	0.915242	1	838	48014	-0.13155	3.2234e-08	A2_Trans	CODING_TRANSCRIPT_INTRON_VARIANT	HIS
947	Urticaria	dermatologic	rs2277732	DPP9	19	4723670	C	A	A	1.13357	0.0555777	1.01658	1.26403	0.0240787	0.915242	1	1462	47303	0.11697	6.1912e-22	B2_trans,A2_Trans	FIVE_PRIME_UTR_INTRON_VARIANT	HIS
275.6	Hypercalcemia	endocrine/metabolic	rs60869999	MYO1C	17	1390948	A	T	T	0.7852	0.107204	0.636397	0.968796	0.0240907	0.915242	1	376	49037	0.059541	2.9039e-06	B2_trans	CODING_TRANSCRIPT_INTRON_VARIANT	HIS
609.1	Infertility, male	genitourinary	rs13179014	SPEF2	5	35693227	A	C	C	0.77457	0.113264	0.620369	0.967099	0.0241126	0.915242	1	275	49210	-0.061249	6.1057e-07	B2_trans	CODING_TRANSCRIPT_INTRON_VARIANT	HIS
394	Rheumatic disease of the heart valves	circulatory system	rs11702230	LOC101928126	21	35377591	C	T	T	1.28992	0.112889	1.03388	1.60936	0.024124	0.915242	1	744	48678	0.099731	3.223e-09	B2_trans	INTERGENIC_VARIANT	HIS
428.2	Heart failure NOS	circulatory system	rs1250993	LOC101929525	10	81399565	C	G	G	0.803524	0.097005	0.664398	0.971784	0.0241319	0.915242	1	473	49004	0.12403	5.3767e-08	A2_Trans	INTERGENIC_VARIANT	HIS
317.11	Alcoholic liver damage	mental disorders	rs9501257	HLA-DPB1	6	33055355	A	G	G	0.858081	0.0678815	0.751186	0.980188	0.0241486	0.915242	1	793	47527	0.17269	4.1339e-08	A2_Trans	THREE_PRIME_UTR_EXON_VARIANT	HIS
743.1	Osteoporosis	musculoskeletal	rs34488998	NKAIN3	8	63408372	G	A	A	0.728838	0.140285	0.553631	0.959493	0.0241504	0.915242	1	632	48003	0.1355	3.4644e-06	B2_trans	CODING_TRANSCRIPT_INTRON_VARIANT	HIS
380.1	Otitis externa	sense organs	rs147812915	KAT7	17	47858295	C	T	T	0.840421	0.077115	0.722531	0.977546	0.0241672	0.915242	1	2271	45830	0.23438	1.0943e-07	A2_Trans	INTERGENIC_VARIANT	HIS
386	Vertiginous syndromes and other disorders of vestibular system	sense organs	rs9497053	UTRN	6	145026256	G	A	A	1.08574	0.0364945	1.01079	1.16625	0.0241851	0.915242	1	2025	45962	-0.064841	1.0064e-06	B2_trans	CODING_TRANSCRIPT_INTRON_VARIANT	HIS
286.2	Encounter for long-term (current) use of anticoagulants	hematopoietic	rs467843	TRAPPC13	5	64945715	A	G	G	0.92449	0.0348315	0.863482	0.989807	0.0241903	0.915242	1	706	47026	-0.089724	1.7259e-06	A2_Trans	CODING_TRANSCRIPT_INTRON_VARIANT	HIS
290	Delirium dementia and amnestic and other cognitive disorders	mental disorders	rs1405655	NR1H2	19	50882619	T	C	C	1.07684	0.0328474	1.0097	1.14845	0.0242013	0.915242	1	1639	45751	0.075181	1.1208e-11	B2_trans,A2_Trans	CODING_TRANSCRIPT_INTRON_VARIANT	HIS
286.9	Abnormal coagulation profile	hematopoietic	rs732990	CIB4	2	26842146	C	G	G	0.788521	0.105434	0.641309	0.969525	0.0242272	0.915242	1	440	49110	0.056389	5.6358e-07	B2_trans	CODING_TRANSCRIPT_INTRON_VARIANT	HIS
573.7	Abnormal results of function study of liver	digestive	rs60869999	MYO1C	17	1390948	A	T	T	1.06475	0.0278431	1.0082	1.12447	0.0242334	0.915242	1	3517	40791	0.059541	2.9039e-06	B2_trans	CODING_TRANSCRIPT_INTRON_VARIANT	HIS
696.42	Psoriatic arthropathy	dermatologic	rs35508621	LZTFL1	3	45880481	T	C	C	1.45662	0.166932	1.05016	2.02041	0.0242511	0.915242	1	82	49371	0.38931	6.0917e-89	B2_trans	CODING_TRANSCRIPT_INTRON_VARIANT	HIS
687.2	NA	NA	rs9501257	HLA-DPB1	6	33055355	A	G	G	1.17368	0.0710759	1.02105	1.34911	0.0242533	0.915242	1	2557	46291	0.17269	4.1339e-08	A2_Trans	THREE_PRIME_UTR_EXON_VARIANT	HIS
332	Parkinson's disease	neurological	rs76073397	MIR548H2	16	11386452	T	C	C	1.32572	0.125166	1.03731	1.69431	0.024281	0.915242	1	173	49068	0.14454	9.6663e-07	A2_Trans,B2_trans	INTERGENIC_VARIANT	HIS
711.1	Pyogenic arthritis	musculoskeletal	rs111837807	CCHCR1	6	31121232	T	C	C	0.695975	0.160931	0.507702	0.954066	0.0243125	0.915242	1	219	49318	0.20363	2.152e-11	A2_Trans,B2_trans	CODING_TRANSCRIPT_INTRON_VARIANT	HIS
189.1	Cancer of kidney and renal pelvis	neoplasms	rs12660421	FOXP4-AS1	6	41488378	G	A	A	1.17832	0.0728625	1.02151	1.35921	0.024316	0.915242	1	113	49012	0.35506	1.1424e-09	A2_Trans	DOWNSTREAM_GENE_VARIANT	HIS
344	Other paralytic syndromes	neurological	rs7579014	BCL11A	2	60707894	G	A	A	0.848616	0.0728947	0.735636	0.978947	0.024331	0.915242	1	453	48836	-0.05629	1.2614e-06	B2_trans	CODING_TRANSCRIPT_INTRON_VARIANT	HIS
464	Acute sinusitis	respiratory	rs10774679	OAS3	12	113374748	C	T	T	0.924443	0.0348886	0.863342	0.989868	0.024332	0.915242	1	4308	43235	0.075824	4.6954e-12	B2_trans	UPSTREAM_GENE_VARIANT	HIS
340	Migraine	neurological	rs9367106	LOC100505711	6	41483390	G	C	C	1.07576	0.0324314	1.00951	1.14636	0.0243419	0.915242	1	1916	43245	0.20225	3.4038e-11	B2_trans	INTERGENIC_VARIANT	HIS
257.1	Testicular hypofunction	endocrine/metabolic	rs7605877	FOXI3	2	88559025	T	C	C	1.11203	0.0471599	1.01385	1.21972	0.0243449	0.915242	1	785	46971	-0.071053	3.3369e-06	B2_trans	INTERGENIC_VARIANT	HIS
425	Cardiomyopathy	circulatory system	rs7605877	FOXI3	2	88559025	T	C	C	1.13685	0.0569625	1.01675	1.27113	0.0243458	0.915242	1	849	47608	-0.071053	3.3369e-06	B2_trans	INTERGENIC_VARIANT	HIS
380.4	Impacted cerumen	sense organs	rs721917	SFTPD	10	81706324	A	G	G	0.945938	0.0246844	0.901262	0.992828	0.02435	0.915242	1	3973	41847	0.055247	2.0819e-07	B2_trans	SYNONYMOUS_VARIANT	HIS
601	Inflammatory diseases of prostate	genitourinary	rs72655853	SBSPON	8	73985608	A	G	G	0.84066	0.0771054	0.72275	0.977806	0.0243823	0.915242	1	2627	44537	0.22523	8.3915e-07	A2_Trans	CODING_TRANSCRIPT_INTRON_VARIANT	HIS
117	Mycoses	infectious diseases	rs147812915	KAT7	17	47858295	C	T	T	0.63462	0.202029	0.427117	0.942935	0.0243979	0.915242	1	517	48976	0.23438	1.0943e-07	A2_Trans	INTERGENIC_VARIANT	HIS
189.1	Cancer of kidney and renal pelvis	neoplasms	rs7089827	TFAM	10	60157611	C	T	T	0.809435	0.093931	0.673329	0.973052	0.0243986	0.915242	1	113	49012	-0.14471	2.0338e-06	A2_Trans	THREE_PRIME_UTR_EXON_VARIANT	HIS
736.6	Unequal leg length (acquired)	musculoskeletal	rs10129899	LINC00637	14	104330432	C	A	A	0.836193	0.0794827	0.715568	0.977152	0.0244012	0.915242	1	408	48987	-0.057002	2.1916e-06	B2_trans	INTERGENIC_VARIANT	HIS
172.22	Squamous cell carcinoma	neoplasms	rs4830964	.	23	15515319	C	G	G	0.848177	0.0731656	0.734865	0.978961	0.0244114	0.915242	1	176	49335	0.046578	2.9701e-06	B2_trans	SEQUENCE_VARIANT	HIS
947	Urticaria	dermatologic	rs9896243	NSF	17	44826056	C	G	G	1.14533	0.0602989	1.01767	1.28901	0.0244258	0.915242	1	1462	47303	-0.13155	3.2234e-08	A2_Trans	CODING_TRANSCRIPT_INTRON_VARIANT	HIS
382	Otalgia	sense organs	rs8080583	KANSL1	17	44162597	C	A	A	0.862188	0.0658925	0.757729	0.981047	0.024426	0.915242	1	2351	46553	-0.12662	2.0785e-08	A2_Trans	CODING_TRANSCRIPT_INTRON_VARIANT	HIS
292.3	Memory loss	mental disorders	rs72711165	TMEM65	8	125336564	T	C	C	0.606959	0.221877	0.392914	0.937609	0.0244289	0.915242	1	1682	46519	0.18279	6.0907e-07	B2_trans	CODING_TRANSCRIPT_INTRON_VARIANT	HIS
041.4	E. coli	infectious diseases	rs6869036	MGAT1	5	180223327	C	T	T	1.95537	0.298011	1.09034	3.50668	0.0244377	0.915242	1	702	48832	0.25536	1.7578e-06	A2_Trans	FIVE_PRIME_UTR_INTRON_VARIANT	HIS
785	Abdominal pain	symptoms	rs10774679	OAS3	12	113374748	C	T	T	0.960016	0.0181348	0.926492	0.994752	0.0244408	0.915242	1	7075	31637	0.075824	4.6954e-12	B2_trans	UPSTREAM_GENE_VARIANT	HIS
571.5	Other chronic nonalcoholic liver disease	digestive	rs766826	ELF5	11	34528766	C	T	T	1.0567	0.0245122	1.00713	1.10871	0.0244493	0.915242	1	2497	42463	-0.082134	1.155e-11	B2_trans	CODING_TRANSCRIPT_INTRON_VARIANT	HIS
871.3	Open wound of foot except toe(s) alone	injuries & poisonings	rs67959919	LZTFL1	3	45871908	G	A	A	1.38598	0.145078	1.04295	1.84182	0.0244579	0.915242	1	633	48711	0.59355	1.6043e-80	A2_Trans	CODING_TRANSCRIPT_INTRON_VARIANT	HIS
696.41	Psoriasis vulgaris	dermatologic	rs2924480	ELF5	11	34529831	T	C	C	1.10505	0.0443985	1.01295	1.20552	0.0244622	0.915242	1	570	47822	-0.11648	2.817e-07	A2_Trans	CODING_TRANSCRIPT_INTRON_VARIANT	HIS
1013	NA	NA	rs721917	SFTPD	10	81706324	A	G	G	1.11823	0.0496774	1.01448	1.23258	0.0244842	0.915242	1	998	47894	0.055247	2.0819e-07	B2_trans	SYNONYMOUS_VARIANT	HIS
585.34	Chronic Kidney Disease, Stage IV	genitourinary	rs622568	SEC61G	7	54647894	A	C	C	0.873071	0.0603567	0.775664	0.982709	0.0245159	0.915242	1	293	48371	0.11965	2.6006e-06	A2_Trans	INTERGENIC_VARIANT	HIS
726.4	Calcaneal spur; Exostosis NOS	musculoskeletal	rs5023077	FBRSL1	12	133141973	T	C	C	1.113	0.0476148	1.01383	1.22187	0.0245475	0.915242	1	1849	46702	-0.090901	1.5172e-06	A2_Trans	CODING_TRANSCRIPT_INTRON_VARIANT	HIS
041.2	Streptococcus infection	infectious diseases	rs7605877	FOXI3	2	88559025	T	C	C	0.73868	0.134762	0.567214	0.96198	0.0246018	0.915242	1	733	48720	-0.071053	3.3369e-06	B2_trans	INTERGENIC_VARIANT	HIS
765	Cervical radiculitis	symptoms	rs8052423	SLC22A31	16	89269178	G	T	T	0.897471	0.0481371	0.816669	0.986268	0.0246264	0.915242	1	1944	45420	0.13037	1.0019e-06	A2_Trans	UPSTREAM_GENE_VARIANT	HIS
378.1	Strabismus (not specified as paralytic)	sense organs	rs9268576	HLA-DRA	6	32395641	T	C	C	0.803341	0.0974483	0.663669	0.972407	0.0246335	0.915242	1	778	48241	0.095134	9.9752e-07	B2_trans	INTERGENIC_VARIANT	HIS
555.2	Ulcerative colitis	digestive	rs9577395	ATP11A	13	113534984	C	G	G	0.792713	0.103378	0.647322	0.970759	0.0246377	0.915242	1	387	48971	0.064829	8.6068e-07	B2_trans,A2_Trans	CODING_TRANSCRIPT_INTRON_VARIANT	HIS
333.1	Essential tremor	neurological	rs1405655	NR1H2	19	50882619	T	C	C	1.14184	0.0590305	1.01709	1.2819	0.0246387	0.915242	1	506	48606	0.075181	1.1208e-11	B2_trans,A2_Trans	CODING_TRANSCRIPT_INTRON_VARIANT	HIS
1010.6	NA	NA	rs13050728	IFNAR2	21	34615210	T	C	C	1.12491	0.0523968	1.01512	1.24657	0.024682	0.915242	1	796	47635	-0.10657	4.0686e-21	B2_trans,A2_Trans	CODING_TRANSCRIPT_INTRON_VARIANT	HIS
427.6	Premature beats	circulatory system	rs111837807	CCHCR1	6	31121232	T	C	C	0.758832	0.122863	0.596437	0.965442	0.0246906	0.915242	1	844	48517	0.20363	2.152e-11	A2_Trans,B2_trans	CODING_TRANSCRIPT_INTRON_VARIANT	HIS
523.1	Gingivitis	digestive	rs2284028	NCF4	22	37265172	A	C	C	1.09676	0.0411287	1.01182	1.18883	0.0247269	0.915242	1	2772	43085	0.31271	4.1737e-06	A2_Trans	CODING_TRANSCRIPT_INTRON_VARIANT	HIS
371.3	Inflammation of eyelids	sense organs	rs1405655	NR1H2	19	50882619	T	C	C	1.06366	0.0274826	1.00788	1.12252	0.024733	0.915242	1	3643	42825	0.075181	1.1208e-11	B2_trans,A2_Trans	CODING_TRANSCRIPT_INTRON_VARIANT	HIS
495.2	Asthma with exacerbation	respiratory	rs60869999	MYO1C	17	1390948	A	T	T	1.16726	0.0688755	1.01986	1.33596	0.0247365	0.915242	1	737	48320	0.059541	2.9039e-06	B2_trans	CODING_TRANSCRIPT_INTRON_VARIANT	HIS
350.2	Abnormality of gait	neurological	rs7605877	FOXI3	2	88559025	T	C	C	1.0754	0.0323748	1.00928	1.14585	0.0247517	0.915242	1	3772	41096	-0.071053	3.3369e-06	B2_trans	INTERGENIC_VARIANT	HIS
530.13	Barrett's esophagus	digestive	rs12567716	FOXD2	1	48197570	T	C	C	1.19581	0.0796544	1.02297	1.39786	0.0247664	0.915242	1	374	48640	-0.090753	1.4878e-06	B2_trans	INTERGENIC_VARIANT	HIS
261.2	Vitamin B-complex deficiencies	endocrine/metabolic	rs2277732	DPP9	19	4723670	C	A	A	1.10363	0.0439262	1.01259	1.20286	0.0247789	0.915242	1	992	47100	0.11697	6.1912e-22	B2_trans,A2_Trans	FIVE_PRIME_UTR_INTRON_VARIANT	HIS
440	Atherosclerosis	circulatory system	rs1878527	ANKRD30BL	2	133056313	T	C	C	0.869354	0.0623917	0.769288	0.982437	0.0248351	0.915242	1	1661	46868	-0.077457	2.0215e-06	B2_trans	INTERGENIC_VARIANT	HIS
292.4	Altered mental status	mental disorders	rs5023077	FBRSL1	12	133141973	T	C	C	0.89811	0.0478959	0.817637	0.986504	0.0248537	0.915242	1	1478	47147	-0.090901	1.5172e-06	A2_Trans	CODING_TRANSCRIPT_INTRON_VARIANT	HIS
715.1	Sacroiliitis NEC	musculoskeletal	rs35705950	MUC5B	11	1241221	G	T	T	0.763809	0.12009	0.603621	0.966507	0.0248557	0.915242	1	637	48498	-0.11177	1.2224e-08	B2_trans,A2_Trans	UPSTREAM_GENE_VARIANT	HIS
371.21	Allergic conjunctivitis	sense organs	rs76073397	MIR548H2	16	11386452	T	C	C	1.22863	0.0917758	1.02637	1.47076	0.0248628	0.915242	1	1920	46660	0.14454	9.6663e-07	A2_Trans,B2_trans	INTERGENIC_VARIANT	HIS
287.3	Thrombocytopenia	hematopoietic	rs60869999	MYO1C	17	1390948	A	T	T	1.10715	0.0453719	1.01295	1.21012	0.024863	0.915242	1	1231	46768	0.059541	2.9039e-06	B2_trans	CODING_TRANSCRIPT_INTRON_VARIANT	HIS
1008	NA	NA	rs9577395	ATP11A	13	113534984	C	G	G	1.30814	0.119759	1.03446	1.65421	0.0249058	0.915242	1	452	49092	0.064829	8.6068e-07	B2_trans,A2_Trans	CODING_TRANSCRIPT_INTRON_VARIANT	HIS
244.4	Hypothyroidism NOS	endocrine/metabolic	rs111837807	CCHCR1	6	31121232	T	C	C	1.07843	0.0336815	1.00954	1.15202	0.0249762	0.915242	1	961	44309	0.20363	2.152e-11	A2_Trans,B2_trans	CODING_TRANSCRIPT_INTRON_VARIANT	HIS
317.11	Alcoholic liver damage	mental disorders	rs13179014	SPEF2	5	35693227	A	C	C	0.896612	0.0486832	0.815014	0.986379	0.0249822	0.915242	1	793	47527	-0.061249	6.1057e-07	B2_trans	CODING_TRANSCRIPT_INTRON_VARIANT	HIS
755	Congenital anomalies of limbs	congenital anomalies	rs1878527	ANKRD30BL	2	133056313	T	C	C	1.16376	0.0676775	1.01919	1.32883	0.0250362	0.915242	1	1577	46998	-0.077457	2.0215e-06	B2_trans	INTERGENIC_VARIANT	HIS
798	Malaise and fatigue	symptoms	rs1453205	LOC101928196	2	19901073	C	T	T	1.05096	0.0221809	1.00625	1.09765	0.025045	0.915242	1	5943	38666	0.096992	3.6368e-06	A2_Trans	INTERGENIC_VARIANT	HIS
352.1	Trigeminal nerve disorders [CN5]	neurological	rs12259804	PLEKHS1	10	115573378	T	C	C	0.311167	0.521062	0.112064	0.864018	0.0250603	0.915242	1	487	49026	-0.27547	4.8674e-08	A2_Trans	INTERGENIC_VARIANT	HIS
296.2	Depression	mental disorders	rs915823	TMPRSS2	21	42851454	A	C	C	1.04761	0.0207598	1.00584	1.09111	0.0250749	0.915242	1	3628	22030	-0.066039	1.6687e-06	B2_trans	CODING_TRANSCRIPT_INTRON_VARIANT	HIS
619	Noninflammatory female genital disorders	genitourinary	rs732990	CIB4	2	26842146	C	G	G	1.16996	0.0700697	1.01983	1.34219	0.0250768	0.915242	1	679	48533	0.056389	5.6358e-07	B2_trans	CODING_TRANSCRIPT_INTRON_VARIANT	HIS
694.2	Other dyschromia	dermatologic	rs467843	TRAPPC13	5	64945715	A	G	G	1.11147	0.0471835	1.0133	1.21916	0.0250956	0.915242	1	2109	46578	-0.089724	1.7259e-06	A2_Trans	CODING_TRANSCRIPT_INTRON_VARIANT	HIS
706.1	Acne	dermatologic	rs9268576	HLA-DRA	6	32395641	T	C	C	0.852341	0.0713301	0.741135	0.980234	0.0251009	0.915242	1	1241	47110	0.095134	9.9752e-07	B2_trans	INTERGENIC_VARIANT	HIS
257.1	Testicular hypofunction	endocrine/metabolic	rs766826	ELF5	11	34528766	C	T	T	1.08513	0.0364805	1.01025	1.16556	0.0251182	0.915242	1	785	46971	-0.082134	1.155e-11	B2_trans	CODING_TRANSCRIPT_INTRON_VARIANT	HIS
801	Fracture of ankle and foot	injuries & poisonings	rs8080583	KANSL1	17	44162597	C	A	A	1.10483	0.0445139	1.01252	1.20555	0.0251186	0.915242	1	1030	47052	-0.12662	2.0785e-08	A2_Trans	CODING_TRANSCRIPT_INTRON_VARIANT	HIS
480.1	Bacterial pneumonia	respiratory	rs111837807	CCHCR1	6	31121232	T	C	C	0.814037	0.0918902	0.679872	0.974678	0.0251506	0.915242	1	1028	48081	0.20363	2.152e-11	A2_Trans,B2_trans	CODING_TRANSCRIPT_INTRON_VARIANT	HIS
472	Chronic pharyngitis and nasopharyngitis	respiratory	rs5023077	FBRSL1	12	133141973	T	C	C	1.08491	0.0363961	1.01021	1.16512	0.025153	0.915242	1	2617	45024	-0.090901	1.5172e-06	A2_Trans	CODING_TRANSCRIPT_INTRON_VARIANT	HIS
555.2	Ulcerative colitis	digestive	rs67959919	LZTFL1	3	45871908	G	A	A	0.625053	0.209879	0.414255	0.943119	0.0251563	0.915242	1	387	48971	0.59355	1.6043e-80	A2_Trans	CODING_TRANSCRIPT_INTRON_VARIANT	HIS
724.9	Other unspecified back disorders	musculoskeletal	rs12809318	FBRSL1	12	133140840	T	C	C	1.25241	0.100524	1.02844	1.52515	0.0251591	0.915242	1	469	49015	-0.062781	9.5289e-09	B2_trans	CODING_TRANSCRIPT_INTRON_VARIANT	HIS
276.1	Electrolyte imbalance	endocrine/metabolic	rs60869999	MYO1C	17	1390948	A	T	T	1.0678	0.0293034	1.0082	1.13093	0.0251704	0.915242	1	3778	41151	0.059541	2.9039e-06	B2_trans	CODING_TRANSCRIPT_INTRON_VARIANT	HIS
568	Other disorders of peritoneum	digestive	rs9367106	LOC100505711	6	41483390	G	C	C	1.31256	0.121492	1.03444	1.66545	0.0251789	0.915242	1	447	49090	0.20225	3.4038e-11	B2_trans	INTERGENIC_VARIANT	HIS
300.3	Obsessive-compulsive disorders	mental disorders	rs61667602	CRHR1	17	43785349	T	C	C	0.806142	0.0962716	0.667521	0.97355	0.0251947	0.915242	1	298	48992	-0.093554	9.1279e-12	B2_trans	FIVE_PRIME_UTR_INTRON_VARIANT	HIS
1100	NA	NA	rs12259804	PLEKHS1	10	115573378	T	C	C	0.657796	0.187154	0.455812	0.949286	0.0252176	0.915242	1	1791	46953	-0.27547	4.8674e-08	A2_Trans	INTERGENIC_VARIANT	HIS
362.21	Macular degeneration, dry	sense organs	rs6869036	MGAT1	5	180223327	C	T	T	1.43921	0.162688	1.04627	1.97972	0.0252214	0.915242	1	725	47936	0.25536	1.7578e-06	A2_Trans	FIVE_PRIME_UTR_INTRON_VARIANT	HIS
038	Septicemia	infectious diseases	rs11234800	ME3	11	86479407	G	C	C	0.8842	0.0549939	0.793852	0.98483	0.0252261	0.915242	1	1437	46431	-0.077173	3.0702e-06	B2_trans	INTERGENIC_VARIANT	HIS
078	Viral warts & HPV	infectious diseases	rs9497053	UTRN	6	145026256	G	A	A	1.07788	0.0335105	1.00936	1.15105	0.0252302	0.915242	1	2073	45546	-0.064841	1.0064e-06	B2_trans	CODING_TRANSCRIPT_INTRON_VARIANT	HIS
296	Mood disorders	mental disorders	rs2924480	ELF5	11	34529831	T	C	C	1.03522	0.0154697	1.00431	1.06709	0.0252351	0.915242	1	3444	21006	-0.11648	2.817e-07	A2_Trans	CODING_TRANSCRIPT_INTRON_VARIANT	HIS
189	Cancer of urinary organs (incl. kidney and bladder)	neoplasms	rs7089827	TFAM	10	60157611	C	T	T	0.852245	0.0714494	0.740878	0.980352	0.0252411	0.915242	1	335	48361	-0.14471	2.0338e-06	A2_Trans	THREE_PRIME_UTR_EXON_VARIANT	HIS
793.2	NA	NA	rs13179014	SPEF2	5	35693227	A	C	C	0.812164	0.092993	0.676843	0.97454	0.0252671	0.915242	1	1517	47858	-0.061249	6.1057e-07	B2_trans	CODING_TRANSCRIPT_INTRON_VARIANT	HIS
172.2	Other non-epithelial cancer of skin	neoplasms	rs10129899	LINC00637	14	104330432	C	A	A	0.902959	0.0456277	0.825714	0.98743	0.0252734	0.915242	1	632	47937	-0.057002	2.1916e-06	B2_trans	INTERGENIC_VARIANT	HIS
327.5	Parasomnia	neurological	rs467843	TRAPPC13	5	64945715	A	G	G	0.903757	0.0452441	0.827065	0.98756	0.0253095	0.915242	1	1754	46851	-0.089724	1.7259e-06	A2_Trans	CODING_TRANSCRIPT_INTRON_VARIANT	HIS
690	Erythematosquamous dermatosis	dermatologic	rs495828	ABO	9	136154867	G	T	T	1.10149	0.043222	1.01202	1.19887	0.025318	0.915242	1	1888	45949	-0.13432	6.5649e-10	A2_Trans	UPSTREAM_GENE_VARIANT	HIS
705.8	Hyperhidrosis	dermatologic	rs622568	SEC61G	7	54647894	A	C	C	0.75364	0.12647	0.588183	0.96564	0.0253238	0.915242	1	619	48883	0.11965	2.6006e-06	A2_Trans	INTERGENIC_VARIANT	HIS
610	Benign mammary dysplasias	genitourinary	rs581342	LMNA	1	156095466	T	C	C	1.29828	0.116728	1.03279	1.63203	0.0253302	0.915242	1	396	48990	0.090245	2.6355e-07	B2_trans	CODING_TRANSCRIPT_INTRON_VARIANT	HIS
[truncated: 67,637 more rows]
