# Supplementary material for: A Phenome-Wide Association Study of genes associated with COVID-19 severity reveals shared genetics with complex diseases in the Million Veteran Program
Source: medRxiv. 2021 Oct 15:2021.05.18.21257396. Preprint. [Version 3] doi: 10.1101/2021.05.18.21257396 (PMC8509103; doi:10.1101/2021.05.18.21257396)
Supplement: Supplement 8 [file media-8.xlsx]

## Sheet: S7 Table
S7 Table. Summary statistics from ASN ancestry PheWAS of lead SNPs identified from critical ill and hospitalized COVID-19 GWAS.
Phecode	Phenotype Description	Disease Category	SNP	Gene	CHROM	POS	REF	ALT	Allele_Tested	odds_ratio	SE	L95	U95	P	P_FDR	P_Bonferroni	Controls	Cases	COVID_HGI_beta	COVID_HGI_Pvalue	Source	Variant_Effect	Cohort
374	Other disorders of eyelids	sense organs	rs1878527	ANKRD30BL	2	133056313	T	C	C	0.471703	0.186731	0.327132	0.680165	5.72158e-05	0.689701	1	287	7317	-0.077457	2.0215e-06	B2_trans	INTERGENIC_VARIANT	ASN
687.1	Rash and other nonspecific skin eruption	dermatologic	rs7605877	FOXI3	2	88559025	T	C	C	1.6509	0.125751	1.29027	2.11232	6.70263e-05	0.689701	1	962	6474	-0.071053	3.3369e-06	B2_trans	INTERGENIC_VARIANT	ASN
702	Degenerative skin conditions and other dermatoses	dermatologic	rs8080583	KANSL1	17	44162597	C	A	A	2.46905	0.235264	1.55694	3.9155	0.00012214	0.73391	1	547	7067	-0.12662	2.0785e-08	A2_Trans	CODING_TRANSCRIPT_INTRON_VARIANT	ASN
755	Congenital anomalies of limbs	congenital anomalies	rs8052423	SLC22A31	16	89269178	G	T	T	2.20702	0.208934	1.46541	3.32392	0.000151284	0.73391	1	274	7577	0.13037	1.0019e-06	A2_Trans	UPSTREAM_GENE_VARIANT	ASN
272.1	Hyperlipidemia	endocrine/metabolic	rs495828	ABO	9	136154867	G	T	T	1.22188	0.0557426	1.09542	1.36294	0.000324525	0.73391	1	686	2472	-0.13432	6.5649e-10	A2_Trans	UPSTREAM_GENE_VARIANT	ASN
755	Congenital anomalies of limbs	congenital anomalies	rs117169628	SLC22A31	16	89262657	G	A	A	2.18821	0.219722	1.42253	3.36603	0.000365273	0.73391	1	274	7577	0.081201	5.77e-07	B2_trans	SYNONYMOUS_VARIANT	ASN
763	Thoracic or lumbosacral neuritis or radiculitis, unspecified	symptoms	rs7671107	LOC101929161	4	25449225	G	A	A	0.76838	0.0744941	0.663997	0.889171	0.000404995	0.73391	1	348	7146	-0.064456	1.0803e-06	B2_trans	INTERGENIC_VARIANT	ASN
702	Degenerative skin conditions and other dermatoses	dermatologic	rs61667602	CRHR1	17	43785349	T	C	C	2.3102	0.237281	1.45103	3.6781	0.000417347	0.73391	1	547	7067	-0.093554	9.1279e-12	B2_trans	FIVE_PRIME_UTR_INTRON_VARIANT	ASN
433	Cerebrovascular disease	circulatory system	rs1453205	LOC101928196	2	19901073	C	T	T	0.770483	0.0741402	0.666277	0.890986	0.000436739	0.73391	1	244	7313	0.096992	3.6368e-06	A2_Trans	INTERGENIC_VARIANT	ASN
702.2	Seborrheic keratosis	dermatologic	rs8080583	KANSL1	17	44162597	C	A	A	2.45484	0.255503	1.48778	4.05048	0.000439957	0.73391	1	508	7180	-0.12662	2.0785e-08	A2_Trans	CODING_TRANSCRIPT_INTRON_VARIANT	ASN
272	Disorders of lipoid metabolism	endocrine/metabolic	rs495828	ABO	9	136154867	G	T	T	1.21587	0.0557185	1.09008	1.35617	0.000451621	0.73391	1	682	2469	-0.13432	6.5649e-10	A2_Trans	UPSTREAM_GENE_VARIANT	ASN
276.1	Electrolyte imbalance	endocrine/metabolic	rs9501257	HLA-DPB1	6	33055355	A	G	G	1.34868	0.0852953	1.14105	1.59409	0.000453223	0.73391	1	366	7238	0.17269	4.1339e-08	A2_Trans	THREE_PRIME_UTR_EXON_VARIANT	ASN
694	Dyschromia and Vitiligo	dermatologic	rs55654108	PDCL3P4	3	101425703	A	G	G	0.637206	0.132181	0.491776	0.825643	0.00065098	0.73391	1	397	7456	-0.05662	1.0636e-06	B2_trans	INTERGENIC_VARIANT	ASN
361	Retinal detachments and defects	sense organs	rs1405655	NR1H2	19	50882619	T	C	C	1.51977	0.123049	1.19409	1.93427	0.000669999	0.73391	1	137	7715	0.075181	1.1208e-11	B2_trans,A2_Trans	CODING_TRANSCRIPT_INTRON_VARIANT	ASN
465.2	Acute pharyngitis	respiratory	rs622568	SEC61G	7	54647894	A	C	C	1.72644	0.161913	1.25699	2.37122	0.000744723	0.73391	1	566	7296	0.11965	2.6006e-06	A2_Trans	INTERGENIC_VARIANT	ASN
755.1	Congenital deformities of feet	congenital anomalies	rs8052423	SLC22A31	16	89269178	G	T	T	2.08121	0.21741	1.35912	3.18696	0.000748207	0.73391	1	264	7598	0.13037	1.0019e-06	A2_Trans	UPSTREAM_GENE_VARIANT	ASN
386.9	Dizziness and giddiness (Light-headedness and vertigo)	sense organs	rs13179014	SPEF2	5	35693227	A	C	C	1.32149	0.0827044	1.12374	1.55404	0.000750259	0.73391	1	697	6760	-0.061249	6.1057e-07	B2_trans	CODING_TRANSCRIPT_INTRON_VARIANT	ASN
290	Delirium dementia and amnestic and other cognitive disorders	mental disorders	rs1453205	LOC101928196	2	19901073	C	T	T	0.676938	0.116208	0.539055	0.850091	0.000786348	0.73391	1	137	7723	0.096992	3.6368e-06	A2_Trans	INTERGENIC_VARIANT	ASN
401.2	Hypertensive heart and/or renal disease	circulatory system	rs11085727	TYK2	19	10466123	C	T	T	0.801801	0.0661613	0.704287	0.912816	0.00084162	0.73391	1	345	7160	0.17253	2.3333e-18	A2_Trans,B2_trans	CODING_TRANSCRIPT_INTRON_VARIANT	ASN
1010	NA	NA	rs7579014	BCL11A	2	60707894	G	A	A	0.659655	0.124658	0.516663	0.842221	0.00084555	0.73391	1	711	623	-0.05629	1.2614e-06	B2_trans	CODING_TRANSCRIPT_INTRON_VARIANT	ASN
706.1	Acne	dermatologic	rs7960611	CLEC1A	12	10230416	G	A	A	1.37469	0.0954908	1.14005	1.65763	0.000860528	0.73391	1	239	7490	-0.1584	3.3086e-07	A2_Trans	CODING_TRANSCRIPT_INTRON_VARIANT	ASN
374.6	Dermatochalasis	sense organs	rs1878527	ANKRD30BL	2	133056313	T	C	C	0.433333	0.25124	0.264829	0.709051	0.000873188	0.73391	1	81	7718	-0.077457	2.0215e-06	B2_trans	INTERGENIC_VARIANT	ASN
250.42	Other abnormal glucose	endocrine/metabolic	rs1453205	LOC101928196	2	19901073	C	T	T	0.765574	0.0803238	0.654057	0.896105	0.000882115	0.73391	1	499	7169	0.096992	3.6368e-06	A2_Trans	INTERGENIC_VARIANT	ASN
367.4	NA	NA	rs75505823	LRP1	12	57540956	G	T	T	0.29146	0.37071	0.140939	0.602737	0.000882129	0.73391	1	975	4107	-0.20852	3.0745e-06	A2_Trans	CODING_TRANSCRIPT_INTRON_VARIANT	ASN
276	Disorders of fluid, electrolyte, and acid-base balance	endocrine/metabolic	rs9501257	HLA-DPB1	6	33055355	A	G	G	1.29323	0.0776351	1.11069	1.50577	0.000925717	0.73391	1	513	6974	0.17269	4.1339e-08	A2_Trans	THREE_PRIME_UTR_EXON_VARIANT	ASN
522.1	Pulpitis and necrosis of tooth pulp	digestive	rs495828	ABO	9	136154867	G	T	T	0.643415	0.133556	0.495231	0.835938	0.000960897	0.73391	1	214	7587	-0.13432	6.5649e-10	A2_Trans	UPSTREAM_GENE_VARIANT	ASN
755.1	Congenital deformities of feet	congenital anomalies	rs10774679	OAS3	12	113374748	C	T	T	0.683907	0.115091	0.545797	0.856964	0.000962856	0.73391	1	264	7598	0.075824	4.6954e-12	B2_trans	UPSTREAM_GENE_VARIANT	ASN
297.1	Suicidal ideation	mental disorders	rs9896243	NSF	17	44826056	C	G	G	2.32448	0.257704	1.40271	3.85198	0.00106364	0.748638	1	212	7601	-0.13155	3.2234e-08	A2_Trans	CODING_TRANSCRIPT_INTRON_VARIANT	ASN
755	Congenital anomalies of limbs	congenital anomalies	rs10774679	OAS3	12	113374748	C	T	T	0.692974	0.112515	0.555832	0.863954	0.00111544	0.748638	1	274	7577	0.075824	4.6954e-12	B2_trans	UPSTREAM_GENE_VARIANT	ASN
389.1	Sensorineural hearing loss	sense organs	rs5023077	FBRSL1	12	133141973	T	C	C	0.849692	0.0499979	0.770377	0.937173	0.00112297	0.748638	1	775	5403	-0.090901	1.5172e-06	A2_Trans	CODING_TRANSCRIPT_INTRON_VARIANT	ASN
472	Chronic pharyngitis and nasopharyngitis	respiratory	rs505922	ABO	9	136149229	T	C	C	0.727012	0.0986741	0.59917	0.882131	0.00123374	0.748638	1	345	7462	-0.099884	2.0889e-20	B2_trans	CODING_TRANSCRIPT_INTRON_VARIANT	ASN
755.1	Congenital deformities of feet	congenital anomalies	rs10774671	OAS1	12	113357193	G	A	A	0.696288	0.112066	0.558982	0.867321	0.00123722	0.748638	1	264	7598	0.12569	3.6032e-11	A2_Trans	SPLICE_ACCEPTOR_VARIANT	ASN
702	Degenerative skin conditions and other dermatoses	dermatologic	rs9896243	NSF	17	44826056	C	G	G	2.20344	0.245967	1.36061	3.56835	0.00131869	0.748638	1	547	7067	-0.13155	3.2234e-08	A2_Trans	CODING_TRANSCRIPT_INTRON_VARIANT	ASN
773	NA	NA	rs11085727	TYK2	19	10466123	C	T	T	0.87324	0.0424161	0.803579	0.948938	0.00139535	0.748638	1	1209	5163	0.17253	2.3333e-18	A2_Trans,B2_trans	CODING_TRANSCRIPT_INTRON_VARIANT	ASN
370	Keratitis	sense organs	rs10086829	COL14A1	8	121149129	G	A	A	1.52083	0.131471	1.17536	1.96783	0.001428	0.748638	1	402	7457	-0.097352	3.8599e-06	A2_Trans	FIVE_PRIME_UTR_INTRON_VARIANT	ASN
523.32	Chronic periodontitis	digestive	rs67579710	THBS3	1	155173527	G	A	A	0.569347	0.177062	0.402403	0.805549	0.00146675	0.748638	1	306	7305	-0.10348	1.0252e-09	B2_trans	CODING_TRANSCRIPT_INTRON_VARIANT	ASN
401.1	Essential hypertension	circulatory system	rs9501257	HLA-DPB1	6	33055355	A	G	G	1.18085	0.0522772	1.06585	1.30826	0.00147318	0.748638	1	431	3472	0.17269	4.1339e-08	A2_Trans	THREE_PRIME_UTR_EXON_VARIANT	ASN
411.3	Angina pectoris	circulatory system	rs10774671	OAS1	12	113357193	G	A	A	1.42924	0.112446	1.14654	1.78163	0.00149278	0.748638	1	241	7508	0.12569	3.6032e-11	A2_Trans	SPLICE_ACCEPTOR_VARIANT	ASN
523.32	Chronic periodontitis	digestive	rs35154152	THBS3	1	155172725	T	C	C	0.577715	0.172781	0.411758	0.81056	0.00149553	0.748638	1	306	7305	-0.20528	2.3574e-11	A2_Trans	SYNONYMOUS_VARIANT	ASN
389.1	Sensorineural hearing loss	sense organs	rs76073397	MIR548H2	16	11386452	T	C	C	0.760902	0.0861377	0.6427	0.900844	0.00151263	0.748638	1	775	5403	0.14454	9.6663e-07	A2_Trans,B2_trans	INTERGENIC_VARIANT	ASN
386.9	Dizziness and giddiness (Light-headedness and vertigo)	sense organs	rs147812915	KAT7	17	47858295	C	T	T	1.72202	0.171544	1.23033	2.41022	0.00153337	0.748638	1	697	6760	0.23438	1.0943e-07	A2_Trans	INTERGENIC_VARIANT	ASN
755	Congenital anomalies of limbs	congenital anomalies	rs10774671	OAS1	12	113357193	G	A	A	0.706602	0.109692	0.569908	0.876083	0.00154544	0.748638	1	274	7577	0.12569	3.6032e-11	A2_Trans	SPLICE_ACCEPTOR_VARIANT	ASN
269	Proteinuria	endocrine/metabolic	rs9501257	HLA-DPB1	6	33055355	A	G	G	1.4557	0.118732	1.15348	1.83712	0.00156421	0.748638	1	145	7716	0.17269	4.1339e-08	A2_Trans	THREE_PRIME_UTR_EXON_VARIANT	ASN
702.2	Seborrheic keratosis	dermatologic	rs61667602	CRHR1	17	43785349	T	C	C	2.25417	0.258551	1.35802	3.74167	0.00166881	0.752481	1	508	7180	-0.093554	9.1279e-12	B2_trans	FIVE_PRIME_UTR_INTRON_VARIANT	ASN
327.32	Obstructive sleep apnea	neurological	rs8052423	SLC22A31	16	89269178	G	T	T	1.39053	0.105022	1.13184	1.70834	0.00169419	0.752481	1	400	5480	0.13037	1.0019e-06	A2_Trans	UPSTREAM_GENE_VARIANT	ASN
418	Nonspecific chest pain	circulatory system	rs7671107	LOC101929161	4	25449225	G	A	A	0.851189	0.0515452	0.769397	0.941675	0.00177307	0.752481	1	902	5802	-0.064456	1.0803e-06	B2_trans	INTERGENIC_VARIANT	ASN
402	NA	NA	rs4830964	.	23	15515319	C	G	G	1.20824	0.0605748	1.07298	1.36055	0.0017916	0.752481	1	598	7059	0.046578	2.9701e-06	B2_trans	SEQUENCE_VARIANT	ASN
379.2	Disorders of vitreous body	sense organs	rs67579710	THBS3	1	155173527	G	A	A	1.47155	0.123763	1.15459	1.87552	0.00179978	0.752481	1	467	7083	-0.10348	1.0252e-09	B2_trans	CODING_TRANSCRIPT_INTRON_VARIANT	ASN
700	Corns and callosities	dermatologic	rs5023077	FBRSL1	12	133141973	T	C	C	1.44336	0.117656	1.14611	1.81771	0.00181453	0.752481	1	216	7630	-0.090901	1.5172e-06	A2_Trans	CODING_TRANSCRIPT_INTRON_VARIANT	ASN
401	Hypertension	circulatory system	rs9501257	HLA-DPB1	6	33055355	A	G	G	1.17758	0.0524824	1.06247	1.30516	0.00184162	0.752481	1	431	3446	0.17269	4.1339e-08	A2_Trans	THREE_PRIME_UTR_EXON_VARIANT	ASN
379.2	Disorders of vitreous body	sense organs	rs35154152	THBS3	1	155172725	T	C	C	1.45709	0.121004	1.14944	1.84708	0.00186475	0.752481	1	467	7083	-0.20528	2.3574e-11	A2_Trans	SYNONYMOUS_VARIANT	ASN
427.5	Arrhythmia (cardiac) NOS	circulatory system	rs60869999	MYO1C	17	1390948	A	T	T	1.47919	0.126228	1.15499	1.89439	0.00192552	0.762062	1	380	7485	0.059541	2.9039e-06	B2_trans	CODING_TRANSCRIPT_INTRON_VARIANT	ASN
433.31	Transient cerebral ischemia	circulatory system	rs12660421	FOXP4-AS1	6	41488378	G	A	A	1.44496	0.11899	1.14438	1.82448	0.00197897	0.768438	1	149	7714	0.35506	1.1424e-09	A2_Trans	DOWNSTREAM_GENE_VARIANT	ASN
755.1	Congenital deformities of feet	congenital anomalies	rs117169628	SLC22A31	16	89262657	G	A	A	2.031	0.230088	1.29378	3.18831	0.00207429	0.789845	1	264	7598	0.081201	5.77e-07	B2_trans	SYNONYMOUS_VARIANT	ASN
304	Adjustment reaction	mental disorders	rs61667602	CRHR1	17	43785349	T	C	C	1.60804	0.154518	1.18788	2.17683	0.00211086	0.789845	1	788	6020	-0.093554	9.1279e-12	B2_trans	FIVE_PRIME_UTR_INTRON_VARIANT	ASN
690	Erythematosquamous dermatosis	dermatologic	rs13179014	SPEF2	5	35693227	A	C	C	0.656176	0.137747	0.500921	0.85955	0.00222311	0.803086	1	296	7474	-0.061249	6.1057e-07	B2_trans	CODING_TRANSCRIPT_INTRON_VARIANT	ASN
523	Gingival and periodontal diseases	digestive	rs7560588	BCL11A	2	60727416	G	A	A	0.72494	0.10517	0.589903	0.890888	0.00222429	0.803086	1	407	6118	-0.12371	2.3396e-07	A2_Trans	CODING_TRANSCRIPT_INTRON_VARIANT	ASN
530	Diseases of esophagus	digestive	rs495828	ABO	9	136154867	G	T	T	0.851958	0.0525035	0.768648	0.944299	0.00227652	0.807772	1	652	5548	-0.13432	6.5649e-10	A2_Trans	UPSTREAM_GENE_VARIANT	ASN
274.11	Gouty arthropathy	endocrine/metabolic	rs5023077	FBRSL1	12	133141973	T	C	C	0.722719	0.106937	0.586064	0.891239	0.00239186	0.821128	1	180	7677	-0.090901	1.5172e-06	A2_Trans	CODING_TRANSCRIPT_INTRON_VARIANT	ASN
702.2	Seborrheic keratosis	dermatologic	rs9896243	NSF	17	44826056	C	G	G	2.24699	0.266625	1.33244	3.78924	0.00239396	0.821128	1	508	7180	-0.13155	3.2234e-08	A2_Trans	CODING_TRANSCRIPT_INTRON_VARIANT	ASN
690.1	Seborrheic dermatitis	dermatologic	rs13179014	SPEF2	5	35693227	A	C	C	0.658769	0.137803	0.502846	0.863041	0.00245504	0.828274	1	288	7483	-0.061249	6.1057e-07	B2_trans	CODING_TRANSCRIPT_INTRON_VARIANT	ASN
716.9	Arthropathy NOS	musculoskeletal	rs7671107	LOC101929161	4	25449225	G	A	A	0.723665	0.107591	0.586079	0.893551	0.00264645	0.848076	1	361	7448	-0.064456	1.0803e-06	B2_trans	INTERGENIC_VARIANT	ASN
523.31	Acute periodontitis	digestive	rs4830964	.	23	15515319	C	G	G	1.18252	0.0557774	1.06006	1.31912	0.00265063	0.848076	1	295	7284	0.046578	2.9701e-06	B2_trans	SEQUENCE_VARIANT	ASN
433.31	Transient cerebral ischemia	circulatory system	rs9367106	LOC100505711	6	41483390	G	C	C	1.44051	0.121524	1.13521	1.82792	0.00266883	0.848076	1	149	7714	0.20225	3.4038e-11	B2_trans	INTERGENIC_VARIANT	ASN
573.7	Abnormal results of function study of liver	digestive	rs766826	ELF5	11	34528766	C	T	T	0.809534	0.0703758	0.70523	0.929264	0.00267857	0.848076	1	464	6903	-0.082134	1.155e-11	B2_trans	CODING_TRANSCRIPT_INTRON_VARIANT	ASN
433	Cerebrovascular disease	circulatory system	rs12660421	FOXP4-AS1	6	41488378	G	A	A	1.27163	0.0802431	1.08657	1.48821	0.0027475	0.853997	1	244	7313	0.35506	1.1424e-09	A2_Trans	DOWNSTREAM_GENE_VARIANT	ASN
285	Other anemias	hematopoietic	rs9501257	HLA-DPB1	6	33055355	A	G	G	1.23655	0.0710222	1.07586	1.42123	0.00279394	0.853997	1	410	6920	0.17269	4.1339e-08	A2_Trans	THREE_PRIME_UTR_EXON_VARIANT	ASN
512.9	Other dyspnea	respiratory	rs3746539	PTPRT	20	40702071	G	A	A	1.21808	0.0660558	1.07016	1.38645	0.00282176	0.853997	1	886	6565	0.05405	1.7723e-06	B2_trans	THREE_PRIME_UTR_EXON_VARIANT	ASN
301	Personality disorders	mental disorders	rs77534576	DLX4	17	47940666	C	T	T	2.18202	0.261719	1.30642	3.64447	0.00287076	0.856235	1	116	7746	0.20794	1.7585e-10	B2_trans	INTERGENIC_VARIANT	ASN
402	NA	NA	rs2924480	ELF5	11	34529831	T	C	C	1.30377	0.0894583	1.09409	1.55363	0.00302485	0.882905	1	598	7059	-0.11648	2.817e-07	A2_Trans	CODING_TRANSCRIPT_INTRON_VARIANT	ASN
297	Suicidal ideation or attempt	mental disorders	rs9896243	NSF	17	44826056	C	G	G	2.07415	0.246216	1.28015	3.36063	0.00304598	0.882905	1	259	7500	-0.13155	3.2234e-08	A2_Trans	CODING_TRANSCRIPT_INTRON_VARIANT	ASN
250	Diabetes mellitus	endocrine/metabolic	rs111837807	CCHCR1	6	31121232	T	C	C	1.19793	0.0611712	1.06258	1.35052	0.0031538	0.892878	1	272	5384	0.20363	2.152e-11	A2_Trans,B2_trans	CODING_TRANSCRIPT_INTRON_VARIANT	ASN
706	Diseases of sebaceous glands	dermatologic	rs1878527	ANKRD30BL	2	133056313	T	C	C	0.674887	0.133694	0.519315	0.877065	0.00327033	0.892878	1	730	6498	-0.077457	2.0215e-06	B2_trans	INTERGENIC_VARIANT	ASN
110.12	Althete's foot	infectious diseases	rs732990	CIB4	2	26842146	C	G	G	1.45656	0.128008	1.13336	1.87193	0.00330412	0.892878	1	318	7487	0.056389	5.6358e-07	B2_trans	CODING_TRANSCRIPT_INTRON_VARIANT	ASN
798	Malaise and fatigue	symptoms	rs35705950	MUC5B	11	1241221	G	T	T	0.39432	0.316953	0.211865	0.733905	0.00332412	0.892878	1	689	6827	-0.11177	1.2224e-08	B2_trans,A2_Trans	UPSTREAM_GENE_VARIANT	ASN
427.2	Atrial fibrillation and flutter	circulatory system	rs1878527	ANKRD30BL	2	133056313	T	C	C	2.17418	0.264644	1.29429	3.65226	0.00333854	0.892878	1	118	7531	-0.077457	2.0215e-06	B2_trans	INTERGENIC_VARIANT	ASN
371	Inflammation of the eye	sense organs	rs10774671	OAS1	12	113357193	G	A	A	0.830152	0.063625	0.732824	0.940406	0.00343697	0.892878	1	709	6539	0.12569	3.6032e-11	A2_Trans	SPLICE_ACCEPTOR_VARIANT	ASN
695	Erythematous conditions	dermatologic	rs147812915	KAT7	17	47858295	C	T	T	1.86044	0.212205	1.2274	2.81997	0.00343865	0.892878	1	331	7404	0.23438	1.0943e-07	A2_Trans	INTERGENIC_VARIANT	ASN
761	Cervicalgia	symptoms	rs622568	SEC61G	7	54647894	A	C	C	0.767083	0.0907237	0.642123	0.916361	0.00346987	0.892878	1	677	6068	0.11965	2.6006e-06	A2_Trans	INTERGENIC_VARIANT	ASN
782.3	Edema	symptoms	rs6869036	MGAT1	5	180223327	C	T	T	1.76937	0.195407	1.20639	2.59507	0.00349834	0.892878	1	382	7321	0.25536	1.7578e-06	A2_Trans	FIVE_PRIME_UTR_INTRON_VARIANT	ASN
276.1	Electrolyte imbalance	endocrine/metabolic	rs505922	ABO	9	136149229	T	C	C	1.22991	0.0709078	1.07033	1.41329	0.00351786	0.892878	1	366	7238	-0.099884	2.0889e-20	B2_trans	CODING_TRANSCRIPT_INTRON_VARIANT	ASN
386	Vertiginous syndromes and other disorders of vestibular system	sense organs	rs67959919	LZTFL1	3	45871908	G	A	A	1.83197	0.207686	1.21937	2.75233	0.00355763	0.892878	1	252	7591	0.59355	1.6043e-80	A2_Trans	CODING_TRANSCRIPT_INTRON_VARIANT	ASN
530.1	Esophagitis, GERD and related diseases	digestive	rs495828	ABO	9	136154867	G	T	T	0.858275	0.0527752	0.773935	0.951807	0.00378098	0.929261	1	651	5585	-0.13432	6.5649e-10	A2_Trans	UPSTREAM_GENE_VARIANT	ASN
386	Vertiginous syndromes and other disorders of vestibular system	sense organs	rs35508621	LZTFL1	3	45880481	T	C	C	1.85377	0.213211	1.22059	2.81541	0.0037929	0.929261	1	252	7591	0.38931	6.0917e-89	B2_trans	CODING_TRANSCRIPT_INTRON_VARIANT	ASN
561.1	NA	NA	rs72655853	SBSPON	8	73985608	A	G	G	2.31943	0.291301	1.31046	4.10522	0.00387516	0.936368	1	588	7027	0.22523	8.3915e-07	A2_Trans	CODING_TRANSCRIPT_INTRON_VARIANT	ASN
313	Pervasive developmental disorders	mental disorders	rs622568	SEC61G	7	54647894	A	C	C	0.482431	0.252649	0.294022	0.791572	0.00391291	0.936368	1	76	7782	0.11965	2.6006e-06	A2_Trans	INTERGENIC_VARIANT	ASN
585.3	Chronic renal failure [CKD]	genitourinary	rs11085727	TYK2	19	10466123	C	T	T	0.833521	0.0632814	0.736294	0.943587	0.00400766	0.943513	1	209	7210	0.17253	2.3333e-18	A2_Trans,B2_trans	CODING_TRANSCRIPT_INTRON_VARIANT	ASN
276	Disorders of fluid, electrolyte, and acid-base balance	endocrine/metabolic	rs505922	ABO	9	136149229	T	C	C	1.20328	0.0643546	1.06069	1.36504	0.00403446	0.943513	1	513	6974	-0.099884	2.0889e-20	B2_trans	CODING_TRANSCRIPT_INTRON_VARIANT	ASN
110	Dermatophytosis / Dermatomycosis	infectious diseases	rs35154152	THBS3	1	155172725	T	C	C	0.726013	0.111651	0.583319	0.903612	0.00413409	0.95595	1	747	6373	-0.20528	2.3574e-11	A2_Trans	SYNONYMOUS_VARIANT	ASN
578.2	Blood in stool	digestive	rs60869999	MYO1C	17	1390948	A	T	T	1.38964	0.114963	1.1093	1.74085	0.00420698	0.961996	1	419	7396	0.059541	2.9039e-06	B2_trans	CODING_TRANSCRIPT_INTRON_VARIANT	ASN
361	Retinal detachments and defects	sense organs	rs1250993	LOC101929525	10	81399565	C	G	G	0.695692	0.127241	0.542138	0.892739	0.00434911	0.983568	1	137	7715	0.12403	5.3767e-08	A2_Trans	INTERGENIC_VARIANT	ASN
472	Chronic pharyngitis and nasopharyngitis	respiratory	rs495828	ABO	9	136154867	G	T	T	0.683813	0.133469	0.526416	0.888273	0.00440453	0.985274	1	345	7462	-0.13432	6.5649e-10	A2_Trans	UPSTREAM_GENE_VARIANT	ASN
427	Cardiac dysrhythmias	circulatory system	rs12567716	FOXD2	1	48197570	T	C	C	1.15555	0.0510444	1.04554	1.27714	0.00461947	0.985672	1	775	6129	-0.090753	1.4878e-06	B2_trans	INTERGENIC_VARIANT	ASN
367.8	Hypermetropia	sense organs	rs72711165	TMEM65	8	125336564	T	C	C	1.24397	0.077279	1.06913	1.44741	0.00472879	0.985672	1	663	6473	0.18279	6.0907e-07	B2_trans	CODING_TRANSCRIPT_INTRON_VARIANT	ASN
495	Asthma	respiratory	rs35154152	THBS3	1	155172725	T	C	C	0.703315	0.124857	0.550645	0.898315	0.00482	0.985672	1	273	7109	-0.20528	2.3574e-11	A2_Trans	SYNONYMOUS_VARIANT	ASN
522.1	Pulpitis and necrosis of tooth pulp	digestive	rs505922	ABO	9	136149229	T	C	C	0.76117	0.0968416	0.629579	0.920266	0.00483257	0.985672	1	214	7587	-0.099884	2.0889e-20	B2_trans	CODING_TRANSCRIPT_INTRON_VARIANT	ASN
362.26	Macular puckering of retina	sense organs	rs7560588	BCL11A	2	60727416	G	A	A	1.72514	0.193644	1.1803	2.52147	0.00486225	0.985672	1	172	7619	-0.12371	2.3396e-07	A2_Trans	CODING_TRANSCRIPT_INTRON_VARIANT	ASN
110	Dermatophytosis / Dermatomycosis	infectious diseases	rs67579710	THBS3	1	155173527	G	A	A	0.725717	0.113882	0.580538	0.907201	0.00487533	0.985672	1	747	6373	-0.10348	1.0252e-09	B2_trans	CODING_TRANSCRIPT_INTRON_VARIANT	ASN
716	Other arthropathies	musculoskeletal	rs721917	SFTPD	10	81706324	A	G	G	1.25245	0.0799911	1.07071	1.46504	0.00489143	0.985672	1	431	7252	0.055247	2.0819e-07	B2_trans	SYNONYMOUS_VARIANT	ASN
701	Other hypertrophic and atrophic conditions of skin	dermatologic	rs76073397	MIR548H2	16	11386452	T	C	C	0.651921	0.152043	0.483922	0.878242	0.00489457	0.985672	1	603	7046	0.14454	9.6663e-07	A2_Trans,B2_trans	INTERGENIC_VARIANT	ASN
389.4	Tinnitus	sense organs	rs67959919	LZTFL1	3	45871908	G	A	A	1.3659	0.110977	1.09889	1.69778	0.00495892	0.985672	1	1182	5480	0.59355	1.6043e-80	A2_Trans	CODING_TRANSCRIPT_INTRON_VARIANT	ASN
389.4	Tinnitus	sense organs	rs35508621	LZTFL1	3	45880481	T	C	C	1.37657	0.113971	1.10099	1.72112	0.0050448	0.985672	1	1182	5480	0.38931	6.0917e-89	B2_trans	CODING_TRANSCRIPT_INTRON_VARIANT	ASN
389	Hearing loss	sense organs	rs9497053	UTRN	6	145026256	G	A	A	1.12332	0.0414886	1.03559	1.21848	0.0050654	0.985672	1	850	4142	-0.064841	1.0064e-06	B2_trans	CODING_TRANSCRIPT_INTRON_VARIANT	ASN
427.9	Palpitations	circulatory system	rs581342	LMNA	1	156095466	T	C	C	1.85638	0.220784	1.2043	2.86153	0.00507936	0.985672	1	280	7541	0.090245	2.6355e-07	B2_trans	CODING_TRANSCRIPT_INTRON_VARIANT	ASN
599.4	Urinary incontinence	genitourinary	rs72711165	TMEM65	8	125336564	T	C	C	1.44857	0.132275	1.11776	1.8773	0.00508563	0.985672	1	249	7578	0.18279	6.0907e-07	B2_trans	CODING_TRANSCRIPT_INTRON_VARIANT	ASN
250.22	Type 2 diabetes with renal manifestations	endocrine/metabolic	rs77534576	DLX4	17	47940666	C	T	T	1.85193	0.220054	1.20314	2.85059	0.00510463	0.985672	1	143	7565	0.20794	1.7585e-10	B2_trans	INTERGENIC_VARIANT	ASN
702	Degenerative skin conditions and other dermatoses	dermatologic	rs60305836	CDH8	16	61709381	A	C	C	0.462064	0.276753	0.268614	0.794831	0.00527604	0.985672	1	547	7067	0.086719	1.1846e-06	B2_trans	CODING_TRANSCRIPT_INTRON_VARIANT	ASN
327.32	Obstructive sleep apnea	neurological	rs117169628	SLC22A31	16	89262657	G	A	A	1.36739	0.112261	1.09732	1.70392	0.00531536	0.985672	1	400	5480	0.081201	5.77e-07	B2_trans	SYNONYMOUS_VARIANT	ASN
338.2	Chronic pain	neurological	rs12567716	FOXD2	1	48197570	T	C	C	1.21164	0.0688824	1.05863	1.38678	0.00531919	0.985672	1	551	6964	-0.090753	1.4878e-06	B2_trans	INTERGENIC_VARIANT	ASN
690.1	Seborrheic dermatitis	dermatologic	rs12660421	FOXP4-AS1	6	41488378	G	A	A	1.31386	0.0979601	1.08434	1.59196	0.00532798	0.985672	1	288	7483	0.35506	1.1424e-09	A2_Trans	DOWNSTREAM_GENE_VARIANT	ASN
585	Renal failure	genitourinary	rs11085727	TYK2	19	10466123	C	T	T	0.853706	0.0567741	0.763804	0.954189	0.00533744	0.985672	1	276	6951	0.17253	2.3333e-18	A2_Trans,B2_trans	CODING_TRANSCRIPT_INTRON_VARIANT	ASN
411.3	Angina pectoris	circulatory system	rs10774679	OAS3	12	113374748	C	T	T	1.3721	0.113801	1.09779	1.71496	0.0054395	0.985672	1	241	7508	0.075824	4.6954e-12	B2_trans	UPSTREAM_GENE_VARIANT	ASN
495	Asthma	respiratory	rs67579710	THBS3	1	155173527	G	A	A	0.702624	0.127457	0.547307	0.902017	0.00562228	0.985672	1	273	7109	-0.10348	1.0252e-09	B2_trans	CODING_TRANSCRIPT_INTRON_VARIANT	ASN
250.41	Impaired fasting glucose	endocrine/metabolic	rs11702230	LOC101928126	21	35377591	C	T	T	1.26714	0.0855874	1.07145	1.49857	0.00566973	0.985672	1	431	6885	0.099731	3.223e-09	B2_trans	INTERGENIC_VARIANT	ASN
402	NA	NA	rs766826	ELF5	11	34528766	C	T	T	1.27145	0.0868318	1.07247	1.50734	0.00567898	0.985672	1	598	7059	-0.082134	1.155e-11	B2_trans	CODING_TRANSCRIPT_INTRON_VARIANT	ASN
367.8	Hypermetropia	sense organs	rs55654108	PDCL3P4	3	101425703	A	G	G	0.83264	0.0662585	0.731237	0.948106	0.00570578	0.985672	1	663	6473	-0.05662	1.0636e-06	B2_trans	INTERGENIC_VARIANT	ASN
796	Elevated prostate specific antigen [PSA]	genitourinary	rs9268576	HLA-DRA	6	32395641	T	C	C	0.713062	0.122586	0.560767	0.90672	0.00580201	0.985672	1	143	7468	0.095134	9.9752e-07	B2_trans	INTERGENIC_VARIANT	ASN
433.3	Cerebral ischemia	circulatory system	rs12660421	FOXP4-AS1	6	41488378	G	A	A	1.37347	0.115072	1.09614	1.72095	0.00582069	0.985672	1	160	7685	0.35506	1.1424e-09	A2_Trans	DOWNSTREAM_GENE_VARIANT	ASN
250.2	Type 2 diabetes	endocrine/metabolic	rs111837807	CCHCR1	6	31121232	T	C	C	1.18346	0.0611514	1.04979	1.33415	0.00587829	0.985672	1	256	5407	0.20363	2.152e-11	A2_Trans,B2_trans	CODING_TRANSCRIPT_INTRON_VARIANT	ASN
1010.2	NA	NA	rs1405655	NR1H2	19	50882619	T	C	C	0.794906	0.0836673	0.674681	0.936556	0.00608109	0.985672	1	1002	6299	0.075181	1.1208e-11	B2_trans,A2_Trans	CODING_TRANSCRIPT_INTRON_VARIANT	ASN
530	Diseases of esophagus	digestive	rs60305836	CDH8	16	61709381	A	C	C	0.697862	0.131433	0.539378	0.902912	0.00619999	0.985672	1	652	5548	0.086719	1.1846e-06	B2_trans	CODING_TRANSCRIPT_INTRON_VARIANT	ASN
362.6	Peripheral retinal degenerations	sense organs	rs60869999	MYO1C	17	1390948	A	T	T	1.41948	0.128059	1.10439	1.82445	0.00623136	0.985672	1	184	7682	0.059541	2.9039e-06	B2_trans	CODING_TRANSCRIPT_INTRON_VARIANT	ASN
362.2	Degeneration of macula and posterior pole of retina	sense organs	rs7560588	BCL11A	2	60727416	G	A	A	1.50795	0.150188	1.12343	2.02408	0.00623951	0.985672	1	339	7161	-0.12371	2.3396e-07	A2_Trans	CODING_TRANSCRIPT_INTRON_VARIANT	ASN
278.1	Obesity	endocrine/metabolic	rs60305836	CDH8	16	61709381	A	C	C	0.70128	0.129936	0.543612	0.904677	0.00631545	0.985672	1	525	5662	0.086719	1.1846e-06	B2_trans	CODING_TRANSCRIPT_INTRON_VARIANT	ASN
939	Atopic/contact dermatitis due to other or unspecified	dermatologic	rs2277732	DPP9	19	4723670	C	A	A	1.2033	0.0677899	1.05359	1.37428	0.00633354	0.985672	1	889	5826	0.11697	6.1912e-22	B2_trans,A2_Trans	FIVE_PRIME_UTR_INTRON_VARIANT	ASN
427	Cardiac dysrhythmias	circulatory system	rs581342	LMNA	1	156095466	T	C	C	1.43506	0.132341	1.10719	1.86003	0.00634527	0.985672	1	775	6129	0.090245	2.6355e-07	B2_trans	CODING_TRANSCRIPT_INTRON_VARIANT	ASN
250.41	Impaired fasting glucose	endocrine/metabolic	rs111783124	LOC101928126	21	35362848	G	A	A	1.25261	0.0826336	1.06531	1.47283	0.00641834	0.985672	1	431	6885	0.13532	2.1558e-07	A2_Trans	INTERGENIC_VARIANT	ASN
216	Benign neoplasm of skin	neoplasms	rs3746539	PTPRT	20	40702071	G	A	A	1.28079	0.0908512	1.07188	1.53043	0.00644924	0.985672	1	525	7241	0.05405	1.7723e-06	B2_trans	THREE_PRIME_UTR_EXON_VARIANT	ASN
690	Erythematosquamous dermatosis	dermatologic	rs12660421	FOXP4-AS1	6	41488378	G	A	A	1.30534	0.0978725	1.07749	1.58136	0.00647841	0.985672	1	296	7474	0.35506	1.1424e-09	A2_Trans	DOWNSTREAM_GENE_VARIANT	ASN
300.9	Posttraumatic stress disorder	mental disorders	rs12259804	PLEKHS1	10	115573378	T	C	C	0.447574	0.295656	0.250727	0.798964	0.00654626	0.985672	1	339	5537	-0.27547	4.8674e-08	A2_Trans	INTERGENIC_VARIANT	ASN
370	Keratitis	sense organs	rs13179014	SPEF2	5	35693227	A	C	C	1.43181	0.13207	1.10527	1.85483	0.00657156	0.985672	1	402	7457	-0.061249	6.1057e-07	B2_trans	CODING_TRANSCRIPT_INTRON_VARIANT	ASN
389.4	Tinnitus	sense organs	rs13179014	SPEF2	5	35693227	A	C	C	1.18025	0.0610144	1.04722	1.33018	0.00660318	0.985672	1	1182	5480	-0.061249	6.1057e-07	B2_trans	CODING_TRANSCRIPT_INTRON_VARIANT	ASN
530.11	GERD	digestive	rs60305836	CDH8	16	61709381	A	C	C	0.691659	0.135746	0.530085	0.902484	0.00661118	0.985672	1	657	5677	0.086719	1.1846e-06	B2_trans	CODING_TRANSCRIPT_INTRON_VARIANT	ASN
600	Hyperplasia of prostate	genitourinary	rs2277732	DPP9	19	4723670	C	A	A	1.25146	0.0832193	1.06311	1.47317	0.00703052	0.985672	1	380	6600	0.11697	6.1912e-22	B2_trans,A2_Trans	FIVE_PRIME_UTR_INTRON_VARIANT	ASN
427.21	Atrial fibrillation	circulatory system	rs1878527	ANKRD30BL	2	133056313	T	C	C	2.07666	0.271432	1.21989	3.53516	0.00709733	0.985672	1	112	7562	-0.077457	2.0215e-06	B2_trans	INTERGENIC_VARIANT	ASN
735.1	Flat foot	musculoskeletal	rs7671107	LOC101929161	4	25449225	G	A	A	0.780023	0.0922875	0.650957	0.93468	0.00710395	0.985672	1	280	7428	-0.064456	1.0803e-06	B2_trans	INTERGENIC_VARIANT	ASN
389	Hearing loss	sense organs	rs76073397	MIR548H2	16	11386452	T	C	C	0.829586	0.0694459	0.724017	0.950547	0.00713917	0.985672	1	850	4142	0.14454	9.6663e-07	A2_Trans,B2_trans	INTERGENIC_VARIANT	ASN
702	Degenerative skin conditions and other dermatoses	dermatologic	rs9367106	LOC100505711	6	41483390	G	C	C	1.25886	0.085733	1.06414	1.4892	0.00725001	0.985672	1	547	7067	0.20225	3.4038e-11	B2_trans	INTERGENIC_VARIANT	ASN
250.42	Other abnormal glucose	endocrine/metabolic	rs12259804	PLEKHS1	10	115573378	T	C	C	2.82735	0.387335	1.32336	6.0406	0.00728979	0.985672	1	499	7169	-0.27547	4.8674e-08	A2_Trans	INTERGENIC_VARIANT	ASN
278	Overweight, obesity and other hyperalimentation	endocrine/metabolic	rs60305836	CDH8	16	61709381	A	C	C	0.721862	0.121585	0.568802	0.91611	0.00734901	0.985672	1	665	5040	0.086719	1.1846e-06	B2_trans	CODING_TRANSCRIPT_INTRON_VARIANT	ASN
522	Diseases of pulp and periapical tissues	digestive	rs12567716	FOXD2	1	48197570	T	C	C	1.2287	0.077118	1.05634	1.42919	0.00756908	0.985672	1	257	7399	-0.090753	1.4878e-06	B2_trans	INTERGENIC_VARIANT	ASN
296.22	Major depressive disorder	mental disorders	rs12259804	PLEKHS1	10	115573378	T	C	C	0.454733	0.29507	0.255031	0.810812	0.00756918	0.985672	1	499	5195	-0.27547	4.8674e-08	A2_Trans	INTERGENIC_VARIANT	ASN
350	Abnormal movement	neurological	rs1878527	ANKRD30BL	2	133056313	T	C	C	0.668901	0.150568	0.497964	0.898516	0.00756989	0.985672	1	587	6771	-0.077457	2.0215e-06	B2_trans	INTERGENIC_VARIANT	ASN
327.3	Sleep apnea	neurological	rs8052423	SLC22A31	16	89269178	G	T	T	1.30989	0.101177	1.07427	1.59719	0.00763001	0.985672	1	371	5024	0.13037	1.0019e-06	A2_Trans	UPSTREAM_GENE_VARIANT	ASN
770	Myalgia and myositis unspecified	symptoms	rs1405655	NR1H2	19	50882619	T	C	C	1.29912	0.0981401	1.0718	1.57466	0.00766537	0.985672	1	329	7364	0.075181	1.1208e-11	B2_trans,A2_Trans	CODING_TRANSCRIPT_INTRON_VARIANT	ASN
523	Gingival and periodontal diseases	digestive	rs7579014	BCL11A	2	60707894	G	A	A	0.794737	0.0862128	0.67118	0.94104	0.00770246	0.985672	1	407	6118	-0.05629	1.2614e-06	B2_trans	CODING_TRANSCRIPT_INTRON_VARIANT	ASN
304	Adjustment reaction	mental disorders	rs9896243	NSF	17	44826056	C	G	G	1.54007	0.162121	1.12084	2.11611	0.0077303	0.985672	1	788	6020	-0.13155	3.2234e-08	A2_Trans	CODING_TRANSCRIPT_INTRON_VARIANT	ASN
790.6	Other abnormal blood chemistry	symptoms	rs111837807	CCHCR1	6	31121232	T	C	C	1.33577	0.109203	1.0784	1.65457	0.00802232	0.985672	1	590	7101	0.20363	2.152e-11	A2_Trans,B2_trans	CODING_TRANSCRIPT_INTRON_VARIANT	ASN
379.2	Disorders of vitreous body	sense organs	rs505922	ABO	9	136149229	T	C	C	0.828041	0.0711804	0.720216	0.952008	0.00802753	0.985672	1	467	7083	-0.099884	2.0889e-20	B2_trans	CODING_TRANSCRIPT_INTRON_VARIANT	ASN
561	Symptoms involving digestive system	digestive	rs72655853	SBSPON	8	73985608	A	G	G	2.0883	0.278491	1.20988	3.6045	0.00819148	0.985672	1	709	6753	0.22523	8.3915e-07	A2_Trans	CODING_TRANSCRIPT_INTRON_VARIANT	ASN
386.9	Dizziness and giddiness (Light-headedness and vertigo)	sense organs	rs7579014	BCL11A	2	60707894	G	A	A	0.707409	0.131165	0.547045	0.914782	0.00831443	0.985672	1	697	6760	-0.05629	1.2614e-06	B2_trans	CODING_TRANSCRIPT_INTRON_VARIANT	ASN
796	Elevated prostate specific antigen [PSA]	genitourinary	rs60869999	MYO1C	17	1390948	A	T	T	1.27126	0.0909608	1.06368	1.51936	0.00832419	0.985672	1	143	7468	0.059541	2.9039e-06	B2_trans	CODING_TRANSCRIPT_INTRON_VARIANT	ASN
530.11	GERD	digestive	rs495828	ABO	9	136154867	G	T	T	0.868066	0.0536216	0.781466	0.964264	0.00832445	0.985672	1	657	5677	-0.13432	6.5649e-10	A2_Trans	UPSTREAM_GENE_VARIANT	ASN
769	Nonallopathic lesions NEC	symptoms	rs12809318	FBRSL1	12	133140840	T	C	C	0.754816	0.106646	0.612441	0.93029	0.00835128	0.985672	1	47	7721	-0.062781	9.5289e-09	B2_trans	CODING_TRANSCRIPT_INTRON_VARIANT	ASN
371	Inflammation of the eye	sense organs	rs10774679	OAS3	12	113374748	C	T	T	0.841306	0.0655701	0.739845	0.956681	0.00840512	0.985672	1	709	6539	0.075824	4.6954e-12	B2_trans	UPSTREAM_GENE_VARIANT	ASN
573.7	Abnormal results of function study of liver	digestive	rs2924480	ELF5	11	34529831	T	C	C	0.828835	0.071307	0.720728	0.953157	0.00846935	0.985672	1	464	6903	-0.11648	2.817e-07	A2_Trans	CODING_TRANSCRIPT_INTRON_VARIANT	ASN
735	Acquired foot deformities	musculoskeletal	rs7605877	FOXI3	2	88559025	T	C	C	1.38138	0.122728	1.08605	1.75704	0.00847498	0.985672	1	461	6870	-0.071053	3.3369e-06	B2_trans	INTERGENIC_VARIANT	ASN
689	Disorder of skin and subcutaneous tissue NOS	dermatologic	rs7560588	BCL11A	2	60727416	G	A	A	1.6864	0.198541	1.14278	2.48862	0.00848425	0.985672	1	575	7274	-0.12371	2.3396e-07	A2_Trans	CODING_TRANSCRIPT_INTRON_VARIANT	ASN
340	Migraine	neurological	rs11234800	ME3	11	86479407	G	C	C	0.486649	0.273664	0.284625	0.83207	0.00849505	0.985672	1	270	7152	-0.077173	3.0702e-06	B2_trans	INTERGENIC_VARIANT	ASN
578.8	Hemorrhage of rectum and anus	digestive	rs467843	TRAPPC13	5	64945715	A	G	G	1.32615	0.107287	1.07465	1.63649	0.00851222	0.985672	1	327	7521	-0.089724	1.7259e-06	A2_Trans	CODING_TRANSCRIPT_INTRON_VARIANT	ASN
701	Other hypertrophic and atrophic conditions of skin	dermatologic	rs1878527	ANKRD30BL	2	133056313	T	C	C	0.636963	0.171624	0.455018	0.891663	0.00858653	0.985672	1	603	7046	-0.077457	2.0215e-06	B2_trans	INTERGENIC_VARIANT	ASN
593.2	Microscopic hematuria	genitourinary	rs76073397	MIR548H2	16	11386452	T	C	C	1.48592	0.150742	1.10582	1.99668	0.00860802	0.985672	1	198	7614	0.14454	9.6663e-07	A2_Trans,B2_trans	INTERGENIC_VARIANT	ASN
700	Corns and callosities	dermatologic	rs9497053	UTRN	6	145026256	G	A	A	1.31734	0.10515	1.072	1.61883	0.00876349	0.985672	1	216	7630	-0.064841	1.0064e-06	B2_trans	CODING_TRANSCRIPT_INTRON_VARIANT	ASN
702.2	Seborrheic keratosis	dermatologic	rs9367106	LOC100505711	6	41483390	G	C	C	1.27179	0.0917852	1.0624	1.52246	0.0088066	0.985672	1	508	7180	0.20225	3.4038e-11	B2_trans	INTERGENIC_VARIANT	ASN
381	Otitis media and Eustachian tube disorders	sense organs	rs1405655	NR1H2	19	50882619	T	C	C	1.37663	0.122104	1.08363	1.74885	0.00885149	0.985672	1	377	7469	0.075181	1.1208e-11	B2_trans,A2_Trans	CODING_TRANSCRIPT_INTRON_VARIANT	ASN
433	Cerebrovascular disease	circulatory system	rs9367106	LOC100505711	6	41483390	G	C	C	1.23897	0.0818846	1.05526	1.45466	0.00887435	0.985672	1	244	7313	0.20225	3.4038e-11	B2_trans	INTERGENIC_VARIANT	ASN
300.11	Generalized anxiety disorder	mental disorders	rs467843	TRAPPC13	5	64945715	A	G	G	1.22253	0.0768547	1.05158	1.42128	0.00893984	0.985672	1	298	7304	-0.089724	1.7259e-06	A2_Trans	CODING_TRANSCRIPT_INTRON_VARIANT	ASN
1002	NA	NA	rs7960611	CLEC1A	12	10230416	G	A	A	0.709062	0.131607	0.547848	0.917716	0.00899057	0.985672	1	212	7649	-0.1584	3.3086e-07	A2_Trans	CODING_TRANSCRIPT_INTRON_VARIANT	ASN
110.1	Dermatophytosis	infectious diseases	rs35154152	THBS3	1	155172725	T	C	C	0.740113	0.115249	0.59047	0.927679	0.0090191	0.985672	1	693	6503	-0.20528	2.3574e-11	A2_Trans	SYNONYMOUS_VARIANT	ASN
769	Nonallopathic lesions NEC	symptoms	rs9461128	TMEM14B	6	10753875	T	C	C	1.63009	0.187414	1.12898	2.35363	0.00912721	0.985672	1	47	7721	0.13046	3.4269e-06	B2_trans	CODING_TRANSCRIPT_INTRON_VARIANT	ASN
458	Hypotension	circulatory system	rs2284028	NCF4	22	37265172	A	C	C	0.423627	0.329454	0.222102	0.808007	0.00913268	0.985672	1	331	7514	0.31271	4.1737e-06	A2_Trans	CODING_TRANSCRIPT_INTRON_VARIANT	ASN
596	Other disorders of bladder	genitourinary	rs505922	ABO	9	136149229	T	C	C	0.753473	0.108943	0.608605	0.932825	0.00936978	0.985672	1	192	7666	-0.099884	2.0889e-20	B2_trans	CODING_TRANSCRIPT_INTRON_VARIANT	ASN
1010.1	NA	NA	rs2284028	NCF4	22	37265172	A	C	C	1.5056	0.157643	1.10541	2.05067	0.00944004	0.985672	1	629	6938	0.31271	4.1737e-06	A2_Trans	CODING_TRANSCRIPT_INTRON_VARIANT	ASN
327.4	Insomnia	neurological	rs76073397	MIR548H2	16	11386452	T	C	C	1.23147	0.0802507	1.05224	1.44123	0.00947367	0.985672	1	797	5995	0.14454	9.6663e-07	A2_Trans,B2_trans	INTERGENIC_VARIANT	ASN
585.1	Acute renal failure	genitourinary	rs147812915	KAT7	17	47858295	C	T	T	1.82513	0.231906	1.1585	2.87537	0.00947602	0.985672	1	211	7567	0.23438	1.0943e-07	A2_Trans	INTERGENIC_VARIANT	ASN
586	Other disorders of the kidney and ureters	genitourinary	rs55654108	PDCL3P4	3	101425703	A	G	G	0.725846	0.123613	0.569671	0.924835	0.00953935	0.985672	1	232	7603	-0.05662	1.0636e-06	B2_trans	INTERGENIC_VARIANT	ASN
250	Diabetes mellitus	endocrine/metabolic	rs505922	ABO	9	136149229	T	C	C	1.11048	0.040439	1.02586	1.20208	0.00956034	0.985672	1	272	5384	-0.099884	2.0889e-20	B2_trans	CODING_TRANSCRIPT_INTRON_VARIANT	ASN
433.3	Cerebral ischemia	circulatory system	rs9367106	LOC100505711	6	41483390	G	C	C	1.35493	0.117256	1.07673	1.705	0.00958436	0.985672	1	160	7685	0.20225	3.4038e-11	B2_trans	INTERGENIC_VARIANT	ASN
798	Malaise and fatigue	symptoms	rs111837807	CCHCR1	6	31121232	T	C	C	1.28777	0.0977243	1.0633	1.55963	0.0096538	0.985672	1	689	6827	0.20363	2.152e-11	A2_Trans,B2_trans	CODING_TRANSCRIPT_INTRON_VARIANT	ASN
687.4	Disturbance of skin sensation	dermatologic	rs9896243	NSF	17	44826056	C	G	G	1.80849	0.229432	1.15352	2.83537	0.00981047	0.985672	1	647	7003	-0.13155	3.2234e-08	A2_Trans	CODING_TRANSCRIPT_INTRON_VARIANT	ASN
475	Chronic sinusitis	respiratory	rs13050728	IFNAR2	21	34615210	T	C	C	1.2437	0.0845134	1.05385	1.46776	0.009863	0.985672	1	434	7302	-0.10657	4.0686e-21	B2_trans,A2_Trans	CODING_TRANSCRIPT_INTRON_VARIANT	ASN
532	Dysphagia	digestive	rs10086829	COL14A1	8	121149129	G	A	A	1.26944	0.092736	1.05846	1.52247	0.0100935	0.985672	1	226	7438	-0.097352	3.8599e-06	A2_Trans	FIVE_PRIME_UTR_INTRON_VARIANT	ASN
706.2	Sebaceous cyst	dermatologic	rs7089827	TFAM	10	60157611	C	T	T	1.29553	0.100672	1.06354	1.57812	0.0101134	0.985672	1	300	7491	-0.14471	2.0338e-06	A2_Trans	THREE_PRIME_UTR_EXON_VARIANT	ASN
411.2	Myocardial infarction	circulatory system	rs505922	ABO	9	136149229	T	C	C	1.25324	0.0877934	1.05513	1.48855	0.0101354	0.985672	1	144	7636	-0.099884	2.0889e-20	B2_trans	CODING_TRANSCRIPT_INTRON_VARIANT	ASN
512.9	Other dyspnea	respiratory	rs111837807	CCHCR1	6	31121232	T	C	C	1.26401	0.0911842	1.05714	1.51135	0.0101881	0.985672	1	886	6565	0.20363	2.152e-11	A2_Trans,B2_trans	CODING_TRANSCRIPT_INTRON_VARIANT	ASN
366	Cataract	sense organs	rs75505823	LRP1	12	57540956	G	T	T	0.372347	0.384531	0.17524	0.791155	0.010194	0.985672	1	589	4831	-0.20852	3.0745e-06	A2_Trans	CODING_TRANSCRIPT_INTRON_VARIANT	ASN
521.1	Dental caries	digestive	rs9497053	UTRN	6	145026256	G	A	A	1.1257	0.0461046	1.02844	1.23216	0.010223	0.985672	1	490	6031	-0.064841	1.0064e-06	B2_trans	CODING_TRANSCRIPT_INTRON_VARIANT	ASN
726	Peripheral enthesopathies and allied syndromes	musculoskeletal	rs10774679	OAS3	12	113374748	C	T	T	0.872827	0.0529763	0.786746	0.968326	0.0102426	0.985672	1	903	5673	0.075824	4.6954e-12	B2_trans	UPSTREAM_GENE_VARIANT	ASN
250.2	Type 2 diabetes	endocrine/metabolic	rs505922	ABO	9	136149229	T	C	C	1.10924	0.0404205	1.02475	1.20069	0.0103219	0.985672	1	256	5407	-0.099884	2.0889e-20	B2_trans	CODING_TRANSCRIPT_INTRON_VARIANT	ASN
371	Inflammation of the eye	sense organs	rs11234800	ME3	11	86479407	G	C	C	0.482832	0.283919	0.276773	0.842303	0.0103349	0.985672	1	709	6539	-0.077173	3.0702e-06	B2_trans	INTERGENIC_VARIANT	ASN
530	Diseases of esophagus	digestive	rs505922	ABO	9	136149229	T	C	C	0.899648	0.041239	0.829794	0.975384	0.010337	0.985672	1	652	5548	-0.099884	2.0889e-20	B2_trans	CODING_TRANSCRIPT_INTRON_VARIANT	ASN
790.6	Other abnormal blood chemistry	symptoms	rs9501257	HLA-DPB1	6	33055355	A	G	G	1.26364	0.0912501	1.05669	1.5111	0.0103385	0.985672	1	590	7101	0.17269	4.1339e-08	A2_Trans	THREE_PRIME_UTR_EXON_VARIANT	ASN
605	Erectile dysfunction [ED]	genitourinary	rs467843	TRAPPC13	5	64945715	A	G	G	0.881134	0.049364	0.799877	0.970645	0.0103613	0.985672	1	532	6144	-0.089724	1.7259e-06	A2_Trans	CODING_TRANSCRIPT_INTRON_VARIANT	ASN
521.2	Dental abrasion, erosion and attrition	digestive	rs60305836	CDH8	16	61709381	A	C	C	0.303693	0.464983	0.122079	0.75549	0.010378	0.985672	1	251	7530	0.086719	1.1846e-06	B2_trans	CODING_TRANSCRIPT_INTRON_VARIANT	ASN
110.1	Dermatophytosis	infectious diseases	rs67579710	THBS3	1	155173527	G	A	A	0.739911	0.117602	0.587593	0.931713	0.0104249	0.985672	1	693	6503	-0.10348	1.0252e-09	B2_trans	CODING_TRANSCRIPT_INTRON_VARIANT	ASN
372	Disorders of conjunctiva	sense organs	rs62200027	CASC20	20	6469515	G	A	A	1.31105	0.105768	1.06559	1.61305	0.0104502	0.985672	1	407	7330	-0.053006	3.3456e-06	B2_trans,A2_Trans	NON_CODING_TRANSCRIPT_INTRON_VARIANT	ASN
476	Allergic rhinitis	respiratory	rs7560588	BCL11A	2	60727416	G	A	A	0.770385	0.101949	0.630854	0.940776	0.0105036	0.985672	1	798	5567	-0.12371	2.3396e-07	A2_Trans	CODING_TRANSCRIPT_INTRON_VARIANT	ASN
455	Hemorrhoids	circulatory system	rs505922	ABO	9	136149229	T	C	C	0.855207	0.061189	0.758555	0.964174	0.0105819	0.985672	1	775	6603	-0.099884	2.0889e-20	B2_trans	CODING_TRANSCRIPT_INTRON_VARIANT	ASN
523.3	Periodontitis (acute or chronic)	digestive	rs117169628	SLC22A31	16	89262657	G	A	A	0.587597	0.208018	0.390854	0.883374	0.0105853	0.985672	1	390	6934	0.081201	5.77e-07	B2_trans	SYNONYMOUS_VARIANT	ASN
300.9	Posttraumatic stress disorder	mental disorders	rs9497053	UTRN	6	145026256	G	A	A	1.11286	0.0418647	1.0252	1.20803	0.0106392	0.985672	1	339	5537	-0.064841	1.0064e-06	B2_trans	CODING_TRANSCRIPT_INTRON_VARIANT	ASN
530.1	Esophagitis, GERD and related diseases	digestive	rs60305836	CDH8	16	61709381	A	C	C	0.713975	0.132013	0.551205	0.924811	0.0107086	0.985672	1	651	5585	0.086719	1.1846e-06	B2_trans	CODING_TRANSCRIPT_INTRON_VARIANT	ASN
316	Substance addiction and disorders	mental disorders	rs13179014	SPEF2	5	35693227	A	C	C	0.773662	0.100604	0.635209	0.942291	0.0107475	0.985672	1	230	7325	-0.061249	6.1057e-07	B2_trans	CODING_TRANSCRIPT_INTRON_VARIANT	ASN
304	Adjustment reaction	mental disorders	rs5023077	FBRSL1	12	133141973	T	C	C	1.14161	0.0519516	1.03109	1.26398	0.0107945	0.985672	1	788	6020	-0.090901	1.5172e-06	A2_Trans	CODING_TRANSCRIPT_INTRON_VARIANT	ASN
401.1	Essential hypertension	circulatory system	rs2284028	NCF4	22	37265172	A	C	C	0.768605	0.103247	0.627796	0.940995	0.010803	0.985672	1	431	3472	0.31271	4.1737e-06	A2_Trans	CODING_TRANSCRIPT_INTRON_VARIANT	ASN
375.1	Dry eyes	sense organs	rs495828	ABO	9	136154867	G	T	T	0.856142	0.061065	0.759569	0.964994	0.010975	0.985672	1	838	5970	-0.13432	6.5649e-10	A2_Trans	UPSTREAM_GENE_VARIANT	ASN
706.8	Other specified diseases of sebaceous glands	dermatologic	rs467843	TRAPPC13	5	64945715	A	G	G	1.31478	0.10763	1.06473	1.62356	0.0109993	0.985672	1	394	7451	-0.089724	1.7259e-06	A2_Trans	CODING_TRANSCRIPT_INTRON_VARIANT	ASN
296.2	Depression	mental disorders	rs12259804	PLEKHS1	10	115573378	T	C	C	0.499345	0.273458	0.292168	0.853432	0.0111	0.985672	1	521	4668	-0.27547	4.8674e-08	A2_Trans	INTERGENIC_VARIANT	ASN
216	Benign neoplasm of skin	neoplasms	rs55654108	PDCL3P4	3	101425703	A	G	G	0.763067	0.106483	0.619333	0.940159	0.0111024	0.985672	1	525	7241	-0.05662	1.0636e-06	B2_trans	INTERGENIC_VARIANT	ASN
371	Inflammation of the eye	sense organs	rs2924480	ELF5	11	34529831	T	C	C	0.844854	0.0664006	0.741756	0.962281	0.0111166	0.985672	1	709	6539	-0.11648	2.817e-07	A2_Trans	CODING_TRANSCRIPT_INTRON_VARIANT	ASN
300	Anxiety disorders	mental disorders	rs67579710	THBS3	1	155173527	G	A	A	0.833759	0.0716332	0.724546	0.959433	0.0111462	0.985672	1	525	4286	-0.10348	1.0252e-09	B2_trans	CODING_TRANSCRIPT_INTRON_VARIANT	ASN
427	Cardiac dysrhythmias	circulatory system	rs10129899	LINC00637	14	104330432	C	A	A	1.14553	0.0535936	1.03131	1.27241	0.0112399	0.985672	1	775	6129	-0.057002	2.1916e-06	B2_trans	INTERGENIC_VARIANT	ASN
1009	NA	NA	rs1405655	NR1H2	19	50882619	T	C	C	1.24593	0.0867444	1.05113	1.47683	0.0112505	0.985672	1	745	6821	0.075181	1.1208e-11	B2_trans,A2_Trans	CODING_TRANSCRIPT_INTRON_VARIANT	ASN
379.2	Disorders of vitreous body	sense organs	rs7605877	FOXI3	2	88559025	T	C	C	1.4587	0.149064	1.08914	1.95367	0.0113156	0.985672	1	467	7083	-0.071053	3.3369e-06	B2_trans	INTERGENIC_VARIANT	ASN
740.9	Osteoarthrosis NOS	musculoskeletal	rs10774679	OAS3	12	113374748	C	T	T	0.860576	0.0593622	0.766056	0.96676	0.0114246	0.985672	1	587	6311	0.075824	4.6954e-12	B2_trans	UPSTREAM_GENE_VARIANT	ASN
690	Erythematosquamous dermatosis	dermatologic	rs9367106	LOC100505711	6	41483390	G	C	C	1.28662	0.0996873	1.05827	1.56424	0.0114693	0.985672	1	296	7474	0.20225	3.4038e-11	B2_trans	INTERGENIC_VARIANT	ASN
367.2	Astigmatism	sense organs	rs9268576	HLA-DRA	6	32395641	T	C	C	1.16829	0.0615547	1.03551	1.31809	0.0115083	0.985672	1	1195	4963	0.095134	9.9752e-07	B2_trans	INTERGENIC_VARIANT	ASN
522.1	Pulpitis and necrosis of tooth pulp	digestive	rs12567716	FOXD2	1	48197570	T	C	C	1.26854	0.0942247	1.05463	1.52583	0.0115883	0.985672	1	214	7587	-0.090753	1.4878e-06	B2_trans	INTERGENIC_VARIANT	ASN
362.2	Degeneration of macula and posterior pole of retina	sense organs	rs9497053	UTRN	6	145026256	G	A	A	0.825702	0.0758835	0.711592	0.95811	0.0116066	0.985672	1	339	7161	-0.064841	1.0064e-06	B2_trans	CODING_TRANSCRIPT_INTRON_VARIANT	ASN
726	Peripheral enthesopathies and allied syndromes	musculoskeletal	rs10774671	OAS1	12	113357193	G	A	A	0.878014	0.0515884	0.793577	0.971434	0.0116774	0.985672	1	903	5673	0.12569	3.6032e-11	A2_Trans	SPLICE_ACCEPTOR_VARIANT	ASN
301	Personality disorders	mental disorders	rs147812915	KAT7	17	47858295	C	T	T	1.90085	0.254743	1.15375	3.13174	0.01169	0.985672	1	116	7746	0.23438	1.0943e-07	A2_Trans	INTERGENIC_VARIANT	ASN
690.1	Seborrheic dermatitis	dermatologic	rs9367106	LOC100505711	6	41483390	G	C	C	1.28572	0.0998029	1.05729	1.56351	0.011796	0.985672	1	288	7483	0.20225	3.4038e-11	B2_trans	INTERGENIC_VARIANT	ASN
530.11	GERD	digestive	rs505922	ABO	9	136149229	T	C	C	0.899138	0.0422445	0.82769	0.976754	0.0118447	0.985672	1	657	5677	-0.099884	2.0889e-20	B2_trans	CODING_TRANSCRIPT_INTRON_VARIANT	ASN
585.1	Acute renal failure	genitourinary	rs77534576	DLX4	17	47940666	C	T	T	1.82204	0.238439	1.14182	2.90749	0.0118629	0.985672	1	211	7567	0.20794	1.7585e-10	B2_trans	INTERGENIC_VARIANT	ASN
600	Hyperplasia of prostate	genitourinary	rs35154152	THBS3	1	155172725	T	C	C	0.752948	0.11283	0.603565	0.939305	0.011906	0.985672	1	380	6600	-0.20528	2.3574e-11	A2_Trans	SYNONYMOUS_VARIANT	ASN
300.4	Dysthymic disorder	mental disorders	rs732990	CIB4	2	26842146	C	G	G	1.35179	0.119974	1.06853	1.71013	0.01199	0.985672	1	245	7528	0.056389	5.6358e-07	B2_trans	CODING_TRANSCRIPT_INTRON_VARIANT	ASN
250.24	Type 2 diabetes with neurological manifestations	endocrine/metabolic	rs732990	CIB4	2	26842146	C	G	G	1.31564	0.109254	1.06204	1.6298	0.0120439	0.985672	1	210	7426	0.056389	5.6358e-07	B2_trans	CODING_TRANSCRIPT_INTRON_VARIANT	ASN
276	Disorders of fluid, electrolyte, and acid-base balance	endocrine/metabolic	rs1405655	NR1H2	19	50882619	T	C	C	1.22886	0.0821324	1.04614	1.44349	0.0121005	0.985672	1	513	6974	0.075181	1.1208e-11	B2_trans,A2_Trans	CODING_TRANSCRIPT_INTRON_VARIANT	ASN
296.1	Bipolar	mental disorders	rs78313563	ESS2	22	19136365	G	A	A	2.2157	0.317454	1.18931	4.1279	0.0122075	0.985672	1	105	7660	0.40873	6.5914e-07	A2_Trans	UPSTREAM_GENE_VARIANT	ASN
561.1	NA	NA	rs4830964	.	23	15515319	C	G	G	1.15773	0.0584464	1.03242	1.29825	0.0122138	0.985672	1	588	7027	0.046578	2.9701e-06	B2_trans	SEQUENCE_VARIANT	ASN
078	Viral warts & HPV	infectious diseases	rs72711165	TMEM65	8	125336564	T	C	C	0.705693	0.139154	0.537239	0.926966	0.0122466	0.985672	1	298	7418	0.18279	6.0907e-07	B2_trans	CODING_TRANSCRIPT_INTRON_VARIANT	ASN
696.41	Psoriasis vulgaris	dermatologic	rs9501257	HLA-DPB1	6	33055355	A	G	G	1.30275	0.105611	1.05916	1.60234	0.0122718	0.985672	1	102	7711	0.17269	4.1339e-08	A2_Trans	THREE_PRIME_UTR_EXON_VARIANT	ASN
1010.3	NA	NA	rs1878527	ANKRD30BL	2	133056313	T	C	C	0.774597	0.102162	0.634038	0.946315	0.0124165	0.985672	1	1566	4186	-0.077457	2.0215e-06	B2_trans	INTERGENIC_VARIANT	ASN
300.9	Posttraumatic stress disorder	mental disorders	rs7960611	CLEC1A	12	10230416	G	A	A	0.892424	0.0455357	0.816227	0.975733	0.0124386	0.985672	1	339	5537	-0.1584	3.3086e-07	A2_Trans	CODING_TRANSCRIPT_INTRON_VARIANT	ASN
389.4	Tinnitus	sense organs	rs7671107	LOC101929161	4	25449225	G	A	A	0.87943	0.051455	0.795065	0.972747	0.0125259	0.985672	1	1182	5480	-0.064456	1.0803e-06	B2_trans	INTERGENIC_VARIANT	ASN
695	Erythematous conditions	dermatologic	rs77534576	DLX4	17	47940666	C	T	T	1.74239	0.222399	1.12678	2.69433	0.0125366	0.985672	1	331	7404	0.20794	1.7585e-10	B2_trans	INTERGENIC_VARIANT	ASN
530.1	Esophagitis, GERD and related diseases	digestive	rs505922	ABO	9	136149229	T	C	C	0.9016	0.0415016	0.831166	0.978003	0.0125634	0.985672	1	651	5585	-0.099884	2.0889e-20	B2_trans	CODING_TRANSCRIPT_INTRON_VARIANT	ASN
722	Intervertebral disc disorders	musculoskeletal	rs1405655	NR1H2	19	50882619	T	C	C	1.18302	0.067382	1.03666	1.35004	0.0126227	0.985672	1	494	6677	0.075181	1.1208e-11	B2_trans,A2_Trans	CODING_TRANSCRIPT_INTRON_VARIANT	ASN
727.1	Synovitis and tenosynovitis	musculoskeletal	rs9896243	NSF	17	44826056	C	G	G	1.90928	0.259892	1.14722	3.17753	0.0128308	0.985672	1	311	7365	-0.13155	3.2234e-08	A2_Trans	CODING_TRANSCRIPT_INTRON_VARIANT	ASN
401	Hypertension	circulatory system	rs2284028	NCF4	22	37265172	A	C	C	0.773237	0.103419	0.631368	0.946984	0.0128941	0.985672	1	431	3446	0.31271	4.1737e-06	A2_Trans	CODING_TRANSCRIPT_INTRON_VARIANT	ASN
585.3	Chronic renal failure [CKD]	genitourinary	rs77534576	DLX4	17	47940666	C	T	T	1.58413	0.185134	1.10206	2.27708	0.012959	0.985672	1	209	7210	0.20794	1.7585e-10	B2_trans	INTERGENIC_VARIANT	ASN
351	Other peripheral nerve disorders	neurological	rs9896243	NSF	17	44826056	C	G	G	1.60243	0.189844	1.10454	2.32474	0.0130016	0.985672	1	475	6738	-0.13155	3.2234e-08	A2_Trans	CODING_TRANSCRIPT_INTRON_VARIANT	ASN
300	Anxiety disorders	mental disorders	rs35154152	THBS3	1	155172725	T	C	C	0.84023	0.070139	0.732312	0.964053	0.0130679	0.985672	1	525	4286	-0.20528	2.3574e-11	A2_Trans	SYNONYMOUS_VARIANT	ASN
722.1	Displacement of intervertebral disc	musculoskeletal	rs622568	SEC61G	7	54647894	A	C	C	1.5178	0.168478	1.09095	2.11165	0.0132624	0.985672	1	224	7635	0.11965	2.6006e-06	A2_Trans	INTERGENIC_VARIANT	ASN
599	Other symptoms/disorders or the urinary system	genitourinary	rs732990	CIB4	2	26842146	C	G	G	0.796864	0.091759	0.665701	0.953871	0.0133368	0.985672	1	688	6540	0.056389	5.6358e-07	B2_trans	CODING_TRANSCRIPT_INTRON_VARIANT	ASN
389.4	Tinnitus	sense organs	rs12567716	FOXD2	1	48197570	T	C	C	1.12163	0.0463877	1.02415	1.22838	0.0133478	0.985672	1	1182	5480	-0.090753	1.4878e-06	B2_trans	INTERGENIC_VARIANT	ASN
561	Symptoms involving digestive system	digestive	rs72711165	TMEM65	8	125336564	T	C	C	0.761015	0.110404	0.612939	0.944864	0.0133738	0.985672	1	709	6753	0.18279	6.0907e-07	B2_trans	CODING_TRANSCRIPT_INTRON_VARIANT	ASN
722.6	Degeneration of intervertebral disc	musculoskeletal	rs1405655	NR1H2	19	50882619	T	C	C	1.21049	0.0772338	1.04045	1.40832	0.0133859	0.985672	1	479	6951	0.075181	1.1208e-11	B2_trans,A2_Trans	CODING_TRANSCRIPT_INTRON_VARIANT	ASN
763	Thoracic or lumbosacral neuritis or radiculitis, unspecified	symptoms	rs721917	SFTPD	10	81706324	A	G	G	1.17769	0.0661483	1.03449	1.34072	0.0134139	0.985672	1	348	7146	0.055247	2.0819e-07	B2_trans	SYNONYMOUS_VARIANT	ASN
367.2	Astigmatism	sense organs	rs766826	ELF5	11	34528766	C	T	T	0.885701	0.0491072	0.804427	0.975185	0.0134488	0.985672	1	1195	4963	-0.082134	1.155e-11	B2_trans	CODING_TRANSCRIPT_INTRON_VARIANT	ASN
596	Other disorders of bladder	genitourinary	rs61667602	CRHR1	17	43785349	T	C	C	2.16322	0.312604	1.17223	3.99198	0.0135761	0.985672	1	192	7666	-0.093554	9.1279e-12	B2_trans	FIVE_PRIME_UTR_INTRON_VARIANT	ASN
365	Glaucoma	sense organs	rs75505823	LRP1	12	57540956	G	T	T	0.292327	0.498387	0.110063	0.776419	0.0135974	0.985672	1	346	6171	-0.20852	3.0745e-06	A2_Trans	CODING_TRANSCRIPT_INTRON_VARIANT	ASN
110.11	Dermatophytosis of nail	infectious diseases	rs76073397	MIR548H2	16	11386452	T	C	C	0.706348	0.140942	0.535856	0.931084	0.0136404	0.985672	1	350	7230	0.14454	9.6663e-07	A2_Trans,B2_trans	INTERGENIC_VARIANT	ASN
706	Diseases of sebaceous glands	dermatologic	rs7960611	CLEC1A	12	10230416	G	A	A	1.1676	0.0628542	1.03227	1.32067	0.0136923	0.985672	1	730	6498	-0.1584	3.3086e-07	A2_Trans	CODING_TRANSCRIPT_INTRON_VARIANT	ASN
250.24	Type 2 diabetes with neurological manifestations	endocrine/metabolic	rs7960611	CLEC1A	12	10230416	G	A	A	0.799512	0.0907684	0.669211	0.955184	0.0136973	0.985672	1	210	7426	-0.1584	3.3086e-07	A2_Trans	CODING_TRANSCRIPT_INTRON_VARIANT	ASN
276.1	Electrolyte imbalance	endocrine/metabolic	rs1405655	NR1H2	19	50882619	T	C	C	1.2476	0.0898468	1.04616	1.48783	0.013808	0.985672	1	366	7238	0.075181	1.1208e-11	B2_trans,A2_Trans	CODING_TRANSCRIPT_INTRON_VARIANT	ASN
594	Urinary calculus	genitourinary	rs7671107	LOC101929161	4	25449225	G	A	A	1.22724	0.0831657	1.04265	1.44451	0.0138092	0.985672	1	174	7473	-0.064456	1.0803e-06	B2_trans	INTERGENIC_VARIANT	ASN
389.1	Sensorineural hearing loss	sense organs	rs60869999	MYO1C	17	1390948	A	T	T	0.865277	0.0588187	0.771061	0.971006	0.0138863	0.985672	1	775	5403	0.059541	2.9039e-06	B2_trans	CODING_TRANSCRIPT_INTRON_VARIANT	ASN
702	Degenerative skin conditions and other dermatoses	dermatologic	rs1453205	LOC101928196	2	19901073	C	T	T	0.826083	0.0777075	0.70938	0.961985	0.0139437	0.985672	1	547	7067	0.096992	3.6368e-06	A2_Trans	INTERGENIC_VARIANT	ASN
571	Chronic liver disease and cirrhosis	digestive	rs2924480	ELF5	11	34529831	T	C	C	0.824314	0.0786254	0.706588	0.961653	0.0139996	0.985672	1	293	7221	-0.11648	2.817e-07	A2_Trans	CODING_TRANSCRIPT_INTRON_VARIANT	ASN
600	Hyperplasia of prostate	genitourinary	rs67579710	THBS3	1	155173527	G	A	A	0.753202	0.115344	0.600801	0.944261	0.0140025	0.985672	1	380	6600	-0.10348	1.0252e-09	B2_trans	CODING_TRANSCRIPT_INTRON_VARIANT	ASN
454	Varicose veins	circulatory system	rs7605877	FOXI3	2	88559025	T	C	C	0.451082	0.324206	0.238941	0.85157	0.0140667	0.985672	1	142	7728	-0.071053	3.3369e-06	B2_trans	INTERGENIC_VARIANT	ASN
290	Delirium dementia and amnestic and other cognitive disorders	mental disorders	rs2277732	DPP9	19	4723670	C	A	A	0.623227	0.1929	0.427021	0.909585	0.0142365	0.985672	1	137	7723	0.11697	6.1912e-22	B2_trans,A2_Trans	FIVE_PRIME_UTR_INTRON_VARIANT	ASN
041	Bacterial infection NOS	infectious diseases	rs732990	CIB4	2	26842146	C	G	G	0.634629	0.185589	0.441109	0.913047	0.0142809	0.985672	1	303	7561	0.056389	5.6358e-07	B2_trans	CODING_TRANSCRIPT_INTRON_VARIANT	ASN
389.4	Tinnitus	sense organs	rs5023077	FBRSL1	12	133141973	T	C	C	0.888028	0.0484733	0.807544	0.976534	0.0142919	0.985672	1	1182	5480	-0.090901	1.5172e-06	A2_Trans	CODING_TRANSCRIPT_INTRON_VARIANT	ASN
740.1	Osteoarthritis; localized	musculoskeletal	rs7579014	BCL11A	2	60707894	G	A	A	0.780364	0.101241	0.639913	0.951642	0.0143033	0.985672	1	606	6436	-0.05629	1.2614e-06	B2_trans	CODING_TRANSCRIPT_INTRON_VARIANT	ASN
722.1	Displacement of intervertebral disc	musculoskeletal	rs9461128	TMEM14B	6	10753875	T	C	C	1.70436	0.217691	1.1124	2.61132	0.0143134	0.985672	1	224	7635	0.13046	3.4269e-06	B2_trans	CODING_TRANSCRIPT_INTRON_VARIANT	ASN
722.1	Displacement of intervertebral disc	musculoskeletal	rs7089827	TFAM	10	60157611	C	T	T	0.730704	0.128119	0.568442	0.939284	0.0143309	0.985672	1	224	7635	-0.14471	2.0338e-06	A2_Trans	THREE_PRIME_UTR_EXON_VARIANT	ASN
304	Adjustment reaction	mental disorders	rs12809318	FBRSL1	12	133140840	T	C	C	1.16798	0.0635299	1.03124	1.32286	0.0145185	0.985672	1	788	6020	-0.062781	9.5289e-09	B2_trans	CODING_TRANSCRIPT_INTRON_VARIANT	ASN
250.2	Type 2 diabetes	endocrine/metabolic	rs2277732	DPP9	19	4723670	C	A	A	0.857036	0.0631421	0.757273	0.969942	0.0145538	0.985672	1	256	5407	0.11697	6.1912e-22	B2_trans,A2_Trans	FIVE_PRIME_UTR_INTRON_VARIANT	ASN
297.1	Suicidal ideation	mental disorders	rs61667602	CRHR1	17	43785349	T	C	C	1.89062	0.26077	1.13406	3.1519	0.0145899	0.985672	1	212	7601	-0.093554	9.1279e-12	B2_trans	FIVE_PRIME_UTR_INTRON_VARIANT	ASN
296.22	Major depressive disorder	mental disorders	rs7089827	TFAM	10	60157611	C	T	T	0.897219	0.0444368	0.822382	0.978866	0.0146603	0.985672	1	499	5195	-0.14471	2.0338e-06	A2_Trans	THREE_PRIME_UTR_EXON_VARIANT	ASN
1010.6	NA	NA	rs7605877	FOXI3	2	88559025	T	C	C	0.478622	0.302551	0.264522	0.866013	0.0148737	0.985672	1	125	7714	-0.071053	3.3369e-06	B2_trans	INTERGENIC_VARIANT	ASN
355.1	Chronic pain syndrome	neurological	rs1405655	NR1H2	19	50882619	T	C	C	1.32903	0.116866	1.05696	1.67114	0.0149327	0.985672	1	144	7675	0.075181	1.1208e-11	B2_trans,A2_Trans	CODING_TRANSCRIPT_INTRON_VARIANT	ASN
523.3	Periodontitis (acute or chronic)	digestive	rs8052423	SLC22A31	16	89269178	G	T	T	0.632165	0.188434	0.436954	0.914588	0.0149423	0.985672	1	390	6934	0.13037	1.0019e-06	A2_Trans	UPSTREAM_GENE_VARIANT	ASN
745	Pain in joint	musculoskeletal	rs11085727	TYK2	19	10466123	C	T	T	0.912463	0.0376526	0.84755	0.982348	0.0149753	0.985672	1	941	2702	0.17253	2.3333e-18	A2_Trans,B2_trans	CODING_TRANSCRIPT_INTRON_VARIANT	ASN
250.22	Type 2 diabetes with renal manifestations	endocrine/metabolic	rs505922	ABO	9	136149229	T	C	C	1.21438	0.0798416	1.03847	1.42009	0.0149837	0.985672	1	143	7565	-0.099884	2.0889e-20	B2_trans	CODING_TRANSCRIPT_INTRON_VARIANT	ASN
250	Diabetes mellitus	endocrine/metabolic	rs2277732	DPP9	19	4723670	C	A	A	0.857629	0.0631382	0.757803	0.970605	0.0149948	0.985672	1	272	5384	0.11697	6.1912e-22	B2_trans,A2_Trans	FIVE_PRIME_UTR_INTRON_VARIANT	ASN
578	Gastrointestinal hemorrhage	digestive	rs7960611	CLEC1A	12	10230416	G	A	A	1.18501	0.0698542	1.03339	1.35889	0.0150931	0.985672	1	540	6869	-0.1584	3.3086e-07	A2_Trans	CODING_TRANSCRIPT_INTRON_VARIANT	ASN
300.12	Agorophobia, social phobia, and panic disorder	mental disorders	rs60305836	CDH8	16	61709381	A	C	C	1.70157	0.218771	1.10823	2.61257	0.0151108	0.985672	1	179	7613	0.086719	1.1846e-06	B2_trans	CODING_TRANSCRIPT_INTRON_VARIANT	ASN
591	Urinary tract infection	genitourinary	rs7671107	LOC101929161	4	25449225	G	A	A	1.25723	0.0942505	1.04517	1.5123	0.0151526	0.985672	1	428	7294	-0.064456	1.0803e-06	B2_trans	INTERGENIC_VARIANT	ASN
1010.1	NA	NA	rs10086829	COL14A1	8	121149129	G	A	A	0.824725	0.0793467	0.705942	0.963494	0.0151552	0.985672	1	629	6938	-0.097352	3.8599e-06	A2_Trans	FIVE_PRIME_UTR_INTRON_VARIANT	ASN
278.11	Morbid obesity	endocrine/metabolic	rs72711165	TMEM65	8	125336564	T	C	C	1.40905	0.141446	1.06789	1.8592	0.0153364	0.985672	1	157	7698	0.18279	6.0907e-07	B2_trans	CODING_TRANSCRIPT_INTRON_VARIANT	ASN
317.1	Alcoholism	mental disorders	rs11702230	LOC101928126	21	35377591	C	T	T	1.25471	0.0936657	1.04427	1.50755	0.0154152	0.985672	1	316	7165	0.099731	3.223e-09	B2_trans	INTERGENIC_VARIANT	ASN
272.11	Hypercholesterolemia	endocrine/metabolic	rs60869999	MYO1C	17	1390948	A	T	T	1.21291	0.0797263	1.03744	1.41805	0.015476	0.985672	1	385	7098	0.059541	2.9039e-06	B2_trans	CODING_TRANSCRIPT_INTRON_VARIANT	ASN
250.23	Type 2 diabetes with ophthalmic manifestations	endocrine/metabolic	rs467843	TRAPPC13	5	64945715	A	G	G	0.828578	0.0777346	0.711484	0.964942	0.0155606	0.985672	1	279	7335	-0.089724	1.7259e-06	A2_Trans	CODING_TRANSCRIPT_INTRON_VARIANT	ASN
295	Schizophrenia and other psychotic disorders	mental disorders	rs1453205	LOC101928196	2	19901073	C	T	T	0.814185	0.0850206	0.689213	0.961818	0.0156124	0.985672	1	109	7606	0.096992	3.6368e-06	A2_Trans	INTERGENIC_VARIANT	ASN
455	Hemorrhoids	circulatory system	rs55654108	PDCL3P4	3	101425703	A	G	G	0.84387	0.0703823	0.735133	0.968691	0.0158685	0.985672	1	775	6603	-0.05662	1.0636e-06	B2_trans	INTERGENIC_VARIANT	ASN
526	Diseases of the jaws	digestive	rs60869999	MYO1C	17	1390948	A	T	T	1.36593	0.129349	1.06005	1.76008	0.0159171	0.985672	1	305	7565	0.059541	2.9039e-06	B2_trans	CODING_TRANSCRIPT_INTRON_VARIANT	ASN
769	Nonallopathic lesions NEC	symptoms	rs1405655	NR1H2	19	50882619	T	C	C	1.29851	0.108495	1.04977	1.60619	0.0160564	0.985672	1	47	7721	0.075181	1.1208e-11	B2_trans,A2_Trans	CODING_TRANSCRIPT_INTRON_VARIANT	ASN
411.3	Angina pectoris	circulatory system	rs9577395	ATP11A	13	113534984	C	G	G	0.763329	0.112187	0.612658	0.951055	0.0160718	0.985672	1	241	7508	0.064829	8.6068e-07	B2_trans,A2_Trans	CODING_TRANSCRIPT_INTRON_VARIANT	ASN
761	Cervicalgia	symptoms	rs3746539	PTPRT	20	40702071	G	A	A	1.12267	0.0481113	1.02164	1.23369	0.0161707	0.985672	1	677	6068	0.05405	1.7723e-06	B2_trans	THREE_PRIME_UTR_EXON_VARIANT	ASN
687.4	Disturbance of skin sensation	dermatologic	rs61667602	CRHR1	17	43785349	T	C	C	1.70683	0.222748	1.10303	2.64115	0.016387	0.985672	1	647	7003	-0.093554	9.1279e-12	B2_trans	FIVE_PRIME_UTR_INTRON_VARIANT	ASN
454	Varicose veins	circulatory system	rs9497053	UTRN	6	145026256	G	A	A	1.31031	0.112632	1.05075	1.63397	0.0164175	0.985672	1	142	7728	-0.064841	1.0064e-06	B2_trans	CODING_TRANSCRIPT_INTRON_VARIANT	ASN
250.2	Type 2 diabetes	endocrine/metabolic	rs12567716	FOXD2	1	48197570	T	C	C	1.10521	0.0417102	1.01845	1.19936	0.0164687	0.985672	1	256	5407	-0.090753	1.4878e-06	B2_trans	INTERGENIC_VARIANT	ASN
695	Erythematous conditions	dermatologic	rs12660421	FOXP4-AS1	6	41488378	G	A	A	1.25487	0.0946653	1.04237	1.5107	0.0164719	0.985672	1	331	7404	0.35506	1.1424e-09	A2_Trans	DOWNSTREAM_GENE_VARIANT	ASN
365	Glaucoma	sense organs	rs467843	TRAPPC13	5	64945715	A	G	G	0.893022	0.047232	0.814063	0.979639	0.0165977	0.985672	1	346	6171	-0.089724	1.7259e-06	A2_Trans	CODING_TRANSCRIPT_INTRON_VARIANT	ASN
280	Iron deficiency anemias	hematopoietic	rs10774671	OAS1	12	113357193	G	A	A	1.317	0.115035	1.05115	1.65007	0.0166819	0.985672	1	195	7593	0.12569	3.6032e-11	A2_Trans	SPLICE_ACCEPTOR_VARIANT	ASN
819	Skull and face fracture and other intercranial injury	injuries & poisonings	rs10774679	OAS3	12	113374748	C	T	T	0.818275	0.083819	0.694309	0.964376	0.0167236	0.985672	1	228	7382	0.075824	4.6954e-12	B2_trans	UPSTREAM_GENE_VARIANT	ASN
401.2	Hypertensive heart and/or renal disease	circulatory system	rs1453205	LOC101928196	2	19901073	C	T	T	1.176	0.0677615	1.02974	1.34303	0.0167331	0.985672	1	345	7160	0.096992	3.6368e-06	A2_Trans	INTERGENIC_VARIANT	ASN
370	Keratitis	sense organs	rs10774671	OAS1	12	113357193	G	A	A	0.757695	0.116098	0.603492	0.951298	0.0168478	0.985672	1	402	7457	0.12569	3.6032e-11	A2_Trans	SPLICE_ACCEPTOR_VARIANT	ASN
296	Mood disorders	mental disorders	rs12259804	PLEKHS1	10	115573378	T	C	C	0.522603	0.271634	0.306872	0.889994	0.0168944	0.985672	1	506	4539	-0.27547	4.8674e-08	A2_Trans	INTERGENIC_VARIANT	ASN
696	Psoriasis and related disorders	dermatologic	rs9501257	HLA-DPB1	6	33055355	A	G	G	1.27614	0.10207	1.04476	1.55876	0.0168971	0.985672	1	142	7650	0.17269	4.1339e-08	A2_Trans	THREE_PRIME_UTR_EXON_VARIANT	ASN
455	Hemorrhoids	circulatory system	rs11085727	TYK2	19	10466123	C	T	T	0.867493	0.0595062	0.771994	0.974805	0.0169039	0.985672	1	775	6603	0.17253	2.3333e-18	A2_Trans,B2_trans	CODING_TRANSCRIPT_INTRON_VARIANT	ASN
701	Other hypertrophic and atrophic conditions of skin	dermatologic	rs2277732	DPP9	19	4723670	C	A	A	1.29083	0.106917	1.04679	1.59175	0.0169553	0.985672	1	603	7046	0.11697	6.1912e-22	B2_trans,A2_Trans	FIVE_PRIME_UTR_INTRON_VARIANT	ASN
295.3	Psychosis	mental disorders	rs505922	ABO	9	136149229	T	C	C	0.78189	0.10309	0.638845	0.956964	0.0170016	0.985672	1	105	7729	-0.099884	2.0889e-20	B2_trans	CODING_TRANSCRIPT_INTRON_VARIANT	ASN
276.1	Electrolyte imbalance	endocrine/metabolic	rs581342	LMNA	1	156095466	T	C	C	1.53333	0.179106	1.07939	2.17816	0.0170085	0.985672	1	366	7238	0.090245	2.6355e-07	B2_trans	CODING_TRANSCRIPT_INTRON_VARIANT	ASN
526	Diseases of the jaws	digestive	rs7560588	BCL11A	2	60727416	G	A	A	0.492906	0.29644	0.275698	0.881241	0.0170125	0.985672	1	305	7565	-0.12371	2.3396e-07	A2_Trans	CODING_TRANSCRIPT_INTRON_VARIANT	ASN
261.4	Vitamin D deficiency	endocrine/metabolic	rs7960611	CLEC1A	12	10230416	G	A	A	1.13604	0.0534806	1.02299	1.26159	0.0170802	0.985672	1	692	6098	-0.1584	3.3086e-07	A2_Trans	CODING_TRANSCRIPT_INTRON_VARIANT	ASN
378	Strabismus and other disorders of binocular eye movements	sense organs	rs111837807	CCHCR1	6	31121232	T	C	C	1.44194	0.153555	1.06719	1.94829	0.0171512	0.985672	1	167	7704	0.20363	2.152e-11	A2_Trans,B2_trans	CODING_TRANSCRIPT_INTRON_VARIANT	ASN
687.4	Disturbance of skin sensation	dermatologic	rs9461128	TMEM14B	6	10753875	T	C	C	1.49072	0.167525	1.07349	2.07011	0.0171591	0.985672	1	647	7003	0.13046	3.4269e-06	B2_trans	CODING_TRANSCRIPT_INTRON_VARIANT	ASN
761	Cervicalgia	symptoms	rs1405655	NR1H2	19	50882619	T	C	C	1.15151	0.0592019	1.02535	1.29318	0.0171782	0.985672	1	677	6068	0.075181	1.1208e-11	B2_trans,A2_Trans	CODING_TRANSCRIPT_INTRON_VARIANT	ASN
591	Urinary tract infection	genitourinary	rs12809318	FBRSL1	12	133140840	T	C	C	1.32353	0.117744	1.05078	1.66709	0.0172832	0.985672	1	428	7294	-0.062781	9.5289e-09	B2_trans	CODING_TRANSCRIPT_INTRON_VARIANT	ASN
367.8	Hypermetropia	sense organs	rs10129899	LINC00637	14	104330432	C	A	A	0.869979	0.0585291	0.775691	0.975728	0.0173233	0.985672	1	663	6473	-0.057002	2.1916e-06	B2_trans	INTERGENIC_VARIANT	ASN
782.3	Edema	symptoms	rs505922	ABO	9	136149229	T	C	C	0.819071	0.0839006	0.694873	0.965468	0.017368	0.985672	1	382	7321	-0.099884	2.0889e-20	B2_trans	CODING_TRANSCRIPT_INTRON_VARIANT	ASN
735.1	Flat foot	musculoskeletal	rs35154152	THBS3	1	155172725	T	C	C	1.3798	0.135473	1.05804	1.79941	0.0174826	0.985672	1	280	7428	-0.20528	2.3574e-11	A2_Trans	SYNONYMOUS_VARIANT	ASN
523	Gingival and periodontal diseases	digestive	rs1405655	NR1H2	19	50882619	T	C	C	1.14087	0.0554687	1.02334	1.2719	0.0175031	0.985672	1	407	6118	0.075181	1.1208e-11	B2_trans,A2_Trans	CODING_TRANSCRIPT_INTRON_VARIANT	ASN
244	Hypothyroidism	endocrine/metabolic	rs2284028	NCF4	22	37265172	A	C	C	0.610132	0.207949	0.405898	0.91713	0.0175033	0.985672	1	109	7499	0.31271	4.1737e-06	A2_Trans	CODING_TRANSCRIPT_INTRON_VARIANT	ASN
585.33	Chronic Kidney Disease, Stage III	genitourinary	rs4830964	.	23	15515319	C	G	G	0.858488	0.0642658	0.756887	0.973727	0.0175849	0.985672	1	142	7550	0.046578	2.9701e-06	B2_trans	SEQUENCE_VARIANT	ASN
530	Diseases of esophagus	digestive	rs1405655	NR1H2	19	50882619	T	C	C	1.13304	0.0526101	1.02203	1.25611	0.0175902	0.985672	1	652	5548	0.075181	1.1208e-11	B2_trans,A2_Trans	CODING_TRANSCRIPT_INTRON_VARIANT	ASN
698	Pruritus and related conditions	dermatologic	rs9501257	HLA-DPB1	6	33055355	A	G	G	1.316	0.115672	1.04905	1.65088	0.0176013	0.985672	1	385	7442	0.17269	4.1339e-08	A2_Trans	THREE_PRIME_UTR_EXON_VARIANT	ASN
728.7	Fasciitis	musculoskeletal	rs9501257	HLA-DPB1	6	33055355	A	G	G	0.853831	0.0666082	0.749333	0.972902	0.0176724	0.985672	1	401	6902	0.17269	4.1339e-08	A2_Trans	THREE_PRIME_UTR_EXON_VARIANT	ASN
573.7	Abnormal results of function study of liver	digestive	rs1453205	LOC101928196	2	19901073	C	T	T	0.863428	0.0619105	0.764764	0.97482	0.0176973	0.985672	1	464	6903	0.096992	3.6368e-06	A2_Trans	INTERGENIC_VARIANT	ASN
840	Sprains and strains	injuries & poisonings	rs13050728	IFNAR2	21	34615210	T	C	C	1.13686	0.0540806	1.02253	1.26398	0.0176981	0.985672	1	892	6296	-0.10657	4.0686e-21	B2_trans,A2_Trans	CODING_TRANSCRIPT_INTRON_VARIANT	ASN
689	Disorder of skin and subcutaneous tissue NOS	dermatologic	rs1878527	ANKRD30BL	2	133056313	T	C	C	0.57468	0.233627	0.363549	0.908427	0.0177375	0.985672	1	575	7274	-0.077457	2.0215e-06	B2_trans	INTERGENIC_VARIANT	ASN
1010.7	NA	NA	rs732990	CIB4	2	26842146	C	G	G	1.22362	0.085143	1.03555	1.44584	0.017774	0.985672	1	741	1027	0.056389	5.6358e-07	B2_trans	CODING_TRANSCRIPT_INTRON_VARIANT	ASN
695	Erythematous conditions	dermatologic	rs2284028	NCF4	22	37265172	A	C	C	0.565012	0.24097	0.352325	0.90609	0.017826	0.985672	1	331	7404	0.31271	4.1737e-06	A2_Trans	CODING_TRANSCRIPT_INTRON_VARIANT	ASN
250.7	Diabetic retinopathy	endocrine/metabolic	rs78313563	ESS2	22	19136365	G	A	A	1.88508	0.267844	1.11517	3.18654	0.017936	0.985672	1	283	7307	0.40873	6.5914e-07	A2_Trans	UPSTREAM_GENE_VARIANT	ASN
1010.2	NA	NA	rs12567716	FOXD2	1	48197570	T	C	C	1.1619	0.063397	1.02614	1.31563	0.0179364	0.985672	1	1002	6299	-0.090753	1.4878e-06	B2_trans	INTERGENIC_VARIANT	ASN
702	Degenerative skin conditions and other dermatoses	dermatologic	rs12660421	FOXP4-AS1	6	41488378	G	A	A	1.22209	0.0847522	1.03505	1.44293	0.0179591	0.985672	1	547	7067	0.35506	1.1424e-09	A2_Trans	DOWNSTREAM_GENE_VARIANT	ASN
702	Degenerative skin conditions and other dermatoses	dermatologic	rs55654108	PDCL3P4	3	101425703	A	G	G	0.814615	0.0867249	0.687277	0.965545	0.0180663	0.985672	1	547	7067	-0.05662	1.0636e-06	B2_trans	INTERGENIC_VARIANT	ASN
402	NA	NA	rs1453205	LOC101928196	2	19901073	C	T	T	1.19543	0.0755789	1.03084	1.3863	0.0181827	0.985672	1	598	7059	0.096992	3.6368e-06	A2_Trans	INTERGENIC_VARIANT	ASN
351	Other peripheral nerve disorders	neurological	rs111837807	CCHCR1	6	31121232	T	C	C	1.20396	0.0786339	1.03199	1.40457	0.0182524	0.985672	1	475	6738	0.20363	2.152e-11	A2_Trans,B2_trans	CODING_TRANSCRIPT_INTRON_VARIANT	ASN
740.11	Osteoarthrosis, localized, primary	musculoskeletal	rs10774671	OAS1	12	113357193	G	A	A	0.848383	0.0696659	0.740104	0.972505	0.018267	0.985672	1	490	6888	0.12569	3.6032e-11	A2_Trans	SPLICE_ACCEPTOR_VARIANT	ASN
378	Strabismus and other disorders of binocular eye movements	sense organs	rs55654108	PDCL3P4	3	101425703	A	G	G	0.733453	0.131491	0.566823	0.949068	0.0183975	0.985672	1	167	7704	-0.05662	1.0636e-06	B2_trans	INTERGENIC_VARIANT	ASN
720.1	Spinal stenosis of lumbar region	musculoskeletal	rs3746539	PTPRT	20	40702071	G	A	A	1.27851	0.104257	1.04222	1.56837	0.0184404	0.985672	1	156	7685	0.05405	1.7723e-06	B2_trans	THREE_PRIME_UTR_EXON_VARIANT	ASN
769	Nonallopathic lesions NEC	symptoms	rs5023077	FBRSL1	12	133141973	T	C	C	0.806523	0.0912904	0.674388	0.964546	0.018504	0.985672	1	47	7721	-0.090901	1.5172e-06	A2_Trans	CODING_TRANSCRIPT_INTRON_VARIANT	ASN
041	Bacterial infection NOS	infectious diseases	rs7089827	TFAM	10	60157611	C	T	T	1.31743	0.11705	1.04736	1.65715	0.0185098	0.985672	1	303	7561	-0.14471	2.0338e-06	A2_Trans	THREE_PRIME_UTR_EXON_VARIANT	ASN
720	Spinal stenosis	musculoskeletal	rs72711165	TMEM65	8	125336564	T	C	C	0.739121	0.128373	0.574703	0.950576	0.0185326	0.985672	1	239	7426	0.18279	6.0907e-07	B2_trans	CODING_TRANSCRIPT_INTRON_VARIANT	ASN
496	Chronic airway obstruction	respiratory	rs12259804	PLEKHS1	10	115573378	T	C	C	0.121257	0.896141	0.0209368	0.702269	0.0185544	0.985672	1	329	7263	-0.27547	4.8674e-08	A2_Trans	INTERGENIC_VARIANT	ASN
605	Erectile dysfunction [ED]	genitourinary	rs9461128	TMEM14B	6	10753875	T	C	C	1.30175	0.11201	1.04517	1.62133	0.0185551	0.985672	1	532	6144	0.13046	3.4269e-06	B2_trans	CODING_TRANSCRIPT_INTRON_VARIANT	ASN
296.22	Major depressive disorder	mental disorders	rs495828	ABO	9	136154867	G	T	T	0.890197	0.0494094	0.808032	0.980717	0.01857	0.985672	1	499	5195	-0.13432	6.5649e-10	A2_Trans	UPSTREAM_GENE_VARIANT	ASN
690.1	Seborrheic dermatitis	dermatologic	rs581342	LMNA	1	156095466	T	C	C	1.64008	0.210202	1.08628	2.47621	0.0185898	0.985672	1	288	7483	0.090245	2.6355e-07	B2_trans	CODING_TRANSCRIPT_INTRON_VARIANT	ASN
327.3	Sleep apnea	neurological	rs721917	SFTPD	10	81706324	A	G	G	1.09251	0.037596	1.0149	1.17605	0.0186059	0.985672	1	371	5024	0.055247	2.0819e-07	B2_trans	SYNONYMOUS_VARIANT	ASN
476	Allergic rhinitis	respiratory	rs2284028	NCF4	22	37265172	A	C	C	1.25218	0.0956119	1.0382	1.51026	0.0186687	0.985672	1	798	5567	0.31271	4.1737e-06	A2_Trans	CODING_TRANSCRIPT_INTRON_VARIANT	ASN
428.1	Congestive heart failure (CHF) NOS	circulatory system	rs7579014	BCL11A	2	60707894	G	A	A	0.585546	0.227832	0.374653	0.915149	0.0188164	0.985672	1	162	7675	-0.05629	1.2614e-06	B2_trans	CODING_TRANSCRIPT_INTRON_VARIANT	ASN
561	Symptoms involving digestive system	digestive	rs61667602	CRHR1	17	43785349	T	C	C	1.58318	0.195589	1.07906	2.32283	0.0188238	0.985672	1	709	6753	-0.093554	9.1279e-12	B2_trans	FIVE_PRIME_UTR_INTRON_VARIANT	ASN
375.1	Dry eyes	sense organs	rs2924480	ELF5	11	34529831	T	C	C	0.875893	0.0564362	0.784174	0.97834	0.0188754	0.985672	1	838	5970	-0.11648	2.817e-07	A2_Trans	CODING_TRANSCRIPT_INTRON_VARIANT	ASN
366.2	Senile cataract	sense organs	rs75505823	LRP1	12	57540956	G	T	T	0.399283	0.391015	0.185545	0.859236	0.0188766	0.985672	1	574	5150	-0.20852	3.0745e-06	A2_Trans	CODING_TRANSCRIPT_INTRON_VARIANT	ASN
327.3	Sleep apnea	neurological	rs117169628	SLC22A31	16	89262657	G	A	A	1.28912	0.108165	1.04286	1.59355	0.0188785	0.985672	1	371	5024	0.081201	5.77e-07	B2_trans	SYNONYMOUS_VARIANT	ASN
687.4	Disturbance of skin sensation	dermatologic	rs1453205	LOC101928196	2	19901073	C	T	T	0.833164	0.0777601	0.715387	0.970331	0.0189106	0.985672	1	647	7003	0.096992	3.6368e-06	A2_Trans	INTERGENIC_VARIANT	ASN
386.9	Dizziness and giddiness (Light-headedness and vertigo)	sense organs	rs2284028	NCF4	22	37265172	A	C	C	1.38035	0.137346	1.05458	1.80675	0.01893	0.985672	1	697	6760	0.31271	4.1737e-06	A2_Trans	CODING_TRANSCRIPT_INTRON_VARIANT	ASN
427	Cardiac dysrhythmias	circulatory system	rs117169628	SLC22A31	16	89262657	G	A	A	0.678067	0.165551	0.49018	0.937972	0.0189371	0.985672	1	775	6129	0.081201	5.77e-07	B2_trans	SYNONYMOUS_VARIANT	ASN
261.4	Vitamin D deficiency	endocrine/metabolic	rs35154152	THBS3	1	155172725	T	C	C	1.22248	0.0856246	1.03361	1.44586	0.018973	0.985672	1	692	6098	-0.20528	2.3574e-11	A2_Trans	SYNONYMOUS_VARIANT	ASN
1010	NA	NA	rs7560588	BCL11A	2	60727416	G	A	A	0.704713	0.149191	0.526043	0.944069	0.0189886	0.985672	1	711	623	-0.12371	2.3396e-07	A2_Trans	CODING_TRANSCRIPT_INTRON_VARIANT	ASN
561.1	NA	NA	rs9497053	UTRN	6	145026256	G	A	A	1.19754	0.0768744	1.03004	1.39228	0.0190279	0.985672	1	588	7027	-0.064841	1.0064e-06	B2_trans	CODING_TRANSCRIPT_INTRON_VARIANT	ASN
532	Dysphagia	digestive	rs581342	LMNA	1	156095466	T	C	C	0.491146	0.303287	0.271052	0.889957	0.0190599	0.985672	1	226	7438	0.090245	2.6355e-07	B2_trans	CODING_TRANSCRIPT_INTRON_VARIANT	ASN
317.1	Alcoholism	mental disorders	rs111783124	LOC101928126	21	35362848	G	A	A	1.23598	0.0903744	1.03535	1.4755	0.0190625	0.985672	1	316	7165	0.13532	2.1558e-07	A2_Trans	INTERGENIC_VARIANT	ASN
296.2	Depression	mental disorders	rs147812915	KAT7	17	47858295	C	T	T	1.29549	0.110442	1.04334	1.60857	0.019074	0.985672	1	521	4668	0.23438	1.0943e-07	A2_Trans	INTERGENIC_VARIANT	ASN
571	Chronic liver disease and cirrhosis	digestive	rs766826	ELF5	11	34528766	C	T	T	0.834288	0.0773251	0.716963	0.970813	0.0191271	0.985672	1	293	7221	-0.082134	1.155e-11	B2_trans	CODING_TRANSCRIPT_INTRON_VARIANT	ASN
433	Cerebrovascular disease	circulatory system	rs467843	TRAPPC13	5	64945715	A	G	G	0.840983	0.0739391	0.727529	0.97213	0.019168	0.985672	1	244	7313	-0.089724	1.7259e-06	A2_Trans	CODING_TRANSCRIPT_INTRON_VARIANT	ASN
740.9	Osteoarthrosis NOS	musculoskeletal	rs10774671	OAS1	12	113357193	G	A	A	0.873206	0.0578905	0.779544	0.978123	0.0191774	0.985672	1	587	6311	0.12569	3.6032e-11	A2_Trans	SPLICE_ACCEPTOR_VARIANT	ASN
764	Sciatica	symptoms	rs76423999	SLC12A7	5	1098067	T	A	A	1.2634	0.0998324	1.03887	1.53645	0.0191827	0.985672	1	337	7426	0.18412	3.8813e-07	A2_Trans	CODING_TRANSCRIPT_INTRON_VARIANT	ASN
695	Erythematous conditions	dermatologic	rs9367106	LOC100505711	6	41483390	G	C	C	1.25191	0.0959516	1.03728	1.51094	0.0192077	0.985672	1	331	7404	0.20225	3.4038e-11	B2_trans	INTERGENIC_VARIANT	ASN
261.4	Vitamin D deficiency	endocrine/metabolic	rs10086829	COL14A1	8	121149129	G	A	A	1.13453	0.0539111	1.02077	1.26097	0.0192221	0.985672	1	692	6098	-0.097352	3.8599e-06	A2_Trans	FIVE_PRIME_UTR_INTRON_VARIANT	ASN
702.2	Seborrheic keratosis	dermatologic	rs12660421	FOXP4-AS1	6	41488378	G	A	A	1.23626	0.0906091	1.0351	1.47651	0.0192466	0.985672	1	508	7180	0.35506	1.1424e-09	A2_Trans	DOWNSTREAM_GENE_VARIANT	ASN
727	Other disorders of synovium, tendon, and bursa	musculoskeletal	rs1405655	NR1H2	19	50882619	T	C	C	1.1903	0.0744322	1.02873	1.37726	0.019258	0.985672	1	536	6810	0.075181	1.1208e-11	B2_trans,A2_Trans	CODING_TRANSCRIPT_INTRON_VARIANT	ASN
755.1	Congenital deformities of feet	congenital anomalies	rs13179014	SPEF2	5	35693227	A	C	C	1.36663	0.133519	1.05196	1.77542	0.019319	0.985672	1	264	7598	-0.061249	6.1057e-07	B2_trans	CODING_TRANSCRIPT_INTRON_VARIANT	ASN
840.3	Joint/ligament sprain	injuries & poisonings	rs55654108	PDCL3P4	3	101425703	A	G	G	0.75565	0.119967	0.597317	0.955953	0.0195196	0.985672	1	363	7471	-0.05662	1.0636e-06	B2_trans	INTERGENIC_VARIANT	ASN
702.2	Seborrheic keratosis	dermatologic	rs60305836	CDH8	16	61709381	A	C	C	0.501249	0.295892	0.280666	0.895195	0.0195887	0.985672	1	508	7180	0.086719	1.1846e-06	B2_trans	CODING_TRANSCRIPT_INTRON_VARIANT	ASN
690	Erythematosquamous dermatosis	dermatologic	rs581342	LMNA	1	156095466	T	C	C	1.63338	0.210228	1.08179	2.46623	0.0196007	0.985672	1	296	7474	0.090245	2.6355e-07	B2_trans	CODING_TRANSCRIPT_INTRON_VARIANT	ASN
594.1	Calculus of kidney	genitourinary	rs7671107	LOC101929161	4	25449225	G	A	A	1.23104	0.0890783	1.03383	1.46587	0.0196235	0.985672	1	159	7543	-0.064456	1.0803e-06	B2_trans	INTERGENIC_VARIANT	ASN
472	Chronic pharyngitis and nasopharyngitis	respiratory	rs5023077	FBRSL1	12	133141973	T	C	C	1.27925	0.105547	1.04019	1.57325	0.0196307	0.985672	1	345	7462	-0.090901	1.5172e-06	A2_Trans	CODING_TRANSCRIPT_INTRON_VARIANT	ASN
327	Sleep disorders	neurological	rs76073397	MIR548H2	16	11386452	T	C	C	1.18163	0.0715445	1.02703	1.3595	0.0196615	0.985672	1	1030	5120	0.14454	9.6663e-07	A2_Trans,B2_trans	INTERGENIC_VARIANT	ASN
475	Chronic sinusitis	respiratory	rs7560588	BCL11A	2	60727416	G	A	A	0.623617	0.202452	0.419364	0.927353	0.0196744	0.985672	1	434	7302	-0.12371	2.3396e-07	A2_Trans	CODING_TRANSCRIPT_INTRON_VARIANT	ASN
300.12	Agorophobia, social phobia, and panic disorder	mental disorders	rs9367106	LOC100505711	6	41483390	G	C	C	1.28187	0.106474	1.04043	1.57934	0.0196894	0.985672	1	179	7613	0.20225	3.4038e-11	B2_trans	INTERGENIC_VARIANT	ASN
110.11	Dermatophytosis of nail	infectious diseases	rs35154152	THBS3	1	155172725	T	C	C	0.698453	0.153968	0.51651	0.944485	0.0197577	0.985672	1	350	7230	-0.20528	2.3574e-11	A2_Trans	SYNONYMOUS_VARIANT	ASN
427.5	Arrhythmia (cardiac) NOS	circulatory system	rs9497053	UTRN	6	145026256	G	A	A	0.755514	0.120343	0.596769	0.956487	0.0198249	0.985672	1	380	7485	-0.064841	1.0064e-06	B2_trans	CODING_TRANSCRIPT_INTRON_VARIANT	ASN
726	Peripheral enthesopathies and allied syndromes	musculoskeletal	rs9896243	NSF	17	44826056	C	G	G	1.46815	0.164908	1.06268	2.02834	0.0198804	0.985672	1	903	5673	-0.13155	3.2234e-08	A2_Trans	CODING_TRANSCRIPT_INTRON_VARIANT	ASN
454	Varicose veins	circulatory system	rs9268576	HLA-DRA	6	32395641	T	C	C	1.38044	0.138533	1.0522	1.81107	0.0199524	0.985672	1	142	7728	0.095134	9.9752e-07	B2_trans	INTERGENIC_VARIANT	ASN
365.11	Primary open angle glaucoma	sense organs	rs78313563	ESS2	22	19136365	G	A	A	0.30486	0.510495	0.11209	0.829155	0.0199675	0.985672	1	98	7659	0.40873	6.5914e-07	A2_Trans	UPSTREAM_GENE_VARIANT	ASN
585	Renal failure	genitourinary	rs77534576	DLX4	17	47940666	C	T	T	1.48082	0.168748	1.06381	2.06131	0.0199901	0.985672	1	276	6951	0.20794	1.7585e-10	B2_trans	INTERGENIC_VARIANT	ASN
605	Erectile dysfunction [ED]	genitourinary	rs35154152	THBS3	1	155172725	T	C	C	0.807786	0.0917786	0.674799	0.966982	0.0200298	0.985672	1	532	6144	-0.20528	2.3574e-11	A2_Trans	SYNONYMOUS_VARIANT	ASN
1005	NA	NA	rs9501257	HLA-DPB1	6	33055355	A	G	G	1.16148	0.0643941	1.02376	1.31772	0.0200913	0.985672	1	1093	6119	0.17269	4.1339e-08	A2_Trans	THREE_PRIME_UTR_EXON_VARIANT	ASN
261.4	Vitamin D deficiency	endocrine/metabolic	rs67579710	THBS3	1	155173527	G	A	A	1.22519	0.0873712	1.03236	1.45403	0.0200996	0.985672	1	692	6098	-0.10348	1.0252e-09	B2_trans	CODING_TRANSCRIPT_INTRON_VARIANT	ASN
722.6	Degeneration of intervertebral disc	musculoskeletal	rs78313563	ESS2	22	19136365	G	A	A	1.77181	0.24609	1.09382	2.87006	0.020106	0.985672	1	479	6951	0.40873	6.5914e-07	A2_Trans	UPSTREAM_GENE_VARIANT	ASN
740.9	Osteoarthrosis NOS	musculoskeletal	rs13179014	SPEF2	5	35693227	A	C	C	1.16684	0.0664349	1.02438	1.32911	0.0202033	0.985672	1	587	6311	-0.061249	6.1057e-07	B2_trans	CODING_TRANSCRIPT_INTRON_VARIANT	ASN
840	Sprains and strains	injuries & poisonings	rs10774671	OAS1	12	113357193	G	A	A	0.867583	0.06117	0.769561	0.97809	0.0202262	0.985672	1	892	6296	0.12569	3.6032e-11	A2_Trans	SPLICE_ACCEPTOR_VARIANT	ASN
306	Other mental disorder	mental disorders	rs62200027	CASC20	20	6469515	G	A	A	1.21053	0.0822999	1.0302	1.42242	0.0202624	0.985672	1	659	6895	-0.053006	3.3456e-06	B2_trans,A2_Trans	NON_CODING_TRANSCRIPT_INTRON_VARIANT	ASN
840.3	Joint/ligament sprain	injuries & poisonings	rs10774671	OAS1	12	113357193	G	A	A	0.778734	0.107729	0.630507	0.961807	0.0202629	0.985672	1	363	7471	0.12569	3.6032e-11	A2_Trans	SPLICE_ACCEPTOR_VARIANT	ASN
1010.2	NA	NA	rs111783124	LOC101928126	21	35362848	G	A	A	0.803102	0.0944708	0.667355	0.966461	0.0202832	0.985672	1	1002	6299	0.13532	2.1558e-07	A2_Trans	INTERGENIC_VARIANT	ASN
250	Diabetes mellitus	endocrine/metabolic	rs12567716	FOXD2	1	48197570	T	C	C	1.10161	0.041705	1.01515	1.19544	0.0203162	0.985672	1	272	5384	-0.090753	1.4878e-06	B2_trans	INTERGENIC_VARIANT	ASN
596	Other disorders of bladder	genitourinary	rs7671107	LOC101929161	4	25449225	G	A	A	1.30865	0.115971	1.04258	1.64262	0.020367	0.985672	1	192	7666	-0.064456	1.0803e-06	B2_trans	INTERGENIC_VARIANT	ASN
261	Vitamin deficiency	endocrine/metabolic	rs7960611	CLEC1A	12	10230416	G	A	A	1.12735	0.0516901	1.01873	1.24755	0.0203969	0.985672	1	726	5942	-0.1584	3.3086e-07	A2_Trans	CODING_TRANSCRIPT_INTRON_VARIANT	ASN
706.1	Acne	dermatologic	rs9497053	UTRN	6	145026256	G	A	A	1.23462	0.0908897	1.03316	1.47536	0.0204002	0.985672	1	239	7490	-0.064841	1.0064e-06	B2_trans	CODING_TRANSCRIPT_INTRON_VARIANT	ASN
427	Cardiac dysrhythmias	circulatory system	rs8052423	SLC22A31	16	89269178	G	T	T	0.702085	0.15264	0.52055	0.946927	0.0204912	0.985672	1	775	6129	0.13037	1.0019e-06	A2_Trans	UPSTREAM_GENE_VARIANT	ASN
426	Cardiac conduction disorders	circulatory system	rs7671107	LOC101929161	4	25449225	G	A	A	0.8283	0.0814404	0.706099	0.97165	0.0207174	0.985672	1	548	7051	-0.064456	1.0803e-06	B2_trans	INTERGENIC_VARIANT	ASN
819	Skull and face fracture and other intercranial injury	injuries & poisonings	rs11085727	TYK2	19	10466123	C	T	T	0.843393	0.0736522	0.730024	0.974367	0.0207486	0.985672	1	228	7382	0.17253	2.3333e-18	A2_Trans,B2_trans	CODING_TRANSCRIPT_INTRON_VARIANT	ASN
296	Mood disorders	mental disorders	rs7089827	TFAM	10	60157611	C	T	T	0.907725	0.0418755	0.836199	0.985369	0.0207805	0.985672	1	506	4539	-0.14471	2.0338e-06	A2_Trans	THREE_PRIME_UTR_EXON_VARIANT	ASN
512.7	Shortness of breath	respiratory	rs35705950	MUC5B	11	1241221	G	T	T	0.562275	0.249093	0.34508	0.916171	0.0208081	0.985672	1	630	6801	-0.11177	1.2224e-08	B2_trans,A2_Trans	UPSTREAM_GENE_VARIANT	ASN
269	Proteinuria	endocrine/metabolic	rs505922	ABO	9	136149229	T	C	C	1.26549	0.101895	1.0364	1.54523	0.0208418	0.985672	1	145	7716	-0.099884	2.0889e-20	B2_trans	CODING_TRANSCRIPT_INTRON_VARIANT	ASN
351	Other peripheral nerve disorders	neurological	rs61667602	CRHR1	17	43785349	T	C	C	1.52936	0.183912	1.06651	2.19309	0.0208833	0.985672	1	475	6738	-0.093554	9.1279e-12	B2_trans	FIVE_PRIME_UTR_INTRON_VARIANT	ASN
523.3	Periodontitis (acute or chronic)	digestive	rs4830964	.	23	15515319	C	G	G	1.11267	0.0462354	1.01628	1.21821	0.0209334	0.985672	1	390	6934	0.046578	2.9701e-06	B2_trans	SEQUENCE_VARIANT	ASN
755.1	Congenital deformities of feet	congenital anomalies	rs7089827	TFAM	10	60157611	C	T	T	1.30386	0.11496	1.04083	1.63337	0.0209974	0.985672	1	264	7598	-0.14471	2.0338e-06	A2_Trans	THREE_PRIME_UTR_EXON_VARIANT	ASN
530	Diseases of esophagus	digestive	rs111837807	CCHCR1	6	31121232	T	C	C	1.15429	0.0622345	1.02174	1.30404	0.0211324	0.985672	1	652	5548	0.20363	2.152e-11	A2_Trans,B2_trans	CODING_TRANSCRIPT_INTRON_VARIANT	ASN
110.11	Dermatophytosis of nail	infectious diseases	rs67579710	THBS3	1	155173527	G	A	A	0.696231	0.15724	0.511576	0.947539	0.0212973	0.985672	1	350	7230	-0.10348	1.0252e-09	B2_trans	CODING_TRANSCRIPT_INTRON_VARIANT	ASN
327.32	Obstructive sleep apnea	neurological	rs7579014	BCL11A	2	60707894	G	A	A	0.83963	0.0759401	0.723515	0.97438	0.0213501	0.985672	1	400	5480	-0.05629	1.2614e-06	B2_trans	CODING_TRANSCRIPT_INTRON_VARIANT	ASN
327.3	Sleep apnea	neurological	rs7579014	BCL11A	2	60707894	G	A	A	0.846642	0.0723314	0.734736	0.975593	0.0213583	0.985672	1	371	5024	-0.05629	1.2614e-06	B2_trans	CODING_TRANSCRIPT_INTRON_VARIANT	ASN
764	Sciatica	symptoms	rs6869036	MGAT1	5	180223327	C	T	T	0.482632	0.316692	0.259446	0.897811	0.0214287	0.985672	1	337	7426	0.25536	1.7578e-06	A2_Trans	FIVE_PRIME_UTR_INTRON_VARIANT	ASN
761	Cervicalgia	symptoms	rs34488998	NKAIN3	8	63408372	G	A	A	0.319523	0.496501	0.120748	0.845521	0.0215656	0.985672	1	677	6068	0.1355	3.4644e-06	B2_trans	CODING_TRANSCRIPT_INTRON_VARIANT	ASN
465.2	Acute pharyngitis	respiratory	rs11234800	ME3	11	86479407	G	C	C	0.251984	0.60006	0.0777322	0.816855	0.0216139	0.985672	1	566	7296	-0.077173	3.0702e-06	B2_trans	INTERGENIC_VARIANT	ASN
530.1	Esophagitis, GERD and related diseases	digestive	rs111837807	CCHCR1	6	31121232	T	C	C	1.15421	0.062455	1.02123	1.30451	0.0216545	0.985672	1	651	5585	0.20363	2.152e-11	A2_Trans,B2_trans	CODING_TRANSCRIPT_INTRON_VARIANT	ASN
280	Iron deficiency anemias	hematopoietic	rs1405655	NR1H2	19	50882619	T	C	C	1.29486	0.112531	1.03857	1.6144	0.0216597	0.985672	1	195	7593	0.075181	1.1208e-11	B2_trans,A2_Trans	CODING_TRANSCRIPT_INTRON_VARIANT	ASN
327.32	Obstructive sleep apnea	neurological	rs7560588	BCL11A	2	60727416	G	A	A	0.812305	0.0905792	0.680171	0.970109	0.0217331	0.985672	1	400	5480	-0.12371	2.3396e-07	A2_Trans	CODING_TRANSCRIPT_INTRON_VARIANT	ASN
523.32	Chronic periodontitis	digestive	rs4830964	.	23	15515319	C	G	G	1.14065	0.0573797	1.01932	1.27642	0.0218212	0.985672	1	306	7305	0.046578	2.9701e-06	B2_trans	SEQUENCE_VARIANT	ASN
375.1	Dry eyes	sense organs	rs75505823	LRP1	12	57540956	G	T	T	0.29618	0.530787	0.104652	0.838227	0.0218811	0.985672	1	838	5970	-0.20852	3.0745e-06	A2_Trans	CODING_TRANSCRIPT_INTRON_VARIANT	ASN
530	Diseases of esophagus	digestive	rs13179014	SPEF2	5	35693227	A	C	C	1.13537	0.0554137	1.01852	1.26563	0.0219543	0.985672	1	652	5548	-0.061249	6.1057e-07	B2_trans	CODING_TRANSCRIPT_INTRON_VARIANT	ASN
525.1	Loss of teeth or edentulism	digestive	rs13179014	SPEF2	5	35693227	A	C	C	1.18492	0.0740867	1.02477	1.3701	0.0220085	0.985672	1	273	6977	-0.061249	6.1057e-07	B2_trans	CODING_TRANSCRIPT_INTRON_VARIANT	ASN
362	Other retinal disorders	sense organs	rs2277732	DPP9	19	4723670	C	A	A	0.829533	0.0816134	0.70691	0.973427	0.0220232	0.985672	1	592	6342	0.11697	6.1912e-22	B2_trans,A2_Trans	FIVE_PRIME_UTR_INTRON_VARIANT	ASN
591	Urinary tract infection	genitourinary	rs732990	CIB4	2	26842146	C	G	G	0.729022	0.13802	0.556235	0.955484	0.0220275	0.985672	1	428	7294	0.056389	5.6358e-07	B2_trans	CODING_TRANSCRIPT_INTRON_VARIANT	ASN
427.3	Other specified cardiac dysrhythmias	circulatory system	rs9577395	ATP11A	13	113534984	C	G	G	1.29298	0.112253	1.03763	1.61118	0.0220767	0.985672	1	397	7431	0.064829	8.6068e-07	B2_trans,A2_Trans	CODING_TRANSCRIPT_INTRON_VARIANT	ASN
389.1	Sensorineural hearing loss	sense organs	rs75505823	LRP1	12	57540956	G	T	T	0.366193	0.438879	0.15493	0.865535	0.0220793	0.985672	1	775	5403	-0.20852	3.0745e-06	A2_Trans	CODING_TRANSCRIPT_INTRON_VARIANT	ASN
401.1	Essential hypertension	circulatory system	rs7089827	TFAM	10	60157611	C	T	T	1.12148	0.0500926	1.0166	1.23717	0.0220985	0.985672	1	431	3472	-0.14471	2.0338e-06	A2_Trans	THREE_PRIME_UTR_EXON_VARIANT	ASN
765	Cervical radiculitis	symptoms	rs9577395	ATP11A	13	113534984	C	G	G	0.77551	0.111255	0.623573	0.964468	0.0223042	0.985672	1	235	7517	0.064829	8.6068e-07	B2_trans,A2_Trans	CODING_TRANSCRIPT_INTRON_VARIANT	ASN
351	Other peripheral nerve disorders	neurological	rs8080583	KANSL1	17	44162597	C	A	A	1.5178	0.182678	1.06101	2.17126	0.0223629	0.985672	1	475	6738	-0.12662	2.0785e-08	A2_Trans	CODING_TRANSCRIPT_INTRON_VARIANT	ASN
521	Diseases of hard tissues of teeth	digestive	rs9497053	UTRN	6	145026256	G	A	A	1.10912	0.0453809	1.01473	1.21229	0.0224752	0.985672	1	473	5965	-0.064841	1.0064e-06	B2_trans	CODING_TRANSCRIPT_INTRON_VARIANT	ASN
300.12	Agorophobia, social phobia, and panic disorder	mental disorders	rs62200027	CASC20	20	6469515	G	A	A	1.29448	0.113116	1.03708	1.61577	0.0224995	0.985672	1	179	7613	-0.053006	3.3456e-06	B2_trans,A2_Trans	NON_CODING_TRANSCRIPT_INTRON_VARIANT	ASN
185	Cancer of prostate	neoplasms	rs76423999	SLC12A7	5	1098067	T	A	A	1.26582	0.103315	1.03378	1.54994	0.0225153	0.985672	1	70	7688	0.18412	3.8813e-07	A2_Trans	CODING_TRANSCRIPT_INTRON_VARIANT	ASN
605	Erectile dysfunction [ED]	genitourinary	rs67579710	THBS3	1	155173527	G	A	A	0.807446	0.0937532	0.671909	0.970323	0.022531	0.985672	1	532	6144	-0.10348	1.0252e-09	B2_trans	CODING_TRANSCRIPT_INTRON_VARIANT	ASN
596	Other disorders of bladder	genitourinary	rs12567716	FOXD2	1	48197570	T	C	C	0.779628	0.109183	0.629436	0.96566	0.022607	0.985672	1	192	7666	-0.090753	1.4878e-06	B2_trans	INTERGENIC_VARIANT	ASN
250.22	Type 2 diabetes with renal manifestations	endocrine/metabolic	rs9501257	HLA-DPB1	6	33055355	A	G	G	1.23994	0.0944219	1.03045	1.49201	0.022745	0.985672	1	143	7565	0.17269	4.1339e-08	A2_Trans	THREE_PRIME_UTR_EXON_VARIANT	ASN
300.1	Anxiety disorder	mental disorders	rs147812915	KAT7	17	47858295	C	T	T	1.32925	0.125077	1.04025	1.69852	0.0228761	0.985672	1	722	5550	0.23438	1.0943e-07	A2_Trans	INTERGENIC_VARIANT	ASN
525.1	Loss of teeth or edentulism	digestive	rs9497053	UTRN	6	145026256	G	A	A	1.14546	0.0596959	1.01898	1.28763	0.0229102	0.985672	1	273	6977	-0.064841	1.0064e-06	B2_trans	CODING_TRANSCRIPT_INTRON_VARIANT	ASN
561.1	NA	NA	rs35154152	THBS3	1	155172725	T	C	C	0.682205	0.168231	0.490588	0.948666	0.023013	0.985672	1	588	7027	-0.20528	2.3574e-11	A2_Trans	SYNONYMOUS_VARIANT	ASN
1010.5	NA	NA	rs1405655	NR1H2	19	50882619	T	C	C	1.12613	0.0522554	1.0165	1.24758	0.0230133	0.985672	1	1641	2601	0.075181	1.1208e-11	B2_trans,A2_Trans	CODING_TRANSCRIPT_INTRON_VARIANT	ASN
465	Acute upper respiratory infections of multiple or unspecified sites	respiratory	rs9501257	HLA-DPB1	6	33055355	A	G	G	1.14416	0.059242	1.01873	1.28503	0.023015	0.985672	1	1210	5761	0.17269	4.1339e-08	A2_Trans	THREE_PRIME_UTR_EXON_VARIANT	ASN
741	Symptoms and disorders of the joints	musculoskeletal	rs732990	CIB4	2	26842146	C	G	G	0.760757	0.120303	0.600958	0.963048	0.0230296	0.985672	1	571	7046	0.056389	5.6358e-07	B2_trans	CODING_TRANSCRIPT_INTRON_VARIANT	ASN
285	Other anemias	hematopoietic	rs55654108	PDCL3P4	3	101425703	A	G	G	1.16382	0.0667805	1.02104	1.32657	0.0231041	0.985672	1	410	6920	-0.05662	1.0636e-06	B2_trans	INTERGENIC_VARIANT	ASN
585.33	Chronic Kidney Disease, Stage III	genitourinary	rs12660421	FOXP4-AS1	6	41488378	G	A	A	0.805409	0.0952972	0.668189	0.970809	0.0231565	0.985672	1	142	7550	0.35506	1.1424e-09	A2_Trans	DOWNSTREAM_GENE_VARIANT	ASN
280	Iron deficiency anemias	hematopoietic	rs10774679	OAS3	12	113374748	C	T	T	1.30632	0.117682	1.03724	1.6452	0.0231693	0.985672	1	195	7593	0.075824	4.6954e-12	B2_trans	UPSTREAM_GENE_VARIANT	ASN
458	Hypotension	circulatory system	rs581342	LMNA	1	156095466	T	C	C	1.72664	0.240598	1.07747	2.76694	0.0232022	0.985672	1	331	7514	0.090245	2.6355e-07	B2_trans	CODING_TRANSCRIPT_INTRON_VARIANT	ASN
1010.2	NA	NA	rs11702230	LOC101928126	21	35377591	C	T	T	0.801101	0.0976931	0.661501	0.97016	0.0232042	0.985672	1	1002	6299	0.099731	3.223e-09	B2_trans	INTERGENIC_VARIANT	ASN
368	Visual disturbances	sense organs	rs4830964	.	23	15515319	C	G	G	1.11194	0.0467577	1.01457	1.21866	0.0232508	0.985672	1	823	6499	0.046578	2.9701e-06	B2_trans	SEQUENCE_VARIANT	ASN
411.4	Coronary atherosclerosis	circulatory system	rs505922	ABO	9	136149229	T	C	C	1.1351	0.0558669	1.01737	1.26645	0.0233113	0.985672	1	265	6901	-0.099884	2.0889e-20	B2_trans	CODING_TRANSCRIPT_INTRON_VARIANT	ASN
706.8	Other specified diseases of sebaceous glands	dermatologic	rs76073397	MIR548H2	16	11386452	T	C	C	0.626731	0.206086	0.418466	0.938647	0.0233786	0.985672	1	394	7451	0.14454	9.6663e-07	A2_Trans,B2_trans	INTERGENIC_VARIANT	ASN
585.33	Chronic Kidney Disease, Stage III	genitourinary	rs9367106	LOC100505711	6	41483390	G	C	C	0.804903	0.0957572	0.667167	0.971074	0.0234208	0.985672	1	142	7550	0.20225	3.4038e-11	B2_trans	INTERGENIC_VARIANT	ASN
458	Hypotension	circulatory system	rs2924480	ELF5	11	34529831	T	C	C	0.759843	0.12121	0.599169	0.963604	0.0234613	0.985672	1	331	7514	-0.11648	2.817e-07	A2_Trans	CODING_TRANSCRIPT_INTRON_VARIANT	ASN
296.22	Major depressive disorder	mental disorders	rs10086829	COL14A1	8	121149129	G	A	A	1.1048	0.0440055	1.0135	1.20432	0.0235272	0.985672	1	499	5195	-0.097352	3.8599e-06	A2_Trans	FIVE_PRIME_UTR_INTRON_VARIANT	ASN
728.7	Fasciitis	musculoskeletal	rs9268576	HLA-DRA	6	32395641	T	C	C	1.19457	0.0785008	1.02421	1.39326	0.0235279	0.985672	1	401	6902	0.095134	9.9752e-07	B2_trans	INTERGENIC_VARIANT	ASN
532	Dysphagia	digestive	rs7089827	TFAM	10	60157611	C	T	T	0.813766	0.0909978	0.680836	0.972652	0.0235317	0.985672	1	226	7438	-0.14471	2.0338e-06	A2_Trans	THREE_PRIME_UTR_EXON_VARIANT	ASN
317.1	Alcoholism	mental disorders	rs7960611	CLEC1A	12	10230416	G	A	A	1.1813	0.0735803	1.02265	1.36456	0.0235505	0.985672	1	316	7165	-0.1584	3.3086e-07	A2_Trans	CODING_TRANSCRIPT_INTRON_VARIANT	ASN
727.1	Synovitis and tenosynovitis	musculoskeletal	rs7960611	CLEC1A	12	10230416	G	A	A	0.809507	0.0933287	0.674185	0.971991	0.0235519	0.985672	1	311	7365	-0.1584	3.3086e-07	A2_Trans	CODING_TRANSCRIPT_INTRON_VARIANT	ASN
563	NA	NA	rs2284028	NCF4	22	37265172	A	C	C	0.606542	0.220856	0.393431	0.935091	0.0235844	0.985672	1	430	7248	0.31271	4.1737e-06	A2_Trans	CODING_TRANSCRIPT_INTRON_VARIANT	ASN
740.9	Osteoarthrosis NOS	musculoskeletal	rs6869036	MGAT1	5	180223327	C	T	T	1.35371	0.133813	1.04141	1.75965	0.0236222	0.985672	1	587	6311	0.25536	1.7578e-06	A2_Trans	FIVE_PRIME_UTR_INTRON_VARIANT	ASN
772.3	Muscle weakness	symptoms	rs35508621	LZTFL1	3	45880481	T	C	C	1.62048	0.21332	1.06676	2.46163	0.0236406	0.985672	1	248	7582	0.38931	6.0917e-89	B2_trans	CODING_TRANSCRIPT_INTRON_VARIANT	ASN
596	Other disorders of bladder	genitourinary	rs72711165	TMEM65	8	125336564	T	C	C	1.37502	0.140777	1.04347	1.81192	0.0236828	0.985672	1	192	7666	0.18279	6.0907e-07	B2_trans	CODING_TRANSCRIPT_INTRON_VARIANT	ASN
530.11	GERD	digestive	rs1405655	NR1H2	19	50882619	T	C	C	1.12937	0.0537999	1.01635	1.25496	0.0237389	0.985672	1	657	5677	0.075181	1.1208e-11	B2_trans,A2_Trans	CODING_TRANSCRIPT_INTRON_VARIANT	ASN
530	Diseases of esophagus	digestive	rs7671107	LOC101929161	4	25449225	G	A	A	0.901225	0.0459984	0.823529	0.98625	0.0237615	0.985672	1	652	5548	-0.064456	1.0803e-06	B2_trans	INTERGENIC_VARIANT	ASN
798	Malaise and fatigue	symptoms	rs117169628	SLC22A31	16	89262657	G	A	A	1.47769	0.172796	1.05317	2.07332	0.0238365	0.985672	1	689	6827	0.081201	5.77e-07	B2_trans	SYNONYMOUS_VARIANT	ASN
716	Other arthropathies	musculoskeletal	rs10129899	LINC00637	14	104330432	C	A	A	0.829548	0.0827034	0.705414	0.975526	0.023848	0.985672	1	431	7252	-0.057002	2.1916e-06	B2_trans	INTERGENIC_VARIANT	ASN
280.1	Iron deficiency anemias, unspecified or not due to blood loss	hematopoietic	rs1405655	NR1H2	19	50882619	T	C	C	1.30731	0.118685	1.03599	1.6497	0.023955	0.985672	1	180	7640	0.075181	1.1208e-11	B2_trans,A2_Trans	CODING_TRANSCRIPT_INTRON_VARIANT	ASN
599	Other symptoms/disorders or the urinary system	genitourinary	rs62200027	CASC20	20	6469515	G	A	A	0.860041	0.0668022	0.754496	0.98035	0.0240056	0.985672	1	688	6540	-0.053006	3.3456e-06	B2_trans,A2_Trans	NON_CODING_TRANSCRIPT_INTRON_VARIANT	ASN
295.1	Schizophrenia	mental disorders	rs622568	SEC61G	7	54647894	A	C	C	0.598073	0.228029	0.382521	0.935088	0.024178	0.985672	1	57	7794	0.11965	2.6006e-06	A2_Trans	INTERGENIC_VARIANT	ASN
706.1	Acne	dermatologic	rs1878527	ANKRD30BL	2	133056313	T	C	C	0.633798	0.202531	0.426143	0.942639	0.0243457	0.985672	1	239	7490	-0.077457	2.0215e-06	B2_trans	INTERGENIC_VARIANT	ASN
455	Hemorrhoids	circulatory system	rs10774679	OAS3	12	113374748	C	T	T	0.854228	0.070006	0.744706	0.979858	0.0244093	0.985672	1	775	6603	0.075824	4.6954e-12	B2_trans	UPSTREAM_GENE_VARIANT	ASN
465	Acute upper respiratory infections of multiple or unspecified sites	respiratory	rs766826	ELF5	11	34528766	C	T	T	0.878961	0.0573791	0.785468	0.983582	0.0245466	0.985672	1	1210	5761	-0.082134	1.155e-11	B2_trans	CODING_TRANSCRIPT_INTRON_VARIANT	ASN
367.4	NA	NA	rs35508621	LZTFL1	3	45880481	T	C	C	1.32037	0.123642	1.03622	1.68244	0.0245959	0.985672	1	975	4107	0.38931	6.0917e-89	B2_trans	CODING_TRANSCRIPT_INTRON_VARIANT	ASN
561	Symptoms involving digestive system	digestive	rs9497053	UTRN	6	145026256	G	A	A	1.16386	0.0675181	1.0196	1.32854	0.0246092	0.985672	1	709	6753	-0.064841	1.0064e-06	B2_trans	CODING_TRANSCRIPT_INTRON_VARIANT	ASN
530.1	Esophagitis, GERD and related diseases	digestive	rs7671107	LOC101929161	4	25449225	G	A	A	0.901219	0.0462797	0.82307	0.986787	0.0246167	0.985672	1	651	5585	-0.064456	1.0803e-06	B2_trans	INTERGENIC_VARIANT	ASN
727.1	Synovitis and tenosynovitis	musculoskeletal	rs61667602	CRHR1	17	43785349	T	C	C	1.76752	0.253473	1.07549	2.90483	0.024634	0.985672	1	311	7365	-0.093554	9.1279e-12	B2_trans	FIVE_PRIME_UTR_INTRON_VARIANT	ASN
250.23	Type 2 diabetes with ophthalmic manifestations	endocrine/metabolic	rs61667602	CRHR1	17	43785349	T	C	C	1.78629	0.258178	1.07694	2.96287	0.0246366	0.985672	1	279	7335	-0.093554	9.1279e-12	B2_trans	FIVE_PRIME_UTR_INTRON_VARIANT	ASN
427.9	Palpitations	circulatory system	rs13179014	SPEF2	5	35693227	A	C	C	1.31936	0.123353	1.03602	1.68021	0.0246527	0.985672	1	280	7541	-0.061249	6.1057e-07	B2_trans	CODING_TRANSCRIPT_INTRON_VARIANT	ASN
702.2	Seborrheic keratosis	dermatologic	rs55654108	PDCL3P4	3	101425703	A	G	G	0.808975	0.0943592	0.672382	0.973316	0.0246656	0.985672	1	508	7180	-0.05662	1.0636e-06	B2_trans	INTERGENIC_VARIANT	ASN
740.1	Osteoarthritis; localized	musculoskeletal	rs467843	TRAPPC13	5	64945715	A	G	G	0.884573	0.0546021	0.794797	0.98449	0.0246883	0.985672	1	606	6436	-0.089724	1.7259e-06	A2_Trans	CODING_TRANSCRIPT_INTRON_VARIANT	ASN
351	Other peripheral nerve disorders	neurological	rs3746539	PTPRT	20	40702071	G	A	A	1.13777	0.0574651	1.01658	1.27341	0.0246979	0.985672	1	475	6738	0.05405	1.7723e-06	B2_trans	THREE_PRIME_UTR_EXON_VARIANT	ASN
300.9	Posttraumatic stress disorder	mental disorders	rs61667602	CRHR1	17	43785349	T	C	C	1.36489	0.138559	1.04029	1.79077	0.0247646	0.985672	1	339	5537	-0.093554	9.1279e-12	B2_trans	FIVE_PRIME_UTR_INTRON_VARIANT	ASN
687.1	Rash and other nonspecific skin eruption	dermatologic	rs12567716	FOXD2	1	48197570	T	C	C	1.1545	0.0640189	1.01836	1.30885	0.0248203	0.985672	1	962	6474	-0.090753	1.4878e-06	B2_trans	INTERGENIC_VARIANT	ASN
735.1	Flat foot	musculoskeletal	rs67579710	THBS3	1	155173527	G	A	A	1.366	0.138999	1.04024	1.79377	0.0248448	0.985672	1	280	7428	-0.10348	1.0252e-09	B2_trans	CODING_TRANSCRIPT_INTRON_VARIANT	ASN
599.4	Urinary incontinence	genitourinary	rs147812915	KAT7	17	47858295	C	T	T	0.399989	0.408532	0.179599	0.890821	0.0248995	0.985672	1	249	7578	0.23438	1.0943e-07	A2_Trans	INTERGENIC_VARIANT	ASN
304	Adjustment reaction	mental disorders	rs10086829	COL14A1	8	121149129	G	A	A	1.13073	0.0547903	1.01559	1.25891	0.0249375	0.985672	1	788	6020	-0.097352	3.8599e-06	A2_Trans	FIVE_PRIME_UTR_INTRON_VARIANT	ASN
290	Delirium dementia and amnestic and other cognitive disorders	mental disorders	rs1878527	ANKRD30BL	2	133056313	T	C	C	0.57419	0.247433	0.353541	0.932548	0.0249484	0.985672	1	137	7723	-0.077457	2.0215e-06	B2_trans	INTERGENIC_VARIANT	ASN
261	Vitamin deficiency	endocrine/metabolic	rs10086829	COL14A1	8	121149129	G	A	A	1.12357	0.0519831	1.01473	1.24408	0.0250082	0.985672	1	726	5942	-0.097352	3.8599e-06	A2_Trans	FIVE_PRIME_UTR_INTRON_VARIANT	ASN
561	Symptoms involving digestive system	digestive	rs111837807	CCHCR1	6	31121232	T	C	C	0.777074	0.112681	0.623086	0.969118	0.025198	0.985672	1	709	6753	0.20363	2.152e-11	A2_Trans,B2_trans	CODING_TRANSCRIPT_INTRON_VARIANT	ASN
465	Acute upper respiratory infections of multiple or unspecified sites	respiratory	rs9497053	UTRN	6	145026256	G	A	A	1.1268	0.0533373	1.01496	1.25098	0.0252006	0.985672	1	1210	5761	-0.064841	1.0064e-06	B2_trans	CODING_TRANSCRIPT_INTRON_VARIANT	ASN
296.2	Depression	mental disorders	rs7089827	TFAM	10	60157611	C	T	T	0.909711	0.0422788	0.837367	0.988305	0.0252077	0.985672	1	521	4668	-0.14471	2.0338e-06	A2_Trans	THREE_PRIME_UTR_EXON_VARIANT	ASN
278	Overweight, obesity and other hyperalimentation	endocrine/metabolic	rs495828	ABO	9	136154867	G	T	T	0.895602	0.0492844	0.813137	0.986429	0.0252728	0.985672	1	665	5040	-0.13432	6.5649e-10	A2_Trans	UPSTREAM_GENE_VARIANT	ASN
401.21	Hypertensive heart disease	circulatory system	rs12567716	FOXD2	1	48197570	T	C	C	1.25477	0.101476	1.02846	1.53087	0.0253204	0.985672	1	237	7601	-0.090753	1.4878e-06	B2_trans	INTERGENIC_VARIANT	ASN
599.4	Urinary incontinence	genitourinary	rs77534576	DLX4	17	47940666	C	T	T	0.367979	0.447204	0.153166	0.884063	0.0253836	0.985672	1	249	7578	0.20794	1.7585e-10	B2_trans	INTERGENIC_VARIANT	ASN
740.11	Osteoarthrosis, localized, primary	musculoskeletal	rs10774679	OAS3	12	113374748	C	T	T	0.851763	0.0717779	0.739982	0.980429	0.0253956	0.985672	1	490	6888	0.075824	4.6954e-12	B2_trans	UPSTREAM_GENE_VARIANT	ASN
772.3	Muscle weakness	symptoms	rs60305836	CDH8	16	61709381	A	C	C	0.385548	0.426537	0.167113	0.889502	0.0254512	0.985672	1	248	7582	0.086719	1.1846e-06	B2_trans	CODING_TRANSCRIPT_INTRON_VARIANT	ASN
695	Erythematous conditions	dermatologic	rs76073397	MIR548H2	16	11386452	T	C	C	0.690754	0.165581	0.499322	0.955578	0.0254576	0.985672	1	331	7404	0.14454	9.6663e-07	A2_Trans,B2_trans	INTERGENIC_VARIANT	ASN
512.9	Other dyspnea	respiratory	rs11085727	TYK2	19	10466123	C	T	T	0.868519	0.0630906	0.767497	0.982839	0.0254611	0.985672	1	886	6565	0.17253	2.3333e-18	A2_Trans,B2_trans	CODING_TRANSCRIPT_INTRON_VARIANT	ASN
480	Pneumonia	respiratory	rs111837807	CCHCR1	6	31121232	T	C	C	1.32358	0.12568	1.0346	1.69328	0.0257086	0.985672	1	276	7495	0.20363	2.152e-11	A2_Trans,B2_trans	CODING_TRANSCRIPT_INTRON_VARIANT	ASN
700	Corns and callosities	dermatologic	rs12809318	FBRSL1	12	133140840	T	C	C	1.38158	0.144908	1.03999	1.83536	0.0257102	0.985672	1	216	7630	-0.062781	9.5289e-09	B2_trans	CODING_TRANSCRIPT_INTRON_VARIANT	ASN
716	Other arthropathies	musculoskeletal	rs467843	TRAPPC13	5	64945715	A	G	G	0.831308	0.0828305	0.706735	0.977839	0.0257132	0.985672	1	431	7252	-0.089724	1.7259e-06	A2_Trans	CODING_TRANSCRIPT_INTRON_VARIANT	ASN
304	Adjustment reaction	mental disorders	rs8080583	KANSL1	17	44162597	C	A	A	1.41094	0.154349	1.04262	1.90937	0.025722	0.985672	1	788	6020	-0.12662	2.0785e-08	A2_Trans	CODING_TRANSCRIPT_INTRON_VARIANT	ASN
764	Sciatica	symptoms	rs111837807	CCHCR1	6	31121232	T	C	C	0.72376	0.144953	0.544766	0.961565	0.0257243	0.985672	1	337	7426	0.20363	2.152e-11	A2_Trans,B2_trans	CODING_TRANSCRIPT_INTRON_VARIANT	ASN
250.41	Impaired fasting glucose	endocrine/metabolic	rs13050728	IFNAR2	21	34615210	T	C	C	0.875552	0.0596338	0.778971	0.984106	0.025839	0.985672	1	431	6885	-0.10657	4.0686e-21	B2_trans,A2_Trans	CODING_TRANSCRIPT_INTRON_VARIANT	ASN
401	Hypertension	circulatory system	rs72655853	SBSPON	8	73985608	A	G	G	0.566327	0.255178	0.343447	0.933846	0.0258682	0.985672	1	431	3446	0.22523	8.3915e-07	A2_Trans	CODING_TRANSCRIPT_INTRON_VARIANT	ASN
371	Inflammation of the eye	sense organs	rs76423999	SLC12A7	5	1098067	T	A	A	0.859645	0.0678743	0.752566	0.98196	0.0258685	0.985672	1	709	6539	0.18412	3.8813e-07	A2_Trans	CODING_TRANSCRIPT_INTRON_VARIANT	ASN
523.3	Periodontitis (acute or chronic)	digestive	rs7560588	BCL11A	2	60727416	G	A	A	0.722977	0.145581	0.543508	0.961708	0.0258698	0.985672	1	390	6934	-0.12371	2.3396e-07	A2_Trans	CODING_TRANSCRIPT_INTRON_VARIANT	ASN
561.1	NA	NA	rs67579710	THBS3	1	155173527	G	A	A	0.683227	0.170989	0.488674	0.955236	0.0258938	0.985672	1	588	7027	-0.10348	1.0252e-09	B2_trans	CODING_TRANSCRIPT_INTRON_VARIANT	ASN
375.1	Dry eyes	sense organs	rs60305836	CDH8	16	61709381	A	C	C	0.700604	0.159871	0.512142	0.958419	0.0260396	0.985672	1	838	5970	0.086719	1.1846e-06	B2_trans	CODING_TRANSCRIPT_INTRON_VARIANT	ASN
760	Back pain	symptoms	rs3746539	PTPRT	20	40702071	G	A	A	1.08684	0.0374202	1.00998	1.16955	0.0260577	0.985672	1	803	3511	0.05405	1.7723e-06	B2_trans	THREE_PRIME_UTR_EXON_VARIANT	ASN
696	Psoriasis and related disorders	dermatologic	rs12259804	PLEKHS1	10	115573378	T	C	C	2.99985	0.493685	1.13992	7.89451	0.0260658	0.985672	1	142	7650	-0.27547	4.8674e-08	A2_Trans	INTERGENIC_VARIANT	ASN
716.9	Arthropathy NOS	musculoskeletal	rs10774679	OAS3	12	113374748	C	T	T	0.785395	0.108578	0.634843	0.971651	0.0260929	0.985672	1	361	7448	0.075824	4.6954e-12	B2_trans	UPSTREAM_GENE_VARIANT	ASN
523.1	Gingivitis	digestive	rs67579710	THBS3	1	155173527	G	A	A	0.725216	0.144429	0.546423	0.96251	0.026113	0.985672	1	365	7130	-0.10348	1.0252e-09	B2_trans	CODING_TRANSCRIPT_INTRON_VARIANT	ASN
522.1	Pulpitis and necrosis of tooth pulp	digestive	rs9497053	UTRN	6	145026256	G	A	A	1.23995	0.0966948	1.02588	1.49868	0.026135	0.985672	1	214	7587	-0.064841	1.0064e-06	B2_trans	CODING_TRANSCRIPT_INTRON_VARIANT	ASN
480	Pneumonia	respiratory	rs6869036	MGAT1	5	180223327	C	T	T	0.497711	0.313737	0.269106	0.920515	0.0261519	0.985672	1	276	7495	0.25536	1.7578e-06	A2_Trans	FIVE_PRIME_UTR_INTRON_VARIANT	ASN
523.1	Gingivitis	digestive	rs35154152	THBS3	1	155172725	T	C	C	0.730509	0.14123	0.553873	0.963476	0.0261878	0.985672	1	365	7130	-0.20528	2.3574e-11	A2_Trans	SYNONYMOUS_VARIANT	ASN
401.21	Hypertensive heart disease	circulatory system	rs1453205	LOC101928196	2	19901073	C	T	T	1.24751	0.0994888	1.0265	1.5161	0.0262275	0.985672	1	237	7601	0.096992	3.6368e-06	A2_Trans	INTERGENIC_VARIANT	ASN
389.1	Sensorineural hearing loss	sense organs	rs12809318	FBRSL1	12	133140840	T	C	C	0.87473	0.0602309	0.77733	0.984334	0.0262749	0.985672	1	775	5403	-0.062781	9.5289e-09	B2_trans	CODING_TRANSCRIPT_INTRON_VARIANT	ASN
563	NA	NA	rs8052423	SLC22A31	16	89269178	G	T	T	0.563259	0.258333	0.339481	0.934548	0.0262834	0.985672	1	430	7248	0.13037	1.0019e-06	A2_Trans	UPSTREAM_GENE_VARIANT	ASN
523.3	Periodontitis (acute or chronic)	digestive	rs1453205	LOC101928196	2	19901073	C	T	T	0.876086	0.0595831	0.779524	0.984609	0.0263999	0.985672	1	390	6934	0.096992	3.6368e-06	A2_Trans	INTERGENIC_VARIANT	ASN
689	Disorder of skin and subcutaneous tissue NOS	dermatologic	rs76423999	SLC12A7	5	1098067	T	A	A	1.29142	0.115217	1.03037	1.6186	0.026443	0.985672	1	575	7274	0.18412	3.8813e-07	A2_Trans	CODING_TRANSCRIPT_INTRON_VARIANT	ASN
070.2	Viral hepatitis B	infectious diseases	rs6869036	MGAT1	5	180223327	C	T	T	1.68839	0.236115	1.0629	2.68197	0.0265344	0.985672	1	71	7724	0.25536	1.7578e-06	A2_Trans	FIVE_PRIME_UTR_INTRON_VARIANT	ASN
571.5	Other chronic nonalcoholic liver disease	digestive	rs2924480	ELF5	11	34529831	T	C	C	0.839107	0.0791792	0.718489	0.979975	0.0267297	0.985672	1	285	7239	-0.11648	2.817e-07	A2_Trans	CODING_TRANSCRIPT_INTRON_VARIANT	ASN
530.11	GERD	digestive	rs7671107	LOC101929161	4	25449225	G	A	A	0.900974	0.0470707	0.821572	0.98805	0.0267344	0.985672	1	657	5677	-0.064456	1.0803e-06	B2_trans	INTERGENIC_VARIANT	ASN
703	Diseases of nail, NOS	dermatologic	rs12809318	FBRSL1	12	133140840	T	C	C	1.34562	0.134005	1.0348	1.74979	0.026744	0.985672	1	223	7588	-0.062781	9.5289e-09	B2_trans	CODING_TRANSCRIPT_INTRON_VARIANT	ASN
690	Erythematosquamous dermatosis	dermatologic	rs62200027	CASC20	20	6469515	G	A	A	0.794568	0.103819	0.648276	0.973872	0.0267617	0.985672	1	296	7474	-0.053006	3.3456e-06	B2_trans,A2_Trans	NON_CODING_TRANSCRIPT_INTRON_VARIANT	ASN
278.1	Obesity	endocrine/metabolic	rs78313563	ESS2	22	19136365	G	A	A	1.47689	0.176151	1.0457	2.08588	0.0268519	0.985672	1	525	5662	0.40873	6.5914e-07	A2_Trans	UPSTREAM_GENE_VARIANT	ASN
244	Hypothyroidism	endocrine/metabolic	rs10086829	COL14A1	8	121149129	G	A	A	1.20986	0.0861026	1.02199	1.43228	0.0269268	0.985672	1	109	7499	-0.097352	3.8599e-06	A2_Trans	FIVE_PRIME_UTR_INTRON_VARIANT	ASN
327	Sleep disorders	neurological	rs12259804	PLEKHS1	10	115573378	T	C	C	0.503386	0.310328	0.273999	0.924811	0.0269773	0.985672	1	1030	5120	-0.27547	4.8674e-08	A2_Trans	INTERGENIC_VARIANT	ASN
840.3	Joint/ligament sprain	injuries & poisonings	rs10774679	OAS3	12	113374748	C	T	T	0.782051	0.111207	0.628891	0.972511	0.0270628	0.985672	1	363	7471	0.075824	4.6954e-12	B2_trans	UPSTREAM_GENE_VARIANT	ASN
521.2	Dental abrasion, erosion and attrition	digestive	rs72655853	SBSPON	8	73985608	A	G	G	2.46155	0.407734	1.10699	5.4736	0.0271562	0.985672	1	251	7530	0.22523	8.3915e-07	A2_Trans	CODING_TRANSCRIPT_INTRON_VARIANT	ASN
250	Diabetes mellitus	endocrine/metabolic	rs7960611	CLEC1A	12	10230416	G	A	A	0.900541	0.0474485	0.820569	0.988307	0.0272548	0.985672	1	272	5384	-0.1584	3.3086e-07	A2_Trans	CODING_TRANSCRIPT_INTRON_VARIANT	ASN
514	Abnormal findings examination of lungs	respiratory	rs77534576	DLX4	17	47940666	C	T	T	1.80205	0.266748	1.06834	3.03965	0.0272591	0.985672	1	259	7576	0.20794	1.7585e-10	B2_trans	INTERGENIC_VARIANT	ASN
041	Bacterial infection NOS	infectious diseases	rs4830964	.	23	15515319	C	G	G	0.827453	0.0858018	0.699373	0.97899	0.0272833	0.985672	1	303	7561	0.046578	2.9701e-06	B2_trans	SEQUENCE_VARIANT	ASN
561.1	NA	NA	rs72711165	TMEM65	8	125336564	T	C	C	0.752319	0.12896	0.584293	0.968665	0.0273254	0.985672	1	588	7027	0.18279	6.0907e-07	B2_trans	CODING_TRANSCRIPT_INTRON_VARIANT	ASN
411.2	Myocardial infarction	circulatory system	rs78313563	ESS2	22	19136365	G	A	A	2.06355	0.328451	1.08402	3.9282	0.0274125	0.985672	1	144	7636	0.40873	6.5914e-07	A2_Trans	UPSTREAM_GENE_VARIANT	ASN
278.11	Morbid obesity	endocrine/metabolic	rs78313563	ESS2	22	19136365	G	A	A	2.37499	0.392288	1.1009	5.12364	0.0274542	0.985672	1	157	7698	0.40873	6.5914e-07	A2_Trans	UPSTREAM_GENE_VARIANT	ASN
1015	NA	NA	rs78313563	ESS2	22	19136365	G	A	A	2.108	0.338293	1.08622	4.09098	0.0274945	0.985672	1	406	7404	0.40873	6.5914e-07	A2_Trans	UPSTREAM_GENE_VARIANT	ASN
726.1	Enthesopathy	musculoskeletal	rs10774679	OAS3	12	113374748	C	T	T	0.854892	0.0711383	0.743632	0.982798	0.027533	0.985672	1	619	6777	0.075824	4.6954e-12	B2_trans	UPSTREAM_GENE_VARIANT	ASN
368	Visual disturbances	sense organs	rs1250993	LOC101929525	10	81399565	C	G	G	0.854678	0.071273	0.74325	0.982812	0.0275791	0.985672	1	823	6499	0.12403	5.3767e-08	A2_Trans	INTERGENIC_VARIANT	ASN
278.1	Obesity	endocrine/metabolic	rs11234800	ME3	11	86479407	G	C	C	0.709556	0.155845	0.522795	0.963035	0.0276898	0.985672	1	525	5662	-0.077173	3.0702e-06	B2_trans	INTERGENIC_VARIANT	ASN
740.11	Osteoarthrosis, localized, primary	musculoskeletal	rs10129899	LINC00637	14	104330432	C	A	A	0.868108	0.0642503	0.765392	0.984609	0.0277093	0.985672	1	490	6888	-0.057002	2.1916e-06	B2_trans	INTERGENIC_VARIANT	ASN
525.1	Loss of teeth or edentulism	digestive	rs60305836	CDH8	16	61709381	A	C	C	0.636658	0.205256	0.425787	0.951964	0.0278209	0.985672	1	273	6977	0.086719	1.1846e-06	B2_trans	CODING_TRANSCRIPT_INTRON_VARIANT	ASN
378	Strabismus and other disorders of binocular eye movements	sense organs	rs72711165	TMEM65	8	125336564	T	C	C	1.39431	0.151253	1.0366	1.87545	0.0279763	0.985672	1	167	7704	0.18279	6.0907e-07	B2_trans	CODING_TRANSCRIPT_INTRON_VARIANT	ASN
327	Sleep disorders	neurological	rs12567716	FOXD2	1	48197570	T	C	C	1.09689	0.0420915	1.01003	1.19121	0.0280189	0.985672	1	1030	5120	-0.090753	1.4878e-06	B2_trans	INTERGENIC_VARIANT	ASN
840.3	Joint/ligament sprain	injuries & poisonings	rs11702230	LOC101928126	21	35377591	C	T	T	0.694015	0.166372	0.500902	0.961579	0.0281311	0.985672	1	363	7471	0.099731	3.223e-09	B2_trans	INTERGENIC_VARIANT	ASN
726	Peripheral enthesopathies and allied syndromes	musculoskeletal	rs2277732	DPP9	19	4723670	C	A	A	1.15834	0.0670127	1.01576	1.32092	0.0282805	0.985672	1	903	5673	0.11697	6.1912e-22	B2_trans,A2_Trans	FIVE_PRIME_UTR_INTRON_VARIANT	ASN
290.3	Other persistent mental disorders due to conditions classified elsewhere	mental disorders	rs11085727	TYK2	19	10466123	C	T	T	1.23592	0.0965798	1.02278	1.49348	0.0282932	0.985672	1	196	7626	0.17253	2.3333e-18	A2_Trans,B2_trans	CODING_TRANSCRIPT_INTRON_VARIANT	ASN
772.3	Muscle weakness	symptoms	rs67959919	LZTFL1	3	45871908	G	A	A	1.58098	0.20887	1.04987	2.38077	0.0283098	0.985672	1	248	7582	0.59355	1.6043e-80	A2_Trans	CODING_TRANSCRIPT_INTRON_VARIANT	ASN
355.1	Chronic pain syndrome	neurological	rs55654108	PDCL3P4	3	101425703	A	G	G	1.26283	0.106411	1.0251	1.55568	0.0283109	0.985672	1	144	7675	-0.05662	1.0636e-06	B2_trans	INTERGENIC_VARIANT	ASN
740	Osteoarthrosis	musculoskeletal	rs76423999	SLC12A7	5	1098067	T	A	A	0.892377	0.0519614	0.805969	0.988047	0.0284244	0.985672	1	752	5533	0.18412	3.8813e-07	A2_Trans	CODING_TRANSCRIPT_INTRON_VARIANT	ASN
525	Other diseases of the teeth and supporting structures	digestive	rs77534576	DLX4	17	47940666	C	T	T	0.711193	0.15554	0.524314	0.96468	0.0284407	0.985672	1	535	6101	0.20794	1.7585e-10	B2_trans	INTERGENIC_VARIANT	ASN
317	Alcohol-related disorders	mental disorders	rs111837807	CCHCR1	6	31121232	T	C	C	1.19812	0.082534	1.01917	1.40849	0.0285214	0.985672	1	320	6876	0.20363	2.152e-11	A2_Trans,B2_trans	CODING_TRANSCRIPT_INTRON_VARIANT	ASN
789	Nausea and vomiting	symptoms	rs467843	TRAPPC13	5	64945715	A	G	G	0.804381	0.0994011	0.66199	0.9774	0.0285287	0.985672	1	423	7386	-0.089724	1.7259e-06	A2_Trans	CODING_TRANSCRIPT_INTRON_VARIANT	ASN
367.2	Astigmatism	sense organs	rs2924480	ELF5	11	34529831	T	C	C	0.895815	0.0502462	0.8118	0.988526	0.0285503	0.985672	1	1195	4963	-0.11648	2.817e-07	A2_Trans	CODING_TRANSCRIPT_INTRON_VARIANT	ASN
362	Other retinal disorders	sense organs	rs75505823	LRP1	12	57540956	G	T	T	0.272304	0.594166	0.0849764	0.872587	0.0285714	0.985672	1	592	6342	-0.20852	3.0745e-06	A2_Trans	CODING_TRANSCRIPT_INTRON_VARIANT	ASN
530.1	Esophagitis, GERD and related diseases	digestive	rs13179014	SPEF2	5	35693227	A	C	C	1.12975	0.0557476	1.01282	1.26019	0.0286414	0.985672	1	651	5585	-0.061249	6.1057e-07	B2_trans	CODING_TRANSCRIPT_INTRON_VARIANT	ASN
276	Disorders of fluid, electrolyte, and acid-base balance	endocrine/metabolic	rs111837807	CCHCR1	6	31121232	T	C	C	1.22856	0.0940684	1.02171	1.4773	0.0286504	0.985672	1	513	6974	0.20363	2.152e-11	A2_Trans,B2_trans	CODING_TRANSCRIPT_INTRON_VARIANT	ASN
340	Migraine	neurological	rs60869999	MYO1C	17	1390948	A	T	T	1.18919	0.0792152	1.01817	1.38892	0.0287197	0.985672	1	270	7152	0.059541	2.9039e-06	B2_trans	CODING_TRANSCRIPT_INTRON_VARIANT	ASN
365	Glaucoma	sense organs	rs13050728	IFNAR2	21	34615210	T	C	C	0.904578	0.0458547	0.826827	0.989641	0.0287382	0.985672	1	346	6171	-0.10657	4.0686e-21	B2_trans,A2_Trans	CODING_TRANSCRIPT_INTRON_VARIANT	ASN
375.1	Dry eyes	sense organs	rs766826	ELF5	11	34528766	C	T	T	0.886238	0.0552251	0.795321	0.987548	0.0287526	0.985672	1	838	5970	-0.082134	1.155e-11	B2_trans	CODING_TRANSCRIPT_INTRON_VARIANT	ASN
327.3	Sleep apnea	neurological	rs55654108	PDCL3P4	3	101425703	A	G	G	0.908982	0.0436757	0.834408	0.990221	0.0288905	0.985672	1	371	5024	-0.05662	1.0636e-06	B2_trans	INTERGENIC_VARIANT	ASN
300	Anxiety disorders	mental disorders	rs9497053	UTRN	6	145026256	G	A	A	1.0898	0.0393662	1.00888	1.17722	0.0289251	0.985672	1	525	4286	-0.064841	1.0064e-06	B2_trans	CODING_TRANSCRIPT_INTRON_VARIANT	ASN
271.3	Intestinal disaccharidase deficiencies and disaccharide malabsorption	endocrine/metabolic	rs766826	ELF5	11	34528766	C	T	T	0.763064	0.123796	0.598668	0.972604	0.0289364	0.985672	1	270	7589	-0.082134	1.155e-11	B2_trans	CODING_TRANSCRIPT_INTRON_VARIANT	ASN
295	Schizophrenia and other psychotic disorders	mental disorders	rs72711165	TMEM65	8	125336564	T	C	C	1.29039	0.116717	1.02653	1.62207	0.0289402	0.985672	1	109	7606	0.18279	6.0907e-07	B2_trans	CODING_TRANSCRIPT_INTRON_VARIANT	ASN
300.9	Posttraumatic stress disorder	mental disorders	rs9896243	NSF	17	44826056	C	G	G	1.37185	0.144753	1.03298	1.82188	0.0289527	0.985672	1	339	5537	-0.13155	3.2234e-08	A2_Trans	CODING_TRANSCRIPT_INTRON_VARIANT	ASN
716	Other arthropathies	musculoskeletal	rs2924480	ELF5	11	34529831	T	C	C	1.22287	0.0921893	1.02072	1.46505	0.0290755	0.985672	1	431	7252	-0.11648	2.817e-07	A2_Trans	CODING_TRANSCRIPT_INTRON_VARIANT	ASN
318	Tobacco use disorder	mental disorders	rs55654108	PDCL3P4	3	101425703	A	G	G	1.11404	0.0494883	1.01106	1.22752	0.0290897	0.985672	1	677	5917	-0.05662	1.0636e-06	B2_trans	INTERGENIC_VARIANT	ASN
696.4	Psoriasis	dermatologic	rs9501257	HLA-DPB1	6	33055355	A	G	G	1.25551	0.104289	1.02341	1.54025	0.029121	0.985672	1	104	7701	0.17269	4.1339e-08	A2_Trans	THREE_PRIME_UTR_EXON_VARIANT	ASN
274	Gout and other crystal arthropathies	endocrine/metabolic	rs732990	CIB4	2	26842146	C	G	G	0.830388	0.0852023	0.702678	0.981308	0.0291517	0.985672	1	220	6665	0.056389	5.6358e-07	B2_trans	CODING_TRANSCRIPT_INTRON_VARIANT	ASN
306	Other mental disorder	mental disorders	rs721917	SFTPD	10	81706324	A	G	G	0.864667	0.0666703	0.75875	0.985368	0.0291799	0.985672	1	659	6895	0.055247	2.0819e-07	B2_trans	SYNONYMOUS_VARIANT	ASN
244	Hypothyroidism	endocrine/metabolic	rs13050728	IFNAR2	21	34615210	T	C	C	0.849346	0.0749376	0.733327	0.98372	0.0293319	0.985672	1	109	7499	-0.10657	4.0686e-21	B2_trans,A2_Trans	CODING_TRANSCRIPT_INTRON_VARIANT	ASN
380.4	Impacted cerumen	sense organs	rs2284028	NCF4	22	37265172	A	C	C	1.43082	0.1645	1.03648	1.97519	0.0294212	0.985672	1	411	7230	0.31271	4.1737e-06	A2_Trans	CODING_TRANSCRIPT_INTRON_VARIANT	ASN
472	Chronic pharyngitis and nasopharyngitis	respiratory	rs76073397	MIR548H2	16	11386452	T	C	C	0.662721	0.188965	0.457597	0.959794	0.0294711	0.985672	1	345	7462	0.14454	9.6663e-07	A2_Trans,B2_trans	INTERGENIC_VARIANT	ASN
1009	NA	NA	rs77534576	DLX4	17	47940666	C	T	T	0.551246	0.273811	0.322312	0.942788	0.0296206	0.985672	1	745	6821	0.20794	1.7585e-10	B2_trans	INTERGENIC_VARIANT	ASN
840.3	Joint/ligament sprain	injuries & poisonings	rs111783124	LOC101928126	21	35362848	G	A	A	0.704502	0.161125	0.513726	0.966123	0.0297154	0.985672	1	363	7471	0.13532	2.1558e-07	A2_Trans	INTERGENIC_VARIANT	ASN
535	Gastritis and duodenitis	digestive	rs10129899	LINC00637	14	104330432	C	A	A	0.804344	0.100165	0.660969	0.978819	0.0297282	0.985672	1	354	7460	-0.057002	2.1916e-06	B2_trans	INTERGENIC_VARIANT	ASN
427.3	Other specified cardiac dysrhythmias	circulatory system	rs495828	ABO	9	136154867	G	T	T	1.2802	0.11364	1.02458	1.59959	0.0297306	0.985672	1	397	7431	-0.13432	6.5649e-10	A2_Trans	UPSTREAM_GENE_VARIANT	ASN
271	Disorders of carbohydrate transport and metabolism	endocrine/metabolic	rs766826	ELF5	11	34528766	C	T	T	0.766758	0.122297	0.603336	0.974446	0.0298833	0.985672	1	273	7581	-0.082134	1.155e-11	B2_trans	CODING_TRANSCRIPT_INTRON_VARIANT	ASN
593	Hematuria	genitourinary	rs78313563	ESS2	22	19136365	G	A	A	1.93337	0.303592	1.06634	3.50536	0.0298899	0.985672	1	299	7400	0.40873	6.5914e-07	A2_Trans	UPSTREAM_GENE_VARIANT	ASN
690.1	Seborrheic dermatitis	dermatologic	rs62200027	CASC20	20	6469515	G	A	A	0.79793	0.104004	0.650783	0.978348	0.0299739	0.985672	1	288	7483	-0.053006	3.3456e-06	B2_trans,A2_Trans	NON_CODING_TRANSCRIPT_INTRON_VARIANT	ASN
250.24	Type 2 diabetes with neurological manifestations	endocrine/metabolic	rs11234800	ME3	11	86479407	G	C	C	0.435056	0.383473	0.205179	0.922484	0.0299787	0.985672	1	210	7426	-0.077173	3.0702e-06	B2_trans	INTERGENIC_VARIANT	ASN
571.5	Other chronic nonalcoholic liver disease	digestive	rs61667602	CRHR1	17	43785349	T	C	C	0.523989	0.297783	0.292313	0.939282	0.0299829	0.985672	1	285	7239	-0.093554	9.1279e-12	B2_trans	FIVE_PRIME_UTR_INTRON_VARIANT	ASN
418	Nonspecific chest pain	circulatory system	rs9497053	UTRN	6	145026256	G	A	A	1.11283	0.0492634	1.0104	1.22563	0.0300048	0.985672	1	902	5802	-0.064841	1.0064e-06	B2_trans	CODING_TRANSCRIPT_INTRON_VARIANT	ASN
389	Hearing loss	sense organs	rs4830964	.	23	15515319	C	G	G	1.06841	0.0304976	1.00642	1.13422	0.0300222	0.985672	1	850	4142	0.046578	2.9701e-06	B2_trans	SEQUENCE_VARIANT	ASN
274.11	Gouty arthropathy	endocrine/metabolic	rs55654108	PDCL3P4	3	101425703	A	G	G	0.751878	0.13144	0.58112	0.972813	0.0300321	0.985672	1	180	7677	-0.05662	1.0636e-06	B2_trans	INTERGENIC_VARIANT	ASN
840	Sprains and strains	injuries & poisonings	rs10774679	OAS3	12	113374748	C	T	T	0.872206	0.0630454	0.770823	0.986924	0.030102	0.985672	1	892	6296	0.075824	4.6954e-12	B2_trans	UPSTREAM_GENE_VARIANT	ASN
274.1	Gout	endocrine/metabolic	rs732990	CIB4	2	26842146	C	G	G	0.830365	0.0857279	0.701935	0.982292	0.0301302	0.985672	1	205	6697	0.056389	5.6358e-07	B2_trans	CODING_TRANSCRIPT_INTRON_VARIANT	ASN
367.4	NA	NA	rs67959919	LZTFL1	3	45871908	G	A	A	1.2982	0.120407	1.0253	1.64374	0.0301975	0.985672	1	975	4107	0.59355	1.6043e-80	A2_Trans	CODING_TRANSCRIPT_INTRON_VARIANT	ASN
401.22	Hypertensive chronic kidney disease	circulatory system	rs75505823	LRP1	12	57540956	G	T	T	3.22872	0.540853	1.11855	9.31978	0.0302268	0.985672	1	187	7569	-0.20852	3.0745e-06	A2_Trans	CODING_TRANSCRIPT_INTRON_VARIANT	ASN
250.23	Type 2 diabetes with ophthalmic manifestations	endocrine/metabolic	rs13050728	IFNAR2	21	34615210	T	C	C	0.847362	0.0764285	0.729479	0.984294	0.0302281	0.985672	1	279	7335	-0.10657	4.0686e-21	B2_trans,A2_Trans	CODING_TRANSCRIPT_INTRON_VARIANT	ASN
796	Elevated prostate specific antigen [PSA]	genitourinary	rs732990	CIB4	2	26842146	C	G	G	0.756002	0.129158	0.586925	0.973784	0.030338	0.985672	1	143	7468	0.056389	5.6358e-07	B2_trans	CODING_TRANSCRIPT_INTRON_VARIANT	ASN
401.1	Essential hypertension	circulatory system	rs72655853	SBSPON	8	73985608	A	G	G	0.575846	0.254909	0.349404	0.949041	0.0303764	0.985672	1	431	3472	0.22523	8.3915e-07	A2_Trans	CODING_TRANSCRIPT_INTRON_VARIANT	ASN
465	Acute upper respiratory infections of multiple or unspecified sites	respiratory	rs2924480	ELF5	11	34529831	T	C	C	0.880988	0.0585238	0.785515	0.988065	0.0303776	0.985672	1	1210	5761	-0.11648	2.817e-07	A2_Trans	CODING_TRANSCRIPT_INTRON_VARIANT	ASN
411.8	Other chronic ischemic heart disease, unspecified	circulatory system	rs13179014	SPEF2	5	35693227	A	C	C	1.22599	0.0942382	1.01923	1.4747	0.0306133	0.985672	1	204	7364	-0.061249	6.1057e-07	B2_trans	CODING_TRANSCRIPT_INTRON_VARIANT	ASN
370	Keratitis	sense organs	rs3746539	PTPRT	20	40702071	G	A	A	1.264	0.108423	1.02201	1.56328	0.0307105	0.985672	1	402	7457	0.05405	1.7723e-06	B2_trans	THREE_PRIME_UTR_EXON_VARIANT	ASN
741	Symptoms and disorders of the joints	musculoskeletal	rs9501257	HLA-DPB1	6	33055355	A	G	G	1.20192	0.0851424	1.01719	1.42019	0.0307634	0.985672	1	571	7046	0.17269	4.1339e-08	A2_Trans	THREE_PRIME_UTR_EXON_VARIANT	ASN
411.8	Other chronic ischemic heart disease, unspecified	circulatory system	rs10774671	OAS1	12	113357193	G	A	A	1.21326	0.0894906	1.01807	1.44586	0.0307659	0.985672	1	204	7364	0.12569	3.6032e-11	A2_Trans	SPLICE_ACCEPTOR_VARIANT	ASN
591	Urinary tract infection	genitourinary	rs60305836	CDH8	16	61709381	A	C	C	0.523693	0.299599	0.291111	0.942097	0.0308461	0.985672	1	428	7294	0.086719	1.1846e-06	B2_trans	CODING_TRANSCRIPT_INTRON_VARIANT	ASN
690	Erythematosquamous dermatosis	dermatologic	rs915823	TMPRSS2	21	42851454	A	C	C	1.25133	0.103855	1.02087	1.53382	0.0308634	0.985672	1	296	7474	-0.066039	1.6687e-06	B2_trans	CODING_TRANSCRIPT_INTRON_VARIANT	ASN
523.31	Acute periodontitis	digestive	rs1405655	NR1H2	19	50882619	T	C	C	1.20804	0.0875506	1.01755	1.43418	0.0308716	0.985672	1	295	7284	0.075181	1.1208e-11	B2_trans,A2_Trans	CODING_TRANSCRIPT_INTRON_VARIANT	ASN
1010.2	NA	NA	rs1878527	ANKRD30BL	2	133056313	T	C	C	0.733756	0.143421	0.553951	0.971924	0.0308874	0.985672	1	1002	6299	-0.077457	2.0215e-06	B2_trans	INTERGENIC_VARIANT	ASN
350	Abnormal movement	neurological	rs13179014	SPEF2	5	35693227	A	C	C	1.19042	0.0807517	1.01616	1.39455	0.0308894	0.985672	1	587	6771	-0.061249	6.1057e-07	B2_trans	CODING_TRANSCRIPT_INTRON_VARIANT	ASN
401.1	Essential hypertension	circulatory system	rs10774671	OAS1	12	113357193	G	A	A	1.11571	0.0507338	1.0101	1.23235	0.0309211	0.985672	1	431	3472	0.12569	3.6032e-11	A2_Trans	SPLICE_ACCEPTOR_VARIANT	ASN
596	Other disorders of bladder	genitourinary	rs8080583	KANSL1	17	44162597	C	A	A	1.99457	0.319975	1.06534	3.73433	0.0309463	0.985672	1	192	7666	-0.12662	2.0785e-08	A2_Trans	CODING_TRANSCRIPT_INTRON_VARIANT	ASN
819	Skull and face fracture and other intercranial injury	injuries & poisonings	rs10774671	OAS1	12	113357193	G	A	A	0.83835	0.0817446	0.71424	0.984026	0.0310091	0.985672	1	228	7382	0.12569	3.6032e-11	A2_Trans	SPLICE_ACCEPTOR_VARIANT	ASN
369	Infection of the eye	sense organs	rs7671107	LOC101929161	4	25449225	G	A	A	0.784048	0.112888	0.628422	0.978213	0.0311542	0.985672	1	418	7422	-0.064456	1.0803e-06	B2_trans	INTERGENIC_VARIANT	ASN
338	Pain	neurological	rs147812915	KAT7	17	47858295	C	T	T	1.40814	0.158853	1.03141	1.92248	0.0311904	0.985672	1	787	6498	0.23438	1.0943e-07	A2_Trans	INTERGENIC_VARIANT	ASN
1002	NA	NA	rs10129899	LINC00637	14	104330432	C	A	A	1.28847	0.117635	1.02316	1.62257	0.0311963	0.985672	1	212	7649	-0.057002	2.1916e-06	B2_trans	INTERGENIC_VARIANT	ASN
379.2	Disorders of vitreous body	sense organs	rs12259804	PLEKHS1	10	115573378	T	C	C	2.70031	0.46123	1.09349	6.66826	0.0312611	0.985672	1	467	7083	-0.27547	4.8674e-08	A2_Trans	INTERGENIC_VARIANT	ASN
070.2	Viral hepatitis B	infectious diseases	rs10774671	OAS1	12	113357193	G	A	A	1.27927	0.114359	1.0224	1.60068	0.0312683	0.985672	1	71	7724	0.12569	3.6032e-11	A2_Trans	SPLICE_ACCEPTOR_VARIANT	ASN
250.22	Type 2 diabetes with renal manifestations	endocrine/metabolic	rs147812915	KAT7	17	47858295	C	T	T	1.61914	0.223814	1.04418	2.51071	0.0313095	0.985672	1	143	7565	0.23438	1.0943e-07	A2_Trans	INTERGENIC_VARIANT	ASN
389.4	Tinnitus	sense organs	rs76073397	MIR548H2	16	11386452	T	C	C	0.834433	0.0840856	0.707648	0.983932	0.0313496	0.985672	1	1182	5480	0.14454	9.6663e-07	A2_Trans,B2_trans	INTERGENIC_VARIANT	ASN
278.1	Obesity	endocrine/metabolic	rs34488998	NKAIN3	8	63408372	G	A	A	1.91053	0.301043	1.05903	3.44669	0.0315183	0.985672	1	525	5662	0.1355	3.4644e-06	B2_trans	CODING_TRANSCRIPT_INTRON_VARIANT	ASN
272.12	Hyperglyceridemia	endocrine/metabolic	rs1405655	NR1H2	19	50882619	T	C	C	1.25953	0.107303	1.02064	1.55434	0.0315279	0.985672	1	214	7551	0.075181	1.1208e-11	B2_trans,A2_Trans	CODING_TRANSCRIPT_INTRON_VARIANT	ASN
594.1	Calculus of kidney	genitourinary	rs467843	TRAPPC13	5	64945715	A	G	G	1.19923	0.0845176	1.01615	1.41528	0.0315887	0.985672	1	159	7543	-0.089724	1.7259e-06	A2_Trans	CODING_TRANSCRIPT_INTRON_VARIANT	ASN
272.1	Hyperlipidemia	endocrine/metabolic	rs34488998	NKAIN3	8	63408372	G	A	A	2.28137	0.383776	1.07529	4.84024	0.031626	0.985672	1	686	2472	0.1355	3.4644e-06	B2_trans	CODING_TRANSCRIPT_INTRON_VARIANT	ASN
185	Cancer of prostate	neoplasms	rs7960611	CLEC1A	12	10230416	G	A	A	1.24642	0.102515	1.01954	1.52379	0.0316546	0.985672	1	70	7688	-0.1584	3.3086e-07	A2_Trans	CODING_TRANSCRIPT_INTRON_VARIANT	ASN
525	Other diseases of the teeth and supporting structures	digestive	rs75505823	LRP1	12	57540956	G	T	T	0.405437	0.42033	0.177884	0.924077	0.0317284	0.985672	1	535	6101	-0.20852	3.0745e-06	A2_Trans	CODING_TRANSCRIPT_INTRON_VARIANT	ASN
626	Disorders of menstruation and other abnormal bleeding from female genital tract	genitourinary	rs622568	SEC61G	7	54647894	A	C	C	0.628098	0.21682	0.410648	0.960694	0.0319604	0.985672	1	136	7677	0.11965	2.6006e-06	A2_Trans	INTERGENIC_VARIANT	ASN
525	Other diseases of the teeth and supporting structures	digestive	rs9497053	UTRN	6	145026256	G	A	A	1.10772	0.047695	1.00886	1.21626	0.0319635	0.985672	1	535	6101	-0.064841	1.0064e-06	B2_trans	CODING_TRANSCRIPT_INTRON_VARIANT	ASN
535	Gastritis and duodenitis	digestive	rs622568	SEC61G	7	54647894	A	C	C	1.42691	0.165861	1.0309	1.97505	0.0320777	0.985672	1	354	7460	0.11965	2.6006e-06	A2_Trans	INTERGENIC_VARIANT	ASN
840.3	Joint/ligament sprain	injuries & poisonings	rs35705950	MUC5B	11	1241221	G	T	T	0.28476	0.586251	0.090253	0.898456	0.0321442	0.985672	1	363	7471	-0.11177	1.2224e-08	B2_trans,A2_Trans	UPSTREAM_GENE_VARIANT	ASN
296.2	Depression	mental disorders	rs495828	ABO	9	136154867	G	T	T	0.904753	0.0467169	0.82559	0.991507	0.0321498	0.985672	1	521	4668	-0.13432	6.5649e-10	A2_Trans	UPSTREAM_GENE_VARIANT	ASN
371	Inflammation of the eye	sense organs	rs766826	ELF5	11	34528766	C	T	T	0.869995	0.0650022	0.765926	0.988204	0.0321522	0.985672	1	709	6539	-0.082134	1.155e-11	B2_trans	CODING_TRANSCRIPT_INTRON_VARIANT	ASN
427.3	Other specified cardiac dysrhythmias	circulatory system	rs10086829	COL14A1	8	121149129	G	A	A	1.28954	0.118738	1.0218	1.62744	0.032229	0.985672	1	397	7431	-0.097352	3.8599e-06	A2_Trans	FIVE_PRIME_UTR_INTRON_VARIANT	ASN
764	Sciatica	symptoms	rs12567716	FOXD2	1	48197570	T	C	C	1.20816	0.0882995	1.01616	1.43643	0.0322325	0.985672	1	337	7426	-0.090753	1.4878e-06	B2_trans	INTERGENIC_VARIANT	ASN
512.8	Cough	respiratory	rs67579710	THBS3	1	155173527	G	A	A	0.794671	0.107373	0.64386	0.980807	0.0323184	0.985672	1	1119	5936	-0.10348	1.0252e-09	B2_trans	CODING_TRANSCRIPT_INTRON_VARIANT	ASN
380.4	Impacted cerumen	sense organs	rs9577395	ATP11A	13	113534984	C	G	G	1.20277	0.0862729	1.01566	1.42435	0.0323517	0.985672	1	411	7230	0.064829	8.6068e-07	B2_trans,A2_Trans	CODING_TRANSCRIPT_INTRON_VARIANT	ASN
371.3	Inflammation of eyelids	sense organs	rs35154152	THBS3	1	155172725	T	C	C	0.726983	0.149017	0.542851	0.97357	0.032378	0.985672	1	536	7043	-0.20528	2.3574e-11	A2_Trans	SYNONYMOUS_VARIANT	ASN
573.7	Abnormal results of function study of liver	digestive	rs1250993	LOC101929525	10	81399565	C	G	G	1.1691	0.0730421	1.01316	1.34904	0.0324417	0.985672	1	464	6903	0.12403	5.3767e-08	A2_Trans	INTERGENIC_VARIANT	ASN
465	Acute upper respiratory infections of multiple or unspecified sites	respiratory	rs75505823	LRP1	12	57540956	G	T	T	0.387905	0.442792	0.162862	0.923913	0.032461	0.985672	1	1210	5761	-0.20852	3.0745e-06	A2_Trans	CODING_TRANSCRIPT_INTRON_VARIANT	ASN
594	Urinary calculus	genitourinary	rs55654108	PDCL3P4	3	101425703	A	G	G	0.824163	0.0904436	0.690284	0.984009	0.0325006	0.985672	1	174	7473	-0.05662	1.0636e-06	B2_trans	INTERGENIC_VARIANT	ASN
296	Mood disorders	mental disorders	rs147812915	KAT7	17	47858295	C	T	T	1.26495	0.10994	1.01975	1.56911	0.0325312	0.985672	1	506	4539	0.23438	1.0943e-07	A2_Trans	INTERGENIC_VARIANT	ASN
244.4	Hypothyroidism NOS	endocrine/metabolic	rs13050728	IFNAR2	21	34615210	T	C	C	0.847853	0.0772112	0.728783	0.986376	0.0325473	0.985672	1	112	7525	-0.10657	4.0686e-21	B2_trans,A2_Trans	CODING_TRANSCRIPT_INTRON_VARIANT	ASN
313	Pervasive developmental disorders	mental disorders	rs77534576	DLX4	17	47940666	C	T	T	1.84669	0.287037	1.05212	3.24131	0.0325995	0.985672	1	76	7782	0.20794	1.7585e-10	B2_trans	INTERGENIC_VARIANT	ASN
272.11	Hypercholesterolemia	endocrine/metabolic	rs9268576	HLA-DRA	6	32395641	T	C	C	1.21303	0.0903834	1.0161	1.44813	0.0326218	0.985672	1	385	7098	0.095134	9.9752e-07	B2_trans	INTERGENIC_VARIANT	ASN
782.3	Edema	symptoms	rs12809318	FBRSL1	12	133140840	T	C	C	1.27277	0.112932	1.02005	1.5881	0.032699	0.985672	1	382	7321	-0.062781	9.5289e-09	B2_trans	CODING_TRANSCRIPT_INTRON_VARIANT	ASN
1010.7	NA	NA	rs7579014	BCL11A	2	60707894	G	A	A	0.805302	0.101396	0.660162	0.982351	0.032714	0.985672	1	741	1027	-0.05629	1.2614e-06	B2_trans	CODING_TRANSCRIPT_INTRON_VARIANT	ASN
367	Disorders of refraction and accommodation; blindness and low vision	sense organs	rs75505823	LRP1	12	57540956	G	T	T	0.54507	0.284258	0.312242	0.951509	0.0327753	0.985672	1	687	2857	-0.20852	3.0745e-06	A2_Trans	CODING_TRANSCRIPT_INTRON_VARIANT	ASN
110.12	Althete's foot	infectious diseases	rs581342	LMNA	1	156095466	T	C	C	1.56745	0.210539	1.03749	2.36813	0.0327811	0.985672	1	318	7487	0.090245	2.6355e-07	B2_trans	CODING_TRANSCRIPT_INTRON_VARIANT	ASN
110.12	Althete's foot	infectious diseases	rs13179014	SPEF2	5	35693227	A	C	C	1.29333	0.120494	1.02128	1.63785	0.0327849	0.985672	1	318	7487	-0.061249	6.1057e-07	B2_trans	CODING_TRANSCRIPT_INTRON_VARIANT	ASN
297	Suicidal ideation or attempt	mental disorders	rs61667602	CRHR1	17	43785349	T	C	C	1.69783	0.248078	1.04407	2.76096	0.0328578	0.985672	1	259	7500	-0.093554	9.1279e-12	B2_trans	FIVE_PRIME_UTR_INTRON_VARIANT	ASN
386	Vertiginous syndromes and other disorders of vestibular system	sense organs	rs72655853	SBSPON	8	73985608	A	G	G	2.50478	0.430582	1.07711	5.82482	0.0329683	0.985672	1	252	7591	0.22523	8.3915e-07	A2_Trans	CODING_TRANSCRIPT_INTRON_VARIANT	ASN
365.11	Primary open angle glaucoma	sense organs	rs581342	LMNA	1	156095466	T	C	C	0.448016	0.376559	0.214174	0.937174	0.032984	0.985672	1	98	7659	0.090245	2.6355e-07	B2_trans	CODING_TRANSCRIPT_INTRON_VARIANT	ASN
475	Chronic sinusitis	respiratory	rs35705950	MUC5B	11	1241221	G	T	T	0.458241	0.366063	0.223615	0.939047	0.0330262	0.985672	1	434	7302	-0.11177	1.2224e-08	B2_trans,A2_Trans	UPSTREAM_GENE_VARIANT	ASN
369	Infection of the eye	sense organs	rs10774671	OAS1	12	113357193	G	A	A	0.791538	0.109712	0.638388	0.981428	0.0331026	0.985672	1	418	7422	0.12569	3.6032e-11	A2_Trans	SPLICE_ACCEPTOR_VARIANT	ASN
272	Disorders of lipoid metabolism	endocrine/metabolic	rs34488998	NKAIN3	8	63408372	G	A	A	2.26462	0.383799	1.06735	4.80493	0.0331897	0.985672	1	682	2469	0.1355	3.4644e-06	B2_trans	CODING_TRANSCRIPT_INTRON_VARIANT	ASN
070.2	Viral hepatitis B	infectious diseases	rs11085727	TYK2	19	10466123	C	T	T	0.821941	0.0920955	0.686197	0.984538	0.0332406	0.985672	1	71	7724	0.17253	2.3333e-18	A2_Trans,B2_trans	CODING_TRANSCRIPT_INTRON_VARIANT	ASN
772.3	Muscle weakness	symptoms	rs10774671	OAS1	12	113357193	G	A	A	0.789751	0.110861	0.635515	0.981421	0.0332435	0.985672	1	248	7582	0.12569	3.6032e-11	A2_Trans	SPLICE_ACCEPTOR_VARIANT	ASN
483	Acute bronchitis and bronchiolitis	respiratory	rs11234800	ME3	11	86479407	G	C	C	0.329632	0.5219	0.118519	0.916793	0.0334683	0.985672	1	635	7157	-0.077173	3.0702e-06	B2_trans	INTERGENIC_VARIANT	ASN
272.1	Hyperlipidemia	endocrine/metabolic	rs12259804	PLEKHS1	10	115573378	T	C	C	0.531252	0.297558	0.296496	0.95188	0.0335283	0.985672	1	686	2472	-0.27547	4.8674e-08	A2_Trans	INTERGENIC_VARIANT	ASN
374.6	Dermatochalasis	sense organs	rs9268576	HLA-DRA	6	32395641	T	C	C	1.33447	0.135758	1.0227	1.74126	0.0335587	0.985672	1	81	7718	0.095134	9.9752e-07	B2_trans	INTERGENIC_VARIANT	ASN
272.11	Hypercholesterolemia	endocrine/metabolic	rs35705950	MUC5B	11	1241221	G	T	T	1.53084	0.200379	1.03363	2.26721	0.0335831	0.985672	1	385	7098	-0.11177	1.2224e-08	B2_trans,A2_Trans	UPSTREAM_GENE_VARIANT	ASN
727	Other disorders of synovium, tendon, and bursa	musculoskeletal	rs10774671	OAS1	12	113357193	G	A	A	0.865781	0.0678839	0.757923	0.988988	0.0337467	0.985672	1	536	6810	0.12569	3.6032e-11	A2_Trans	SPLICE_ACCEPTOR_VARIANT	ASN
571.5	Other chronic nonalcoholic liver disease	digestive	rs766826	ELF5	11	34528766	C	T	T	0.847647	0.0778584	0.727682	0.987389	0.0337564	0.985672	1	285	7239	-0.082134	1.155e-11	B2_trans	CODING_TRANSCRIPT_INTRON_VARIANT	ASN
433.31	Transient cerebral ischemia	circulatory system	rs1250993	LOC101929525	10	81399565	C	G	G	1.31581	0.129359	1.02113	1.69552	0.0338699	0.985672	1	149	7714	0.12403	5.3767e-08	A2_Trans	INTERGENIC_VARIANT	ASN
274.11	Gouty arthropathy	endocrine/metabolic	rs495828	ABO	9	136154867	G	T	T	0.735789	0.144715	0.554079	0.97709	0.0339965	0.985672	1	180	7677	-0.13432	6.5649e-10	A2_Trans	UPSTREAM_GENE_VARIANT	ASN
292	Neurological disorders	mental disorders	rs1878527	ANKRD30BL	2	133056313	T	C	C	0.738224	0.143176	0.557592	0.977371	0.0340205	0.985672	1	430	6951	-0.077457	2.0215e-06	B2_trans	INTERGENIC_VARIANT	ASN
250.2	Type 2 diabetes	endocrine/metabolic	rs7960611	CLEC1A	12	10230416	G	A	A	0.904343	0.0474385	0.82405	0.99246	0.0340478	0.985672	1	256	5407	-0.1584	3.3086e-07	A2_Trans	CODING_TRANSCRIPT_INTRON_VARIANT	ASN
401.22	Hypertensive chronic kidney disease	circulatory system	rs77534576	DLX4	17	47940666	C	T	T	1.66294	0.240178	1.03857	2.66266	0.0342145	0.985672	1	187	7569	0.20794	1.7585e-10	B2_trans	INTERGENIC_VARIANT	ASN
411.4	Coronary atherosclerosis	circulatory system	rs117169628	SLC22A31	16	89262657	G	A	A	0.662621	0.194541	0.452556	0.970194	0.0343869	0.985672	1	265	6901	0.081201	5.77e-07	B2_trans	SYNONYMOUS_VARIANT	ASN
476	Allergic rhinitis	respiratory	rs11085727	TYK2	19	10466123	C	T	T	0.915371	0.041803	0.843362	0.993527	0.0344035	0.985672	1	798	5567	0.17253	2.3333e-18	A2_Trans,B2_trans	CODING_TRANSCRIPT_INTRON_VARIANT	ASN
427.5	Arrhythmia (cardiac) NOS	circulatory system	rs4830964	.	23	15515319	C	G	G	0.834823	0.0853683	0.706201	0.98687	0.034448	0.985672	1	380	7485	0.046578	2.9701e-06	B2_trans	SEQUENCE_VARIANT	ASN
701	Other hypertrophic and atrophic conditions of skin	dermatologic	rs4830964	.	23	15515319	C	G	G	0.876887	0.0621476	0.776324	0.990475	0.0345187	0.985672	1	603	7046	0.046578	2.9701e-06	B2_trans	SEQUENCE_VARIANT	ASN
327	Sleep disorders	neurological	rs9577395	ATP11A	13	113534984	C	G	G	1.10789	0.048469	1.00749	1.21829	0.0345308	0.985672	1	1030	5120	0.064829	8.6068e-07	B2_trans,A2_Trans	CODING_TRANSCRIPT_INTRON_VARIANT	ASN
272	Disorders of lipoid metabolism	endocrine/metabolic	rs12259804	PLEKHS1	10	115573378	T	C	C	0.533122	0.297655	0.297483	0.955412	0.0345832	0.985672	1	682	2469	-0.27547	4.8674e-08	A2_Trans	INTERGENIC_VARIANT	ASN
250.7	Diabetic retinopathy	endocrine/metabolic	rs505922	ABO	9	136149229	T	C	C	1.16087	0.0706028	1.01085	1.33315	0.0346194	0.985672	1	283	7307	-0.099884	2.0889e-20	B2_trans	CODING_TRANSCRIPT_INTRON_VARIANT	ASN
696	Psoriasis and related disorders	dermatologic	rs117169628	SLC22A31	16	89262657	G	A	A	1.62055	0.228542	1.03544	2.53628	0.0346553	0.985672	1	142	7650	0.081201	5.77e-07	B2_trans	SYNONYMOUS_VARIANT	ASN
523.31	Acute periodontitis	digestive	rs75505823	LRP1	12	57540956	G	T	T	0.0506398	1.41325	0.00317344	0.808078	0.0347939	0.985672	1	295	7284	-0.20852	3.0745e-06	A2_Trans	CODING_TRANSCRIPT_INTRON_VARIANT	ASN
371.3	Inflammation of eyelids	sense organs	rs505922	ABO	9	136149229	T	C	C	0.859697	0.0716404	0.747076	0.989295	0.0348412	0.985672	1	536	7043	-0.099884	2.0889e-20	B2_trans	CODING_TRANSCRIPT_INTRON_VARIANT	ASN
261	Vitamin deficiency	endocrine/metabolic	rs35154152	THBS3	1	155172725	T	C	C	1.19299	0.0836264	1.01264	1.40546	0.0348479	0.985672	1	726	5942	-0.20528	2.3574e-11	A2_Trans	SYNONYMOUS_VARIANT	ASN
244.4	Hypothyroidism NOS	endocrine/metabolic	rs2284028	NCF4	22	37265172	A	C	C	0.641777	0.210306	0.424983	0.969162	0.0349528	0.985672	1	112	7525	0.31271	4.1737e-06	A2_Trans	CODING_TRANSCRIPT_INTRON_VARIANT	ASN
427	Cardiac dysrhythmias	circulatory system	rs7671107	LOC101929161	4	25449225	G	A	A	0.889047	0.0557687	0.796993	0.991734	0.0349617	0.985672	1	775	6129	-0.064456	1.0803e-06	B2_trans	INTERGENIC_VARIANT	ASN
512.9	Other dyspnea	respiratory	rs505922	ABO	9	136149229	T	C	C	1.14153	0.0627832	1.00936	1.29101	0.0349963	0.985672	1	886	6565	-0.099884	2.0889e-20	B2_trans	CODING_TRANSCRIPT_INTRON_VARIANT	ASN
706.8	Other specified diseases of sebaceous glands	dermatologic	rs12567716	FOXD2	1	48197570	T	C	C	0.799696	0.106039	0.649627	0.984433	0.0350373	0.985672	1	394	7451	-0.090753	1.4878e-06	B2_trans	INTERGENIC_VARIANT	ASN
368	Visual disturbances	sense organs	rs9577395	ATP11A	13	113534984	C	G	G	1.15346	0.0677607	1.01001	1.31728	0.0351274	0.985672	1	823	6499	0.064829	8.6068e-07	B2_trans,A2_Trans	CODING_TRANSCRIPT_INTRON_VARIANT	ASN
367.4	NA	NA	rs9501257	HLA-DPB1	6	33055355	A	G	G	1.12016	0.0538635	1.00793	1.24488	0.0351483	0.985672	1	975	4107	0.17269	4.1339e-08	A2_Trans	THREE_PRIME_UTR_EXON_VARIANT	ASN
578.2	Blood in stool	digestive	rs11085727	TYK2	19	10466123	C	T	T	0.821478	0.0933842	0.684081	0.986472	0.0352204	0.985672	1	419	7396	0.17253	2.3333e-18	A2_Trans,B2_trans	CODING_TRANSCRIPT_INTRON_VARIANT	ASN
371.21	Allergic conjunctivitis	sense organs	rs7560588	BCL11A	2	60727416	G	A	A	0.571128	0.266001	0.339089	0.961954	0.0352229	0.985672	1	321	7515	-0.12371	2.3396e-07	A2_Trans	CODING_TRANSCRIPT_INTRON_VARIANT	ASN
523.3	Periodontitis (acute or chronic)	digestive	rs35154152	THBS3	1	155172725	T	C	C	0.775406	0.120799	0.611934	0.982547	0.0352284	0.985672	1	390	6934	-0.20528	2.3574e-11	A2_Trans	SYNONYMOUS_VARIANT	ASN
681	Superficial cellulitis and abscess	dermatologic	rs7960611	CLEC1A	12	10230416	G	A	A	1.17598	0.0770211	1.0112	1.3676	0.0353246	0.985672	1	545	6997	-0.1584	3.3086e-07	A2_Trans	CODING_TRANSCRIPT_INTRON_VARIANT	ASN
563	NA	NA	rs915823	TMPRSS2	21	42851454	A	C	C	0.807358	0.101746	0.661393	0.985537	0.0354525	0.985672	1	430	7248	-0.066039	1.6687e-06	B2_trans	CODING_TRANSCRIPT_INTRON_VARIANT	ASN
690.1	Seborrheic dermatitis	dermatologic	rs915823	TMPRSS2	21	42851454	A	C	C	1.24463	0.10413	1.01486	1.52643	0.0355862	0.985672	1	288	7483	-0.066039	1.6687e-06	B2_trans	CODING_TRANSCRIPT_INTRON_VARIANT	ASN
521.2	Dental abrasion, erosion and attrition	digestive	rs7671107	LOC101929161	4	25449225	G	A	A	0.807329	0.101857	0.661225	0.985716	0.0356222	0.985672	1	251	7530	-0.064456	1.0803e-06	B2_trans	INTERGENIC_VARIANT	ASN
297.1	Suicidal ideation	mental disorders	rs13179014	SPEF2	5	35693227	A	C	C	0.743233	0.141255	0.563493	0.980305	0.0356598	0.985672	1	212	7601	-0.061249	6.1057e-07	B2_trans	CODING_TRANSCRIPT_INTRON_VARIANT	ASN
110.1	Dermatophytosis	infectious diseases	rs9501257	HLA-DPB1	6	33055355	A	G	G	1.14761	0.0655513	1.00924	1.30494	0.0357014	0.985672	1	693	6503	0.17269	4.1339e-08	A2_Trans	THREE_PRIME_UTR_EXON_VARIANT	ASN
380.4	Impacted cerumen	sense organs	rs11085727	TYK2	19	10466123	C	T	T	1.17159	0.075428	1.01058	1.35825	0.0357703	0.985672	1	411	7230	0.17253	2.3333e-18	A2_Trans,B2_trans	CODING_TRANSCRIPT_INTRON_VARIANT	ASN
740.11	Osteoarthrosis, localized, primary	musculoskeletal	rs9268576	HLA-DRA	6	32395641	T	C	C	1.19602	0.0852764	1.01193	1.4136	0.0358117	0.985672	1	490	6888	0.095134	9.9752e-07	B2_trans	INTERGENIC_VARIANT	ASN
455	Hemorrhoids	circulatory system	rs10774671	OAS1	12	113357193	G	A	A	0.866509	0.0682671	0.757991	0.990564	0.0358303	0.985672	1	775	6603	0.12569	3.6032e-11	A2_Trans	SPLICE_ACCEPTOR_VARIANT	ASN
371.3	Inflammation of eyelids	sense organs	rs67579710	THBS3	1	155173527	G	A	A	0.726796	0.152069	0.539475	0.979161	0.0358656	0.985672	1	536	7043	-0.10348	1.0252e-09	B2_trans	CODING_TRANSCRIPT_INTRON_VARIANT	ASN
401	Hypertension	circulatory system	rs111837807	CCHCR1	6	31121232	T	C	C	1.15395	0.0682526	1.00946	1.31912	0.0359096	0.985672	1	431	3446	0.20363	2.152e-11	A2_Trans,B2_trans	CODING_TRANSCRIPT_INTRON_VARIANT	ASN
755	Congenital anomalies of limbs	congenital anomalies	rs7089827	TFAM	10	60157611	C	T	T	1.26669	0.112728	1.01559	1.57988	0.0359795	0.985672	1	274	7577	-0.14471	2.0338e-06	A2_Trans	THREE_PRIME_UTR_EXON_VARIANT	ASN
244.4	Hypothyroidism NOS	endocrine/metabolic	rs10086829	COL14A1	8	121149129	G	A	A	1.204	0.0885532	1.01216	1.4322	0.0360401	0.985672	1	112	7525	-0.097352	3.8599e-06	A2_Trans	FIVE_PRIME_UTR_INTRON_VARIANT	ASN
578	Gastrointestinal hemorrhage	digestive	rs10774671	OAS1	12	113357193	G	A	A	0.866328	0.0684621	0.757543	0.990734	0.0360881	0.985672	1	540	6869	0.12569	3.6032e-11	A2_Trans	SPLICE_ACCEPTOR_VARIANT	ASN
687.4	Disturbance of skin sensation	dermatologic	rs3746539	PTPRT	20	40702071	G	A	A	1.17867	0.0784603	1.01067	1.37461	0.0361525	0.985672	1	647	7003	0.05405	1.7723e-06	B2_trans	THREE_PRIME_UTR_EXON_VARIANT	ASN
1010.2	NA	NA	rs8052423	SLC22A31	16	89269178	G	T	T	1.36937	0.15014	1.02028	1.83789	0.0362854	0.985672	1	1002	6299	0.13037	1.0019e-06	A2_Trans	UPSTREAM_GENE_VARIANT	ASN
721.1	Spondylosis without myelopathy	musculoskeletal	rs6869036	MGAT1	5	180223327	C	T	T	1.38525	0.155709	1.02091	1.87961	0.0363611	0.985672	1	476	6911	0.25536	1.7578e-06	A2_Trans	FIVE_PRIME_UTR_INTRON_VARIANT	ASN
261	Vitamin deficiency	endocrine/metabolic	rs67579710	THBS3	1	155173527	G	A	A	1.19533	0.0853282	1.01124	1.41292	0.0365282	0.985672	1	726	5942	-0.10348	1.0252e-09	B2_trans	CODING_TRANSCRIPT_INTRON_VARIANT	ASN
295	Schizophrenia and other psychotic disorders	mental disorders	rs9268576	HLA-DRA	6	32395641	T	C	C	0.761871	0.130142	0.590342	0.983238	0.0366311	0.985672	1	109	7606	0.095134	9.9752e-07	B2_trans	INTERGENIC_VARIANT	ASN
313	Pervasive developmental disorders	mental disorders	rs2924480	ELF5	11	34529831	T	C	C	0.762387	0.129829	0.591105	0.983301	0.0366472	0.985672	1	76	7782	-0.11648	2.817e-07	A2_Trans	CODING_TRANSCRIPT_INTRON_VARIANT	ASN
1010.6	NA	NA	rs55654108	PDCL3P4	3	101425703	A	G	G	1.35207	0.144357	1.01888	1.79422	0.0366616	0.985672	1	125	7714	-0.05662	1.0636e-06	B2_trans	INTERGENIC_VARIANT	ASN
365.1	Open-angle glaucoma	sense organs	rs9501257	HLA-DPB1	6	33055355	A	G	G	1.13022	0.0585862	1.00761	1.26774	0.0366728	0.985672	1	329	6539	0.17269	4.1339e-08	A2_Trans	THREE_PRIME_UTR_EXON_VARIANT	ASN
427.5	Arrhythmia (cardiac) NOS	circulatory system	rs8052423	SLC22A31	16	89269178	G	T	T	0.445282	0.387244	0.208455	0.95117	0.0366858	0.985672	1	380	7485	0.13037	1.0019e-06	A2_Trans	UPSTREAM_GENE_VARIANT	ASN
512.8	Cough	respiratory	rs35154152	THBS3	1	155172725	T	C	C	0.803372	0.104814	0.654183	0.986585	0.0367237	0.985672	1	1119	5936	-0.20528	2.3574e-11	A2_Trans	SYNONYMOUS_VARIANT	ASN
297.1	Suicidal ideation	mental disorders	rs8080583	KANSL1	17	44162597	C	A	A	1.72469	0.261028	1.034	2.87672	0.0367914	0.985672	1	212	7601	-0.12662	2.0785e-08	A2_Trans	CODING_TRANSCRIPT_INTRON_VARIANT	ASN
788	Syncope and collapse	symptoms	rs4830964	.	23	15515319	C	G	G	1.16116	0.0716117	1.00911	1.33613	0.0369268	0.985672	1	231	7542	0.046578	2.9701e-06	B2_trans	SEQUENCE_VARIANT	ASN
1010.6	NA	NA	rs10086829	COL14A1	8	121149129	G	A	A	0.751992	0.136611	0.575347	0.982872	0.0369396	0.985672	1	125	7714	-0.097352	3.8599e-06	A2_Trans	FIVE_PRIME_UTR_INTRON_VARIANT	ASN
741	Symptoms and disorders of the joints	musculoskeletal	rs12660421	FOXP4-AS1	6	41488378	G	A	A	1.18894	0.0829479	1.01054	1.39883	0.0369446	0.985672	1	571	7046	0.35506	1.1424e-09	A2_Trans	DOWNSTREAM_GENE_VARIANT	ASN
696	Psoriasis and related disorders	dermatologic	rs8052423	SLC22A31	16	89269178	G	T	T	1.57423	0.217631	1.02759	2.41167	0.0370662	0.985672	1	142	7650	0.13037	1.0019e-06	A2_Trans	UPSTREAM_GENE_VARIANT	ASN
476	Allergic rhinitis	respiratory	rs7960611	CLEC1A	12	10230416	G	A	A	0.902545	0.0491851	0.819601	0.993883	0.037095	0.985672	1	798	5567	-0.1584	3.3086e-07	A2_Trans	CODING_TRANSCRIPT_INTRON_VARIANT	ASN
585.33	Chronic Kidney Disease, Stage III	genitourinary	rs9501257	HLA-DPB1	6	33055355	A	G	G	1.21685	0.0941993	1.01171	1.46359	0.0372048	0.985672	1	142	7550	0.17269	4.1339e-08	A2_Trans	THREE_PRIME_UTR_EXON_VARIANT	ASN
351	Other peripheral nerve disorders	neurological	rs10774671	OAS1	12	113357193	G	A	A	0.876625	0.0632147	0.774472	0.992253	0.0372518	0.985672	1	475	6738	0.12569	3.6032e-11	A2_Trans	SPLICE_ACCEPTOR_VARIANT	ASN
480	Pneumonia	respiratory	rs1453205	LOC101928196	2	19901073	C	T	T	0.823854	0.0930575	0.686498	0.988692	0.0373265	0.985672	1	276	7495	0.096992	3.6368e-06	A2_Trans	INTERGENIC_VARIANT	ASN
389	Hearing loss	sense organs	rs60869999	MYO1C	17	1390948	A	T	T	0.904019	0.0484673	0.822095	0.994106	0.0373494	0.985672	1	850	4142	0.059541	2.9039e-06	B2_trans	CODING_TRANSCRIPT_INTRON_VARIANT	ASN
458	Hypotension	circulatory system	rs766826	ELF5	11	34528766	C	T	T	0.779504	0.119675	0.616526	0.985566	0.0373923	0.985672	1	331	7514	-0.082134	1.155e-11	B2_trans	CODING_TRANSCRIPT_INTRON_VARIANT	ASN
389	Hearing loss	sense organs	rs75505823	LRP1	12	57540956	G	T	T	0.528396	0.306487	0.289786	0.963478	0.0374011	0.985672	1	850	4142	-0.20852	3.0745e-06	A2_Trans	CODING_TRANSCRIPT_INTRON_VARIANT	ASN
770	Myalgia and myositis unspecified	symptoms	rs75505823	LRP1	12	57540956	G	T	T	0.0358165	1.59976	0.00155727	0.82376	0.0374198	0.985672	1	329	7364	-0.20852	3.0745e-06	A2_Trans	CODING_TRANSCRIPT_INTRON_VARIANT	ASN
361	Retinal detachments and defects	sense organs	rs5023077	FBRSL1	12	133141973	T	C	C	0.798491	0.108182	0.64593	0.987086	0.0375152	0.985672	1	137	7715	-0.090901	1.5172e-06	A2_Trans	CODING_TRANSCRIPT_INTRON_VARIANT	ASN
1010.6	NA	NA	rs34488998	NKAIN3	8	63408372	G	A	A	5.75726	0.841601	1.10623	29.9632	0.037533	0.985672	1	125	7714	0.1355	3.4644e-06	B2_trans	CODING_TRANSCRIPT_INTRON_VARIANT	ASN
523.3	Periodontitis (acute or chronic)	digestive	rs67579710	THBS3	1	155173527	G	A	A	0.773831	0.123348	0.607647	0.985463	0.0376464	0.985672	1	390	6934	-0.10348	1.0252e-09	B2_trans	CODING_TRANSCRIPT_INTRON_VARIANT	ASN
278.11	Morbid obesity	endocrine/metabolic	rs7579014	BCL11A	2	60707894	G	A	A	0.678144	0.186909	0.470138	0.978181	0.0377098	0.985672	1	157	7698	-0.05629	1.2614e-06	B2_trans	CODING_TRANSCRIPT_INTRON_VARIANT	ASN
365.11	Primary open angle glaucoma	sense organs	rs62200027	CASC20	20	6469515	G	A	A	0.806166	0.1037	0.657892	0.987857	0.0377301	0.985672	1	98	7659	-0.053006	3.3456e-06	B2_trans,A2_Trans	NON_CODING_TRANSCRIPT_INTRON_VARIANT	ASN
798	Malaise and fatigue	symptoms	rs8052423	SLC22A31	16	89269178	G	T	T	1.40929	0.165156	1.01957	1.94796	0.0377714	0.985672	1	689	6827	0.13037	1.0019e-06	A2_Trans	UPSTREAM_GENE_VARIANT	ASN
591	Urinary tract infection	genitourinary	rs5023077	FBRSL1	12	133141973	T	C	C	1.21506	0.0937796	1.01105	1.46024	0.0377881	0.985672	1	428	7294	-0.090901	1.5172e-06	A2_Trans	CODING_TRANSCRIPT_INTRON_VARIANT	ASN
371.2	Conjunctivitis, noninfectious	sense organs	rs11234800	ME3	11	86479407	G	C	C	0.218199	0.733224	0.0518479	0.918279	0.0378721	0.985672	1	333	7494	-0.077173	3.0702e-06	B2_trans	INTERGENIC_VARIANT	ASN
701	Other hypertrophic and atrophic conditions of skin	dermatologic	rs111783124	LOC101928126	21	35362848	G	A	A	0.779782	0.119806	0.616587	0.98617	0.0378751	0.985672	1	603	7046	0.13532	2.1558e-07	A2_Trans	INTERGENIC_VARIANT	ASN
514	Abnormal findings examination of lungs	respiratory	rs2277732	DPP9	19	4723670	C	A	A	0.702272	0.170265	0.503009	0.980471	0.037913	0.985672	1	259	7576	0.11697	6.1912e-22	B2_trans,A2_Trans	FIVE_PRIME_UTR_INTRON_VARIANT	ASN
1019	NA	NA	rs622568	SEC61G	7	54647894	A	C	C	0.702277	0.170267	0.503011	0.980482	0.0379191	0.985672	1	600	7103	0.11965	2.6006e-06	A2_Trans	INTERGENIC_VARIANT	ASN
796	Elevated prostate specific antigen [PSA]	genitourinary	rs61667602	CRHR1	17	43785349	T	C	C	1.74229	0.267559	1.03127	2.94352	0.0379807	0.985672	1	143	7468	-0.093554	9.1279e-12	B2_trans	FIVE_PRIME_UTR_INTRON_VARIANT	ASN
297	Suicidal ideation or attempt	mental disorders	rs55654108	PDCL3P4	3	101425703	A	G	G	1.22195	0.0966076	1.01116	1.47668	0.0379995	0.985672	1	259	7500	-0.05662	1.0636e-06	B2_trans	INTERGENIC_VARIANT	ASN
110.11	Dermatophytosis of nail	infectious diseases	rs55654108	PDCL3P4	3	101425703	A	G	G	1.17764	0.0788293	1.00905	1.3744	0.0380562	0.985672	1	350	7230	-0.05662	1.0636e-06	B2_trans	INTERGENIC_VARIANT	ASN
411.8	Other chronic ischemic heart disease, unspecified	circulatory system	rs10774679	OAS3	12	113374748	C	T	T	1.20969	0.0917836	1.01053	1.44811	0.038071	0.985672	1	204	7364	0.075824	4.6954e-12	B2_trans	UPSTREAM_GENE_VARIANT	ASN
426	Cardiac conduction disorders	circulatory system	rs9577395	ATP11A	13	113534984	C	G	G	1.19051	0.0840805	1.00963	1.40379	0.0380819	0.985672	1	548	7051	0.064829	8.6068e-07	B2_trans,A2_Trans	CODING_TRANSCRIPT_INTRON_VARIANT	ASN
523.31	Acute periodontitis	digestive	rs9577395	ATP11A	13	113534984	C	G	G	0.833627	0.0877515	0.701904	0.99007	0.0381083	0.985672	1	295	7284	0.064829	8.6068e-07	B2_trans,A2_Trans	CODING_TRANSCRIPT_INTRON_VARIANT	ASN
401	Hypertension	circulatory system	rs7089827	TFAM	10	60157611	C	T	T	1.10979	0.0502394	1.00572	1.22463	0.0381268	0.985672	1	431	3446	-0.14471	2.0338e-06	A2_Trans	THREE_PRIME_UTR_EXON_VARIANT	ASN
110.11	Dermatophytosis of nail	infectious diseases	rs7089827	TFAM	10	60157611	C	T	T	0.84015	0.0840102	0.712602	0.990528	0.0381485	0.985672	1	350	7230	-0.14471	2.0338e-06	A2_Trans	THREE_PRIME_UTR_EXON_VARIANT	ASN
411	Ischemic Heart Disease	circulatory system	rs2277732	DPP9	19	4723670	C	A	A	0.838449	0.0849975	0.709785	0.990436	0.0381701	0.985672	1	363	6625	0.11697	6.1912e-22	B2_trans,A2_Trans	FIVE_PRIME_UTR_INTRON_VARIANT	ASN
365.1	Open-angle glaucoma	sense organs	rs13050728	IFNAR2	21	34615210	T	C	C	0.900961	0.0503428	0.816308	0.994393	0.0382974	0.985672	1	329	6539	-0.10657	4.0686e-21	B2_trans,A2_Trans	CODING_TRANSCRIPT_INTRON_VARIANT	ASN
371.3	Inflammation of eyelids	sense organs	rs1250993	LOC101929525	10	81399565	C	G	G	1.19437	0.0857519	1.00959	1.41296	0.0383322	0.985672	1	536	7043	0.12403	5.3767e-08	A2_Trans	INTERGENIC_VARIANT	ASN
365.11	Primary open angle glaucoma	sense organs	rs10774679	OAS3	12	113374748	C	T	T	1.26688	0.114273	1.01267	1.58492	0.0384407	0.985672	1	98	7659	0.075824	4.6954e-12	B2_trans	UPSTREAM_GENE_VARIANT	ASN
380.4	Impacted cerumen	sense organs	rs10774679	OAS3	12	113374748	C	T	T	0.834849	0.0871965	0.703698	0.990444	0.0384444	0.985672	1	411	7230	0.075824	4.6954e-12	B2_trans	UPSTREAM_GENE_VARIANT	ASN
1009	NA	NA	rs147812915	KAT7	17	47858295	C	T	T	0.60096	0.246017	0.371053	0.973321	0.0384635	0.985672	1	745	6821	0.23438	1.0943e-07	A2_Trans	INTERGENIC_VARIANT	ASN
525.1	Loss of teeth or edentulism	digestive	rs9461128	TMEM14B	6	10753875	T	C	C	1.30379	0.128174	1.01416	1.67614	0.0384825	0.985672	1	273	6977	0.13046	3.4269e-06	B2_trans	CODING_TRANSCRIPT_INTRON_VARIANT	ASN
690.1	Seborrheic dermatitis	dermatologic	rs622568	SEC61G	7	54647894	A	C	C	1.37059	0.152341	1.01679	1.84748	0.0385185	0.985672	1	288	7483	0.11965	2.6006e-06	A2_Trans	INTERGENIC_VARIANT	ASN
274.1	Gout	endocrine/metabolic	rs4830964	.	23	15515319	C	G	G	1.08465	0.0392867	1.00426	1.17147	0.0386128	0.985672	1	205	6697	0.046578	2.9701e-06	B2_trans	SEQUENCE_VARIANT	ASN
728.7	Fasciitis	musculoskeletal	rs8052423	SLC22A31	16	89269178	G	T	T	1.35472	0.1468	1.016	1.80636	0.0386328	0.985672	1	401	6902	0.13037	1.0019e-06	A2_Trans	UPSTREAM_GENE_VARIANT	ASN
362.6	Peripheral retinal degenerations	sense organs	rs5023077	FBRSL1	12	133141973	T	C	C	0.795801	0.110451	0.640898	0.988144	0.0386448	0.985672	1	184	7682	-0.090901	1.5172e-06	A2_Trans	CODING_TRANSCRIPT_INTRON_VARIANT	ASN
370	Keratitis	sense organs	rs13050728	IFNAR2	21	34615210	T	C	C	1.23977	0.103947	1.01126	1.51992	0.0386721	0.985672	1	402	7457	-0.10657	4.0686e-21	B2_trans,A2_Trans	CODING_TRANSCRIPT_INTRON_VARIANT	ASN
690	Erythematosquamous dermatosis	dermatologic	rs622568	SEC61G	7	54647894	A	C	C	1.3704	0.152417	1.01651	1.8475	0.0386994	0.985672	1	296	7474	0.11965	2.6006e-06	A2_Trans	INTERGENIC_VARIANT	ASN
418	Nonspecific chest pain	circulatory system	rs2284028	NCF4	22	37265172	A	C	C	0.789019	0.11464	0.63024	0.987799	0.0387298	0.985672	1	902	5802	0.31271	4.1737e-06	A2_Trans	CODING_TRANSCRIPT_INTRON_VARIANT	ASN
274	Gout and other crystal arthropathies	endocrine/metabolic	rs4830964	.	23	15515319	C	G	G	1.08421	0.0391139	1.0042	1.17059	0.038733	0.985672	1	220	6665	0.046578	2.9701e-06	B2_trans	SEQUENCE_VARIANT	ASN
380.4	Impacted cerumen	sense organs	rs10774671	OAS1	12	113357193	G	A	A	0.839549	0.0846203	0.711241	0.991003	0.0387557	0.985672	1	411	7230	0.12569	3.6032e-11	A2_Trans	SPLICE_ACCEPTOR_VARIANT	ASN
475	Chronic sinusitis	respiratory	rs9577395	ATP11A	13	113534984	C	G	G	1.22066	0.096477	1.01035	1.47474	0.0387624	0.985672	1	434	7302	0.064829	8.6068e-07	B2_trans,A2_Trans	CODING_TRANSCRIPT_INTRON_VARIANT	ASN
562	Diverticulosis and diverticulitis	digestive	rs9461128	TMEM14B	6	10753875	T	C	C	0.595426	0.250958	0.364093	0.97374	0.0388285	0.985672	1	407	7333	0.13046	3.4269e-06	B2_trans	CODING_TRANSCRIPT_INTRON_VARIANT	ASN
599.5	Frequency of urination and polyuria	genitourinary	rs76423999	SLC12A7	5	1098067	T	A	A	0.818588	0.0969118	0.676977	0.989822	0.0388732	0.985672	1	398	7286	0.18412	3.8813e-07	A2_Trans	CODING_TRANSCRIPT_INTRON_VARIANT	ASN
773	NA	NA	rs7579014	BCL11A	2	60707894	G	A	A	0.841878	0.0833511	0.714991	0.991283	0.0389228	0.985672	1	1209	5163	-0.05629	1.2614e-06	B2_trans	CODING_TRANSCRIPT_INTRON_VARIANT	ASN
476	Allergic rhinitis	respiratory	rs8080583	KANSL1	17	44162597	C	A	A	0.705224	0.169182	0.506197	0.982506	0.0389911	0.985672	1	798	5567	-0.12662	2.0785e-08	A2_Trans	CODING_TRANSCRIPT_INTRON_VARIANT	ASN
761	Cervicalgia	symptoms	rs72655853	SBSPON	8	73985608	A	G	G	0.544958	0.29424	0.30613	0.97011	0.0391033	0.985672	1	677	6068	0.22523	8.3915e-07	A2_Trans	CODING_TRANSCRIPT_INTRON_VARIANT	ASN
292	Neurological disorders	mental disorders	rs1453205	LOC101928196	2	19901073	C	T	T	0.880224	0.0618629	0.779714	0.993691	0.0391815	0.985672	1	430	6951	0.096992	3.6368e-06	A2_Trans	INTERGENIC_VARIANT	ASN
476	Allergic rhinitis	respiratory	rs7579014	BCL11A	2	60707894	G	A	A	0.841034	0.0839648	0.713416	0.991481	0.0392214	0.985672	1	798	5567	-0.05629	1.2614e-06	B2_trans	CODING_TRANSCRIPT_INTRON_VARIANT	ASN
327.32	Obstructive sleep apnea	neurological	rs505922	ABO	9	136149229	T	C	C	0.920593	0.0401509	0.850925	0.995965	0.0393355	0.985672	1	400	5480	-0.099884	2.0889e-20	B2_trans	CODING_TRANSCRIPT_INTRON_VARIANT	ASN
690	Erythematosquamous dermatosis	dermatologic	rs12567716	FOXD2	1	48197570	T	C	C	1.20209	0.0893593	1.00896	1.43219	0.0394163	0.985672	1	296	7474	-0.090753	1.4878e-06	B2_trans	INTERGENIC_VARIANT	ASN
316	Substance addiction and disorders	mental disorders	rs721917	SFTPD	10	81706324	A	G	G	0.868966	0.0681936	0.76025	0.993229	0.0394381	0.985672	1	230	7325	0.055247	2.0819e-07	B2_trans	SYNONYMOUS_VARIANT	ASN
278	Overweight, obesity and other hyperalimentation	endocrine/metabolic	rs34488998	NKAIN3	8	63408372	G	A	A	1.88035	0.306686	1.03083	3.42997	0.0394972	0.985672	1	665	5040	0.1355	3.4644e-06	B2_trans	CODING_TRANSCRIPT_INTRON_VARIANT	ASN
395	Heart valve disorders	circulatory system	rs721917	SFTPD	10	81706324	A	G	G	0.820359	0.0961777	0.679418	0.990537	0.0395107	0.985672	1	162	7664	0.055247	2.0819e-07	B2_trans	SYNONYMOUS_VARIANT	ASN
272.13	Mixed hyperlipidemia	endocrine/metabolic	rs9577395	ATP11A	13	113534984	C	G	G	0.882102	0.060936	0.782798	0.994002	0.0395245	0.985672	1	526	6428	0.064829	8.6068e-07	B2_trans,A2_Trans	CODING_TRANSCRIPT_INTRON_VARIANT	ASN
585.3	Chronic renal failure [CKD]	genitourinary	rs10774679	OAS3	12	113374748	C	T	T	1.18399	0.0820758	1.00806	1.39063	0.0396171	0.985672	1	209	7210	0.075824	4.6954e-12	B2_trans	UPSTREAM_GENE_VARIANT	ASN
706	Diseases of sebaceous glands	dermatologic	rs7089827	TFAM	10	60157611	C	T	T	1.1359	0.0619788	1.00597	1.28262	0.0397845	0.985672	1	730	6498	-0.14471	2.0338e-06	A2_Trans	THREE_PRIME_UTR_EXON_VARIANT	ASN
316	Substance addiction and disorders	mental disorders	rs505922	ABO	9	136149229	T	C	C	1.15199	0.0688249	1.00662	1.31835	0.0398037	0.985672	1	230	7325	-0.099884	2.0889e-20	B2_trans	CODING_TRANSCRIPT_INTRON_VARIANT	ASN
374	Other disorders of eyelids	sense organs	rs2277732	DPP9	19	4723670	C	A	A	1.25236	0.109478	1.01051	1.55208	0.0398358	0.985672	1	287	7317	0.11697	6.1912e-22	B2_trans,A2_Trans	FIVE_PRIME_UTR_INTRON_VARIANT	ASN
297.1	Suicidal ideation	mental disorders	rs8052423	SLC22A31	16	89269178	G	T	T	0.535271	0.304081	0.294944	0.971422	0.0398485	0.985672	1	212	7601	0.13037	1.0019e-06	A2_Trans	UPSTREAM_GENE_VARIANT	ASN
720.1	Spinal stenosis of lumbar region	musculoskeletal	rs60869999	MYO1C	17	1390948	A	T	T	1.27915	0.119786	1.01148	1.61764	0.0398519	0.985672	1	156	7685	0.059541	2.9039e-06	B2_trans	CODING_TRANSCRIPT_INTRON_VARIANT	ASN
497	Bronchitis	respiratory	rs9461128	TMEM14B	6	10753875	T	C	C	0.546512	0.294041	0.307122	0.972496	0.039897	0.985672	1	475	7373	0.13046	3.4269e-06	B2_trans	CODING_TRANSCRIPT_INTRON_VARIANT	ASN
562	Diverticulosis and diverticulitis	digestive	rs7671107	LOC101929161	4	25449225	G	A	A	1.215	0.0948032	1.00897	1.4631	0.0399556	0.985672	1	407	7333	-0.064456	1.0803e-06	B2_trans	INTERGENIC_VARIANT	ASN
380.4	Impacted cerumen	sense organs	rs766826	ELF5	11	34528766	C	T	T	1.19454	0.0865422	1.00817	1.41535	0.0399742	0.985672	1	411	7230	-0.082134	1.155e-11	B2_trans	CODING_TRANSCRIPT_INTRON_VARIANT	ASN
571.5	Other chronic nonalcoholic liver disease	digestive	rs8080583	KANSL1	17	44162597	C	A	A	0.552483	0.288914	0.313614	0.973291	0.040008	0.985672	1	285	7239	-0.12662	2.0785e-08	A2_Trans	CODING_TRANSCRIPT_INTRON_VARIANT	ASN
379	Other disorders of eye	sense organs	rs6869036	MGAT1	5	180223327	C	T	T	0.672289	0.19346	0.460132	0.982267	0.0401261	0.985672	1	603	6743	0.25536	1.7578e-06	A2_Trans	FIVE_PRIME_UTR_INTRON_VARIANT	ASN
292	Neurological disorders	mental disorders	rs10774671	OAS1	12	113357193	G	A	A	1.15927	0.0720069	1.00668	1.33498	0.0401311	0.985672	1	430	6951	0.12569	3.6032e-11	A2_Trans	SPLICE_ACCEPTOR_VARIANT	ASN
371	Inflammation of the eye	sense organs	rs721917	SFTPD	10	81706324	A	G	G	1.12328	0.0566808	1.00517	1.25526	0.0402673	0.985672	1	709	6539	0.055247	2.0819e-07	B2_trans	SYNONYMOUS_VARIANT	ASN
366	Cataract	sense organs	rs5023077	FBRSL1	12	133141973	T	C	C	0.896434	0.053323	0.807476	0.995192	0.0403305	0.985672	1	589	4831	-0.090901	1.5172e-06	A2_Trans	CODING_TRANSCRIPT_INTRON_VARIANT	ASN
367.8	Hypermetropia	sense organs	rs1878527	ANKRD30BL	2	133056313	T	C	C	0.745134	0.143515	0.562438	0.987175	0.0403737	0.985672	1	663	6473	-0.077457	2.0215e-06	B2_trans	INTERGENIC_VARIANT	ASN
386	Vertiginous syndromes and other disorders of vestibular system	sense organs	rs1250993	LOC101929525	10	81399565	C	G	G	1.28676	0.123002	1.01111	1.63756	0.0403842	0.985672	1	252	7591	0.12403	5.3767e-08	A2_Trans	INTERGENIC_VARIANT	ASN
313	Pervasive developmental disorders	mental disorders	rs11085727	TYK2	19	10466123	C	T	T	1.25479	0.11073	1.00999	1.55892	0.0403904	0.985672	1	76	7782	0.17253	2.3333e-18	A2_Trans,B2_trans	CODING_TRANSCRIPT_INTRON_VARIANT	ASN
740.1	Osteoarthritis; localized	musculoskeletal	rs10129899	LINC00637	14	104330432	C	A	A	0.893853	0.0547609	0.802885	0.995128	0.0404467	0.985672	1	606	6436	-0.057002	2.1916e-06	B2_trans	INTERGENIC_VARIANT	ASN
371.21	Allergic conjunctivitis	sense organs	rs11234800	ME3	11	86479407	G	C	C	0.222712	0.732931	0.0529507	0.936734	0.0404489	0.985672	1	321	7515	-0.077173	3.0702e-06	B2_trans	INTERGENIC_VARIANT	ASN
371.2	Conjunctivitis, noninfectious	sense organs	rs7560588	BCL11A	2	60727416	G	A	A	0.587625	0.259606	0.353283	0.97741	0.0405622	0.985672	1	333	7494	-0.12371	2.3396e-07	A2_Trans	CODING_TRANSCRIPT_INTRON_VARIANT	ASN
727	Other disorders of synovium, tendon, and bursa	musculoskeletal	rs9268576	HLA-DRA	6	32395641	T	C	C	1.18421	0.0825633	1.00728	1.39222	0.0405738	0.985672	1	536	6810	0.095134	9.9752e-07	B2_trans	INTERGENIC_VARIANT	ASN
370	Keratitis	sense organs	rs111837807	CCHCR1	6	31121232	T	C	C	1.34554	0.144961	1.01276	1.78767	0.0406154	0.985672	1	402	7457	0.20363	2.152e-11	A2_Trans,B2_trans	CODING_TRANSCRIPT_INTRON_VARIANT	ASN
475	Chronic sinusitis	respiratory	rs76073397	MIR548H2	16	11386452	T	C	C	0.714343	0.164361	0.51761	0.985851	0.0406911	0.985672	1	434	7302	0.14454	9.6663e-07	A2_Trans,B2_trans	INTERGENIC_VARIANT	ASN
365.1	Open-angle glaucoma	sense organs	rs467843	TRAPPC13	5	64945715	A	G	G	0.89965	0.0516863	0.812977	0.995564	0.0407579	0.985672	1	329	6539	-0.089724	1.7259e-06	A2_Trans	CODING_TRANSCRIPT_INTRON_VARIANT	ASN
427	Cardiac dysrhythmias	circulatory system	rs1878527	ANKRD30BL	2	133056313	T	C	C	1.32	0.135699	1.01173	1.72219	0.0407628	0.985672	1	775	6129	-0.077457	2.0215e-06	B2_trans	INTERGENIC_VARIANT	ASN
573.7	Abnormal results of function study of liver	digestive	rs75505823	LRP1	12	57540956	G	T	T	0.268011	0.643652	0.0759059	0.946302	0.0407845	0.985672	1	464	6903	-0.20852	3.0745e-06	A2_Trans	CODING_TRANSCRIPT_INTRON_VARIANT	ASN
274.11	Gouty arthropathy	endocrine/metabolic	rs7671107	LOC101929161	4	25449225	G	A	A	0.782747	0.119737	0.619015	0.989787	0.0407863	0.985672	1	180	7677	-0.064456	1.0803e-06	B2_trans	INTERGENIC_VARIANT	ASN
361	Retinal detachments and defects	sense organs	rs9461128	TMEM14B	6	10753875	T	C	C	1.57836	0.223105	1.01929	2.44407	0.0407954	0.985672	1	137	7715	0.13046	3.4269e-06	B2_trans	CODING_TRANSCRIPT_INTRON_VARIANT	ASN
523.32	Chronic periodontitis	digestive	rs7560588	BCL11A	2	60727416	G	A	A	0.670365	0.195527	0.45696	0.98343	0.0408138	0.985672	1	306	7305	-0.12371	2.3396e-07	A2_Trans	CODING_TRANSCRIPT_INTRON_VARIANT	ASN
338.2	Chronic pain	neurological	rs7605877	FOXI3	2	88559025	T	C	C	0.706996	0.169536	0.507117	0.985658	0.0408378	0.985672	1	551	6964	-0.071053	3.3369e-06	B2_trans	INTERGENIC_VARIANT	ASN
496	Chronic airway obstruction	respiratory	rs34488998	NKAIN3	8	63408372	G	A	A	0.0476151	1.48872	0.0025736	0.880944	0.0408439	0.985672	1	329	7263	0.1355	3.4644e-06	B2_trans	CODING_TRANSCRIPT_INTRON_VARIANT	ASN
371.3	Inflammation of eyelids	sense organs	rs721917	SFTPD	10	81706324	A	G	G	1.15732	0.0714458	1.00609	1.33127	0.0408562	0.985672	1	536	7043	0.055247	2.0819e-07	B2_trans	SYNONYMOUS_VARIANT	ASN
521.2	Dental abrasion, erosion and attrition	digestive	rs9461128	TMEM14B	6	10753875	T	C	C	1.49707	0.197336	1.01688	2.20402	0.0408768	0.985672	1	251	7530	0.13046	3.4269e-06	B2_trans	CODING_TRANSCRIPT_INTRON_VARIANT	ASN
295	Schizophrenia and other psychotic disorders	mental disorders	rs505922	ABO	9	136149229	T	C	C	0.842461	0.0839062	0.714708	0.993049	0.0410434	0.985672	1	109	7606	-0.099884	2.0889e-20	B2_trans	CODING_TRANSCRIPT_INTRON_VARIANT	ASN
525.1	Loss of teeth or edentulism	digestive	rs7605877	FOXI3	2	88559025	T	C	C	1.28638	0.123268	1.01028	1.63793	0.0410576	0.985672	1	273	6977	-0.071053	3.3369e-06	B2_trans	INTERGENIC_VARIANT	ASN
1010	NA	NA	rs117169628	SLC22A31	16	89262657	G	A	A	0.692344	0.180039	0.486488	0.985308	0.0411341	0.985672	1	711	623	0.081201	5.77e-07	B2_trans	SYNONYMOUS_VARIANT	ASN
585	Renal failure	genitourinary	rs10774679	OAS3	12	113374748	C	T	T	1.15947	0.0724797	1.00593	1.33646	0.0412018	0.985672	1	276	6951	0.075824	4.6954e-12	B2_trans	UPSTREAM_GENE_VARIANT	ASN
727.1	Synovitis and tenosynovitis	musculoskeletal	rs8080583	KANSL1	17	44162597	C	A	A	1.68479	0.255602	1.02088	2.78044	0.0412683	0.985672	1	311	7365	-0.12662	2.0785e-08	A2_Trans	CODING_TRANSCRIPT_INTRON_VARIANT	ASN
578	Gastrointestinal hemorrhage	digestive	rs10774679	OAS3	12	113374748	C	T	T	0.866028	0.0704942	0.754271	0.994344	0.0413085	0.985672	1	540	6869	0.075824	4.6954e-12	B2_trans	UPSTREAM_GENE_VARIANT	ASN
722.6	Degeneration of intervertebral disc	musculoskeletal	rs4830964	.	23	15515319	C	G	G	1.10771	0.0501436	1.00402	1.22211	0.0413444	0.985672	1	479	6951	0.046578	2.9701e-06	B2_trans	SEQUENCE_VARIANT	ASN
454	Varicose veins	circulatory system	rs732990	CIB4	2	26842146	C	G	G	0.702784	0.172953	0.500731	0.986369	0.0414181	0.985672	1	142	7728	0.056389	5.6358e-07	B2_trans	CODING_TRANSCRIPT_INTRON_VARIANT	ASN
526	Diseases of the jaws	digestive	rs721917	SFTPD	10	81706324	A	G	G	0.807631	0.104787	0.657686	0.991763	0.0414599	0.985672	1	305	7565	0.055247	2.0819e-07	B2_trans	SYNONYMOUS_VARIANT	ASN
593	Hematuria	genitourinary	rs67959919	LZTFL1	3	45871908	G	A	A	1.44809	0.181616	1.01439	2.06723	0.0414871	0.985672	1	299	7400	0.59355	1.6043e-80	A2_Trans	CODING_TRANSCRIPT_INTRON_VARIANT	ASN
512.9	Other dyspnea	respiratory	rs9367106	LOC100505711	6	41483390	G	C	C	0.856779	0.0758325	0.738448	0.994071	0.0415116	0.985672	1	886	6565	0.20225	3.4038e-11	B2_trans	INTERGENIC_VARIANT	ASN
300	Anxiety disorders	mental disorders	rs7960611	CLEC1A	12	10230416	G	A	A	0.916908	0.0425575	0.843531	0.996669	0.0415131	0.985672	1	525	4286	-0.1584	3.3086e-07	A2_Trans	CODING_TRANSCRIPT_INTRON_VARIANT	ASN
110.12	Althete's foot	infectious diseases	rs9501257	HLA-DPB1	6	33055355	A	G	G	1.25052	0.109682	1.00862	1.55043	0.0415264	0.985672	1	318	7487	0.17269	4.1339e-08	A2_Trans	THREE_PRIME_UTR_EXON_VARIANT	ASN
401	Hypertension	circulatory system	rs9896243	NSF	17	44826056	C	G	G	0.712553	0.166287	0.514368	0.9871	0.0415452	0.985672	1	431	3446	-0.13155	3.2234e-08	A2_Trans	CODING_TRANSCRIPT_INTRON_VARIANT	ASN
272.12	Hyperglyceridemia	endocrine/metabolic	rs2284028	NCF4	22	37265172	A	C	C	0.596005	0.254158	0.362169	0.980821	0.0417344	0.985672	1	214	7551	0.31271	4.1737e-06	A2_Trans	CODING_TRANSCRIPT_INTRON_VARIANT	ASN
372	Disorders of conjunctiva	sense organs	rs13179014	SPEF2	5	35693227	A	C	C	1.25336	0.11094	1.00842	1.55778	0.0417949	0.985672	1	407	7330	-0.061249	6.1057e-07	B2_trans	CODING_TRANSCRIPT_INTRON_VARIANT	ASN
455	Hemorrhoids	circulatory system	rs5023077	FBRSL1	12	133141973	T	C	C	0.877647	0.0641333	0.773979	0.995199	0.0418512	0.985672	1	775	6603	-0.090901	1.5172e-06	A2_Trans	CODING_TRANSCRIPT_INTRON_VARIANT	ASN
1010.5	NA	NA	rs7560588	BCL11A	2	60727416	G	A	A	0.832576	0.0900442	0.697876	0.993276	0.0418616	0.985672	1	1641	2601	-0.12371	2.3396e-07	A2_Trans	CODING_TRANSCRIPT_INTRON_VARIANT	ASN
250.23	Type 2 diabetes with ophthalmic manifestations	endocrine/metabolic	rs915823	TMPRSS2	21	42851454	A	C	C	1.19944	0.0893861	1.00669	1.42911	0.0418989	0.985672	1	279	7335	-0.066039	1.6687e-06	B2_trans	CODING_TRANSCRIPT_INTRON_VARIANT	ASN
070.2	Viral hepatitis B	infectious diseases	rs10774679	OAS3	12	113374748	C	T	T	1.26714	0.116406	1.00865	1.59188	0.0419588	0.985672	1	71	7724	0.075824	4.6954e-12	B2_trans	UPSTREAM_GENE_VARIANT	ASN
706.2	Sebaceous cyst	dermatologic	rs55654108	PDCL3P4	3	101425703	A	G	G	0.800631	0.109337	0.646196	0.991975	0.0419865	0.985672	1	300	7491	-0.05662	1.0636e-06	B2_trans	INTERGENIC_VARIANT	ASN
605	Erectile dysfunction [ED]	genitourinary	rs34488998	NKAIN3	8	63408372	G	A	A	0.383418	0.471497	0.152172	0.966077	0.0420364	0.985672	1	532	6144	0.1355	3.4644e-06	B2_trans	CODING_TRANSCRIPT_INTRON_VARIANT	ASN
727.1	Synovitis and tenosynovitis	musculoskeletal	rs2277732	DPP9	19	4723670	C	A	A	0.76863	0.129432	0.59641	0.990581	0.0420441	0.985672	1	311	7365	0.11697	6.1912e-22	B2_trans,A2_Trans	FIVE_PRIME_UTR_INTRON_VARIANT	ASN
706.8	Other specified diseases of sebaceous glands	dermatologic	rs147812915	KAT7	17	47858295	C	T	T	1.70621	0.26288	1.01922	2.85625	0.0421154	0.985672	1	394	7451	0.23438	1.0943e-07	A2_Trans	INTERGENIC_VARIANT	ASN
366.2	Senile cataract	sense organs	rs721917	SFTPD	10	81706324	A	G	G	1.09972	0.0468029	1.00333	1.20537	0.0422588	0.985672	1	574	5150	0.055247	2.0819e-07	B2_trans	SYNONYMOUS_VARIANT	ASN
698	Pruritus and related conditions	dermatologic	rs7579014	BCL11A	2	60707894	G	A	A	0.650055	0.212077	0.428973	0.985077	0.042269	0.985672	1	385	7442	-0.05629	1.2614e-06	B2_trans	CODING_TRANSCRIPT_INTRON_VARIANT	ASN
276	Disorders of fluid, electrolyte, and acid-base balance	endocrine/metabolic	rs77534576	DLX4	17	47940666	C	T	T	1.47457	0.191241	1.01363	2.14511	0.0422794	0.985672	1	513	6974	0.20794	1.7585e-10	B2_trans	INTERGENIC_VARIANT	ASN
701	Other hypertrophic and atrophic conditions of skin	dermatologic	rs11702230	LOC101928126	21	35377591	C	T	T	0.778109	0.123595	0.610712	0.99139	0.0423636	0.985672	1	603	7046	0.099731	3.223e-09	B2_trans	INTERGENIC_VARIANT	ASN
295	Schizophrenia and other psychotic disorders	mental disorders	rs10086829	COL14A1	8	121149129	G	A	A	0.833748	0.089608	0.699456	0.993823	0.0424472	0.985672	1	109	7606	-0.097352	3.8599e-06	A2_Trans	FIVE_PRIME_UTR_INTRON_VARIANT	ASN
530.1	Esophagitis, GERD and related diseases	digestive	rs1405655	NR1H2	19	50882619	T	C	C	1.11369	0.053073	1.00366	1.23577	0.0424765	0.985672	1	651	5585	0.075181	1.1208e-11	B2_trans,A2_Trans	CODING_TRANSCRIPT_INTRON_VARIANT	ASN
278.1	Obesity	endocrine/metabolic	rs766826	ELF5	11	34528766	C	T	T	1.10048	0.0471921	1.00325	1.20712	0.0424791	0.985672	1	525	5662	-0.082134	1.155e-11	B2_trans	CODING_TRANSCRIPT_INTRON_VARIANT	ASN
593	Hematuria	genitourinary	rs35508621	LZTFL1	3	45880481	T	C	C	1.45993	0.186537	1.01286	2.10433	0.0425105	0.985672	1	299	7400	0.38931	6.0917e-89	B2_trans	CODING_TRANSCRIPT_INTRON_VARIANT	ASN
773	NA	NA	rs12567716	FOXD2	1	48197570	T	C	C	1.0932	0.0439388	1.00299	1.19151	0.0425638	0.985672	1	1209	5163	-0.090753	1.4878e-06	B2_trans	INTERGENIC_VARIANT	ASN
295.1	Schizophrenia	mental disorders	rs505922	ABO	9	136149229	T	C	C	0.806494	0.106087	0.655088	0.992893	0.0426421	0.985672	1	57	7794	-0.099884	2.0889e-20	B2_trans	CODING_TRANSCRIPT_INTRON_VARIANT	ASN
272.12	Hyperglyceridemia	endocrine/metabolic	rs13179014	SPEF2	5	35693227	A	C	C	0.767549	0.130523	0.594299	0.991305	0.0426758	0.985672	1	214	7551	-0.061249	6.1057e-07	B2_trans	CODING_TRANSCRIPT_INTRON_VARIANT	ASN
523	Gingival and periodontal diseases	digestive	rs12259804	PLEKHS1	10	115573378	T	C	C	0.470181	0.372427	0.226597	0.975609	0.0427374	0.985672	1	407	6118	-0.27547	4.8674e-08	A2_Trans	INTERGENIC_VARIANT	ASN
455	Hemorrhoids	circulatory system	rs495828	ABO	9	136154867	G	T	T	0.853464	0.0782008	0.732185	0.994833	0.0427431	0.985672	1	775	6603	-0.13432	6.5649e-10	A2_Trans	UPSTREAM_GENE_VARIANT	ASN
626	Disorders of menstruation and other abnormal bleeding from female genital tract	genitourinary	rs6869036	MGAT1	5	180223327	C	T	T	2.05302	0.355153	1.0235	4.11814	0.0428297	0.985672	1	136	7677	0.25536	1.7578e-06	A2_Trans	FIVE_PRIME_UTR_INTRON_VARIANT	ASN
365.1	Open-angle glaucoma	sense organs	rs10774671	OAS1	12	113357193	G	A	A	1.12769	0.0593381	1.00388	1.26677	0.0428456	0.985672	1	329	6539	0.12569	3.6032e-11	A2_Trans	SPLICE_ACCEPTOR_VARIANT	ASN
365.11	Primary open angle glaucoma	sense organs	rs11702230	LOC101928126	21	35377591	C	T	T	1.303	0.130698	1.00855	1.68343	0.0428605	0.985672	1	98	7659	0.099731	3.223e-09	B2_trans	INTERGENIC_VARIANT	ASN
763	Thoracic or lumbosacral neuritis or radiculitis, unspecified	symptoms	rs67959919	LZTFL1	3	45871908	G	A	A	0.699089	0.176819	0.494338	0.988646	0.0429142	0.985672	1	348	7146	0.59355	1.6043e-80	A2_Trans	CODING_TRANSCRIPT_INTRON_VARIANT	ASN
362	Other retinal disorders	sense organs	rs76073397	MIR548H2	16	11386452	T	C	C	0.823744	0.0957793	0.682755	0.993847	0.042929	0.985672	1	592	6342	0.14454	9.6663e-07	A2_Trans,B2_trans	INTERGENIC_VARIANT	ASN
728.7	Fasciitis	musculoskeletal	rs9461128	TMEM14B	6	10753875	T	C	C	0.736677	0.151012	0.547943	0.990419	0.0429998	0.985672	1	401	6902	0.13046	3.4269e-06	B2_trans	CODING_TRANSCRIPT_INTRON_VARIANT	ASN
276	Disorders of fluid, electrolyte, and acid-base balance	endocrine/metabolic	rs11234800	ME3	11	86479407	G	C	C	0.543889	0.301015	0.301498	0.981148	0.0430537	0.985672	1	513	6974	-0.077173	3.0702e-06	B2_trans	INTERGENIC_VARIANT	ASN
939	Atopic/contact dermatitis due to other or unspecified	dermatologic	rs72655853	SBSPON	8	73985608	A	G	G	1.68872	0.258986	1.0165	2.80548	0.0430566	0.985672	1	889	5826	0.22523	8.3915e-07	A2_Trans	CODING_TRANSCRIPT_INTRON_VARIANT	ASN
327	Sleep disorders	neurological	rs10086829	COL14A1	8	121149129	G	A	A	1.09883	0.0465837	1.00295	1.20388	0.0430579	0.985672	1	1030	5120	-0.097352	3.8599e-06	A2_Trans	FIVE_PRIME_UTR_INTRON_VARIANT	ASN
351	Other peripheral nerve disorders	neurological	rs12567716	FOXD2	1	48197570	T	C	C	1.12119	0.0565755	1.00351	1.25267	0.0431808	0.985672	1	475	6738	-0.090753	1.4878e-06	B2_trans	INTERGENIC_VARIANT	ASN
216	Benign neoplasm of skin	neoplasms	rs2924480	ELF5	11	34529831	T	C	C	1.2312	0.102955	1.00622	1.50648	0.0433619	0.985672	1	525	7241	-0.11648	2.817e-07	A2_Trans	CODING_TRANSCRIPT_INTRON_VARIANT	ASN
350	Abnormal movement	neurological	rs505922	ABO	9	136149229	T	C	C	0.882929	0.0616731	0.782401	0.996373	0.0434996	0.985672	1	587	6771	-0.099884	2.0889e-20	B2_trans	CODING_TRANSCRIPT_INTRON_VARIANT	ASN
366.2	Senile cataract	sense organs	rs76423999	SLC12A7	5	1098067	T	A	A	0.892641	0.0562597	0.799444	0.996701	0.0435191	0.985672	1	574	5150	0.18412	3.8813e-07	A2_Trans	CODING_TRANSCRIPT_INTRON_VARIANT	ASN
521	Diseases of hard tissues of teeth	digestive	rs55654108	PDCL3P4	3	101425703	A	G	G	1.10183	0.0480382	1.00282	1.21061	0.0435262	0.985672	1	473	5965	-0.05662	1.0636e-06	B2_trans	INTERGENIC_VARIANT	ASN
1005	NA	NA	rs60305836	CDH8	16	61709381	A	C	C	0.691709	0.182626	0.483584	0.989407	0.0435624	0.985672	1	1093	6119	0.086719	1.1846e-06	B2_trans	CODING_TRANSCRIPT_INTRON_VARIANT	ASN
250.22	Type 2 diabetes with renal manifestations	endocrine/metabolic	rs7605877	FOXI3	2	88559025	T	C	C	0.62891	0.229843	0.400816	0.986805	0.043617	0.985672	1	143	7565	-0.071053	3.3369e-06	B2_trans	INTERGENIC_VARIANT	ASN
295.3	Psychosis	mental disorders	rs721917	SFTPD	10	81706324	A	G	G	0.823006	0.0965437	0.681122	0.994446	0.0436271	0.985672	1	105	7729	0.055247	2.0819e-07	B2_trans	SYNONYMOUS_VARIANT	ASN
687.4	Disturbance of skin sensation	dermatologic	rs8080583	KANSL1	17	44162597	C	A	A	1.57474	0.225127	1.01293	2.44814	0.0436917	0.985672	1	647	7003	-0.12662	2.0785e-08	A2_Trans	CODING_TRANSCRIPT_INTRON_VARIANT	ASN
338.2	Chronic pain	neurological	rs147812915	KAT7	17	47858295	C	T	T	1.44339	0.181975	1.01039	2.06197	0.0437227	0.985672	1	551	6964	0.23438	1.0943e-07	A2_Trans	INTERGENIC_VARIANT	ASN
389	Hearing loss	sense organs	rs5023077	FBRSL1	12	133141973	T	C	C	0.920272	0.0412034	0.848875	0.997674	0.0437489	0.985672	1	850	4142	-0.090901	1.5172e-06	A2_Trans	CODING_TRANSCRIPT_INTRON_VARIANT	ASN
763	Thoracic or lumbosacral neuritis or radiculitis, unspecified	symptoms	rs3746539	PTPRT	20	40702071	G	A	A	1.14725	0.0681289	1.00384	1.31114	0.0437727	0.985672	1	348	7146	0.05405	1.7723e-06	B2_trans	THREE_PRIME_UTR_EXON_VARIANT	ASN
681	Superficial cellulitis and abscess	dermatologic	rs11085727	TYK2	19	10466123	C	T	T	0.874097	0.0667612	0.766889	0.996292	0.0438416	0.985672	1	545	6997	0.17253	2.3333e-18	A2_Trans,B2_trans	CODING_TRANSCRIPT_INTRON_VARIANT	ASN
763	Thoracic or lumbosacral neuritis or radiculitis, unspecified	symptoms	rs8052423	SLC22A31	16	89269178	G	T	T	1.39071	0.163644	1.00912	1.9166	0.0438579	0.985672	1	348	7146	0.13037	1.0019e-06	A2_Trans	UPSTREAM_GENE_VARIANT	ASN
465.2	Acute pharyngitis	respiratory	rs4830964	.	23	15515319	C	G	G	1.19399	0.0879776	1.00488	1.41869	0.0438779	0.985672	1	566	7296	0.046578	2.9701e-06	B2_trans	SEQUENCE_VARIANT	ASN
512.7	Shortness of breath	respiratory	rs111837807	CCHCR1	6	31121232	T	C	C	1.20141	0.0910912	1.00497	1.43624	0.0439688	0.985672	1	630	6801	0.20363	2.152e-11	A2_Trans,B2_trans	CODING_TRANSCRIPT_INTRON_VARIANT	ASN
585.3	Chronic renal failure [CKD]	genitourinary	rs11234800	ME3	11	86479407	G	C	C	0.498514	0.345577	0.253234	0.981369	0.0439692	0.985672	1	209	7210	-0.077173	3.0702e-06	B2_trans	INTERGENIC_VARIANT	ASN
720	Spinal stenosis	musculoskeletal	rs77534576	DLX4	17	47940666	C	T	T	0.543609	0.302664	0.300372	0.983818	0.0440237	0.985672	1	239	7426	0.20794	1.7585e-10	B2_trans	INTERGENIC_VARIANT	ASN
716.9	Arthropathy NOS	musculoskeletal	rs10774671	OAS1	12	113357193	G	A	A	0.807882	0.10595	0.656392	0.994335	0.0440527	0.985672	1	361	7448	0.12569	3.6032e-11	A2_Trans	SPLICE_ACCEPTOR_VARIANT	ASN
586	Other disorders of the kidney and ureters	genitourinary	rs76423999	SLC12A7	5	1098067	T	A	A	1.25599	0.113257	1.00596	1.56816	0.0441753	0.985672	1	232	7603	0.18412	3.8813e-07	A2_Trans	CODING_TRANSCRIPT_INTRON_VARIANT	ASN
785	Abdominal pain	symptoms	rs9577395	ATP11A	13	113534984	C	G	G	0.87918	0.0639878	0.775553	0.996654	0.0441842	0.985672	1	837	6243	0.064829	8.6068e-07	B2_trans,A2_Trans	CODING_TRANSCRIPT_INTRON_VARIANT	ASN
703	Diseases of nail, NOS	dermatologic	rs61667602	CRHR1	17	43785349	T	C	C	1.79832	0.291694	1.01526	3.18535	0.0442336	0.985672	1	223	7588	-0.093554	9.1279e-12	B2_trans	FIVE_PRIME_UTR_INTRON_VARIANT	ASN
532	Dysphagia	digestive	rs12567716	FOXD2	1	48197570	T	C	C	1.17115	0.0785389	1.00406	1.36604	0.0442659	0.985672	1	226	7438	-0.090753	1.4878e-06	B2_trans	INTERGENIC_VARIANT	ASN
585.1	Acute renal failure	genitourinary	rs8080583	KANSL1	17	44162597	C	A	A	1.74615	0.277215	1.01418	3.0064	0.0443507	0.985672	1	211	7567	-0.12662	2.0785e-08	A2_Trans	CODING_TRANSCRIPT_INTRON_VARIANT	ASN
574	Cholelithiasis and cholecystitis	digestive	rs60305836	CDH8	16	61709381	A	C	C	0.425357	0.425481	0.184749	0.979318	0.0445285	0.985672	1	136	7711	0.086719	1.1846e-06	B2_trans	CODING_TRANSCRIPT_INTRON_VARIANT	ASN
512	Other symptoms of respiratory system	respiratory	rs11085727	TYK2	19	10466123	C	T	T	0.921753	0.0405629	0.851309	0.998026	0.0445702	0.985672	1	1337	4732	0.17253	2.3333e-18	A2_Trans,B2_trans	CODING_TRANSCRIPT_INTRON_VARIANT	ASN
765	Cervical radiculitis	symptoms	rs78313563	ESS2	22	19136365	G	A	A	1.88115	0.314751	1.01509	3.48609	0.0446901	0.985672	1	235	7517	0.40873	6.5914e-07	A2_Trans	UPSTREAM_GENE_VARIANT	ASN
290.3	Other persistent mental disorders due to conditions classified elsewhere	mental disorders	rs10086829	COL14A1	8	121149129	G	A	A	1.26012	0.115177	1.00548	1.57925	0.0447044	0.985672	1	196	7626	-0.097352	3.8599e-06	A2_Trans	FIVE_PRIME_UTR_INTRON_VARIANT	ASN
721.1	Spondylosis without myelopathy	musculoskeletal	rs111783124	LOC101928126	21	35362848	G	A	A	0.827041	0.0946134	0.687056	0.995548	0.0447363	0.985672	1	476	6911	0.13532	2.1558e-07	A2_Trans	INTERGENIC_VARIANT	ASN
593.2	Microscopic hematuria	genitourinary	rs10129899	LINC00637	14	104330432	C	A	A	1.23252	0.104163	1.00492	1.51167	0.0447434	0.985672	1	198	7614	-0.057002	2.1916e-06	B2_trans	INTERGENIC_VARIANT	ASN
327.32	Obstructive sleep apnea	neurological	rs1878527	ANKRD30BL	2	133056313	T	C	C	0.821576	0.0979432	0.678076	0.995445	0.0447951	0.985672	1	400	5480	-0.077457	2.0215e-06	B2_trans	INTERGENIC_VARIANT	ASN
362.26	Macular puckering of retina	sense organs	rs72711165	TMEM65	8	125336564	T	C	C	0.734976	0.15347	0.544051	0.992902	0.0448158	0.985672	1	172	7619	0.18279	6.0907e-07	B2_trans	CODING_TRANSCRIPT_INTRON_VARIANT	ASN
755.1	Congenital deformities of feet	congenital anomalies	rs10129899	LINC00637	14	104330432	C	A	A	0.802012	0.109994	0.646478	0.994965	0.0448716	0.985672	1	264	7598	-0.057002	2.1916e-06	B2_trans	INTERGENIC_VARIANT	ASN
389.1	Sensorineural hearing loss	sense organs	rs4830964	.	23	15515319	C	G	G	1.07659	0.0367918	1.00169	1.15709	0.044881	0.985672	1	775	5403	0.046578	2.9701e-06	B2_trans	SEQUENCE_VARIANT	ASN
716	Other arthropathies	musculoskeletal	rs12567716	FOXD2	1	48197570	T	C	C	1.17601	0.0808326	1.00371	1.3779	0.0448815	0.985672	1	431	7252	-0.090753	1.4878e-06	B2_trans	INTERGENIC_VARIANT	ASN
1010.1	NA	NA	rs12567716	FOXD2	1	48197570	T	C	C	1.1602	0.0741169	1.00333	1.3416	0.0449763	0.985672	1	629	6938	-0.090753	1.4878e-06	B2_trans	INTERGENIC_VARIANT	ASN
755	Congenital anomalies of limbs	congenital anomalies	rs13179014	SPEF2	5	35693227	A	C	C	1.30195	0.131678	1.0058	1.6853	0.0450863	0.985672	1	274	7577	-0.061249	6.1057e-07	B2_trans	CODING_TRANSCRIPT_INTRON_VARIANT	ASN
301	Personality disorders	mental disorders	rs10129899	LINC00637	14	104330432	C	A	A	0.800138	0.111289	0.643333	0.995163	0.04512	0.985672	1	116	7746	-0.057002	2.1916e-06	B2_trans	INTERGENIC_VARIANT	ASN
338.2	Chronic pain	neurological	rs12259804	PLEKHS1	10	115573378	T	C	C	0.285536	0.625767	0.0837543	0.973452	0.0451814	0.985672	1	551	6964	-0.27547	4.8674e-08	A2_Trans	INTERGENIC_VARIANT	ASN
389	Hearing loss	sense organs	rs12567716	FOXD2	1	48197570	T	C	C	1.08172	0.0392176	1.00168	1.16814	0.0451905	0.985672	1	850	4142	-0.090753	1.4878e-06	B2_trans	INTERGENIC_VARIANT	ASN
521	Diseases of hard tissues of teeth	digestive	rs721917	SFTPD	10	81706324	A	G	G	1.08826	0.0422365	1.0018	1.18218	0.0452262	0.985672	1	473	5965	0.055247	2.0819e-07	B2_trans	SYNONYMOUS_VARIANT	ASN
770	Myalgia and myositis unspecified	symptoms	rs467843	TRAPPC13	5	64945715	A	G	G	0.843819	0.0848103	0.714593	0.996414	0.04525	0.985672	1	329	7364	-0.089724	1.7259e-06	A2_Trans	CODING_TRANSCRIPT_INTRON_VARIANT	ASN
386.9	Dizziness and giddiness (Light-headedness and vertigo)	sense organs	rs77534576	DLX4	17	47940666	C	T	T	1.44603	0.184334	1.00756	2.07532	0.0454088	0.985672	1	697	6760	0.20794	1.7585e-10	B2_trans	INTERGENIC_VARIANT	ASN
411.2	Myocardial infarction	circulatory system	rs60869999	MYO1C	17	1390948	A	T	T	1.24516	0.109596	1.00447	1.54352	0.0454331	0.985672	1	144	7636	0.059541	2.9039e-06	B2_trans	CODING_TRANSCRIPT_INTRON_VARIANT	ASN
740.11	Osteoarthrosis, localized, primary	musculoskeletal	rs915823	TMPRSS2	21	42851454	A	C	C	0.855208	0.0782182	0.733656	0.996899	0.0455361	0.985672	1	490	6888	-0.066039	1.6687e-06	B2_trans	CODING_TRANSCRIPT_INTRON_VARIANT	ASN
272	Disorders of lipoid metabolism	endocrine/metabolic	rs4830964	.	23	15515319	C	G	G	1.07197	0.0347729	1.00135	1.14758	0.0456341	0.985672	1	682	2469	0.046578	2.9701e-06	B2_trans	SEQUENCE_VARIANT	ASN
365.11	Primary open angle glaucoma	sense organs	rs10774671	OAS1	12	113357193	G	A	A	1.2482	0.110971	1.00421	1.55147	0.0457338	0.985672	1	98	7659	0.12569	3.6032e-11	A2_Trans	SPLICE_ACCEPTOR_VARIANT	ASN
523.1	Gingivitis	digestive	rs10129899	LINC00637	14	104330432	C	A	A	0.870707	0.069304	0.760117	0.997388	0.0457483	0.985672	1	365	7130	-0.057002	2.1916e-06	B2_trans	INTERGENIC_VARIANT	ASN
297	Suicidal ideation or attempt	mental disorders	rs13179014	SPEF2	5	35693227	A	C	C	0.774713	0.127795	0.603062	0.995221	0.0457767	0.985672	1	259	7500	-0.061249	6.1057e-07	B2_trans	CODING_TRANSCRIPT_INTRON_VARIANT	ASN
626	Disorders of menstruation and other abnormal bleeding from female genital tract	genitourinary	rs9577395	ATP11A	13	113534984	C	G	G	1.34597	0.148762	1.00556	1.80161	0.0457988	0.985672	1	136	7677	0.064829	8.6068e-07	B2_trans,A2_Trans	CODING_TRANSCRIPT_INTRON_VARIANT	ASN
939	Atopic/contact dermatitis due to other or unspecified	dermatologic	rs1878527	ANKRD30BL	2	133056313	T	C	C	0.789769	0.118172	0.626487	0.995607	0.0458015	0.985672	1	889	5826	-0.077457	2.0215e-06	B2_trans	INTERGENIC_VARIANT	ASN
578.2	Blood in stool	digestive	rs9577395	ATP11A	13	113534984	C	G	G	1.23927	0.107454	1.00392	1.52979	0.0458889	0.985672	1	419	7396	0.064829	8.6068e-07	B2_trans,A2_Trans	CODING_TRANSCRIPT_INTRON_VARIANT	ASN
735.3	Hallux valgus (Bunion)	musculoskeletal	rs1250993	LOC101929525	10	81399565	C	G	G	1.2738	0.121222	1.00442	1.61542	0.0458923	0.985672	1	169	7667	0.12403	5.3767e-08	A2_Trans	INTERGENIC_VARIANT	ASN
318	Tobacco use disorder	mental disorders	rs11085727	TYK2	19	10466123	C	T	T	1.09207	0.0441357	1.00157	1.19075	0.0459806	0.985672	1	677	5917	0.17253	2.3333e-18	A2_Trans,B2_trans	CODING_TRANSCRIPT_INTRON_VARIANT	ASN
351	Other peripheral nerve disorders	neurological	rs2277732	DPP9	19	4723670	C	A	A	1.17574	0.0811301	1.00289	1.37838	0.045983	0.985672	1	475	6738	0.11697	6.1912e-22	B2_trans,A2_Trans	FIVE_PRIME_UTR_INTRON_VARIANT	ASN
367.2	Astigmatism	sense organs	rs9461128	TMEM14B	6	10753875	T	C	C	1.22344	0.101137	1.00345	1.49166	0.0461545	0.985672	1	1195	4963	0.13046	3.4269e-06	B2_trans	CODING_TRANSCRIPT_INTRON_VARIANT	ASN
578.8	Hemorrhage of rectum and anus	digestive	rs111837807	CCHCR1	6	31121232	T	C	C	0.690869	0.185535	0.480251	0.993856	0.0462418	0.985672	1	327	7521	0.20363	2.152e-11	A2_Trans,B2_trans	CODING_TRANSCRIPT_INTRON_VARIANT	ASN
1015	NA	NA	rs7960611	CLEC1A	12	10230416	G	A	A	0.797407	0.113624	0.63821	0.996315	0.0463212	0.985672	1	406	7404	-0.1584	3.3086e-07	A2_Trans	CODING_TRANSCRIPT_INTRON_VARIANT	ASN
521	Diseases of hard tissues of teeth	digestive	rs7560588	BCL11A	2	60727416	G	A	A	0.820734	0.0991687	0.675756	0.996816	0.0463581	0.985672	1	473	5965	-0.12371	2.3396e-07	A2_Trans	CODING_TRANSCRIPT_INTRON_VARIANT	ASN
367.8	Hypermetropia	sense organs	rs60305836	CDH8	16	61709381	A	C	C	0.66812	0.202469	0.449275	0.993567	0.0463884	0.985672	1	663	6473	0.086719	1.1846e-06	B2_trans	CODING_TRANSCRIPT_INTRON_VARIANT	ASN
495	Asthma	respiratory	rs2924480	ELF5	11	34529831	T	C	C	0.868898	0.0705695	0.756659	0.997787	0.0464417	0.985672	1	273	7109	-0.11648	2.817e-07	A2_Trans	CODING_TRANSCRIPT_INTRON_VARIANT	ASN
763	Thoracic or lumbosacral neuritis or radiculitis, unspecified	symptoms	rs35508621	LZTFL1	3	45880481	T	C	C	0.697312	0.181094	0.488967	0.99443	0.0465018	0.985672	1	348	7146	0.38931	6.0917e-89	B2_trans	CODING_TRANSCRIPT_INTRON_VARIANT	ASN
078	Viral warts & HPV	infectious diseases	rs12259804	PLEKHS1	10	115573378	T	C	C	2.45108	0.45038	1.01389	5.92545	0.0465248	0.985672	1	298	7418	-0.27547	4.8674e-08	A2_Trans	INTERGENIC_VARIANT	ASN
427.21	Atrial fibrillation	circulatory system	rs12567716	FOXD2	1	48197570	T	C	C	1.17449	0.0808249	1.00242	1.37609	0.0466058	0.985672	1	112	7562	-0.090753	1.4878e-06	B2_trans	INTERGENIC_VARIANT	ASN
522	Diseases of pulp and periapical tissues	digestive	rs495828	ABO	9	136154867	G	T	T	0.818097	0.100898	0.671305	0.996988	0.0466058	0.985672	1	257	7399	-0.13432	6.5649e-10	A2_Trans	UPSTREAM_GENE_VARIANT	ASN
695	Erythematous conditions	dermatologic	rs1250993	LOC101929525	10	81399565	C	G	G	1.22515	0.102053	1.00305	1.49644	0.0466111	0.985672	1	331	7404	0.12403	5.3767e-08	A2_Trans	INTERGENIC_VARIANT	ASN
371.2	Conjunctivitis, noninfectious	sense organs	rs55654108	PDCL3P4	3	101425703	A	G	G	0.787422	0.120198	0.622149	0.996599	0.0467779	0.985672	1	333	7494	-0.05662	1.0636e-06	B2_trans	INTERGENIC_VARIANT	ASN
535	Gastritis and duodenitis	digestive	rs9501257	HLA-DPB1	6	33055355	A	G	G	1.26402	0.117868	1.00328	1.59251	0.0468354	0.985672	1	354	7460	0.17269	4.1339e-08	A2_Trans	THREE_PRIME_UTR_EXON_VARIANT	ASN
497	Bronchitis	respiratory	rs11085727	TYK2	19	10466123	C	T	T	0.818769	0.100688	0.672133	0.997395	0.0470479	0.985672	1	475	7373	0.17253	2.3333e-18	A2_Trans,B2_trans	CODING_TRANSCRIPT_INTRON_VARIANT	ASN
522	Diseases of pulp and periapical tissues	digestive	rs7560588	BCL11A	2	60727416	G	A	A	0.682241	0.192598	0.467733	0.995124	0.0471066	0.985672	1	257	7399	-0.12371	2.3396e-07	A2_Trans	CODING_TRANSCRIPT_INTRON_VARIANT	ASN
690.1	Seborrheic dermatitis	dermatologic	rs12567716	FOXD2	1	48197570	T	C	C	1.19449	0.0895253	1.00226	1.4236	0.0471267	0.985672	1	288	7483	-0.090753	1.4878e-06	B2_trans	INTERGENIC_VARIANT	ASN
483	Acute bronchitis and bronchiolitis	respiratory	rs11085727	TYK2	19	10466123	C	T	T	0.836166	0.0901707	0.700711	0.997806	0.0472193	0.985672	1	635	7157	0.17253	2.3333e-18	A2_Trans,B2_trans	CODING_TRANSCRIPT_INTRON_VARIANT	ASN
401	Hypertension	circulatory system	rs10774671	OAS1	12	113357193	G	A	A	1.10633	0.0509263	1.00123	1.22245	0.0472368	0.985672	1	431	3446	0.12569	3.6032e-11	A2_Trans	SPLICE_ACCEPTOR_VARIANT	ASN
512.9	Other dyspnea	respiratory	rs10086829	COL14A1	8	121149129	G	A	A	1.15776	0.0738342	1.00177	1.33803	0.0472624	0.985672	1	886	6565	-0.097352	3.8599e-06	A2_Trans	FIVE_PRIME_UTR_INTRON_VARIANT	ASN
455	Hemorrhoids	circulatory system	rs721917	SFTPD	10	81706324	A	G	G	0.889848	0.058828	0.792942	0.998597	0.0472756	0.985672	1	775	6603	0.055247	2.0819e-07	B2_trans	SYNONYMOUS_VARIANT	ASN
110.1	Dermatophytosis	infectious diseases	rs12809318	FBRSL1	12	133140840	T	C	C	1.15593	0.0730531	1.00172	1.33387	0.0473065	0.985672	1	693	6503	-0.062781	9.5289e-09	B2_trans	CODING_TRANSCRIPT_INTRON_VARIANT	ASN
290	Delirium dementia and amnestic and other cognitive disorders	mental disorders	rs78313563	ESS2	22	19136365	G	A	A	2.23759	0.40616	1.00938	4.96025	0.0473721	0.985672	1	137	7723	0.40873	6.5914e-07	A2_Trans	UPSTREAM_GENE_VARIANT	ASN
1010.7	NA	NA	rs3746539	PTPRT	20	40702071	G	A	A	1.11166	0.0533837	1.00122	1.23427	0.0473861	0.985672	1	741	1027	0.05405	1.7723e-06	B2_trans	THREE_PRIME_UTR_EXON_VARIANT	ASN
297.1	Suicidal ideation	mental disorders	rs76073397	MIR548H2	16	11386452	T	C	C	1.35949	0.154903	1.00351	1.84175	0.0474105	0.985672	1	212	7601	0.14454	9.6663e-07	A2_Trans,B2_trans	INTERGENIC_VARIANT	ASN
402	NA	NA	rs13179014	SPEF2	5	35693227	A	C	C	0.803464	0.11042	0.647108	0.997599	0.0475088	0.985672	1	598	7059	-0.061249	6.1057e-07	B2_trans	CODING_TRANSCRIPT_INTRON_VARIANT	ASN
428.3	Heart failure with reduced EF [Systolic or combined heart failure]	circulatory system	rs35705950	MUC5B	11	1241221	G	T	T	0.238757	0.722763	0.057908	0.984405	0.0475115	0.985672	1	78	7789	-0.11177	1.2224e-08	B2_trans,A2_Trans	UPSTREAM_GENE_VARIANT	ASN
1010.2	NA	NA	rs117169628	SLC22A31	16	89262657	G	A	A	1.37465	0.160622	1.00339	1.88327	0.0475886	0.985672	1	1002	6299	0.081201	5.77e-07	B2_trans	SYNONYMOUS_VARIANT	ASN
530.11	GERD	digestive	rs111837807	CCHCR1	6	31121232	T	C	C	1.13392	0.063476	1.00127	1.28415	0.0477017	0.985672	1	657	5677	0.20363	2.152e-11	A2_Trans,B2_trans	CODING_TRANSCRIPT_INTRON_VARIANT	ASN
379	Other disorders of eye	sense organs	rs505922	ABO	9	136149229	T	C	C	0.8844	0.062044	0.783136	0.99876	0.047707	0.985672	1	603	6743	-0.099884	2.0889e-20	B2_trans	CODING_TRANSCRIPT_INTRON_VARIANT	ASN
512.8	Cough	respiratory	rs495828	ABO	9	136154867	G	T	T	0.876938	0.0663496	0.770002	0.998724	0.0477932	0.985672	1	1119	5936	-0.13432	6.5649e-10	A2_Trans	UPSTREAM_GENE_VARIANT	ASN
300.12	Agorophobia, social phobia, and panic disorder	mental disorders	rs4830964	.	23	15515319	C	G	G	1.16182	0.0757989	1.00143	1.34791	0.0478409	0.985672	1	179	7613	0.046578	2.9701e-06	B2_trans	SEQUENCE_VARIANT	ASN
763	Thoracic or lumbosacral neuritis or radiculitis, unspecified	symptoms	rs117169628	SLC22A31	16	89262657	G	A	A	1.40676	0.17248	1.00324	1.97258	0.0478482	0.985672	1	348	7146	0.081201	5.77e-07	B2_trans	SYNONYMOUS_VARIANT	ASN
458	Hypotension	circulatory system	rs915823	TMPRSS2	21	42851454	A	C	C	0.764879	0.135571	0.586401	0.997678	0.0480294	0.985672	1	331	7514	-0.066039	1.6687e-06	B2_trans	CODING_TRANSCRIPT_INTRON_VARIANT	ASN
395	Heart valve disorders	circulatory system	rs12809318	FBRSL1	12	133140840	T	C	C	0.782594	0.123991	0.613755	0.997878	0.0480309	0.985672	1	162	7664	-0.062781	9.5289e-09	B2_trans	CODING_TRANSCRIPT_INTRON_VARIANT	ASN
338.1	Acute pain	neurological	rs35508621	LZTFL1	3	45880481	T	C	C	1.53815	0.217819	1.00367	2.35725	0.048066	0.985672	1	440	7383	0.38931	6.0917e-89	B2_trans	CODING_TRANSCRIPT_INTRON_VARIANT	ASN
593.2	Microscopic hematuria	genitourinary	rs75505823	LRP1	12	57540956	G	T	T	2.68635	0.499985	1.00826	7.15731	0.0481066	0.985672	1	198	7614	-0.20852	3.0745e-06	A2_Trans	CODING_TRANSCRIPT_INTRON_VARIANT	ASN
340	Migraine	neurological	rs1405655	NR1H2	19	50882619	T	C	C	1.17353	0.0809752	1.00131	1.37537	0.048146	0.985672	1	270	7152	0.075181	1.1208e-11	B2_trans,A2_Trans	CODING_TRANSCRIPT_INTRON_VARIANT	ASN
586	Other disorders of the kidney and ureters	genitourinary	rs766826	ELF5	11	34528766	C	T	T	1.24979	0.112873	1.00175	1.55924	0.0482187	0.985672	1	232	7603	-0.082134	1.155e-11	B2_trans	CODING_TRANSCRIPT_INTRON_VARIANT	ASN
362.6	Peripheral retinal degenerations	sense organs	rs9896243	NSF	17	44826056	C	G	G	2.00337	0.351797	1.00534	3.99219	0.0482575	0.985672	1	184	7682	-0.13155	3.2234e-08	A2_Trans	CODING_TRANSCRIPT_INTRON_VARIANT	ASN
070.2	Viral hepatitis B	infectious diseases	rs10129899	LINC00637	14	104330432	C	A	A	0.823693	0.0982165	0.679459	0.998544	0.0482909	0.985672	1	71	7724	-0.057002	2.1916e-06	B2_trans	INTERGENIC_VARIANT	ASN
362.6	Peripheral retinal degenerations	sense organs	rs495828	ABO	9	136154867	G	T	T	1.28057	0.125247	1.00183	1.63688	0.0483179	0.985672	1	184	7682	-0.13432	6.5649e-10	A2_Trans	UPSTREAM_GENE_VARIANT	ASN
365.11	Primary open angle glaucoma	sense organs	rs13179014	SPEF2	5	35693227	A	C	C	1.25664	0.115713	1.00165	1.57654	0.0483582	0.985672	1	98	7659	-0.061249	6.1057e-07	B2_trans	CODING_TRANSCRIPT_INTRON_VARIANT	ASN
426.7	Abnormal electrocardiogram [ECG] [EKG]	circulatory system	rs67959919	LZTFL1	3	45871908	G	A	A	0.56314	0.290903	0.318419	0.99594	0.0483874	0.985672	1	498	7324	0.59355	1.6043e-80	A2_Trans	CODING_TRANSCRIPT_INTRON_VARIANT	ASN
585.33	Chronic Kidney Disease, Stage III	genitourinary	rs77534576	DLX4	17	47940666	C	T	T	1.56886	0.228181	1.00313	2.45364	0.0484218	0.985672	1	142	7550	0.20794	1.7585e-10	B2_trans	INTERGENIC_VARIANT	ASN
735.3	Hallux valgus (Bunion)	musculoskeletal	rs495828	ABO	9	136154867	G	T	T	0.760615	0.138645	0.57963	0.998113	0.0484283	0.985672	1	169	7667	-0.13432	6.5649e-10	A2_Trans	UPSTREAM_GENE_VARIANT	ASN
563	NA	NA	rs11085727	TYK2	19	10466123	C	T	T	0.858587	0.0772713	0.737923	0.998982	0.0484793	0.985672	1	430	7248	0.17253	2.3333e-18	A2_Trans,B2_trans	CODING_TRANSCRIPT_INTRON_VARIANT	ASN
395	Heart valve disorders	circulatory system	rs60869999	MYO1C	17	1390948	A	T	T	1.2645	0.118937	1.00156	1.59646	0.0484841	0.985672	1	162	7664	0.059541	2.9039e-06	B2_trans	CODING_TRANSCRIPT_INTRON_VARIANT	ASN
278.11	Morbid obesity	endocrine/metabolic	rs11234800	ME3	11	86479407	G	C	C	0.425924	0.432568	0.182444	0.99434	0.0484858	0.985672	1	157	7698	-0.077173	3.0702e-06	B2_trans	INTERGENIC_VARIANT	ASN
386.9	Dizziness and giddiness (Light-headedness and vertigo)	sense organs	rs7560588	BCL11A	2	60727416	G	A	A	0.735936	0.155532	0.542564	0.998228	0.0486817	0.985672	1	697	6760	-0.12371	2.3396e-07	A2_Trans	CODING_TRANSCRIPT_INTRON_VARIANT	ASN
250.23	Type 2 diabetes with ophthalmic manifestations	endocrine/metabolic	rs8080583	KANSL1	17	44162597	C	A	A	1.67367	0.261398	1.00269	2.79365	0.0488105	0.985672	1	279	7335	-0.12662	2.0785e-08	A2_Trans	CODING_TRANSCRIPT_INTRON_VARIANT	ASN
521.1	Dental caries	digestive	rs55654108	PDCL3P4	3	101425703	A	G	G	1.10112	0.048899	1.00049	1.21188	0.0488403	0.985672	1	490	6031	-0.05662	1.0636e-06	B2_trans	INTERGENIC_VARIANT	ASN
250.23	Type 2 diabetes with ophthalmic manifestations	endocrine/metabolic	rs505922	ABO	9	136149229	T	C	C	1.15293	0.0722491	1.0007	1.32832	0.048872	0.985672	1	279	7335	-0.099884	2.0889e-20	B2_trans	CODING_TRANSCRIPT_INTRON_VARIANT	ASN
427.5	Arrhythmia (cardiac) NOS	circulatory system	rs2284028	NCF4	22	37265172	A	C	C	1.54065	0.219599	1.0018	2.36935	0.0490495	0.985672	1	380	7485	0.31271	4.1737e-06	A2_Trans	CODING_TRANSCRIPT_INTRON_VARIANT	ASN
561.1	NA	NA	rs10774671	OAS1	12	113357193	G	A	A	0.853569	0.0804492	0.729054	0.999348	0.0490602	0.985672	1	588	7027	0.12569	3.6032e-11	A2_Trans	SPLICE_ACCEPTOR_VARIANT	ASN
454	Varicose veins	circulatory system	rs7560588	BCL11A	2	60727416	G	A	A	1.46736	0.19487	1.00153	2.14986	0.0490901	0.985672	1	142	7728	-0.12371	2.3396e-07	A2_Trans	CODING_TRANSCRIPT_INTRON_VARIANT	ASN
720.1	Spinal stenosis of lumbar region	musculoskeletal	rs581342	LMNA	1	156095466	T	C	C	0.44821	0.407928	0.201489	0.997034	0.049155	0.985672	1	156	7685	0.090245	2.6355e-07	B2_trans	CODING_TRANSCRIPT_INTRON_VARIANT	ASN
523	Gingival and periodontal diseases	digestive	rs11234800	ME3	11	86479407	G	C	C	0.697886	0.182848	0.48769	0.998677	0.0491598	0.985672	1	407	6118	-0.077173	3.0702e-06	B2_trans	INTERGENIC_VARIANT	ASN
244.4	Hypothyroidism NOS	endocrine/metabolic	rs35705950	MUC5B	11	1241221	G	T	T	0.518161	0.334226	0.269135	0.997605	0.0491672	0.985672	1	112	7525	-0.11177	1.2224e-08	B2_trans,A2_Trans	UPSTREAM_GENE_VARIANT	ASN
1010.6	NA	NA	rs11234800	ME3	11	86479407	G	C	C	2.1778	0.395717	1.00273	4.7299	0.049201	0.985672	1	125	7714	-0.077173	3.0702e-06	B2_trans	INTERGENIC_VARIANT	ASN
525.1	Loss of teeth or edentulism	digestive	rs1453205	LOC101928196	2	19901073	C	T	T	0.892927	0.0576009	0.797601	0.999645	0.0492841	0.985672	1	273	6977	0.096992	3.6368e-06	A2_Trans	INTERGENIC_VARIANT	ASN
295	Schizophrenia and other psychotic disorders	mental disorders	rs9577395	ATP11A	13	113534984	C	G	G	1.20011	0.0927976	1.00053	1.43949	0.0493333	0.985672	1	109	7606	0.064829	8.6068e-07	B2_trans,A2_Trans	CODING_TRANSCRIPT_INTRON_VARIANT	ASN
295	Schizophrenia and other psychotic disorders	mental disorders	rs495828	ABO	9	136154867	G	T	T	0.805303	0.11016	0.64892	0.999373	0.0493383	0.985672	1	109	7606	-0.13432	6.5649e-10	A2_Trans	UPSTREAM_GENE_VARIANT	ASN
763	Thoracic or lumbosacral neuritis or radiculitis, unspecified	symptoms	rs1405655	NR1H2	19	50882619	T	C	C	1.17647	0.0827077	1.00042	1.38351	0.0494154	0.985672	1	348	7146	0.075181	1.1208e-11	B2_trans,A2_Trans	CODING_TRANSCRIPT_INTRON_VARIANT	ASN
411.2	Myocardial infarction	circulatory system	rs6869036	MGAT1	5	180223327	C	T	T	0.54516	0.308765	0.297648	0.998494	0.0494321	0.985672	1	144	7636	0.25536	1.7578e-06	A2_Trans	FIVE_PRIME_UTR_INTRON_VARIANT	ASN
1019	NA	NA	rs1405655	NR1H2	19	50882619	T	C	C	1.21482	0.0990838	1.0004	1.4752	0.0495352	0.985672	1	600	7103	0.075181	1.1208e-11	B2_trans,A2_Trans	CODING_TRANSCRIPT_INTRON_VARIANT	ASN
1010.7	NA	NA	rs12809318	FBRSL1	12	133140840	T	C	C	0.869679	0.0711039	0.756546	0.99973	0.0495585	0.985672	1	741	1027	-0.062781	9.5289e-09	B2_trans	CODING_TRANSCRIPT_INTRON_VARIANT	ASN
726.1	Enthesopathy	musculoskeletal	rs9896243	NSF	17	44826056	C	G	G	1.5243	0.214705	1.00072	2.32182	0.0496068	0.985672	1	619	6777	-0.13155	3.2234e-08	A2_Trans	CODING_TRANSCRIPT_INTRON_VARIANT	ASN
355.1	Chronic pain syndrome	neurological	rs60305836	CDH8	16	61709381	A	C	C	0.515719	0.337282	0.266268	0.998868	0.0496087	0.985672	1	144	7675	0.086719	1.1846e-06	B2_trans	CODING_TRANSCRIPT_INTRON_VARIANT	ASN
372	Disorders of conjunctiva	sense organs	rs72655853	SBSPON	8	73985608	A	G	G	2.66978	0.500332	1.00137	7.11802	0.0496818	0.985672	1	407	7330	0.22523	8.3915e-07	A2_Trans	CODING_TRANSCRIPT_INTRON_VARIANT	ASN
250.24	Type 2 diabetes with neurological manifestations	endocrine/metabolic	rs7605877	FOXI3	2	88559025	T	C	C	0.676538	0.199119	0.457933	0.9995	0.0497069	0.985672	1	210	7426	-0.071053	3.3369e-06	B2_trans	INTERGENIC_VARIANT	ASN
389.1	Sensorineural hearing loss	sense organs	rs72655853	SBSPON	8	73985608	A	G	G	1.73786	0.281613	1.0007	3.01803	0.0497102	0.985672	1	775	5403	0.22523	8.3915e-07	A2_Trans	CODING_TRANSCRIPT_INTRON_VARIANT	ASN
703	Diseases of nail, NOS	dermatologic	rs13179014	SPEF2	5	35693227	A	C	C	1.27244	0.122863	1.00013	1.61889	0.0498758	0.985672	1	223	7588	-0.061249	6.1057e-07	B2_trans	CODING_TRANSCRIPT_INTRON_VARIANT	ASN
272.11	Hypercholesterolemia	endocrine/metabolic	rs732990	CIB4	2	26842146	C	G	G	0.813707	0.105148	0.662164	0.999932	0.0499249	0.985672	1	385	7098	0.056389	5.6358e-07	B2_trans	CODING_TRANSCRIPT_INTRON_VARIANT	ASN
276.1	Electrolyte imbalance	endocrine/metabolic	rs11085727	TYK2	19	10466123	C	T	T	0.869981	0.0710539	0.756883	0.999979	0.0499657	0.985672	1	366	7238	0.17253	2.3333e-18	A2_Trans,B2_trans	CODING_TRANSCRIPT_INTRON_VARIANT	ASN
300.1	Anxiety disorder	mental disorders	rs67579710	THBS3	1	155173527	G	A	A	0.847309	0.0845249	0.71795	0.999976	0.0499674	0.985672	1	722	5550	-0.10348	1.0252e-09	B2_trans	CODING_TRANSCRIPT_INTRON_VARIANT	ASN
523	Gingival and periodontal diseases	digestive	rs9497053	UTRN	6	145026256	G	A	A	1.09493	0.0462848	0.999978	1.19891	0.0500557	0.985672	1	407	6118	-0.064841	1.0064e-06	B2_trans	CODING_TRANSCRIPT_INTRON_VARIANT	ASN
389	Hearing loss	sense organs	rs622568	SEC61G	7	54647894	A	C	C	1.1524	0.072393	0.99996	1.32808	0.0500645	0.985672	1	850	4142	0.11965	2.6006e-06	A2_Trans	INTERGENIC_VARIANT	ASN
523.32	Chronic periodontitis	digestive	rs34488998	NKAIN3	8	63408372	G	A	A	2.58563	0.485101	0.99919	6.69092	0.0501955	0.985672	1	306	7305	0.1355	3.4644e-06	B2_trans	CODING_TRANSCRIPT_INTRON_VARIANT	ASN
512.8	Cough	respiratory	rs11085727	TYK2	19	10466123	C	T	T	0.905233	0.0508714	0.819329	1.00014	0.0503293	0.985672	1	1119	5936	0.17253	2.3333e-18	A2_Trans,B2_trans	CODING_TRANSCRIPT_INTRON_VARIANT	ASN
475	Chronic sinusitis	respiratory	rs12259804	PLEKHS1	10	115573378	T	C	C	0.15841	0.941455	0.0250274	1.00265	0.05033	0.985672	1	434	7302	-0.27547	4.8674e-08	A2_Trans	INTERGENIC_VARIANT	ASN
272.11	Hypercholesterolemia	endocrine/metabolic	rs11702230	LOC101928126	21	35377591	C	T	T	0.813498	0.105474	0.661571	1.00031	0.050349	0.985672	1	385	7098	0.099731	3.223e-09	B2_trans	INTERGENIC_VARIANT	ASN
365.1	Open-angle glaucoma	sense organs	rs60305836	CDH8	16	61709381	A	C	C	0.728127	0.162264	0.529771	1.00075	0.050544	0.985672	1	329	6539	0.086719	1.1846e-06	B2_trans	CODING_TRANSCRIPT_INTRON_VARIANT	ASN
300.11	Generalized anxiety disorder	mental disorders	rs72711165	TMEM65	8	125336564	T	C	C	1.22206	0.102574	0.999495	1.49418	0.0505786	0.985672	1	298	7304	0.18279	6.0907e-07	B2_trans	CODING_TRANSCRIPT_INTRON_VARIANT	ASN
599	Other symptoms/disorders or the urinary system	genitourinary	rs1453205	LOC101928196	2	19901073	C	T	T	0.892895	0.0579898	0.796965	1.00037	0.0507542	0.985672	1	688	6540	0.096992	3.6368e-06	A2_Trans	INTERGENIC_VARIANT	ASN
523.31	Acute periodontitis	digestive	rs1453205	LOC101928196	2	19901073	C	T	T	0.869637	0.0715127	0.755903	1.00048	0.0507944	0.985672	1	295	7284	0.096992	3.6368e-06	A2_Trans	INTERGENIC_VARIANT	ASN
789	Nausea and vomiting	symptoms	rs1453205	LOC101928196	2	19901073	C	T	T	0.827384	0.0970319	0.68409	1.00069	0.0508402	0.985672	1	423	7386	0.096992	3.6368e-06	A2_Trans	INTERGENIC_VARIANT	ASN
740.1	Osteoarthritis; localized	musculoskeletal	rs7560588	BCL11A	2	60727416	G	A	A	0.791074	0.120045	0.625223	1.00092	0.0509025	0.985672	1	606	6436	-0.12371	2.3396e-07	A2_Trans	CODING_TRANSCRIPT_INTRON_VARIANT	ASN
626	Disorders of menstruation and other abnormal bleeding from female genital tract	genitourinary	rs7960611	CLEC1A	12	10230416	G	A	A	0.761238	0.139768	0.578829	1.00113	0.0509533	0.985672	1	136	7677	-0.1584	3.3086e-07	A2_Trans	CODING_TRANSCRIPT_INTRON_VARIANT	ASN
530	Diseases of esophagus	digestive	rs10086829	COL14A1	8	121149129	G	A	A	1.09599	0.0469828	0.999575	1.20171	0.0510669	0.985672	1	652	5548	-0.097352	3.8599e-06	A2_Trans	FIVE_PRIME_UTR_INTRON_VARIANT	ASN
840	Sprains and strains	injuries & poisonings	rs495828	ABO	9	136154867	G	T	T	0.871494	0.0705309	0.758977	1.00069	0.0511585	0.985672	1	892	6296	-0.13432	6.5649e-10	A2_Trans	UPSTREAM_GENE_VARIANT	ASN
185	Cancer of prostate	neoplasms	rs766826	ELF5	11	34528766	C	T	T	0.815121	0.104863	0.663686	1.00111	0.0512478	0.985672	1	70	7688	-0.082134	1.155e-11	B2_trans	CODING_TRANSCRIPT_INTRON_VARIANT	ASN
365.1	Open-angle glaucoma	sense organs	rs111783124	LOC101928126	21	35362848	G	A	A	1.15146	0.0723602	0.999211	1.32692	0.0512887	0.985672	1	329	6539	0.13532	2.1558e-07	A2_Trans	INTERGENIC_VARIANT	ASN
278	Overweight, obesity and other hyperalimentation	endocrine/metabolic	rs2924480	ELF5	11	34529831	T	C	C	1.09289	0.0455816	0.999489	1.19502	0.0513249	0.985672	1	665	5040	-0.11648	2.817e-07	A2_Trans	CODING_TRANSCRIPT_INTRON_VARIANT	ASN
250.42	Other abnormal glucose	endocrine/metabolic	rs111837807	CCHCR1	6	31121232	T	C	C	1.23675	0.109059	0.998738	1.53149	0.0513687	0.985672	1	499	7169	0.20363	2.152e-11	A2_Trans,B2_trans	CODING_TRANSCRIPT_INTRON_VARIANT	ASN
550	Abdominal hernia	digestive	rs8052423	SLC22A31	16	89269178	G	T	T	1.49939	0.207894	0.997595	2.25358	0.0513691	0.985672	1	252	7528	0.13037	1.0019e-06	A2_Trans	UPSTREAM_GENE_VARIANT	ASN
690	Erythematosquamous dermatosis	dermatologic	rs4830964	.	23	15515319	C	G	G	0.869245	0.0719441	0.754924	1.00088	0.0514429	0.985672	1	296	7474	0.046578	2.9701e-06	B2_trans	SEQUENCE_VARIANT	ASN
317	Alcohol-related disorders	mental disorders	rs76423999	SLC12A7	5	1098067	T	A	A	1.13294	0.0641049	0.999172	1.28461	0.0515305	0.985672	1	320	6876	0.18412	3.8813e-07	A2_Trans	CODING_TRANSCRIPT_INTRON_VARIANT	ASN
535	Gastritis and duodenitis	digestive	rs78313563	ESS2	22	19136365	G	A	A	1.90287	0.330578	0.99545	3.63745	0.0516346	0.985672	1	354	7460	0.40873	6.5914e-07	A2_Trans	UPSTREAM_GENE_VARIANT	ASN
1010.7	NA	NA	rs8080583	KANSL1	17	44162597	C	A	A	0.688776	0.191699	0.473045	1.00289	0.0517848	0.985672	1	741	1027	-0.12662	2.0785e-08	A2_Trans	CODING_TRANSCRIPT_INTRON_VARIANT	ASN
371.3	Inflammation of eyelids	sense organs	rs2924480	ELF5	11	34529831	T	C	C	0.850731	0.0831391	0.72281	1.00129	0.0518423	0.985672	1	536	7043	-0.11648	2.817e-07	A2_Trans	CODING_TRANSCRIPT_INTRON_VARIANT	ASN
772.3	Muscle weakness	symptoms	rs10774679	OAS3	12	113374748	C	T	T	0.800102	0.1147	0.639016	1.00179	0.0518547	0.985672	1	248	7582	0.075824	4.6954e-12	B2_trans	UPSTREAM_GENE_VARIANT	ASN
704	Diseases of hair and hair follicles	dermatologic	rs7960611	CLEC1A	12	10230416	G	A	A	0.799664	0.115012	0.638277	1.00186	0.0519163	0.985672	1	306	7519	-0.1584	3.3086e-07	A2_Trans	CODING_TRANSCRIPT_INTRON_VARIANT	ASN
687.1	Rash and other nonspecific skin eruption	dermatologic	rs111837807	CCHCR1	6	31121232	T	C	C	1.20024	0.093937	0.99841	1.44287	0.0520135	0.985672	1	962	6474	0.20363	2.152e-11	A2_Trans,B2_trans	CODING_TRANSCRIPT_INTRON_VARIANT	ASN
280.1	Iron deficiency anemias, unspecified or not due to blood loss	hematopoietic	rs10774671	OAS1	12	113357193	G	A	A	1.26255	0.119997	0.997948	1.59732	0.0520343	0.985672	1	180	7640	0.12569	3.6032e-11	A2_Trans	SPLICE_ACCEPTOR_VARIANT	ASN
380.4	Impacted cerumen	sense organs	rs11234800	ME3	11	86479407	G	C	C	0.500718	0.356126	0.249148	1.0063	0.052098	0.985672	1	411	7230	-0.077173	3.0702e-06	B2_trans	INTERGENIC_VARIANT	ASN
295.1	Schizophrenia	mental disorders	rs2284028	NCF4	22	37265172	A	C	C	0.546089	0.31149	0.296567	1.00555	0.0521137	0.985672	1	57	7794	0.31271	4.1737e-06	A2_Trans	CODING_TRANSCRIPT_INTRON_VARIANT	ASN
1019	NA	NA	rs2924480	ELF5	11	34529831	T	C	C	1.19996	0.0938797	0.998292	1.44238	0.0521663	0.985672	1	600	7103	-0.11648	2.817e-07	A2_Trans	CODING_TRANSCRIPT_INTRON_VARIANT	ASN
702.2	Seborrheic keratosis	dermatologic	rs505922	ABO	9	136149229	T	C	C	0.85379	0.0814091	0.727873	1.00149	0.0521769	0.985672	1	508	7180	-0.099884	2.0889e-20	B2_trans	CODING_TRANSCRIPT_INTRON_VARIANT	ASN
427.3	Other specified cardiac dysrhythmias	circulatory system	rs7960611	CLEC1A	12	10230416	G	A	A	1.24283	0.112009	0.997859	1.54794	0.0522793	0.985672	1	397	7431	-0.1584	3.3086e-07	A2_Trans	CODING_TRANSCRIPT_INTRON_VARIANT	ASN
365.11	Primary open angle glaucoma	sense organs	rs915823	TMPRSS2	21	42851454	A	C	C	0.798636	0.115869	0.636387	1.00225	0.0523127	0.985672	1	98	7659	-0.066039	1.6687e-06	B2_trans	CODING_TRANSCRIPT_INTRON_VARIANT	ASN
306	Other mental disorder	mental disorders	rs7671107	LOC101929161	4	25449225	G	A	A	0.861253	0.0770269	0.740568	1.0016	0.0524817	0.985672	1	659	6895	-0.064456	1.0803e-06	B2_trans	INTERGENIC_VARIANT	ASN
411.3	Angina pectoris	circulatory system	rs9497053	UTRN	6	145026256	G	A	A	1.19419	0.0915166	0.998098	1.4288	0.0524824	0.985672	1	241	7508	-0.064841	1.0064e-06	B2_trans	CODING_TRANSCRIPT_INTRON_VARIANT	ASN
788	Syncope and collapse	symptoms	rs12809318	FBRSL1	12	133140840	T	C	C	0.807584	0.110252	0.65064	1.00238	0.0525795	0.985672	1	231	7542	-0.062781	9.5289e-09	B2_trans	CODING_TRANSCRIPT_INTRON_VARIANT	ASN
365.1	Open-angle glaucoma	sense organs	rs75505823	LRP1	12	57540956	G	T	T	0.356095	0.532726	0.125345	1.01163	0.0525927	0.985672	1	329	6539	-0.20852	3.0745e-06	A2_Trans	CODING_TRANSCRIPT_INTRON_VARIANT	ASN
401.1	Essential hypertension	circulatory system	rs111837807	CCHCR1	6	31121232	T	C	C	1.14079	0.0679662	0.998507	1.30334	0.0526262	0.985672	1	431	3472	0.20363	2.152e-11	A2_Trans,B2_trans	CODING_TRANSCRIPT_INTRON_VARIANT	ASN
561.1	NA	NA	rs10086829	COL14A1	8	121149129	G	A	A	1.18151	0.0860818	0.998081	1.39866	0.0526659	0.985672	1	588	7027	-0.097352	3.8599e-06	A2_Trans	FIVE_PRIME_UTR_INTRON_VARIANT	ASN
522.1	Pulpitis and necrosis of tooth pulp	digestive	rs1453205	LOC101928196	2	19901073	C	T	T	0.829249	0.096654	0.686141	1.00221	0.0527258	0.985672	1	214	7587	0.096992	3.6368e-06	A2_Trans	INTERGENIC_VARIANT	ASN
681	Superficial cellulitis and abscess	dermatologic	rs1878527	ANKRD30BL	2	133056313	T	C	C	0.737259	0.157357	0.541599	1.0036	0.0527329	0.985672	1	545	6997	-0.077457	2.0215e-06	B2_trans	INTERGENIC_VARIANT	ASN
1010.3	NA	NA	rs2924480	ELF5	11	34529831	T	C	C	0.911902	0.0476128	0.830654	1.0011	0.052754	0.985672	1	1566	4186	-0.11648	2.817e-07	A2_Trans	CODING_TRANSCRIPT_INTRON_VARIANT	ASN
296.1	Bipolar	mental disorders	rs5023077	FBRSL1	12	133141973	T	C	C	1.20947	0.0981918	0.997729	1.46614	0.0527683	0.985672	1	105	7660	-0.090901	1.5172e-06	A2_Trans	CODING_TRANSCRIPT_INTRON_VARIANT	ASN
523.32	Chronic periodontitis	digestive	rs8052423	SLC22A31	16	89269178	G	T	T	0.618941	0.247711	0.380888	1.00578	0.0527806	0.985672	1	306	7305	0.13037	1.0019e-06	A2_Trans	UPSTREAM_GENE_VARIANT	ASN
374	Other disorders of eyelids	sense organs	rs3746539	PTPRT	20	40702071	G	A	A	1.15796	0.0757375	0.998216	1.34326	0.0528206	0.985672	1	287	7317	0.05405	1.7723e-06	B2_trans	THREE_PRIME_UTR_EXON_VARIANT	ASN
763	Thoracic or lumbosacral neuritis or radiculitis, unspecified	symptoms	rs35154152	THBS3	1	155172725	T	C	C	0.77024	0.134916	0.591269	1.00338	0.0529981	0.985672	1	348	7146	-0.20528	2.3574e-11	A2_Trans	SYNONYMOUS_VARIANT	ASN
523.32	Chronic periodontitis	digestive	rs9497053	UTRN	6	145026256	G	A	A	1.16026	0.0768493	0.998028	1.34887	0.0530785	0.985672	1	306	7305	-0.064841	1.0064e-06	B2_trans	CODING_TRANSCRIPT_INTRON_VARIANT	ASN
351	Other peripheral nerve disorders	neurological	rs35705950	MUC5B	11	1241221	G	T	T	0.62727	0.241121	0.391032	1.00623	0.0530868	0.985672	1	475	6738	-0.11177	1.2224e-08	B2_trans,A2_Trans	UPSTREAM_GENE_VARIANT	ASN
110	Dermatophytosis / Dermatomycosis	infectious diseases	rs9501257	HLA-DPB1	6	33055355	A	G	G	1.12968	0.0630507	0.998358	1.27827	0.0531248	0.985672	1	747	6373	0.17269	4.1339e-08	A2_Trans	THREE_PRIME_UTR_EXON_VARIANT	ASN
389	Hearing loss	sense organs	rs7671107	LOC101929161	4	25449225	G	A	A	0.920586	0.0427889	0.84653	1.00112	0.0531391	0.985672	1	850	4142	-0.064456	1.0803e-06	B2_trans	INTERGENIC_VARIANT	ASN
740.9	Osteoarthrosis NOS	musculoskeletal	rs35705950	MUC5B	11	1241221	G	T	T	0.679616	0.199756	0.459442	1.0053	0.0531747	0.985672	1	587	6311	-0.11177	1.2224e-08	B2_trans,A2_Trans	UPSTREAM_GENE_VARIANT	ASN
530	Diseases of esophagus	digestive	rs147812915	KAT7	17	47858295	C	T	T	0.776248	0.131005	0.600467	1.00349	0.0531887	0.985672	1	652	5548	0.23438	1.0943e-07	A2_Trans	INTERGENIC_VARIANT	ASN
250.7	Diabetic retinopathy	endocrine/metabolic	rs9501257	HLA-DPB1	6	33055355	A	G	G	1.18205	0.0865262	0.997661	1.40051	0.0532485	0.985672	1	283	7307	0.17269	4.1339e-08	A2_Trans	THREE_PRIME_UTR_EXON_VARIANT	ASN
526	Diseases of the jaws	digestive	rs35154152	THBS3	1	155172725	T	C	C	0.627146	0.241451	0.390702	1.00668	0.0533123	0.985672	1	305	7565	-0.20528	2.3574e-11	A2_Trans	SYNONYMOUS_VARIANT	ASN
401.2	Hypertensive heart and/or renal disease	circulatory system	rs7089827	TFAM	10	60157611	C	T	T	0.858695	0.078842	0.735747	1.00219	0.053331	0.985672	1	345	7160	-0.14471	2.0338e-06	A2_Trans	THREE_PRIME_UTR_EXON_VARIANT	ASN
599.5	Frequency of urination and polyuria	genitourinary	rs2924480	ELF5	11	34529831	T	C	C	0.834517	0.093657	0.694567	1.00267	0.0534163	0.985672	1	398	7286	-0.11648	2.817e-07	A2_Trans	CODING_TRANSCRIPT_INTRON_VARIANT	ASN
426.7	Abnormal electrocardiogram [ECG] [EKG]	circulatory system	rs35508621	LZTFL1	3	45880481	T	C	C	0.563249	0.297219	0.314562	1.00854	0.0534403	0.985672	1	498	7324	0.38931	6.0917e-89	B2_trans	CODING_TRANSCRIPT_INTRON_VARIANT	ASN
401.1	Essential hypertension	circulatory system	rs9896243	NSF	17	44826056	C	G	G	0.725779	0.166018	0.52419	1.00489	0.0535362	0.985672	1	431	3472	-0.13155	3.2234e-08	A2_Trans	CODING_TRANSCRIPT_INTRON_VARIANT	ASN
599.5	Frequency of urination and polyuria	genitourinary	rs732990	CIB4	2	26842146	C	G	G	0.774664	0.132257	0.597773	1.0039	0.0535426	0.985672	1	398	7286	0.056389	5.6358e-07	B2_trans	CODING_TRANSCRIPT_INTRON_VARIANT	ASN
689	Disorder of skin and subcutaneous tissue NOS	dermatologic	rs13050728	IFNAR2	21	34615210	T	C	C	1.21606	0.101358	0.996965	1.48331	0.0536105	0.985672	1	575	7274	-0.10657	4.0686e-21	B2_trans,A2_Trans	CODING_TRANSCRIPT_INTRON_VARIANT	ASN
1010.5	NA	NA	rs72711165	TMEM65	8	125336564	T	C	C	1.12331	0.0602492	0.998191	1.2641	0.0536183	0.985672	1	1641	2601	0.18279	6.0907e-07	B2_trans	CODING_TRANSCRIPT_INTRON_VARIANT	ASN
755	Congenital anomalies of limbs	congenital anomalies	rs76073397	MIR548H2	16	11386452	T	C	C	0.67518	0.203532	0.453078	1.00616	0.0536326	0.985672	1	274	7577	0.14454	9.6663e-07	A2_Trans,B2_trans	INTERGENIC_VARIANT	ASN
769	Nonallopathic lesions NEC	symptoms	rs9501257	HLA-DPB1	6	33055355	A	G	G	1.21229	0.0997811	0.996946	1.47414	0.0536927	0.985672	1	47	7721	0.17269	4.1339e-08	A2_Trans	THREE_PRIME_UTR_EXON_VARIANT	ASN
351	Other peripheral nerve disorders	neurological	rs11234800	ME3	11	86479407	G	C	C	0.621887	0.246204	0.383832	1.00758	0.0536961	0.985672	1	475	6738	-0.077173	3.0702e-06	B2_trans	INTERGENIC_VARIANT	ASN
295	Schizophrenia and other psychotic disorders	mental disorders	rs4830964	.	23	15515319	C	G	G	1.13469	0.0655077	0.997968	1.29014	0.0537423	0.985672	1	109	7606	0.046578	2.9701e-06	B2_trans	SEQUENCE_VARIANT	ASN
411.4	Coronary atherosclerosis	circulatory system	rs7605877	FOXI3	2	88559025	T	C	C	0.763357	0.139992	0.580185	1.00436	0.0537454	0.985672	1	265	6901	-0.071053	3.3369e-06	B2_trans	INTERGENIC_VARIANT	ASN
790.6	Other abnormal blood chemistry	symptoms	rs9461128	TMEM14B	6	10753875	T	C	C	0.658197	0.21685	0.430301	1.00679	0.053761	0.985672	1	590	7101	0.13046	3.4269e-06	B2_trans	CODING_TRANSCRIPT_INTRON_VARIANT	ASN
278.11	Morbid obesity	endocrine/metabolic	rs12259804	PLEKHS1	10	115573378	T	C	C	2.3307	0.43877	0.986289	5.50766	0.053793	0.985672	1	157	7698	-0.27547	4.8674e-08	A2_Trans	INTERGENIC_VARIANT	ASN
726	Peripheral enthesopathies and allied syndromes	musculoskeletal	rs75505823	LRP1	12	57540956	G	T	T	0.465701	0.396376	0.214147	1.01275	0.053856	0.985672	1	903	5673	-0.20852	3.0745e-06	A2_Trans	CODING_TRANSCRIPT_INTRON_VARIANT	ASN
366.2	Senile cataract	sense organs	rs9268576	HLA-DRA	6	32395641	T	C	C	1.14698	0.0711284	0.997725	1.31856	0.0538619	0.985672	1	574	5150	0.095134	9.9752e-07	B2_trans	INTERGENIC_VARIANT	ASN
272.12	Hyperglyceridemia	endocrine/metabolic	rs72711165	TMEM65	8	125336564	T	C	C	0.744523	0.153019	0.551605	1.00491	0.0538635	0.985672	1	214	7551	0.18279	6.0907e-07	B2_trans	CODING_TRANSCRIPT_INTRON_VARIANT	ASN
300.1	Anxiety disorder	mental disorders	rs732990	CIB4	2	26842146	C	G	G	1.12995	0.0633965	0.997917	1.27944	0.0539707	0.985672	1	722	5550	0.056389	5.6358e-07	B2_trans	CODING_TRANSCRIPT_INTRON_VARIANT	ASN
740.9	Osteoarthrosis NOS	musculoskeletal	rs76423999	SLC12A7	5	1098067	T	A	A	0.890696	0.0600762	0.791758	1.002	0.0540092	0.985672	1	587	6311	0.18412	3.8813e-07	A2_Trans	CODING_TRANSCRIPT_INTRON_VARIANT	ASN
743	Osteoporosis, osteopenia and pathological fracture	musculoskeletal	rs2284028	NCF4	22	37265172	A	C	C	1.44338	0.190493	0.993648	2.09666	0.0540406	0.985672	1	196	7548	0.31271	4.1737e-06	A2_Trans	CODING_TRANSCRIPT_INTRON_VARIANT	ASN
371.3	Inflammation of eyelids	sense organs	rs10774671	OAS1	12	113357193	G	A	A	0.857099	0.0800598	0.732628	1.00272	0.054093	0.985672	1	536	7043	0.12569	3.6032e-11	A2_Trans	SPLICE_ACCEPTOR_VARIANT	ASN
689	Disorder of skin and subcutaneous tissue NOS	dermatologic	rs7605877	FOXI3	2	88559025	T	C	C	1.48921	0.206802	0.992948	2.2335	0.0541362	0.985672	1	575	7274	-0.071053	3.3369e-06	B2_trans	INTERGENIC_VARIANT	ASN
428.3	Heart failure with reduced EF [Systolic or combined heart failure]	circulatory system	rs55654108	PDCL3P4	3	101425703	A	G	G	1.25099	0.116296	0.996005	1.57125	0.054161	0.985672	1	78	7789	-0.05662	1.0636e-06	B2_trans	INTERGENIC_VARIANT	ASN
1009	NA	NA	rs111837807	CCHCR1	6	31121232	T	C	C	0.797316	0.117636	0.633139	1.00407	0.054171	0.985672	1	745	6821	0.20363	2.152e-11	A2_Trans,B2_trans	CODING_TRANSCRIPT_INTRON_VARIANT	ASN
790.6	Other abnormal blood chemistry	symptoms	rs9268576	HLA-DRA	6	32395641	T	C	C	1.23101	0.107961	0.996242	1.5211	0.054218	0.985672	1	590	7101	0.095134	9.9752e-07	B2_trans	INTERGENIC_VARIANT	ASN
512.7	Shortness of breath	respiratory	rs7579014	BCL11A	2	60707894	G	A	A	0.796799	0.118055	0.632208	1.00424	0.0543374	0.985672	1	630	6801	-0.05629	1.2614e-06	B2_trans	CODING_TRANSCRIPT_INTRON_VARIANT	ASN
370	Keratitis	sense organs	rs10774679	OAS3	12	113374748	C	T	T	0.792334	0.120981	0.62507	1.00436	0.05435	0.985672	1	402	7457	0.075824	4.6954e-12	B2_trans	UPSTREAM_GENE_VARIANT	ASN
276.1	Electrolyte imbalance	endocrine/metabolic	rs111837807	CCHCR1	6	31121232	T	C	C	1.21857	0.102745	0.99631	1.49042	0.0543572	0.985672	1	366	7238	0.20363	2.152e-11	A2_Trans,B2_trans	CODING_TRANSCRIPT_INTRON_VARIANT	ASN
250.23	Type 2 diabetes with ophthalmic manifestations	endocrine/metabolic	rs9501257	HLA-DPB1	6	33055355	A	G	G	1.18337	0.0875237	0.996828	1.40482	0.0543964	0.985672	1	279	7335	0.17269	4.1339e-08	A2_Trans	THREE_PRIME_UTR_EXON_VARIANT	ASN
578.2	Blood in stool	digestive	rs12567716	FOXD2	1	48197570	T	C	C	1.2045	0.0967257	0.99649	1.45593	0.0544031	0.985672	1	419	7396	-0.090753	1.4878e-06	B2_trans	INTERGENIC_VARIANT	ASN
292	Neurological disorders	mental disorders	rs12567716	FOXD2	1	48197570	T	C	C	1.1266	0.0619701	0.997749	1.27209	0.0544058	0.985672	1	430	6951	-0.090753	1.4878e-06	B2_trans	INTERGENIC_VARIANT	ASN
1009	NA	NA	rs8052423	SLC22A31	16	89269178	G	T	T	1.38273	0.168481	0.993859	1.92375	0.0544294	0.985672	1	745	6821	0.13037	1.0019e-06	A2_Trans	UPSTREAM_GENE_VARIANT	ASN
306	Other mental disorder	mental disorders	rs7089827	TFAM	10	60157611	C	T	T	1.16048	0.0773902	0.997157	1.35056	0.0544578	0.985672	1	659	6895	-0.14471	2.0338e-06	A2_Trans	THREE_PRIME_UTR_EXON_VARIANT	ASN
735.1	Flat foot	musculoskeletal	rs7579014	BCL11A	2	60707894	G	A	A	0.719715	0.171066	0.514693	1.0064	0.0545243	0.985672	1	280	7428	-0.05629	1.2614e-06	B2_trans	CODING_TRANSCRIPT_INTRON_VARIANT	ASN
272.13	Mixed hyperlipidemia	endocrine/metabolic	rs35154152	THBS3	1	155172725	T	C	C	1.18838	0.0897697	0.996654	1.417	0.0545273	0.985672	1	526	6428	-0.20528	2.3574e-11	A2_Trans	SYNONYMOUS_VARIANT	ASN
523.1	Gingivitis	digestive	rs9461128	TMEM14B	6	10753875	T	C	C	1.33155	0.148938	0.994446	1.78293	0.054534	0.985672	1	365	7130	0.13046	3.4269e-06	B2_trans	CODING_TRANSCRIPT_INTRON_VARIANT	ASN
272.13	Mixed hyperlipidemia	endocrine/metabolic	rs67579710	THBS3	1	155173527	G	A	A	1.19266	0.0916428	0.996576	1.42733	0.0545385	0.985672	1	526	6428	-0.10348	1.0252e-09	B2_trans	CODING_TRANSCRIPT_INTRON_VARIANT	ASN
278.11	Morbid obesity	endocrine/metabolic	rs10774679	OAS3	12	113374748	C	T	T	0.795697	0.118891	0.630301	1.0045	0.0545765	0.985672	1	157	7698	0.075824	4.6954e-12	B2_trans	UPSTREAM_GENE_VARIANT	ASN
078	Viral warts & HPV	infectious diseases	rs11085727	TYK2	19	10466123	C	T	T	0.855284	0.0813417	0.729243	1.00311	0.054632	0.985672	1	298	7418	0.17253	2.3333e-18	A2_Trans,B2_trans	CODING_TRANSCRIPT_INTRON_VARIANT	ASN
564	Functional digestive disorders	digestive	rs495828	ABO	9	136154867	G	T	T	0.788563	0.123625	0.61888	1.00477	0.0546716	0.985672	1	331	7460	-0.13432	6.5649e-10	A2_Trans	UPSTREAM_GENE_VARIANT	ASN
561	Symptoms involving digestive system	digestive	rs76073397	MIR548H2	16	11386452	T	C	C	0.789515	0.123043	0.620334	1.00484	0.0547626	0.985672	1	709	6753	0.14454	9.6663e-07	A2_Trans,B2_trans	INTERGENIC_VARIANT	ASN
427.5	Arrhythmia (cardiac) NOS	circulatory system	rs7089827	TFAM	10	60157611	C	T	T	1.25442	0.118111	0.995189	1.58117	0.0549679	0.985672	1	380	7485	-0.14471	2.0338e-06	A2_Trans	THREE_PRIME_UTR_EXON_VARIANT	ASN
318	Tobacco use disorder	mental disorders	rs77534576	DLX4	17	47940666	C	T	T	1.30157	0.137345	0.994394	1.70363	0.0549803	0.985672	1	677	5917	0.20794	1.7585e-10	B2_trans	INTERGENIC_VARIANT	ASN
526	Diseases of the jaws	digestive	rs67579710	THBS3	1	155173527	G	A	A	0.622856	0.246725	0.384039	1.01018	0.054997	0.985672	1	305	7565	-0.10348	1.0252e-09	B2_trans	CODING_TRANSCRIPT_INTRON_VARIANT	ASN
427.9	Palpitations	circulatory system	rs766826	ELF5	11	34528766	C	T	T	0.805783	0.112565	0.646253	1.00469	0.0550655	0.985672	1	280	7541	-0.082134	1.155e-11	B2_trans	CODING_TRANSCRIPT_INTRON_VARIANT	ASN
735.1	Flat foot	musculoskeletal	rs581342	LMNA	1	156095466	T	C	C	1.45285	0.194811	0.991741	2.12836	0.0551881	0.985672	1	280	7428	0.090245	2.6355e-07	B2_trans	CODING_TRANSCRIPT_INTRON_VARIANT	ASN
365.1	Open-angle glaucoma	sense organs	rs11702230	LOC101928126	21	35377591	C	T	T	1.15471	0.0750556	0.996746	1.3377	0.055296	0.985672	1	329	6539	0.099731	3.223e-09	B2_trans	INTERGENIC_VARIANT	ASN
764	Sciatica	symptoms	rs13179014	SPEF2	5	35693227	A	C	C	1.2415	0.112895	0.995061	1.54897	0.0553512	0.985672	1	337	7426	-0.061249	6.1057e-07	B2_trans	CODING_TRANSCRIPT_INTRON_VARIANT	ASN
689	Disorder of skin and subcutaneous tissue NOS	dermatologic	rs12567716	FOXD2	1	48197570	T	C	C	0.814954	0.106836	0.660988	1.00478	0.0554542	0.985672	1	575	7274	-0.090753	1.4878e-06	B2_trans	INTERGENIC_VARIANT	ASN
1002	NA	NA	rs915823	TMPRSS2	21	42851454	A	C	C	0.766265	0.139002	0.583526	1.00623	0.0554565	0.985672	1	212	7649	-0.066039	1.6687e-06	B2_trans	CODING_TRANSCRIPT_INTRON_VARIANT	ASN
1019	NA	NA	rs766826	ELF5	11	34528766	C	T	T	1.19115	0.0913385	0.995907	1.42467	0.0554854	0.985672	1	600	7103	-0.082134	1.155e-11	B2_trans	CODING_TRANSCRIPT_INTRON_VARIANT	ASN
532	Dysphagia	digestive	rs1453205	LOC101928196	2	19901073	C	T	T	0.857245	0.0804347	0.732216	1.00362	0.0554948	0.985672	1	226	7438	0.096992	3.6368e-06	A2_Trans	INTERGENIC_VARIANT	ASN
401.22	Hypertensive chronic kidney disease	circulatory system	rs9461128	TMEM14B	6	10753875	T	C	C	0.619396	0.250149	0.379351	1.01134	0.055505	0.985672	1	187	7569	0.13046	3.4269e-06	B2_trans	CODING_TRANSCRIPT_INTRON_VARIANT	ASN
338.1	Acute pain	neurological	rs67959919	LZTFL1	3	45871908	G	A	A	1.50492	0.213597	0.990147	2.28732	0.0556705	0.985672	1	440	7383	0.59355	1.6043e-80	A2_Trans	CODING_TRANSCRIPT_INTRON_VARIANT	ASN
755.1	Congenital deformities of feet	congenital anomalies	rs12259804	PLEKHS1	10	115573378	T	C	C	2.77744	0.533942	0.975331	7.90927	0.0557247	0.985672	1	264	7598	-0.27547	4.8674e-08	A2_Trans	INTERGENIC_VARIANT	ASN
1010.2	NA	NA	rs60869999	MYO1C	17	1390948	A	T	T	0.861198	0.0781387	0.73891	1.00373	0.0558282	0.985672	1	1002	6299	0.059541	2.9039e-06	B2_trans	CODING_TRANSCRIPT_INTRON_VARIANT	ASN
300.1	Anxiety disorder	mental disorders	rs35154152	THBS3	1	155172725	T	C	C	0.853608	0.0827716	0.725777	1.00395	0.0558383	0.985672	1	722	5550	-0.20528	2.3574e-11	A2_Trans	SYNONYMOUS_VARIANT	ASN
763	Thoracic or lumbosacral neuritis or radiculitis, unspecified	symptoms	rs9501257	HLA-DPB1	6	33055355	A	G	G	1.15593	0.0757833	0.996379	1.34103	0.0558631	0.985672	1	348	7146	0.17269	4.1339e-08	A2_Trans	THREE_PRIME_UTR_EXON_VARIANT	ASN
379	Other disorders of eye	sense organs	rs67579710	THBS3	1	155173527	G	A	A	1.24488	0.114581	0.994482	1.55833	0.055918	0.985672	1	603	6743	-0.10348	1.0252e-09	B2_trans	CODING_TRANSCRIPT_INTRON_VARIANT	ASN
689	Disorder of skin and subcutaneous tissue NOS	dermatologic	rs7579014	BCL11A	2	60707894	G	A	A	1.40902	0.179378	0.991359	2.00265	0.0559295	0.985672	1	575	7274	-0.05629	1.2614e-06	B2_trans	CODING_TRANSCRIPT_INTRON_VARIANT	ASN
327.3	Sleep apnea	neurological	rs7560588	BCL11A	2	60727416	G	A	A	0.848102	0.0861939	0.716275	1.00419	0.0559479	0.985672	1	371	5024	-0.12371	2.3396e-07	A2_Trans	CODING_TRANSCRIPT_INTRON_VARIANT	ASN
338	Pain	neurological	rs7605877	FOXI3	2	88559025	T	C	C	0.760372	0.143355	0.57412	1.00705	0.0560083	0.985672	1	787	6498	-0.071053	3.3369e-06	B2_trans	INTERGENIC_VARIANT	ASN
427.9	Palpitations	circulatory system	rs12259804	PLEKHS1	10	115573378	T	C	C	2.6488	0.509819	0.975194	7.19461	0.056044	0.985672	1	280	7541	-0.27547	4.8674e-08	A2_Trans	INTERGENIC_VARIANT	ASN
371.3	Inflammation of eyelids	sense organs	rs75505823	LRP1	12	57540956	G	T	T	0.105534	1.17706	0.010507	1.06	0.0560743	0.985672	1	536	7043	-0.20852	3.0745e-06	A2_Trans	CODING_TRANSCRIPT_INTRON_VARIANT	ASN
433.31	Transient cerebral ischemia	circulatory system	rs35154152	THBS3	1	155172725	T	C	C	1.42977	0.187192	0.99067	2.0635	0.0561477	0.985672	1	149	7714	-0.20528	2.3574e-11	A2_Trans	SYNONYMOUS_VARIANT	ASN
727.1	Synovitis and tenosynovitis	musculoskeletal	rs12567716	FOXD2	1	48197570	T	C	C	1.16303	0.0790864	0.996033	1.35803	0.0561717	0.985672	1	311	7365	-0.090753	1.4878e-06	B2_trans	INTERGENIC_VARIANT	ASN
250.42	Other abnormal glucose	endocrine/metabolic	rs9367106	LOC100505711	6	41483390	G	C	C	1.18507	0.0889379	0.995496	1.41074	0.0562352	0.985672	1	499	7169	0.20225	3.4038e-11	B2_trans	INTERGENIC_VARIANT	ASN
1010.3	NA	NA	rs76423999	SLC12A7	5	1098067	T	A	A	0.912615	0.0478949	0.830844	1.00243	0.056236	0.985672	1	1566	4186	0.18412	3.8813e-07	A2_Trans	CODING_TRANSCRIPT_INTRON_VARIANT	ASN
585.3	Chronic renal failure [CKD]	genitourinary	rs10774671	OAS1	12	113357193	G	A	A	1.1643	0.0796783	0.99596	1.36109	0.0562419	0.985672	1	209	7210	0.12569	3.6032e-11	A2_Trans	SPLICE_ACCEPTOR_VARIANT	ASN
522	Diseases of pulp and periapical tissues	digestive	rs7605877	FOXI3	2	88559025	T	C	C	1.35579	0.159446	0.991907	1.85316	0.0562618	0.985672	1	257	7399	-0.071053	3.3369e-06	B2_trans	INTERGENIC_VARIANT	ASN
300.12	Agorophobia, social phobia, and panic disorder	mental disorders	rs12660421	FOXP4-AS1	6	41488378	G	A	A	1.22267	0.105323	0.994619	1.503	0.0562962	0.985672	1	179	7613	0.35506	1.1424e-09	A2_Trans	DOWNSTREAM_GENE_VARIANT	ASN
433.31	Transient cerebral ischemia	circulatory system	rs67579710	THBS3	1	155173527	G	A	A	1.4402	0.191115	0.990254	2.0946	0.0562982	0.985672	1	149	7714	-0.10348	1.0252e-09	B2_trans	CODING_TRANSCRIPT_INTRON_VARIANT	ASN
740	Osteoarthrosis	musculoskeletal	rs7579014	BCL11A	2	60707894	G	A	A	0.851425	0.0842829	0.72178	1.00436	0.0563428	0.985672	1	752	5533	-0.05629	1.2614e-06	B2_trans	CODING_TRANSCRIPT_INTRON_VARIANT	ASN
571.5	Other chronic nonalcoholic liver disease	digestive	rs1878527	ANKRD30BL	2	133056313	T	C	C	0.74107	0.157069	0.544706	1.00822	0.0564137	0.985672	1	285	7239	-0.077457	2.0215e-06	B2_trans	INTERGENIC_VARIANT	ASN
1010.1	NA	NA	rs1878527	ANKRD30BL	2	133056313	T	C	C	0.722218	0.170609	0.516946	1.009	0.0564628	0.985672	1	629	6938	-0.077457	2.0215e-06	B2_trans	INTERGENIC_VARIANT	ASN
350	Abnormal movement	neurological	rs7605877	FOXI3	2	88559025	T	C	C	0.743894	0.155118	0.548876	1.0082	0.0564805	0.985672	1	587	6771	-0.071053	3.3369e-06	B2_trans	INTERGENIC_VARIANT	ASN
703	Diseases of nail, NOS	dermatologic	rs8080583	KANSL1	17	44162597	C	A	A	1.7429	0.29139	0.984557	3.08535	0.0565786	0.985672	1	223	7588	-0.12662	2.0785e-08	A2_Trans	CODING_TRANSCRIPT_INTRON_VARIANT	ASN
574	Cholelithiasis and cholecystitis	digestive	rs67579710	THBS3	1	155173527	G	A	A	1.38778	0.171909	0.990813	1.9438	0.0566143	0.985672	1	136	7711	-0.10348	1.0252e-09	B2_trans	CODING_TRANSCRIPT_INTRON_VARIANT	ASN
694	Dyschromia and Vitiligo	dermatologic	rs8052423	SLC22A31	16	89269178	G	T	T	0.49389	0.370106	0.239109	1.02015	0.056643	0.985672	1	397	7456	0.13037	1.0019e-06	A2_Trans	UPSTREAM_GENE_VARIANT	ASN
521.1	Dental caries	digestive	rs721917	SFTPD	10	81706324	A	G	G	1.0854	0.0429989	0.997679	1.18084	0.0566611	0.985672	1	490	6031	0.055247	2.0819e-07	B2_trans	SYNONYMOUS_VARIANT	ASN
690.1	Seborrheic dermatitis	dermatologic	rs4830964	.	23	15515319	C	G	G	0.871776	0.0720143	0.757018	1.00393	0.0567153	0.985672	1	288	7483	0.046578	2.9701e-06	B2_trans	SEQUENCE_VARIANT	ASN
306	Other mental disorder	mental disorders	rs111783124	LOC101928126	21	35362848	G	A	A	1.19988	0.0956301	0.994802	1.44723	0.0567199	0.985672	1	659	6895	0.13532	2.1558e-07	A2_Trans	INTERGENIC_VARIANT	ASN
722.6	Degeneration of intervertebral disc	musculoskeletal	rs11702230	LOC101928126	21	35377591	C	T	T	0.825951	0.100381	0.678437	1.00554	0.0567891	0.985672	1	479	6951	0.099731	3.223e-09	B2_trans	INTERGENIC_VARIANT	ASN
550	Abdominal hernia	digestive	rs2284028	NCF4	22	37265172	A	C	C	0.612869	0.257062	0.370302	1.01433	0.0568305	0.985672	1	252	7528	0.31271	4.1737e-06	A2_Trans	CODING_TRANSCRIPT_INTRON_VARIANT	ASN
574	Cholelithiasis and cholecystitis	digestive	rs35154152	THBS3	1	155172725	T	C	C	1.37735	0.168173	0.990591	1.91511	0.0569427	0.985672	1	136	7711	-0.20528	2.3574e-11	A2_Trans	SYNONYMOUS_VARIANT	ASN
367.2	Astigmatism	sense organs	rs10774671	OAS1	12	113357193	G	A	A	0.910308	0.0493744	0.826344	1.0028	0.0570067	0.985672	1	1195	4963	0.12569	3.6032e-11	A2_Trans	SPLICE_ACCEPTOR_VARIANT	ASN
428.1	Congestive heart failure (CHF) NOS	circulatory system	rs11085727	TYK2	19	10466123	C	T	T	0.828824	0.0986456	0.683117	1.00561	0.057007	0.985672	1	162	7675	0.17253	2.3333e-18	A2_Trans,B2_trans	CODING_TRANSCRIPT_INTRON_VARIANT	ASN
350.2	Abnormality of gait	neurological	rs11702230	LOC101928126	21	35377591	C	T	T	1.2108	0.100533	0.994256	1.4745	0.0570839	0.985672	1	463	7025	0.099731	3.223e-09	B2_trans	INTERGENIC_VARIANT	ASN
760	Back pain	symptoms	rs10774671	OAS1	12	113357193	G	A	A	0.92279	0.0422323	0.849483	1.00242	0.057087	0.985672	1	803	3511	0.12569	3.6032e-11	A2_Trans	SPLICE_ACCEPTOR_VARIANT	ASN
250.2	Type 2 diabetes	endocrine/metabolic	rs8080583	KANSL1	17	44162597	C	A	A	0.736202	0.161044	0.536928	1.00943	0.057216	0.985672	1	256	5407	-0.12662	2.0785e-08	A2_Trans	CODING_TRANSCRIPT_INTRON_VARIANT	ASN
350.2	Abnormality of gait	neurological	rs9497053	UTRN	6	145026256	G	A	A	1.14472	0.0710777	0.995862	1.31584	0.0572196	0.985672	1	463	7025	-0.064841	1.0064e-06	B2_trans	CODING_TRANSCRIPT_INTRON_VARIANT	ASN
578	Gastrointestinal hemorrhage	digestive	rs11085727	TYK2	19	10466123	C	T	T	0.891578	0.0603631	0.792097	1.00355	0.0572756	0.985672	1	540	6869	0.17253	2.3333e-18	A2_Trans,B2_trans	CODING_TRANSCRIPT_INTRON_VARIANT	ASN
523.1	Gingivitis	digestive	rs2924480	ELF5	11	34529831	T	C	C	1.15693	0.0766814	0.995486	1.34455	0.0573071	0.985672	1	365	7130	-0.11648	2.817e-07	A2_Trans	CODING_TRANSCRIPT_INTRON_VARIANT	ASN
727.1	Synovitis and tenosynovitis	musculoskeletal	rs3746539	PTPRT	20	40702071	G	A	A	1.16584	0.0807347	0.99522	1.36572	0.0573531	0.985672	1	311	7365	0.05405	1.7723e-06	B2_trans	THREE_PRIME_UTR_EXON_VARIANT	ASN
694	Dyschromia and Vitiligo	dermatologic	rs12567716	FOXD2	1	48197570	T	C	C	1.21957	0.104454	0.993793	1.49664	0.0573859	0.985672	1	397	7456	-0.090753	1.4878e-06	B2_trans	INTERGENIC_VARIANT	ASN
433.3	Cerebral ischemia	circulatory system	rs72711165	TMEM65	8	125336564	T	C	C	0.714024	0.177328	0.504396	1.01077	0.057495	0.985672	1	160	7685	0.18279	6.0907e-07	B2_trans	CODING_TRANSCRIPT_INTRON_VARIANT	ASN
704	Diseases of hair and hair follicles	dermatologic	rs60305836	CDH8	16	61709381	A	C	C	0.471029	0.396338	0.216613	1.02426	0.0575017	0.985672	1	306	7519	0.086719	1.1846e-06	B2_trans	CODING_TRANSCRIPT_INTRON_VARIANT	ASN
272.1	Hyperlipidemia	endocrine/metabolic	rs4830964	.	23	15515319	C	G	G	1.06826	0.034773	0.997881	1.14361	0.0575714	0.985672	1	686	2472	0.046578	2.9701e-06	B2_trans	SEQUENCE_VARIANT	ASN
721.1	Spondylosis without myelopathy	musculoskeletal	rs11702230	LOC101928126	21	35377591	C	T	T	0.831003	0.097516	0.686431	1.00602	0.0576462	0.985672	1	476	6911	0.099731	3.223e-09	B2_trans	INTERGENIC_VARIANT	ASN
292	Neurological disorders	mental disorders	rs10774679	OAS3	12	113374748	C	T	T	1.15015	0.0737157	0.995419	1.32892	0.0577383	0.985672	1	430	6951	0.075824	4.6954e-12	B2_trans	UPSTREAM_GENE_VARIANT	ASN
703	Diseases of nail, NOS	dermatologic	rs9896243	NSF	17	44826056	C	G	G	1.76585	0.299915	0.98099	3.17864	0.0579641	0.985672	1	223	7588	-0.13155	3.2234e-08	A2_Trans	CODING_TRANSCRIPT_INTRON_VARIANT	ASN
389	Hearing loss	sense organs	rs67579710	THBS3	1	155173527	G	A	A	0.866809	0.0754048	0.74772	1.00487	0.0580151	0.985672	1	850	4142	-0.10348	1.0252e-09	B2_trans	CODING_TRANSCRIPT_INTRON_VARIANT	ASN
578	Gastrointestinal hemorrhage	digestive	rs7671107	LOC101929161	4	25449225	G	A	A	1.1373	0.0679361	0.995512	1.29928	0.0582573	0.985672	1	540	6869	-0.064456	1.0803e-06	B2_trans	INTERGENIC_VARIANT	ASN
525	Other diseases of the teeth and supporting structures	digestive	rs35154152	THBS3	1	155172725	T	C	C	0.84877	0.0865837	0.716292	1.00575	0.0582602	0.985672	1	535	6101	-0.20528	2.3574e-11	A2_Trans	SYNONYMOUS_VARIANT	ASN
300.12	Agorophobia, social phobia, and panic disorder	mental disorders	rs505922	ABO	9	136149229	T	C	C	1.18914	0.0914776	0.993959	1.42266	0.058262	0.985672	1	179	7613	-0.099884	2.0889e-20	B2_trans	CODING_TRANSCRIPT_INTRON_VARIANT	ASN
418	Nonspecific chest pain	circulatory system	rs10086829	COL14A1	8	121149129	G	A	A	1.10472	0.0525945	0.996515	1.22467	0.0582812	0.985672	1	902	5802	-0.097352	3.8599e-06	A2_Trans	FIVE_PRIME_UTR_INTRON_VARIANT	ASN
428.1	Congestive heart failure (CHF) NOS	circulatory system	rs1878527	ANKRD30BL	2	133056313	T	C	C	1.83851	0.321618	0.978823	3.45324	0.058303	0.985672	1	162	7675	-0.077457	2.0215e-06	B2_trans	INTERGENIC_VARIANT	ASN
244	Hypothyroidism	endocrine/metabolic	rs35705950	MUC5B	11	1241221	G	T	T	0.562056	0.304311	0.309563	1.02049	0.0583177	0.985672	1	109	7499	-0.11177	1.2224e-08	B2_trans,A2_Trans	UPSTREAM_GENE_VARIANT	ASN
250.2	Type 2 diabetes	endocrine/metabolic	rs9896243	NSF	17	44826056	C	G	G	0.725643	0.169416	0.520614	1.01142	0.0583635	0.985672	1	256	5407	-0.13155	3.2234e-08	A2_Trans	CODING_TRANSCRIPT_INTRON_VARIANT	ASN
374.6	Dermatochalasis	sense organs	rs2277732	DPP9	19	4723670	C	A	A	1.30523	0.140776	0.990507	1.71994	0.0584636	0.985672	1	81	7718	0.11697	6.1912e-22	B2_trans,A2_Trans	FIVE_PRIME_UTR_INTRON_VARIANT	ASN
578.2	Blood in stool	digestive	rs766826	ELF5	11	34528766	C	T	T	0.810279	0.111201	0.651599	1.0076	0.0585094	0.985672	1	419	7396	-0.082134	1.155e-11	B2_trans	CODING_TRANSCRIPT_INTRON_VARIANT	ASN
706.1	Acne	dermatologic	rs7089827	TFAM	10	60157611	C	T	T	1.1957	0.0944808	0.993574	1.43895	0.0585272	0.985672	1	239	7490	-0.14471	2.0338e-06	A2_Trans	THREE_PRIME_UTR_EXON_VARIANT	ASN
716	Other arthropathies	musculoskeletal	rs3746539	PTPRT	20	40702071	G	A	A	1.16655	0.0814462	0.994436	1.36846	0.0585636	0.985672	1	431	7252	0.05405	1.7723e-06	B2_trans	THREE_PRIME_UTR_EXON_VARIANT	ASN
041	Bacterial infection NOS	infectious diseases	rs11085727	TYK2	19	10466123	C	T	T	0.82143	0.104004	0.669949	1.00716	0.0585772	0.985672	1	303	7561	0.17253	2.3333e-18	A2_Trans,B2_trans	CODING_TRANSCRIPT_INTRON_VARIANT	ASN
703	Diseases of nail, NOS	dermatologic	rs5023077	FBRSL1	12	133141973	T	C	C	1.22472	0.107185	0.992661	1.51103	0.0585926	0.985672	1	223	7588	-0.090901	1.5172e-06	A2_Trans	CODING_TRANSCRIPT_INTRON_VARIANT	ASN
367.4	NA	NA	rs111837807	CCHCR1	6	31121232	T	C	C	1.14095	0.06973	0.995201	1.30804	0.0586271	0.985672	1	975	4107	0.20363	2.152e-11	A2_Trans,B2_trans	CODING_TRANSCRIPT_INTRON_VARIANT	ASN
428	Congestive heart failure; nonhypertensive	circulatory system	rs505922	ABO	9	136149229	T	C	C	1.16702	0.0816808	0.994377	1.36963	0.0586337	0.985672	1	168	7550	-0.099884	2.0889e-20	B2_trans	CODING_TRANSCRIPT_INTRON_VARIANT	ASN
379	Other disorders of eye	sense organs	rs35154152	THBS3	1	155172725	T	C	C	1.23593	0.112046	0.99225	1.53946	0.058687	0.985672	1	603	6743	-0.20528	2.3574e-11	A2_Trans	SYNONYMOUS_VARIANT	ASN
704	Diseases of hair and hair follicles	dermatologic	rs3746539	PTPRT	20	40702071	G	A	A	1.21198	0.101711	0.992932	1.47936	0.0587276	0.985672	1	306	7519	0.05405	1.7723e-06	B2_trans	THREE_PRIME_UTR_EXON_VARIANT	ASN
367	Disorders of refraction and accommodation; blindness and low vision	sense organs	rs72711165	TMEM65	8	125336564	T	C	C	1.12229	0.061042	0.995739	1.26492	0.0587568	0.985672	1	687	2857	0.18279	6.0907e-07	B2_trans	CODING_TRANSCRIPT_INTRON_VARIANT	ASN
295.3	Psychosis	mental disorders	rs495828	ABO	9	136154867	G	T	T	0.773688	0.135772	0.59292	1.00957	0.0587801	0.985672	1	105	7729	-0.13432	6.5649e-10	A2_Trans	UPSTREAM_GENE_VARIANT	ASN
689	Disorder of skin and subcutaneous tissue NOS	dermatologic	rs72711165	TMEM65	8	125336564	T	C	C	1.31018	0.143002	0.989938	1.73402	0.0588592	0.985672	1	575	7274	0.18279	6.0907e-07	B2_trans	CODING_TRANSCRIPT_INTRON_VARIANT	ASN
426	Cardiac conduction disorders	circulatory system	rs11234800	ME3	11	86479407	G	C	C	0.50865	0.357854	0.25224	1.02571	0.0588883	0.985672	1	548	7051	-0.077173	3.0702e-06	B2_trans	INTERGENIC_VARIANT	ASN
276	Disorders of fluid, electrolyte, and acid-base balance	endocrine/metabolic	rs11085727	TYK2	19	10466123	C	T	T	0.884996	0.06469	0.77961	1.00463	0.0589489	0.985672	1	513	6974	0.17253	2.3333e-18	A2_Trans,B2_trans	CODING_TRANSCRIPT_INTRON_VARIANT	ASN
796	Elevated prostate specific antigen [PSA]	genitourinary	rs67579710	THBS3	1	155173527	G	A	A	0.739019	0.160177	0.5399	1.01158	0.0590117	0.985672	1	143	7468	-0.10348	1.0252e-09	B2_trans	CODING_TRANSCRIPT_INTRON_VARIANT	ASN
626	Disorders of menstruation and other abnormal bleeding from female genital tract	genitourinary	rs3746539	PTPRT	20	40702071	G	A	A	1.27514	0.128735	0.990785	1.64111	0.0590196	0.985672	1	136	7677	0.05405	1.7723e-06	B2_trans	THREE_PRIME_UTR_EXON_VARIANT	ASN
789	Nausea and vomiting	symptoms	rs12259804	PLEKHS1	10	115573378	T	C	C	2.37255	0.457735	0.967366	5.8189	0.0590957	0.985672	1	423	7386	-0.27547	4.8674e-08	A2_Trans	INTERGENIC_VARIANT	ASN
740.9	Osteoarthrosis NOS	musculoskeletal	rs111837807	CCHCR1	6	31121232	T	C	C	1.14847	0.0733506	0.994684	1.32604	0.0591208	0.985672	1	587	6311	0.20363	2.152e-11	A2_Trans,B2_trans	CODING_TRANSCRIPT_INTRON_VARIANT	ASN
706.8	Other specified diseases of sebaceous glands	dermatologic	rs1878527	ANKRD30BL	2	133056313	T	C	C	0.645131	0.232261	0.40921	1.01707	0.0591458	0.985672	1	394	7451	-0.077457	2.0215e-06	B2_trans	INTERGENIC_VARIANT	ASN
369	Infection of the eye	sense organs	rs9367106	LOC100505711	6	41483390	G	C	C	0.798942	0.118955	0.632791	1.00872	0.0591626	0.985672	1	418	7422	0.20225	3.4038e-11	B2_trans	INTERGENIC_VARIANT	ASN
605	Erectile dysfunction [ED]	genitourinary	rs12660421	FOXP4-AS1	6	41488378	G	A	A	0.90229	0.0545178	0.81085	1.00404	0.059299	0.985672	1	532	6144	0.35506	1.1424e-09	A2_Trans	DOWNSTREAM_GENE_VARIANT	ASN
512.9	Other dyspnea	respiratory	rs5023077	FBRSL1	12	133141973	T	C	C	0.880296	0.0676102	0.771043	1.00503	0.0593258	0.985672	1	886	6565	-0.090901	1.5172e-06	A2_Trans	CODING_TRANSCRIPT_INTRON_VARIANT	ASN
380.4	Impacted cerumen	sense organs	rs2924480	ELF5	11	34529831	T	C	C	1.18258	0.0889305	0.993418	1.40776	0.0593338	0.985672	1	411	7230	-0.11648	2.817e-07	A2_Trans	CODING_TRANSCRIPT_INTRON_VARIANT	ASN
1010.7	NA	NA	rs34488998	NKAIN3	8	63408372	G	A	A	4.22981	0.764872	0.944628	18.9401	0.0593639	0.985672	1	741	1027	0.1355	3.4644e-06	B2_trans	CODING_TRANSCRIPT_INTRON_VARIANT	ASN
1010.6	NA	NA	rs9896243	NSF	17	44826056	C	G	G	0.373536	0.522391	0.134175	1.0399	0.0594214	0.985672	1	125	7714	-0.13155	3.2234e-08	A2_Trans	CODING_TRANSCRIPT_INTRON_VARIANT	ASN
300.12	Agorophobia, social phobia, and panic disorder	mental disorders	rs10774679	OAS3	12	113374748	C	T	T	1.2462	0.116766	0.991284	1.56668	0.0594314	0.985672	1	179	7613	0.075824	4.6954e-12	B2_trans	UPSTREAM_GENE_VARIANT	ASN
720	Spinal stenosis	musculoskeletal	rs72655853	SBSPON	8	73985608	A	G	G	0.248156	0.739948	0.0581943	1.05821	0.0596317	0.985672	1	239	7426	0.22523	8.3915e-07	A2_Trans	CODING_TRANSCRIPT_INTRON_VARIANT	ASN
1009	NA	NA	rs117169628	SLC22A31	16	89262657	G	A	A	1.39964	0.17851	0.986438	1.98594	0.0596365	0.985672	1	745	6821	0.081201	5.77e-07	B2_trans	SYNONYMOUS_VARIANT	ASN
317	Alcohol-related disorders	mental disorders	rs111783124	LOC101928126	21	35362848	G	A	A	1.15808	0.0779224	0.994053	1.34916	0.0596435	0.985672	1	320	6876	0.13532	2.1558e-07	A2_Trans	INTERGENIC_VARIANT	ASN
790.6	Other abnormal blood chemistry	symptoms	rs7671107	LOC101929161	4	25449225	G	A	A	0.845591	0.0890522	0.710165	1.00684	0.0596481	0.985672	1	590	7101	-0.064456	1.0803e-06	B2_trans	INTERGENIC_VARIANT	ASN
366	Cataract	sense organs	rs721917	SFTPD	10	81706324	A	G	G	1.09483	0.0481082	0.996316	1.20309	0.0596684	0.985672	1	589	4831	0.055247	2.0819e-07	B2_trans	SYNONYMOUS_VARIANT	ASN
371.3	Inflammation of eyelids	sense organs	rs10774679	OAS3	12	113374748	C	T	T	0.85631	0.0823789	0.728635	1.00636	0.0596943	0.985672	1	536	7043	0.075824	4.6954e-12	B2_trans	UPSTREAM_GENE_VARIANT	ASN
317.1	Alcoholism	mental disorders	rs55654108	PDCL3P4	3	101425703	A	G	G	1.1465	0.0726095	0.994419	1.32184	0.0597164	0.985672	1	316	7165	-0.05662	1.0636e-06	B2_trans	INTERGENIC_VARIANT	ASN
340	Migraine	neurological	rs7089827	TFAM	10	60157611	C	T	T	1.1463	0.0725362	0.994384	1.32142	0.0597915	0.985672	1	270	7152	-0.14471	2.0338e-06	A2_Trans	THREE_PRIME_UTR_EXON_VARIANT	ASN
367.8	Hypermetropia	sense organs	rs35705950	MUC5B	11	1241221	G	T	T	0.626832	0.24815	0.385412	1.01948	0.0598043	0.985672	1	663	6473	-0.11177	1.2224e-08	B2_trans,A2_Trans	UPSTREAM_GENE_VARIANT	ASN
599	Other symptoms/disorders or the urinary system	genitourinary	rs7960611	CLEC1A	12	10230416	G	A	A	0.882047	0.0666831	0.773982	1.0052	0.05981	0.985672	1	688	6540	-0.1584	3.3086e-07	A2_Trans	CODING_TRANSCRIPT_INTRON_VARIANT	ASN
427.21	Atrial fibrillation	circulatory system	rs3746539	PTPRT	20	40702071	G	A	A	1.16764	0.082341	0.993615	1.37213	0.0598119	0.985672	1	112	7562	0.05405	1.7723e-06	B2_trans	THREE_PRIME_UTR_EXON_VARIANT	ASN
1010.5	NA	NA	rs78313563	ESS2	22	19136365	G	A	A	1.39781	0.178033	0.986068	1.98148	0.05995	0.985672	1	1641	2601	0.40873	6.5914e-07	A2_Trans	UPSTREAM_GENE_VARIANT	ASN
720.1	Spinal stenosis of lumbar region	musculoskeletal	rs72711165	TMEM65	8	125336564	T	C	C	0.731757	0.166089	0.528435	1.01331	0.0600583	0.985672	1	156	7685	0.18279	6.0907e-07	B2_trans	CODING_TRANSCRIPT_INTRON_VARIANT	ASN
523.1	Gingivitis	digestive	rs766826	ELF5	11	34528766	C	T	T	1.15067	0.0746503	0.994052	1.33197	0.0601017	0.985672	1	365	7130	-0.082134	1.155e-11	B2_trans	CODING_TRANSCRIPT_INTRON_VARIANT	ASN
702.2	Seborrheic keratosis	dermatologic	rs1453205	LOC101928196	2	19901073	C	T	T	0.855305	0.0831465	0.726686	1.00669	0.0601386	0.985672	1	508	7180	0.096992	3.6368e-06	A2_Trans	INTERGENIC_VARIANT	ASN
374.6	Dermatochalasis	sense organs	rs35705950	MUC5B	11	1241221	G	T	T	0.148951	1.01302	0.0204532	1.08474	0.0601532	0.985672	1	81	7718	-0.11177	1.2224e-08	B2_trans,A2_Trans	UPSTREAM_GENE_VARIANT	ASN
455	Hemorrhoids	circulatory system	rs3746539	PTPRT	20	40702071	G	A	A	1.12381	0.0621008	0.995019	1.26926	0.0601687	0.985672	1	775	6603	0.05405	1.7723e-06	B2_trans	THREE_PRIME_UTR_EXON_VARIANT	ASN
727	Other disorders of synovium, tendon, and bursa	musculoskeletal	rs3746539	PTPRT	20	40702071	G	A	A	1.12195	0.0612378	0.995061	1.26503	0.06023	0.985672	1	536	6810	0.05405	1.7723e-06	B2_trans	THREE_PRIME_UTR_EXON_VARIANT	ASN
271	Disorders of carbohydrate transport and metabolism	endocrine/metabolic	rs2924480	ELF5	11	34529831	T	C	C	0.792685	0.123714	0.622006	1.0102	0.0603875	0.985672	1	273	7581	-0.11648	2.817e-07	A2_Trans	CODING_TRANSCRIPT_INTRON_VARIANT	ASN
368	Visual disturbances	sense organs	rs60869999	MYO1C	17	1390948	A	T	T	1.14509	0.0721465	0.994092	1.31901	0.0604038	0.985672	1	823	6499	0.059541	2.9039e-06	B2_trans	CODING_TRANSCRIPT_INTRON_VARIANT	ASN
530.1	Esophagitis, GERD and related diseases	digestive	rs147812915	KAT7	17	47858295	C	T	T	0.780789	0.131789	0.603052	1.01091	0.0604316	0.985672	1	651	5585	0.23438	1.0943e-07	A2_Trans	INTERGENIC_VARIANT	ASN
300.11	Generalized anxiety disorder	mental disorders	rs2924480	ELF5	11	34529831	T	C	C	0.851951	0.0853385	0.720733	1.00706	0.060445	0.985672	1	298	7304	-0.11648	2.817e-07	A2_Trans	CODING_TRANSCRIPT_INTRON_VARIANT	ASN
512	Other symptoms of respiratory system	respiratory	rs7089827	TFAM	10	60157611	C	T	T	0.915571	0.0469918	0.835012	1.0039	0.0605071	0.985672	1	1337	4732	-0.14471	2.0338e-06	A2_Trans	THREE_PRIME_UTR_EXON_VARIANT	ASN
278	Overweight, obesity and other hyperalimentation	endocrine/metabolic	rs766826	ELF5	11	34528766	C	T	T	1.08722	0.0445566	0.996301	1.18644	0.060546	0.985672	1	665	5040	-0.082134	1.155e-11	B2_trans	CODING_TRANSCRIPT_INTRON_VARIANT	ASN
735.1	Flat foot	musculoskeletal	rs721917	SFTPD	10	81706324	A	G	G	1.16638	0.0820075	0.9932	1.36977	0.0605511	0.985672	1	280	7428	0.055247	2.0819e-07	B2_trans	SYNONYMOUS_VARIANT	ASN
525	Other diseases of the teeth and supporting structures	digestive	rs67579710	THBS3	1	155173527	G	A	A	0.84697	0.0885262	0.712057	1.00745	0.0606332	0.985672	1	535	6101	-0.10348	1.0252e-09	B2_trans	CODING_TRANSCRIPT_INTRON_VARIANT	ASN
389.4	Tinnitus	sense organs	rs7605877	FOXI3	2	88559025	T	C	C	1.21046	0.101825	0.991459	1.47782	0.0606927	0.985672	1	1182	5480	-0.071053	3.3369e-06	B2_trans	INTERGENIC_VARIANT	ASN
521.1	Dental caries	digestive	rs7560588	BCL11A	2	60727416	G	A	A	0.827257	0.101108	0.678542	1.00856	0.060707	0.985672	1	490	6031	-0.12371	2.3396e-07	A2_Trans	CODING_TRANSCRIPT_INTRON_VARIANT	ASN
110.12	Althete's foot	infectious diseases	rs62200027	CASC20	20	6469515	G	A	A	0.815126	0.109006	0.658322	1.00928	0.0607589	0.985672	1	318	7487	-0.053006	3.3456e-06	B2_trans,A2_Trans	NON_CODING_TRANSCRIPT_INTRON_VARIANT	ASN
681	Superficial cellulitis and abscess	dermatologic	rs7089827	TFAM	10	60157611	C	T	T	0.860572	0.080085	0.735561	1.00683	0.0607949	0.985672	1	545	6997	-0.14471	2.0338e-06	A2_Trans	THREE_PRIME_UTR_EXON_VARIANT	ASN
427.5	Arrhythmia (cardiac) NOS	circulatory system	rs117169628	SLC22A31	16	89262657	G	A	A	0.465624	0.407739	0.209395	1.03539	0.0608377	0.985672	1	380	7485	0.081201	5.77e-07	B2_trans	SYNONYMOUS_VARIANT	ASN
433	Cerebrovascular disease	circulatory system	rs1250993	LOC101929525	10	81399565	C	G	G	1.17507	0.0860584	0.992686	1.39097	0.0608398	0.985672	1	244	7313	0.12403	5.3767e-08	A2_Trans	INTERGENIC_VARIANT	ASN
327.3	Sleep apnea	neurological	rs10086829	COL14A1	8	121149129	G	A	A	1.08329	0.0426746	0.996365	1.17779	0.0608422	0.985672	1	371	5024	-0.097352	3.8599e-06	A2_Trans	FIVE_PRIME_UTR_INTRON_VARIANT	ASN
411.2	Myocardial infarction	circulatory system	rs9268576	HLA-DRA	6	32395641	T	C	C	1.26657	0.126074	0.98927	1.6216	0.0608764	0.985672	1	144	7636	0.095134	9.9752e-07	B2_trans	INTERGENIC_VARIANT	ASN
070.2	Viral hepatitis B	infectious diseases	rs7089827	TFAM	10	60157611	C	T	T	0.815789	0.108635	0.659337	1.00936	0.0609078	0.985672	1	71	7724	-0.14471	2.0338e-06	A2_Trans	THREE_PRIME_UTR_EXON_VARIANT	ASN
1010.7	NA	NA	rs117169628	SLC22A31	16	89262657	G	A	A	0.757006	0.148669	0.565655	1.01309	0.0611364	0.985672	1	741	1027	0.081201	5.77e-07	B2_trans	SYNONYMOUS_VARIANT	ASN
338.1	Acute pain	neurological	rs9268576	HLA-DRA	6	32395641	T	C	C	0.742429	0.159121	0.543514	1.01414	0.0612466	0.985672	1	440	7383	0.095134	9.9752e-07	B2_trans	INTERGENIC_VARIANT	ASN
1015	NA	NA	rs10129899	LINC00637	14	104330432	C	A	A	0.829586	0.0998282	0.682162	1.00887	0.0612757	0.985672	1	406	7404	-0.057002	2.1916e-06	B2_trans	INTERGENIC_VARIANT	ASN
250.7	Diabetic retinopathy	endocrine/metabolic	rs467843	TRAPPC13	5	64945715	A	G	G	0.867628	0.0759235	0.747666	1.00684	0.0614567	0.985672	1	283	7307	-0.089724	1.7259e-06	A2_Trans	CODING_TRANSCRIPT_INTRON_VARIANT	ASN
244	Hypothyroidism	endocrine/metabolic	rs9497053	UTRN	6	145026256	G	A	A	0.859282	0.081121	0.732969	1.00736	0.0615497	0.985672	1	109	7499	-0.064841	1.0064e-06	B2_trans	CODING_TRANSCRIPT_INTRON_VARIANT	ASN
250.2	Type 2 diabetes	endocrine/metabolic	rs9367106	LOC100505711	6	41483390	G	C	C	0.915286	0.0473494	0.834166	1.00429	0.0615549	0.985672	1	256	5407	0.20225	3.4038e-11	B2_trans	INTERGENIC_VARIANT	ASN
525.1	Loss of teeth or edentulism	digestive	rs75505823	LRP1	12	57540956	G	T	T	0.325934	0.599686	0.100618	1.0558	0.0615656	0.985672	1	273	6977	-0.20852	3.0745e-06	A2_Trans	CODING_TRANSCRIPT_INTRON_VARIANT	ASN
740	Osteoarthrosis	musculoskeletal	rs10774679	OAS3	12	113374748	C	T	T	0.907458	0.0519521	0.819605	1.00473	0.0615969	0.985672	1	752	5533	0.075824	4.6954e-12	B2_trans	UPSTREAM_GENE_VARIANT	ASN
378	Strabismus and other disorders of binocular eye movements	sense organs	rs60305836	CDH8	16	61709381	A	C	C	1.61595	0.256848	0.976783	2.67336	0.0616916	0.985672	1	167	7704	0.086719	1.1846e-06	B2_trans	CODING_TRANSCRIPT_INTRON_VARIANT	ASN
271.3	Intestinal disaccharidase deficiencies and disaccharide malabsorption	endocrine/metabolic	rs2924480	ELF5	11	34529831	T	C	C	0.791513	0.125161	0.619328	1.01157	0.0617515	0.985672	1	270	7589	-0.11648	2.817e-07	A2_Trans	CODING_TRANSCRIPT_INTRON_VARIANT	ASN
525	Other diseases of the teeth and supporting structures	digestive	rs147812915	KAT7	17	47858295	C	T	T	0.761643	0.145766	0.572368	1.01351	0.0617749	0.985672	1	535	6101	0.23438	1.0943e-07	A2_Trans	INTERGENIC_VARIANT	ASN
395	Heart valve disorders	circulatory system	rs622568	SEC61G	7	54647894	A	C	C	0.661018	0.221737	0.428026	1.02084	0.0619071	0.985672	1	162	7664	0.11965	2.6006e-06	A2_Trans	INTERGENIC_VARIANT	ASN
521	Diseases of hard tissues of teeth	digestive	rs75505823	LRP1	12	57540956	G	T	T	0.508906	0.361944	0.250351	1.03449	0.062001	0.985672	1	473	5965	-0.20852	3.0745e-06	A2_Trans	CODING_TRANSCRIPT_INTRON_VARIANT	ASN
727	Other disorders of synovium, tendon, and bursa	musculoskeletal	rs10774679	OAS3	12	113374748	C	T	T	0.877758	0.0698821	0.765405	1.0066	0.062073	0.985672	1	536	6810	0.075824	4.6954e-12	B2_trans	UPSTREAM_GENE_VARIANT	ASN
367.2	Astigmatism	sense organs	rs11234800	ME3	11	86479407	G	C	C	0.703169	0.188747	0.485734	1.01794	0.062074	0.985672	1	1195	4963	-0.077173	3.0702e-06	B2_trans	INTERGENIC_VARIANT	ASN
318	Tobacco use disorder	mental disorders	rs2277732	DPP9	19	4723670	C	A	A	0.880087	0.06847	0.769562	1.00648	0.0621032	0.985672	1	677	5917	0.11697	6.1912e-22	B2_trans,A2_Trans	FIVE_PRIME_UTR_INTRON_VARIANT	ASN
798	Malaise and fatigue	symptoms	rs7960611	CLEC1A	12	10230416	G	A	A	0.861727	0.0797725	0.736999	1.00756	0.0621084	0.985672	1	689	6827	-0.1584	3.3086e-07	A2_Trans	CODING_TRANSCRIPT_INTRON_VARIANT	ASN
681	Superficial cellulitis and abscess	dermatologic	rs1453205	LOC101928196	2	19901073	C	T	T	0.87815	0.0696699	0.766065	1.00663	0.0621745	0.985672	1	545	6997	0.096992	3.6368e-06	A2_Trans	INTERGENIC_VARIANT	ASN
316	Substance addiction and disorders	mental disorders	rs111837807	CCHCR1	6	31121232	T	C	C	1.21601	0.104891	0.990045	1.49356	0.0622402	0.985672	1	230	7325	0.20363	2.152e-11	A2_Trans,B2_trans	CODING_TRANSCRIPT_INTRON_VARIANT	ASN
763	Thoracic or lumbosacral neuritis or radiculitis, unspecified	symptoms	rs67579710	THBS3	1	155173527	G	A	A	0.773877	0.137481	0.591083	1.0132	0.0622415	0.985672	1	348	7146	-0.10348	1.0252e-09	B2_trans	CODING_TRANSCRIPT_INTRON_VARIANT	ASN
340	Migraine	neurological	rs62200027	CASC20	20	6469515	G	A	A	0.868454	0.0756433	0.748788	1.00724	0.0622437	0.985672	1	270	7152	-0.053006	3.3456e-06	B2_trans,A2_Trans	NON_CODING_TRANSCRIPT_INTRON_VARIANT	ASN
755	Congenital anomalies of limbs	congenital anomalies	rs12259804	PLEKHS1	10	115573378	T	C	C	2.65609	0.524025	0.951025	7.41812	0.0623023	0.985672	1	274	7577	-0.27547	4.8674e-08	A2_Trans	INTERGENIC_VARIANT	ASN
297.1	Suicidal ideation	mental disorders	rs55654108	PDCL3P4	3	101425703	A	G	G	1.21867	0.106106	0.989848	1.50039	0.0623496	0.985672	1	212	7601	-0.05662	1.0636e-06	B2_trans	INTERGENIC_VARIANT	ASN
785	Abdominal pain	symptoms	rs67959919	LZTFL1	3	45871908	G	A	A	1.25415	0.121519	0.988356	1.59143	0.06238	0.985672	1	837	6243	0.59355	1.6043e-80	A2_Trans	CODING_TRANSCRIPT_INTRON_VARIANT	ASN
317.1	Alcoholism	mental disorders	rs111837807	CCHCR1	6	31121232	T	C	C	1.19892	0.0973612	0.990644	1.45099	0.0624036	0.985672	1	316	7165	0.20363	2.152e-11	A2_Trans,B2_trans	CODING_TRANSCRIPT_INTRON_VARIANT	ASN
208	Benign neoplasm of colon	neoplasms	rs495828	ABO	9	136154867	G	T	T	0.884891	0.0656291	0.778083	1.00636	0.0624115	0.985672	1	581	6372	-0.13432	6.5649e-10	A2_Trans	UPSTREAM_GENE_VARIANT	ASN
578.2	Blood in stool	digestive	rs2924480	ELF5	11	34529831	T	C	C	0.810559	0.112735	0.649867	1.01098	0.0624542	0.985672	1	419	7396	-0.11648	2.817e-07	A2_Trans	CODING_TRANSCRIPT_INTRON_VARIANT	ASN
530.11	GERD	digestive	rs10086829	COL14A1	8	121149129	G	A	A	1.09363	0.0480428	0.995348	1.20161	0.0624738	0.985672	1	657	5677	-0.097352	3.8599e-06	A2_Trans	FIVE_PRIME_UTR_INTRON_VARIANT	ASN
272.11	Hypercholesterolemia	endocrine/metabolic	rs111783124	LOC101928126	21	35362848	G	A	A	0.827282	0.101819	0.677618	1.01	0.0625709	0.985672	1	385	7098	0.13532	2.1558e-07	A2_Trans	INTERGENIC_VARIANT	ASN
296.22	Major depressive disorder	mental disorders	rs9497053	UTRN	6	145026256	G	A	A	1.08046	0.041559	0.995939	1.17215	0.0625977	0.985672	1	499	5195	-0.064841	1.0064e-06	B2_trans	CODING_TRANSCRIPT_INTRON_VARIANT	ASN
726	Peripheral enthesopathies and allied syndromes	musculoskeletal	rs1405655	NR1H2	19	50882619	T	C	C	1.1138	0.0578866	0.994336	1.24761	0.0626248	0.985672	1	903	5673	0.075181	1.1208e-11	B2_trans,A2_Trans	CODING_TRANSCRIPT_INTRON_VARIANT	ASN
367.4	NA	NA	rs10086829	COL14A1	8	121149129	G	A	A	1.09987	0.0511352	0.994983	1.21582	0.0626591	0.985672	1	975	4107	-0.097352	3.8599e-06	A2_Trans	FIVE_PRIME_UTR_INTRON_VARIANT	ASN
300.11	Generalized anxiety disorder	mental disorders	rs76423999	SLC12A7	5	1098067	T	A	A	1.17019	0.0844254	0.991727	1.38076	0.062665	0.985672	1	298	7304	0.18412	3.8813e-07	A2_Trans	CODING_TRANSCRIPT_INTRON_VARIANT	ASN
296.2	Depression	mental disorders	rs77534576	DLX4	17	47940666	C	T	T	1.24153	0.116227	0.988613	1.55916	0.062684	0.985672	1	521	4668	0.20794	1.7585e-10	B2_trans	INTERGENIC_VARIANT	ASN
600	Hyperplasia of prostate	genitourinary	rs72711165	TMEM65	8	125336564	T	C	C	1.16265	0.0809774	0.992019	1.36262	0.0627422	0.985672	1	380	6600	0.18279	6.0907e-07	B2_trans	CODING_TRANSCRIPT_INTRON_VARIANT	ASN
475	Chronic sinusitis	respiratory	rs75505823	LRP1	12	57540956	G	T	T	0.146213	1.03319	0.0192989	1.10774	0.0627546	0.985672	1	434	7302	-0.20852	3.0745e-06	A2_Trans	CODING_TRANSCRIPT_INTRON_VARIANT	ASN
523.31	Acute periodontitis	digestive	rs12567716	FOXD2	1	48197570	T	C	C	1.14132	0.0710387	0.99298	1.31183	0.0627737	0.985672	1	295	7284	-0.090753	1.4878e-06	B2_trans	INTERGENIC_VARIANT	ASN
338	Pain	neurological	rs12567716	FOXD2	1	48197570	T	C	C	1.11599	0.0590162	0.994087	1.25284	0.062959	0.985672	1	787	6498	-0.090753	1.4878e-06	B2_trans	INTERGENIC_VARIANT	ASN
495	Asthma	respiratory	rs7671107	LOC101929161	4	25449225	G	A	A	0.881689	0.067722	0.772094	1.00684	0.0629844	0.985672	1	273	7109	-0.064456	1.0803e-06	B2_trans	INTERGENIC_VARIANT	ASN
433	Cerebrovascular disease	circulatory system	rs4830964	.	23	15515319	C	G	G	1.10931	0.0557944	0.994399	1.2375	0.0629859	0.985672	1	244	7313	0.046578	2.9701e-06	B2_trans	SEQUENCE_VARIANT	ASN
701	Other hypertrophic and atrophic conditions of skin	dermatologic	rs12567716	FOXD2	1	48197570	T	C	C	1.15293	0.0765388	0.99232	1.33953	0.062993	0.985672	1	603	7046	-0.090753	1.4878e-06	B2_trans	INTERGENIC_VARIANT	ASN
585.1	Acute renal failure	genitourinary	rs9577395	ATP11A	13	113534984	C	G	G	0.806629	0.115606	0.643087	1.01176	0.0630515	0.985672	1	211	7567	0.064829	8.6068e-07	B2_trans,A2_Trans	CODING_TRANSCRIPT_INTRON_VARIANT	ASN
386.9	Dizziness and giddiness (Light-headedness and vertigo)	sense organs	rs72655853	SBSPON	8	73985608	A	G	G	1.82843	0.324735	0.967529	3.45537	0.0631249	0.985672	1	697	6760	0.22523	8.3915e-07	A2_Trans	CODING_TRANSCRIPT_INTRON_VARIANT	ASN
696.41	Psoriasis vulgaris	dermatologic	rs467843	TRAPPC13	5	64945715	A	G	G	0.830542	0.0999439	0.682793	1.01026	0.0631953	0.985672	1	102	7711	-0.089724	1.7259e-06	A2_Trans	CODING_TRANSCRIPT_INTRON_VARIANT	ASN
562	Diverticulosis and diverticulitis	digestive	rs7960611	CLEC1A	12	10230416	G	A	A	1.19959	0.0979796	0.989996	1.45356	0.0632617	0.985672	1	407	7333	-0.1584	3.3086e-07	A2_Trans	CODING_TRANSCRIPT_INTRON_VARIANT	ASN
1019	NA	NA	rs467843	TRAPPC13	5	64945715	A	G	G	1.16827	0.0837556	0.991406	1.37669	0.063324	0.985672	1	600	7103	-0.089724	1.7259e-06	A2_Trans	CODING_TRANSCRIPT_INTRON_VARIANT	ASN
208	Benign neoplasm of colon	neoplasms	rs34488998	NKAIN3	8	63408372	G	A	A	0.366475	0.540617	0.12702	1.05735	0.0633383	0.985672	1	581	6372	0.1355	3.4644e-06	B2_trans	CODING_TRANSCRIPT_INTRON_VARIANT	ASN
512.9	Other dyspnea	respiratory	rs35705950	MUC5B	11	1241221	G	T	T	0.616597	0.260459	0.370082	1.02732	0.0633841	0.985672	1	886	6565	-0.11177	1.2224e-08	B2_trans,A2_Trans	UPSTREAM_GENE_VARIANT	ASN
272.12	Hyperglyceridemia	endocrine/metabolic	rs75505823	LRP1	12	57540956	G	T	T	0.075453	1.39213	0.00492829	1.1552	0.0634065	0.985672	1	214	7551	-0.20852	3.0745e-06	A2_Trans	CODING_TRANSCRIPT_INTRON_VARIANT	ASN
269	Proteinuria	endocrine/metabolic	rs111837807	CCHCR1	6	31121232	T	C	C	1.30094	0.141725	0.985415	1.71748	0.0634113	0.985672	1	145	7716	0.20363	2.152e-11	A2_Trans,B2_trans	CODING_TRANSCRIPT_INTRON_VARIANT	ASN
250.7	Diabetic retinopathy	endocrine/metabolic	rs1878527	ANKRD30BL	2	133056313	T	C	C	0.715091	0.180721	0.5018	1.01904	0.0635118	0.985672	1	283	7307	-0.077457	2.0215e-06	B2_trans	INTERGENIC_VARIANT	ASN
367.2	Astigmatism	sense organs	rs8052423	SLC22A31	16	89269178	G	T	T	1.24493	0.118155	0.987581	1.56935	0.0637113	0.985672	1	1195	4963	0.13037	1.0019e-06	A2_Trans	UPSTREAM_GENE_VARIANT	ASN
798	Malaise and fatigue	symptoms	rs34488998	NKAIN3	8	63408372	G	A	A	0.172512	0.947819	0.0269174	1.10561	0.0637342	0.985672	1	689	6827	0.1355	3.4644e-06	B2_trans	CODING_TRANSCRIPT_INTRON_VARIANT	ASN
250.2	Type 2 diabetes	endocrine/metabolic	rs11085727	TYK2	19	10466123	C	T	T	0.928145	0.0402234	0.857783	1.00428	0.0637628	0.985672	1	256	5407	0.17253	2.3333e-18	A2_Trans,B2_trans	CODING_TRANSCRIPT_INTRON_VARIANT	ASN
495	Asthma	respiratory	rs766826	ELF5	11	34528766	C	T	T	0.879479	0.0692775	0.767815	1.00738	0.0637703	0.985672	1	273	7109	-0.082134	1.155e-11	B2_trans	CODING_TRANSCRIPT_INTRON_VARIANT	ASN
696.4	Psoriasis	dermatologic	rs915823	TMPRSS2	21	42851454	A	C	C	1.22801	0.110822	0.988257	1.52593	0.0638287	0.985672	1	104	7701	-0.066039	1.6687e-06	B2_trans	CODING_TRANSCRIPT_INTRON_VARIANT	ASN
706.2	Sebaceous cyst	dermatologic	rs7671107	LOC101929161	4	25449225	G	A	A	1.20513	0.100677	0.989324	1.46801	0.0638326	0.985672	1	300	7491	-0.064456	1.0803e-06	B2_trans	INTERGENIC_VARIANT	ASN
514	Abnormal findings examination of lungs	respiratory	rs13050728	IFNAR2	21	34615210	T	C	C	0.825125	0.103766	0.673277	1.01122	0.063963	0.985672	1	259	7576	-0.10657	4.0686e-21	B2_trans,A2_Trans	CODING_TRANSCRIPT_INTRON_VARIANT	ASN
1010.7	NA	NA	rs5023077	FBRSL1	12	133141973	T	C	C	0.899852	0.0569653	0.80479	1.00614	0.0639635	0.985672	1	741	1027	-0.090901	1.5172e-06	A2_Trans	CODING_TRANSCRIPT_INTRON_VARIANT	ASN
782.3	Edema	symptoms	rs2924480	ELF5	11	34529831	T	C	C	0.836662	0.0962883	0.692771	1.01044	0.0640125	0.985672	1	382	7321	-0.11648	2.817e-07	A2_Trans	CODING_TRANSCRIPT_INTRON_VARIANT	ASN
764	Sciatica	symptoms	rs76073397	MIR548H2	16	11386452	T	C	C	1.30079	0.141992	0.984787	1.71818	0.0640262	0.985672	1	337	7426	0.14454	9.6663e-07	A2_Trans,B2_trans	INTERGENIC_VARIANT	ASN
317	Alcohol-related disorders	mental disorders	rs11702230	LOC101928126	21	35377591	C	T	T	1.16162	0.0809297	0.991235	1.36129	0.0641437	0.985672	1	320	6876	0.099731	3.223e-09	B2_trans	INTERGENIC_VARIANT	ASN
585.3	Chronic renal failure [CKD]	genitourinary	rs147812915	KAT7	17	47858295	C	T	T	1.40628	0.184184	0.980155	2.01767	0.0641503	0.985672	1	209	7210	0.23438	1.0943e-07	A2_Trans	INTERGENIC_VARIANT	ASN
530.1	Esophagitis, GERD and related diseases	digestive	rs5023077	FBRSL1	12	133141973	T	C	C	0.921568	0.0441396	0.845192	1.00484	0.0642461	0.985672	1	651	5585	-0.090901	1.5172e-06	A2_Trans	CODING_TRANSCRIPT_INTRON_VARIANT	ASN
371.21	Allergic conjunctivitis	sense organs	rs55654108	PDCL3P4	3	101425703	A	G	G	0.797839	0.122066	0.628076	1.01349	0.0642832	0.985672	1	321	7515	-0.05662	1.0636e-06	B2_trans	INTERGENIC_VARIANT	ASN
316	Substance addiction and disorders	mental disorders	rs495828	ABO	9	136154867	G	T	T	1.1672	0.0835691	0.990859	1.37493	0.0643023	0.985672	1	230	7325	-0.13432	6.5649e-10	A2_Trans	UPSTREAM_GENE_VARIANT	ASN
525	Other diseases of the teeth and supporting structures	digestive	rs1453205	LOC101928196	2	19901073	C	T	T	0.919288	0.0454977	0.84086	1.00503	0.0643598	0.985672	1	535	6101	0.096992	3.6368e-06	A2_Trans	INTERGENIC_VARIANT	ASN
521.1	Dental caries	digestive	rs147812915	KAT7	17	47858295	C	T	T	0.772528	0.139533	0.587684	1.01551	0.0643653	0.985672	1	490	6031	0.23438	1.0943e-07	A2_Trans	INTERGENIC_VARIANT	ASN
726.1	Enthesopathy	musculoskeletal	rs10774671	OAS1	12	113357193	G	A	A	0.879181	0.0696212	0.767037	1.00772	0.0643852	0.985672	1	619	6777	0.12569	3.6032e-11	A2_Trans	SPLICE_ACCEPTOR_VARIANT	ASN
428.3	Heart failure with reduced EF [Systolic or combined heart failure]	circulatory system	rs766826	ELF5	11	34528766	C	T	T	1.25287	0.121938	0.986532	1.59111	0.0644915	0.985672	1	78	7789	-0.082134	1.155e-11	B2_trans	CODING_TRANSCRIPT_INTRON_VARIANT	ASN
706	Diseases of sebaceous glands	dermatologic	rs55654108	PDCL3P4	3	101425703	A	G	G	0.887515	0.0645682	0.782015	1.00725	0.0645839	0.985672	1	730	6498	-0.05662	1.0636e-06	B2_trans	INTERGENIC_VARIANT	ASN
290	Delirium dementia and amnestic and other cognitive disorders	mental disorders	rs2924480	ELF5	11	34529831	T	C	C	0.78849	0.128623	0.61279	1.01457	0.0646692	0.985672	1	137	7723	-0.11648	2.817e-07	A2_Trans	CODING_TRANSCRIPT_INTRON_VARIANT	ASN
562.1	Diverticulosis	digestive	rs111837807	CCHCR1	6	31121232	T	C	C	1.27932	0.133334	0.985114	1.6614	0.0646779	0.985672	1	393	7399	0.20363	2.152e-11	A2_Trans,B2_trans	CODING_TRANSCRIPT_INTRON_VARIANT	ASN
574	Cholelithiasis and cholecystitis	digestive	rs721917	SFTPD	10	81706324	A	G	G	0.834153	0.098162	0.688161	1.01112	0.0646979	0.985672	1	136	7711	0.055247	2.0819e-07	B2_trans	SYNONYMOUS_VARIANT	ASN
689	Disorder of skin and subcutaneous tissue NOS	dermatologic	rs78313563	ESS2	22	19136365	G	A	A	1.95415	0.362709	0.959886	3.97829	0.0647344	0.985672	1	575	7274	0.40873	6.5914e-07	A2_Trans	UPSTREAM_GENE_VARIANT	ASN
433.3	Cerebral ischemia	circulatory system	rs2284028	NCF4	22	37265172	A	C	C	1.49244	0.216786	0.975819	2.28258	0.0647401	0.985672	1	160	7685	0.31271	4.1737e-06	A2_Trans	CODING_TRANSCRIPT_INTRON_VARIANT	ASN
1015	NA	NA	rs622568	SEC61G	7	54647894	A	C	C	1.34815	0.16178	0.981819	1.85117	0.0648122	0.985672	1	406	7404	0.11965	2.6006e-06	A2_Trans	INTERGENIC_VARIANT	ASN
350.2	Abnormality of gait	neurological	rs1878527	ANKRD30BL	2	133056313	T	C	C	0.731875	0.169044	0.525468	1.01936	0.0648139	0.985672	1	463	7025	-0.077457	2.0215e-06	B2_trans	INTERGENIC_VARIANT	ASN
696	Psoriasis and related disorders	dermatologic	rs495828	ABO	9	136154867	G	T	T	1.22394	0.109443	0.987645	1.51676	0.064838	0.985672	1	142	7650	-0.13432	6.5649e-10	A2_Trans	UPSTREAM_GENE_VARIANT	ASN
370	Keratitis	sense organs	rs7605877	FOXI3	2	88559025	T	C	C	0.555615	0.318371	0.297698	1.03698	0.0649076	0.985672	1	402	7457	-0.071053	3.3369e-06	B2_trans	INTERGENIC_VARIANT	ASN
561	Symptoms involving digestive system	digestive	rs1453205	LOC101928196	2	19901073	C	T	T	0.886524	0.0652564	0.780089	1.00748	0.0649296	0.985672	1	709	6753	0.096992	3.6368e-06	A2_Trans	INTERGENIC_VARIANT	ASN
585.33	Chronic Kidney Disease, Stage III	genitourinary	rs10774679	OAS3	12	113374748	C	T	T	1.21056	0.103532	0.988235	1.48291	0.0649423	0.985672	1	142	7550	0.075824	4.6954e-12	B2_trans	UPSTREAM_GENE_VARIANT	ASN
465	Acute upper respiratory infections of multiple or unspecified sites	respiratory	rs35154152	THBS3	1	155172725	T	C	C	0.833865	0.0984489	0.687537	1.01134	0.0649704	0.985672	1	1210	5761	-0.20528	2.3574e-11	A2_Trans	SYNONYMOUS_VARIANT	ASN
735.1	Flat foot	musculoskeletal	rs622568	SEC61G	7	54647894	A	C	C	1.28952	0.137792	0.984331	1.68934	0.0649871	0.985672	1	280	7428	0.11965	2.6006e-06	A2_Trans	INTERGENIC_VARIANT	ASN
735.3	Hallux valgus (Bunion)	musculoskeletal	rs1405655	NR1H2	19	50882619	T	C	C	1.25994	0.125225	0.985728	1.61042	0.0650128	0.985672	1	169	7667	0.075181	1.1208e-11	B2_trans,A2_Trans	CODING_TRANSCRIPT_INTRON_VARIANT	ASN
300.11	Generalized anxiety disorder	mental disorders	rs732990	CIB4	2	26842146	C	G	G	1.21532	0.105701	0.987916	1.49508	0.0650458	0.985672	1	298	7304	0.056389	5.6358e-07	B2_trans	CODING_TRANSCRIPT_INTRON_VARIANT	ASN
306	Other mental disorder	mental disorders	rs11702230	LOC101928126	21	35377591	C	T	T	1.20076	0.0992018	0.988591	1.45847	0.0651402	0.985672	1	659	6895	0.099731	3.223e-09	B2_trans	INTERGENIC_VARIANT	ASN
418	Nonspecific chest pain	circulatory system	rs78313563	ESS2	22	19136365	G	A	A	1.43255	0.194907	0.977696	2.09901	0.0651489	0.985672	1	902	5802	0.40873	6.5914e-07	A2_Trans	UPSTREAM_GENE_VARIANT	ASN
250	Diabetes mellitus	endocrine/metabolic	rs11085727	TYK2	19	10466123	C	T	T	0.928448	0.0402562	0.858008	1.00467	0.0651518	0.985672	1	272	5384	0.17253	2.3333e-18	A2_Trans,B2_trans	CODING_TRANSCRIPT_INTRON_VARIANT	ASN
465.2	Acute pharyngitis	respiratory	rs12809318	FBRSL1	12	133140840	T	C	C	1.31033	0.146556	0.983175	1.74634	0.0651562	0.985672	1	566	7296	-0.062781	9.5289e-09	B2_trans	CODING_TRANSCRIPT_INTRON_VARIANT	ASN
427.21	Atrial fibrillation	circulatory system	rs72711165	TMEM65	8	125336564	T	C	C	1.22533	0.110203	0.987294	1.52075	0.0651936	0.985672	1	112	7562	0.18279	6.0907e-07	B2_trans	CODING_TRANSCRIPT_INTRON_VARIANT	ASN
465	Acute upper respiratory infections of multiple or unspecified sites	respiratory	rs467843	TRAPPC13	5	64945715	A	G	G	1.10085	0.0521249	0.993938	1.21926	0.0652824	0.985672	1	1210	5761	-0.089724	1.7259e-06	A2_Trans	CODING_TRANSCRIPT_INTRON_VARIANT	ASN
571	Chronic liver disease and cirrhosis	digestive	rs75505823	LRP1	12	57540956	G	T	T	0.238963	0.776682	0.0521457	1.09507	0.065325	0.985672	1	293	7221	-0.20852	3.0745e-06	A2_Trans	CODING_TRANSCRIPT_INTRON_VARIANT	ASN
366	Cataract	sense organs	rs9501257	HLA-DPB1	6	33055355	A	G	G	1.11416	0.0586608	0.993153	1.24991	0.0653531	0.985672	1	589	4831	0.17269	4.1339e-08	A2_Trans	THREE_PRIME_UTR_EXON_VARIANT	ASN
250.23	Type 2 diabetes with ophthalmic manifestations	endocrine/metabolic	rs1878527	ANKRD30BL	2	133056313	T	C	C	0.711221	0.184932	0.494983	1.02192	0.0653741	0.985672	1	279	7335	-0.077457	2.0215e-06	B2_trans	INTERGENIC_VARIANT	ASN
578.2	Blood in stool	digestive	rs60305836	CDH8	16	61709381	A	C	C	1.54789	0.237125	0.972518	2.46366	0.0654101	0.985672	1	419	7396	0.086719	1.1846e-06	B2_trans	CODING_TRANSCRIPT_INTRON_VARIANT	ASN
285	Other anemias	hematopoietic	rs495828	ABO	9	136154867	G	T	T	1.14211	0.0721288	0.991542	1.31554	0.0654452	0.985672	1	410	6920	-0.13432	6.5649e-10	A2_Trans	UPSTREAM_GENE_VARIANT	ASN
782.3	Edema	symptoms	rs9497053	UTRN	6	145026256	G	A	A	1.17417	0.0871636	0.98978	1.39292	0.0654584	0.985672	1	382	7321	-0.064841	1.0064e-06	B2_trans	CODING_TRANSCRIPT_INTRON_VARIANT	ASN
472	Chronic pharyngitis and nasopharyngitis	respiratory	rs9268576	HLA-DRA	6	32395641	T	C	C	1.26021	0.125568	0.985283	1.61186	0.0654911	0.985672	1	345	7462	0.095134	9.9752e-07	B2_trans	INTERGENIC_VARIANT	ASN
532	Dysphagia	digestive	rs72655853	SBSPON	8	73985608	A	G	G	2.08634	0.39929	0.953913	4.56312	0.0655047	0.985672	1	226	7438	0.22523	8.3915e-07	A2_Trans	CODING_TRANSCRIPT_INTRON_VARIANT	ASN
571	Chronic liver disease and cirrhosis	digestive	rs61667602	CRHR1	17	43785349	T	C	C	0.596461	0.280617	0.344128	1.03382	0.0655555	0.985672	1	293	7221	-0.093554	9.1279e-12	B2_trans	FIVE_PRIME_UTR_INTRON_VARIANT	ASN
297.1	Suicidal ideation	mental disorders	rs9268576	HLA-DRA	6	32395641	T	C	C	0.7539	0.153434	0.558097	1.0184	0.0655993	0.985672	1	212	7601	0.095134	9.9752e-07	B2_trans	INTERGENIC_VARIANT	ASN
561	Symptoms involving digestive system	digestive	rs4830964	.	23	15515319	C	G	G	1.09918	0.0513787	0.993883	1.21563	0.0656878	0.985672	1	709	6753	0.046578	2.9701e-06	B2_trans	SEQUENCE_VARIANT	ASN
1010.1	NA	NA	rs7089827	TFAM	10	60157611	C	T	T	0.855335	0.0849058	0.72421	1.0102	0.0657077	0.985672	1	629	6938	-0.14471	2.0338e-06	A2_Trans	THREE_PRIME_UTR_EXON_VARIANT	ASN
798	Malaise and fatigue	symptoms	rs67959919	LZTFL1	3	45871908	G	A	A	1.31724	0.149752	0.982192	1.76658	0.0657717	0.985672	1	689	6827	0.59355	1.6043e-80	A2_Trans	CODING_TRANSCRIPT_INTRON_VARIANT	ASN
250	Diabetes mellitus	endocrine/metabolic	rs9367106	LOC100505711	6	41483390	G	C	C	0.916581	0.0473555	0.835337	1.00573	0.0658594	0.985672	1	272	5384	0.20225	3.4038e-11	B2_trans	INTERGENIC_VARIANT	ASN
521.2	Dental abrasion, erosion and attrition	digestive	rs2924480	ELF5	11	34529831	T	C	C	1.21342	0.105179	0.987376	1.49121	0.0658894	0.985672	1	251	7530	-0.11648	2.817e-07	A2_Trans	CODING_TRANSCRIPT_INTRON_VARIANT	ASN
381	Otitis media and Eustachian tube disorders	sense organs	rs62200027	CASC20	20	6469515	G	A	A	0.805992	0.117306	0.640442	1.01434	0.0659722	0.985672	1	377	7469	-0.053006	3.3456e-06	B2_trans,A2_Trans	NON_CODING_TRANSCRIPT_INTRON_VARIANT	ASN
278.1	Obesity	endocrine/metabolic	rs61667602	CRHR1	17	43785349	T	C	C	1.29453	0.140437	0.983044	1.70472	0.0660347	0.985672	1	525	5662	-0.093554	9.1279e-12	B2_trans	FIVE_PRIME_UTR_INTRON_VARIANT	ASN
110.12	Althete's foot	infectious diseases	rs12259804	PLEKHS1	10	115573378	T	C	C	0.100457	1.25041	0.00866218	1.16501	0.0660893	0.985672	1	318	7487	-0.27547	4.8674e-08	A2_Trans	INTERGENIC_VARIANT	ASN
596	Other disorders of bladder	genitourinary	rs12660421	FOXP4-AS1	6	41488378	G	A	A	0.794611	0.125115	0.621808	1.01544	0.0661316	0.985672	1	192	7666	0.35506	1.1424e-09	A2_Trans	DOWNSTREAM_GENE_VARIANT	ASN
727.1	Synovitis and tenosynovitis	musculoskeletal	rs117169628	SLC22A31	16	89262657	G	A	A	0.589096	0.288022	0.334982	1.03598	0.0661744	0.985672	1	311	7365	0.081201	5.77e-07	B2_trans	SYNONYMOUS_VARIANT	ASN
313	Pervasive developmental disorders	mental disorders	rs147812915	KAT7	17	47858295	C	T	T	1.65749	0.275071	0.966742	2.84179	0.0662099	0.985672	1	76	7782	0.23438	1.0943e-07	A2_Trans	INTERGENIC_VARIANT	ASN
483	Acute bronchitis and bronchiolitis	respiratory	rs111783124	LOC101928126	21	35362848	G	A	A	1.26354	0.127338	0.984462	1.62173	0.0662125	0.985672	1	635	7157	0.13532	2.1558e-07	A2_Trans	INTERGENIC_VARIANT	ASN
574	Cholelithiasis and cholecystitis	digestive	rs622568	SEC61G	7	54647894	A	C	C	1.37422	0.173103	0.97884	1.92932	0.0662966	0.985672	1	136	7711	0.11965	2.6006e-06	A2_Trans	INTERGENIC_VARIANT	ASN
522	Diseases of pulp and periapical tissues	digestive	rs1453205	LOC101928196	2	19901073	C	T	T	0.866127	0.0782676	0.742951	1.00973	0.0663124	0.985672	1	257	7399	0.096992	3.6368e-06	A2_Trans	INTERGENIC_VARIANT	ASN
472	Chronic pharyngitis and nasopharyngitis	respiratory	rs10774679	OAS3	12	113374748	C	T	T	0.82214	0.106659	0.667049	1.01329	0.066331	0.985672	1	345	7462	0.075824	4.6954e-12	B2_trans	UPSTREAM_GENE_VARIANT	ASN
292.2	Mild cognitive impairment	mental disorders	rs581342	LMNA	1	156095466	T	C	C	1.52026	0.228144	0.97212	2.37746	0.0663539	0.985672	1	169	7658	0.090245	2.6355e-07	B2_trans	CODING_TRANSCRIPT_INTRON_VARIANT	ASN
696.41	Psoriasis vulgaris	dermatologic	rs766826	ELF5	11	34528766	C	T	T	0.816747	0.110257	0.658017	1.01377	0.0663644	0.985672	1	102	7711	-0.082134	1.155e-11	B2_trans	CODING_TRANSCRIPT_INTRON_VARIANT	ASN
300.12	Agorophobia, social phobia, and panic disorder	mental disorders	rs3746539	PTPRT	20	40702071	G	A	A	1.19457	0.0968664	0.988007	1.44433	0.0664452	0.985672	1	179	7613	0.05405	1.7723e-06	B2_trans	THREE_PRIME_UTR_EXON_VARIANT	ASN
523.32	Chronic periodontitis	digestive	rs117169628	SLC22A31	16	89262657	G	A	A	0.611018	0.268448	0.361036	1.03409	0.0664907	0.985672	1	306	7305	0.081201	5.77e-07	B2_trans	SYNONYMOUS_VARIANT	ASN
593	Hematuria	genitourinary	rs61667602	CRHR1	17	43785349	T	C	C	1.57413	0.247369	0.969345	2.55623	0.0666388	0.985672	1	299	7400	-0.093554	9.1279e-12	B2_trans	FIVE_PRIME_UTR_INTRON_VARIANT	ASN
070.2	Viral hepatitis B	infectious diseases	rs9501257	HLA-DPB1	6	33055355	A	G	G	1.22288	0.109711	0.986273	1.51624	0.0666578	0.985672	1	71	7724	0.17269	4.1339e-08	A2_Trans	THREE_PRIME_UTR_EXON_VARIANT	ASN
722	Intervertebral disc disorders	musculoskeletal	rs8052423	SLC22A31	16	89269178	G	T	T	1.28079	0.134956	0.983115	1.6686	0.0666871	0.985672	1	494	6677	0.13037	1.0019e-06	A2_Trans	UPSTREAM_GENE_VARIANT	ASN
530.1	Esophagitis, GERD and related diseases	digestive	rs10086829	COL14A1	8	121149129	G	A	A	1.09048	0.0472367	0.994054	1.19626	0.0666983	0.985672	1	651	5585	-0.097352	3.8599e-06	A2_Trans	FIVE_PRIME_UTR_INTRON_VARIANT	ASN
694	Dyschromia and Vitiligo	dermatologic	rs2284028	NCF4	22	37265172	A	C	C	0.576424	0.300548	0.319827	1.03889	0.0667989	0.985672	1	397	7456	0.31271	4.1737e-06	A2_Trans	CODING_TRANSCRIPT_INTRON_VARIANT	ASN
367.1	Myopia	sense organs	rs9367106	LOC100505711	6	41483390	G	C	C	0.913468	0.0493844	0.829196	1.0063	0.066847	0.985672	1	1161	5255	0.20225	3.4038e-11	B2_trans	INTERGENIC_VARIANT	ASN
835	Internal derangement of knee	injuries & poisonings	rs8052423	SLC22A31	16	89269178	G	T	T	1.41004	0.187735	0.975961	2.0372	0.0671975	0.985672	1	269	7444	0.13037	1.0019e-06	A2_Trans	UPSTREAM_GENE_VARIANT	ASN
591	Urinary tract infection	genitourinary	rs766826	ELF5	11	34528766	C	T	T	1.19233	0.0961186	0.987598	1.4395	0.0672299	0.985672	1	428	7294	-0.082134	1.155e-11	B2_trans	CODING_TRANSCRIPT_INTRON_VARIANT	ASN
526	Diseases of the jaws	digestive	rs1878527	ANKRD30BL	2	133056313	T	C	C	0.641138	0.242914	0.398275	1.0321	0.0672636	0.985672	1	305	7565	-0.077457	2.0215e-06	B2_trans	INTERGENIC_VARIANT	ASN
743	Osteoporosis, osteopenia and pathological fracture	musculoskeletal	rs495828	ABO	9	136154867	G	T	T	1.20588	0.10232	0.986758	1.47367	0.0672981	0.985672	1	196	7548	-0.13432	6.5649e-10	A2_Trans	UPSTREAM_GENE_VARIANT	ASN
433.31	Transient cerebral ischemia	circulatory system	rs7671107	LOC101929161	4	25449225	G	A	A	0.804362	0.119016	0.637008	1.01568	0.0673675	0.985672	1	149	7714	-0.064456	1.0803e-06	B2_trans	INTERGENIC_VARIANT	ASN
362	Other retinal disorders	sense organs	rs2284028	NCF4	22	37265172	A	C	C	0.79516	0.125339	0.621964	1.01658	0.0674387	0.985672	1	592	6342	0.31271	4.1737e-06	A2_Trans	CODING_TRANSCRIPT_INTRON_VARIANT	ASN
720	Spinal stenosis	musculoskeletal	rs78313563	ESS2	22	19136365	G	A	A	1.70876	0.293036	0.962164	3.03469	0.0674985	0.985672	1	239	7426	0.40873	6.5914e-07	A2_Trans	UPSTREAM_GENE_VARIANT	ASN
389	Hearing loss	sense organs	rs35154152	THBS3	1	155172725	T	C	C	0.873871	0.0737423	0.756271	1.00976	0.0675045	0.985672	1	850	4142	-0.20528	2.3574e-11	A2_Trans	SYNONYMOUS_VARIANT	ASN
574	Cholelithiasis and cholecystitis	digestive	rs111783124	LOC101928126	21	35362848	G	A	A	0.737121	0.166843	0.531523	1.02225	0.067538	0.985672	1	136	7711	0.13532	2.1558e-07	A2_Trans	INTERGENIC_VARIANT	ASN
535	Gastritis and duodenitis	digestive	rs467843	TRAPPC13	5	64945715	A	G	G	1.20098	0.10019	0.986857	1.46157	0.0675621	0.985672	1	354	7460	-0.089724	1.7259e-06	A2_Trans	CODING_TRANSCRIPT_INTRON_VARIANT	ASN
379	Other disorders of eye	sense organs	rs11702230	LOC101928126	21	35377591	C	T	T	1.18643	0.0935378	0.987696	1.42516	0.0676091	0.985672	1	603	6743	0.099731	3.223e-09	B2_trans	INTERGENIC_VARIANT	ASN
561.1	NA	NA	rs7605877	FOXI3	2	88559025	T	C	C	0.718645	0.180828	0.504189	1.02432	0.0676881	0.985672	1	588	7027	-0.071053	3.3369e-06	B2_trans	INTERGENIC_VARIANT	ASN
278.1	Obesity	endocrine/metabolic	rs2924480	ELF5	11	34529831	T	C	C	1.09226	0.0483075	0.993589	1.20073	0.0677276	0.985672	1	525	5662	-0.11648	2.817e-07	A2_Trans	CODING_TRANSCRIPT_INTRON_VARIANT	ASN
274.1	Gout	endocrine/metabolic	rs11234800	ME3	11	86479407	G	C	C	0.599056	0.280512	0.345697	1.0381	0.0677511	0.985672	1	205	6697	-0.077173	3.0702e-06	B2_trans	INTERGENIC_VARIANT	ASN
350.2	Abnormality of gait	neurological	rs13179014	SPEF2	5	35693227	A	C	C	1.17696	0.0892095	0.988157	1.40183	0.0677868	0.985672	1	463	7025	-0.061249	6.1057e-07	B2_trans	CODING_TRANSCRIPT_INTRON_VARIANT	ASN
250.23	Type 2 diabetes with ophthalmic manifestations	endocrine/metabolic	rs7605877	FOXI3	2	88559025	T	C	C	0.700962	0.194594	0.478691	1.02644	0.0678715	0.985672	1	279	7335	-0.071053	3.3369e-06	B2_trans	INTERGENIC_VARIANT	ASN
599.5	Frequency of urination and polyuria	genitourinary	rs6869036	MGAT1	5	180223327	C	T	T	0.620948	0.261044	0.372266	1.03575	0.0679418	0.985672	1	398	7286	0.25536	1.7578e-06	A2_Trans	FIVE_PRIME_UTR_INTRON_VARIANT	ASN
790.6	Other abnormal blood chemistry	symptoms	rs117169628	SLC22A31	16	89262657	G	A	A	1.45095	0.203949	0.972861	2.16398	0.0679921	0.985672	1	590	7101	0.081201	5.77e-07	B2_trans	SYNONYMOUS_VARIANT	ASN
743	Osteoporosis, osteopenia and pathological fracture	musculoskeletal	rs505922	ABO	9	136149229	T	C	C	1.1712	0.0865984	0.988368	1.38785	0.0680233	0.985672	1	196	7548	-0.099884	2.0889e-20	B2_trans	CODING_TRANSCRIPT_INTRON_VARIANT	ASN
292	Neurological disorders	mental disorders	rs147812915	KAT7	17	47858295	C	T	T	1.35478	0.166412	0.977731	1.87724	0.0680563	0.985672	1	430	6951	0.23438	1.0943e-07	A2_Trans	INTERGENIC_VARIANT	ASN
716	Other arthropathies	musculoskeletal	rs10774679	OAS3	12	113374748	C	T	T	0.845873	0.0917649	0.706635	1.01255	0.0681414	0.985672	1	431	7252	0.075824	4.6954e-12	B2_trans	UPSTREAM_GENE_VARIANT	ASN
796	Elevated prostate specific antigen [PSA]	genitourinary	rs35154152	THBS3	1	155172725	T	C	C	0.752914	0.155636	0.554967	1.02146	0.068226	0.985672	1	143	7468	-0.20528	2.3574e-11	A2_Trans	SYNONYMOUS_VARIANT	ASN
378	Strabismus and other disorders of binocular eye movements	sense organs	rs3746539	PTPRT	20	40702071	G	A	A	0.815076	0.112133	0.654261	1.01542	0.0682285	0.985672	1	167	7704	0.05405	1.7723e-06	B2_trans	THREE_PRIME_UTR_EXON_VARIANT	ASN
380.4	Impacted cerumen	sense organs	rs581342	LMNA	1	156095466	T	C	C	1.40352	0.185945	0.974861	2.02067	0.0682972	0.985672	1	411	7230	0.090245	2.6355e-07	B2_trans	CODING_TRANSCRIPT_INTRON_VARIANT	ASN
735	Acquired foot deformities	musculoskeletal	rs13179014	SPEF2	5	35693227	A	C	C	1.15155	0.0774294	0.98941	1.34027	0.0683851	0.985672	1	461	6870	-0.061249	6.1057e-07	B2_trans	CODING_TRANSCRIPT_INTRON_VARIANT	ASN
696.4	Psoriasis	dermatologic	rs766826	ELF5	11	34528766	C	T	T	0.820445	0.1086	0.663146	1.01506	0.0684004	0.985672	1	104	7701	-0.082134	1.155e-11	B2_trans	CODING_TRANSCRIPT_INTRON_VARIANT	ASN
250.23	Type 2 diabetes with ophthalmic manifestations	endocrine/metabolic	rs1250993	LOC101929525	10	81399565	C	G	G	1.17788	0.0898383	0.987711	1.40466	0.0684062	0.985672	1	279	7335	0.12403	5.3767e-08	A2_Trans	INTERGENIC_VARIANT	ASN
525.1	Loss of teeth or edentulism	digestive	rs4830964	.	23	15515319	C	G	G	1.08499	0.0447742	0.993831	1.1845	0.0684907	0.985672	1	273	6977	0.046578	2.9701e-06	B2_trans	SEQUENCE_VARIANT	ASN
401.2	Hypertensive heart and/or renal disease	circulatory system	rs77534576	DLX4	17	47940666	C	T	T	1.42641	0.19502	0.973295	2.09048	0.0685811	0.985672	1	345	7160	0.20794	1.7585e-10	B2_trans	INTERGENIC_VARIANT	ASN
726.1	Enthesopathy	musculoskeletal	rs72711165	TMEM65	8	125336564	T	C	C	1.17243	0.0873693	0.987908	1.39141	0.0686488	0.985672	1	619	6777	0.18279	6.0907e-07	B2_trans	CODING_TRANSCRIPT_INTRON_VARIANT	ASN
465.2	Acute pharyngitis	respiratory	rs5023077	FBRSL1	12	133141973	T	C	C	1.23974	0.118046	0.983673	1.56247	0.0686814	0.985672	1	566	7296	-0.090901	1.5172e-06	A2_Trans	CODING_TRANSCRIPT_INTRON_VARIANT	ASN
521.1	Dental caries	digestive	rs35154152	THBS3	1	155172725	T	C	C	0.857394	0.0845365	0.726479	1.0119	0.0687576	0.985672	1	490	6031	-0.20528	2.3574e-11	A2_Trans	SYNONYMOUS_VARIANT	ASN
525.1	Loss of teeth or edentulism	digestive	rs581342	LMNA	1	156095466	T	C	C	0.724321	0.177318	0.511679	1.02533	0.0689297	0.985672	1	273	6977	0.090245	2.6355e-07	B2_trans	CODING_TRANSCRIPT_INTRON_VARIANT	ASN
316	Substance addiction and disorders	mental disorders	rs5023077	FBRSL1	12	133141973	T	C	C	1.14934	0.0765616	0.989189	1.33542	0.069065	0.985672	1	230	7325	-0.090901	1.5172e-06	A2_Trans	CODING_TRANSCRIPT_INTRON_VARIANT	ASN
297	Suicidal ideation or attempt	mental disorders	rs8080583	KANSL1	17	44162597	C	A	A	1.56876	0.247704	0.965405	2.54918	0.0690904	0.985672	1	259	7500	-0.12662	2.0785e-08	A2_Trans	CODING_TRANSCRIPT_INTRON_VARIANT	ASN
327.3	Sleep apnea	neurological	rs12259804	PLEKHS1	10	115573378	T	C	C	0.600352	0.28082	0.346235	1.04097	0.0692227	0.985672	1	371	5024	-0.27547	4.8674e-08	A2_Trans	INTERGENIC_VARIANT	ASN
562	Diverticulosis and diverticulitis	digestive	rs11085727	TYK2	19	10466123	C	T	T	0.859159	0.0835567	0.729374	1.01204	0.0692566	0.985672	1	407	7333	0.17253	2.3333e-18	A2_Trans,B2_trans	CODING_TRANSCRIPT_INTRON_VARIANT	ASN
696	Psoriasis and related disorders	dermatologic	rs72655853	SBSPON	8	73985608	A	G	G	2.15751	0.423292	0.941121	4.94606	0.0692779	0.985672	1	142	7650	0.22523	8.3915e-07	A2_Trans	CODING_TRANSCRIPT_INTRON_VARIANT	ASN
367.1	Myopia	sense organs	rs8052423	SLC22A31	16	89269178	G	T	T	1.23715	0.117149	0.983345	1.55647	0.0692785	0.985672	1	1161	5255	0.13037	1.0019e-06	A2_Trans	UPSTREAM_GENE_VARIANT	ASN
362.6	Peripheral retinal degenerations	sense organs	rs10774679	OAS3	12	113374748	C	T	T	0.804977	0.119429	0.636979	1.01728	0.0692952	0.985672	1	184	7682	0.075824	4.6954e-12	B2_trans	UPSTREAM_GENE_VARIANT	ASN
379	Other disorders of eye	sense organs	rs12259804	PLEKHS1	10	115573378	T	C	C	2.17149	0.426946	0.940461	5.0139	0.0693417	0.985672	1	603	6743	-0.27547	4.8674e-08	A2_Trans	INTERGENIC_VARIANT	ASN
365.11	Primary open angle glaucoma	sense organs	rs10086829	COL14A1	8	121149129	G	A	A	0.836774	0.0981492	0.690341	1.01427	0.0694297	0.985672	1	98	7659	-0.097352	3.8599e-06	A2_Trans	FIVE_PRIME_UTR_INTRON_VARIANT	ASN
770	Myalgia and myositis unspecified	symptoms	rs13179014	SPEF2	5	35693227	A	C	C	1.20664	0.103459	0.985171	1.47789	0.0694381	0.985672	1	329	7364	-0.061249	6.1057e-07	B2_trans	CODING_TRANSCRIPT_INTRON_VARIANT	ASN
591	Urinary tract infection	genitourinary	rs76423999	SLC12A7	5	1098067	T	A	A	0.828266	0.103793	0.675805	1.01512	0.0694712	0.985672	1	428	7294	0.18412	3.8813e-07	A2_Trans	CODING_TRANSCRIPT_INTRON_VARIANT	ASN
512	Other symptoms of respiratory system	respiratory	rs721917	SFTPD	10	81706324	A	G	G	0.929143	0.0404867	0.858262	1.00588	0.0694871	0.985672	1	1337	4732	0.055247	2.0819e-07	B2_trans	SYNONYMOUS_VARIANT	ASN
365	Glaucoma	sense organs	rs111783124	LOC101928126	21	35362848	G	A	A	1.12777	0.0662642	0.990412	1.28417	0.0695896	0.985672	1	346	6171	0.13532	2.1558e-07	A2_Trans	INTERGENIC_VARIANT	ASN
532	Dysphagia	digestive	rs11085727	TYK2	19	10466123	C	T	T	0.871418	0.0758488	0.751042	1.01109	0.06959	0.985672	1	226	7438	0.17253	2.3333e-18	A2_Trans,B2_trans	CODING_TRANSCRIPT_INTRON_VARIANT	ASN
530.11	GERD	digestive	rs13179014	SPEF2	5	35693227	A	C	C	1.10831	0.0566796	0.991782	1.23853	0.0696191	0.985672	1	657	5677	-0.061249	6.1057e-07	B2_trans	CODING_TRANSCRIPT_INTRON_VARIANT	ASN
695	Erythematous conditions	dermatologic	rs732990	CIB4	2	26842146	C	G	G	1.24794	0.122078	0.982384	1.58528	0.0696196	0.985672	1	331	7404	0.056389	5.6358e-07	B2_trans	CODING_TRANSCRIPT_INTRON_VARIANT	ASN
367	Disorders of refraction and accommodation; blindness and low vision	sense organs	rs35705950	MUC5B	11	1241221	G	T	T	0.774682	0.140728	0.587944	1.02073	0.0696544	0.985672	1	687	2857	-0.11177	1.2224e-08	B2_trans,A2_Trans	UPSTREAM_GENE_VARIANT	ASN
465	Acute upper respiratory infections of multiple or unspecified sites	respiratory	rs67579710	THBS3	1	155173527	G	A	A	0.833376	0.100476	0.68441	1.01477	0.0696661	0.985672	1	1210	5761	-0.10348	1.0252e-09	B2_trans	CODING_TRANSCRIPT_INTRON_VARIANT	ASN
1010.3	NA	NA	rs111837807	CCHCR1	6	31121232	T	C	C	1.11853	0.0617564	0.991016	1.26245	0.0697034	0.985672	1	1566	4186	0.20363	2.152e-11	A2_Trans,B2_trans	CODING_TRANSCRIPT_INTRON_VARIANT	ASN
716.9	Arthropathy NOS	musculoskeletal	rs2924480	ELF5	11	34529831	T	C	C	1.2221	0.110604	0.983919	1.51793	0.0697722	0.985672	1	361	7448	-0.11648	2.817e-07	A2_Trans	CODING_TRANSCRIPT_INTRON_VARIANT	ASN
250.41	Impaired fasting glucose	endocrine/metabolic	rs4830964	.	23	15515319	C	G	G	0.918874	0.0466568	0.838574	1.00686	0.0697737	0.985672	1	431	6885	0.046578	2.9701e-06	B2_trans	SEQUENCE_VARIANT	ASN
250.24	Type 2 diabetes with neurological manifestations	endocrine/metabolic	rs61667602	CRHR1	17	43785349	T	C	C	1.57477	0.250438	0.963927	2.57271	0.0697912	0.985672	1	210	7426	-0.093554	9.1279e-12	B2_trans	FIVE_PRIME_UTR_INTRON_VARIANT	ASN
1010.1	NA	NA	rs467843	TRAPPC13	5	64945715	A	G	G	0.870944	0.0762053	0.750109	1.01124	0.0697965	0.985672	1	629	6938	-0.089724	1.7259e-06	A2_Trans	CODING_TRANSCRIPT_INTRON_VARIANT	ASN
365.1	Open-angle glaucoma	sense organs	rs10774679	OAS3	12	113374748	C	T	T	1.11653	0.0608123	0.99108	1.25787	0.0698903	0.985672	1	329	6539	0.075824	4.6954e-12	B2_trans	UPSTREAM_GENE_VARIANT	ASN
523	Gingival and periodontal diseases	digestive	rs75505823	LRP1	12	57540956	G	T	T	0.499647	0.382851	0.235929	1.05815	0.0699347	0.985672	1	407	6118	-0.20852	3.0745e-06	A2_Trans	CODING_TRANSCRIPT_INTRON_VARIANT	ASN
401.22	Hypertensive chronic kidney disease	circulatory system	rs9501257	HLA-DPB1	6	33055355	A	G	G	1.20652	0.103606	0.984795	1.47817	0.0699743	0.985672	1	187	7569	0.17269	4.1339e-08	A2_Trans	THREE_PRIME_UTR_EXON_VARIANT	ASN
496	Chronic airway obstruction	respiratory	rs10774679	OAS3	12	113374748	C	T	T	1.17919	0.0909667	0.986623	1.40933	0.0699981	0.985672	1	329	7263	0.075824	4.6954e-12	B2_trans	UPSTREAM_GENE_VARIANT	ASN
1019	NA	NA	rs1453205	LOC101928196	2	19901073	C	T	T	0.861388	0.0823688	0.732971	1.01231	0.0700659	0.985672	1	600	7103	0.096992	3.6368e-06	A2_Trans	INTERGENIC_VARIANT	ASN
269	Proteinuria	endocrine/metabolic	rs1878527	ANKRD30BL	2	133056313	T	C	C	1.83436	0.335078	0.951186	3.53756	0.0702012	0.985672	1	145	7716	-0.077457	2.0215e-06	B2_trans	INTERGENIC_VARIANT	ASN
696.4	Psoriasis	dermatologic	rs11702230	LOC101928126	21	35377591	C	T	T	0.750322	0.158674	0.549774	1.02403	0.0702442	0.985672	1	104	7701	0.099731	3.223e-09	B2_trans	INTERGENIC_VARIANT	ASN
306	Other mental disorder	mental disorders	rs7579014	BCL11A	2	60707894	G	A	A	0.785945	0.133089	0.60549	1.02018	0.0703219	0.985672	1	659	6895	-0.05629	1.2614e-06	B2_trans	CODING_TRANSCRIPT_INTRON_VARIANT	ASN
764	Sciatica	symptoms	rs622568	SEC61G	7	54647894	A	C	C	1.31399	0.150902	0.977566	1.76621	0.0703573	0.985672	1	337	7426	0.11965	2.6006e-06	A2_Trans	INTERGENIC_VARIANT	ASN
523.3	Periodontitis (acute or chronic)	digestive	rs1405655	NR1H2	19	50882619	T	C	C	1.14435	0.0745383	0.988811	1.32436	0.0704498	0.985672	1	390	6934	0.075181	1.1208e-11	B2_trans,A2_Trans	CODING_TRANSCRIPT_INTRON_VARIANT	ASN
741	Symptoms and disorders of the joints	musculoskeletal	rs9367106	LOC100505711	6	41483390	G	C	C	1.16426	0.0840944	0.987341	1.37287	0.0705335	0.985672	1	571	7046	0.20225	3.4038e-11	B2_trans	INTERGENIC_VARIANT	ASN
070.2	Viral hepatitis B	infectious diseases	rs76423999	SLC12A7	5	1098067	T	A	A	1.20843	0.104693	0.98425	1.48366	0.0705555	0.985672	1	71	7724	0.18412	3.8813e-07	A2_Trans	CODING_TRANSCRIPT_INTRON_VARIANT	ASN
532	Dysphagia	digestive	rs60305836	CDH8	16	61709381	A	C	C	0.608253	0.275002	0.354815	1.04272	0.0706295	0.985672	1	226	7438	0.086719	1.1846e-06	B2_trans	CODING_TRANSCRIPT_INTRON_VARIANT	ASN
1005	NA	NA	rs915823	TMPRSS2	21	42851454	A	C	C	0.882259	0.0693121	0.770189	1.01064	0.0707112	0.985672	1	1093	6119	-0.066039	1.6687e-06	B2_trans	CODING_TRANSCRIPT_INTRON_VARIANT	ASN
395	Heart valve disorders	circulatory system	rs7671107	LOC101929161	4	25449225	G	A	A	0.817407	0.11158	0.656843	1.01722	0.0707719	0.985672	1	162	7664	-0.064456	1.0803e-06	B2_trans	INTERGENIC_VARIANT	ASN
796	Elevated prostate specific antigen [PSA]	genitourinary	rs55654108	PDCL3P4	3	101425703	A	G	G	1.1632	0.0836688	0.987265	1.37048	0.070797	0.985672	1	143	7468	-0.05662	1.0636e-06	B2_trans	INTERGENIC_VARIANT	ASN
573.7	Abnormal results of function study of liver	digestive	rs467843	TRAPPC13	5	64945715	A	G	G	0.891405	0.063635	0.78688	1.00981	0.0708394	0.985672	1	464	6903	-0.089724	1.7259e-06	A2_Trans	CODING_TRANSCRIPT_INTRON_VARIANT	ASN
271.3	Intestinal disaccharidase deficiencies and disaccharide malabsorption	endocrine/metabolic	rs13179014	SPEF2	5	35693227	A	C	C	0.749507	0.159624	0.548155	1.02482	0.0708605	0.985672	1	270	7589	-0.061249	6.1057e-07	B2_trans	CODING_TRANSCRIPT_INTRON_VARIANT	ASN
1005	NA	NA	rs9896243	NSF	17	44826056	C	G	G	0.649545	0.238894	0.406689	1.03742	0.0708916	0.985672	1	1093	6119	-0.13155	3.2234e-08	A2_Trans	CODING_TRANSCRIPT_INTRON_VARIANT	ASN
295.3	Psychosis	mental disorders	rs4830964	.	23	15515319	C	G	G	1.15344	0.0790575	0.987877	1.34676	0.0709672	0.985672	1	105	7729	0.046578	2.9701e-06	B2_trans	SEQUENCE_VARIANT	ASN
427.9	Palpitations	circulatory system	rs2924480	ELF5	11	34529831	T	C	C	0.813707	0.114187	0.650537	1.01781	0.0710109	0.985672	1	280	7541	-0.11648	2.817e-07	A2_Trans	CODING_TRANSCRIPT_INTRON_VARIANT	ASN
521.1	Dental caries	digestive	rs67579710	THBS3	1	155173527	G	A	A	0.855669	0.0863386	0.72246	1.01344	0.0710186	0.985672	1	490	6031	-0.10348	1.0252e-09	B2_trans	CODING_TRANSCRIPT_INTRON_VARIANT	ASN
317	Alcohol-related disorders	mental disorders	rs6869036	MGAT1	5	180223327	C	T	T	1.30689	0.148256	0.977339	1.74758	0.0710194	0.985672	1	320	6876	0.25536	1.7578e-06	A2_Trans	FIVE_PRIME_UTR_INTRON_VARIANT	ASN
433.3	Cerebral ischemia	circulatory system	rs1250993	LOC101929525	10	81399565	C	G	G	1.25099	0.124043	0.981003	1.59529	0.0710218	0.985672	1	160	7685	0.12403	5.3767e-08	A2_Trans	INTERGENIC_VARIANT	ASN
735	Acquired foot deformities	musculoskeletal	rs721917	SFTPD	10	81706324	A	G	G	1.11121	0.0584134	0.990999	1.246	0.0710469	0.985672	1	461	6870	0.055247	2.0819e-07	B2_trans	SYNONYMOUS_VARIANT	ASN
521	Diseases of hard tissues of teeth	digestive	rs147812915	KAT7	17	47858295	C	T	T	0.781357	0.136705	0.597704	1.02144	0.0711078	0.985672	1	473	5965	0.23438	1.0943e-07	A2_Trans	INTERGENIC_VARIANT	ASN
078	Viral warts & HPV	infectious diseases	rs1878527	ANKRD30BL	2	133056313	T	C	C	0.704538	0.194054	0.481643	1.03058	0.0711185	0.985672	1	298	7418	-0.077457	2.0215e-06	B2_trans	INTERGENIC_VARIANT	ASN
274.1	Gout	endocrine/metabolic	rs9501257	HLA-DPB1	6	33055355	A	G	G	1.10878	0.0572177	0.991151	1.24036	0.0711334	0.985672	1	205	6697	0.17269	4.1339e-08	A2_Trans	THREE_PRIME_UTR_EXON_VARIANT	ASN
300.4	Dysthymic disorder	mental disorders	rs9577395	ATP11A	13	113534984	C	G	G	0.817174	0.111885	0.656262	1.01754	0.071145	0.985672	1	245	7528	0.064829	8.6068e-07	B2_trans,A2_Trans	CODING_TRANSCRIPT_INTRON_VARIANT	ASN
530.11	GERD	digestive	rs5023077	FBRSL1	12	133141973	T	C	C	0.922246	0.0448584	0.844623	1.007	0.0711648	0.985672	1	657	5677	-0.090901	1.5172e-06	A2_Trans	CODING_TRANSCRIPT_INTRON_VARIANT	ASN
297.1	Suicidal ideation	mental disorders	rs467843	TRAPPC13	5	64945715	A	G	G	1.20119	0.101599	0.984309	1.46587	0.0711842	0.985672	1	212	7601	-0.089724	1.7259e-06	A2_Trans	CODING_TRANSCRIPT_INTRON_VARIANT	ASN
599.5	Frequency of urination and polyuria	genitourinary	rs72711165	TMEM65	8	125336564	T	C	C	1.22485	0.11243	0.982615	1.52681	0.0712358	0.985672	1	398	7286	0.18279	6.0907e-07	B2_trans	CODING_TRANSCRIPT_INTRON_VARIANT	ASN
571.5	Other chronic nonalcoholic liver disease	digestive	rs9896243	NSF	17	44826056	C	G	G	0.578601	0.303324	0.319293	1.0485	0.0712595	0.985672	1	285	7239	-0.13155	3.2234e-08	A2_Trans	CODING_TRANSCRIPT_INTRON_VARIANT	ASN
402	NA	NA	rs111783124	LOC101928126	21	35362848	G	A	A	0.807206	0.118738	0.63961	1.01872	0.0712663	0.985672	1	598	7059	0.13532	2.1558e-07	A2_Trans	INTERGENIC_VARIANT	ASN
411	Ischemic Heart Disease	circulatory system	rs13050728	IFNAR2	21	34615210	T	C	C	0.906468	0.054441	0.814727	1.00854	0.0712672	0.985672	1	363	6625	-0.10657	4.0686e-21	B2_trans,A2_Trans	CODING_TRANSCRIPT_INTRON_VARIANT	ASN
379	Other disorders of eye	sense organs	rs111783124	LOC101928126	21	35362848	G	A	A	1.17695	0.0903248	0.985989	1.40489	0.0712709	0.985672	1	603	6743	0.13532	2.1558e-07	A2_Trans	INTERGENIC_VARIANT	ASN
339	Other headache syndromes	neurological	rs76073397	MIR548H2	16	11386452	T	C	C	1.16474	0.0845446	0.986879	1.37465	0.0712711	0.985672	1	807	6108	0.14454	9.6663e-07	A2_Trans,B2_trans	INTERGENIC_VARIANT	ASN
755	Congenital anomalies of limbs	congenital anomalies	rs10129899	LINC00637	14	104330432	C	A	A	0.823874	0.107438	0.667436	1.01698	0.0713494	0.985672	1	274	7577	-0.057002	2.1916e-06	B2_trans	INTERGENIC_VARIANT	ASN
317	Alcohol-related disorders	mental disorders	rs5023077	FBRSL1	12	133141973	T	C	C	1.1138	0.0597991	0.990614	1.2523	0.0715028	0.985672	1	320	6876	-0.090901	1.5172e-06	A2_Trans	CODING_TRANSCRIPT_INTRON_VARIANT	ASN
296.2	Depression	mental disorders	rs732990	CIB4	2	26842146	C	G	G	1.10675	0.0562893	0.991142	1.23584	0.0715617	0.985672	1	521	4668	0.056389	5.6358e-07	B2_trans	CODING_TRANSCRIPT_INTRON_VARIANT	ASN
465.2	Acute pharyngitis	respiratory	rs62200027	CASC20	20	6469515	G	A	A	1.25495	0.126036	0.980267	1.60661	0.0715717	0.985672	1	566	7296	-0.053006	3.3456e-06	B2_trans,A2_Trans	NON_CODING_TRANSCRIPT_INTRON_VARIANT	ASN
278.11	Morbid obesity	endocrine/metabolic	rs10774671	OAS1	12	113357193	G	A	A	0.812019	0.115584	0.647412	1.01848	0.0716151	0.985672	1	157	7698	0.12569	3.6032e-11	A2_Trans	SPLICE_ACCEPTOR_VARIANT	ASN
521.2	Dental abrasion, erosion and attrition	digestive	rs766826	ELF5	11	34528766	C	T	T	1.20152	0.101943	0.983916	1.46726	0.0717183	0.985672	1	251	7530	-0.082134	1.155e-11	B2_trans	CODING_TRANSCRIPT_INTRON_VARIANT	ASN
297.1	Suicidal ideation	mental disorders	rs11085727	TYK2	19	10466123	C	T	T	0.841132	0.0960697	0.69677	1.0154	0.071728	0.985672	1	212	7601	0.17253	2.3333e-18	A2_Trans,B2_trans	CODING_TRANSCRIPT_INTRON_VARIANT	ASN
261	Vitamin deficiency	endocrine/metabolic	rs11234800	ME3	11	86479407	G	C	C	0.726021	0.177903	0.512292	1.02892	0.0719052	0.985672	1	726	5942	-0.077173	3.0702e-06	B2_trans	INTERGENIC_VARIANT	ASN
706.8	Other specified diseases of sebaceous glands	dermatologic	rs732990	CIB4	2	26842146	C	G	G	0.736652	0.169878	0.528034	1.02769	0.0719918	0.985672	1	394	7451	0.056389	5.6358e-07	B2_trans	CODING_TRANSCRIPT_INTRON_VARIANT	ASN
1010.7	NA	NA	rs60305836	CDH8	16	61709381	A	C	C	0.773516	0.142771	0.584713	1.02328	0.072058	0.985672	1	741	1027	0.086719	1.1846e-06	B2_trans	CODING_TRANSCRIPT_INTRON_VARIANT	ASN
798	Malaise and fatigue	symptoms	rs915823	TMPRSS2	21	42851454	A	C	C	0.855845	0.0865461	0.722315	1.01406	0.0720738	0.985672	1	689	6827	-0.066039	1.6687e-06	B2_trans	CODING_TRANSCRIPT_INTRON_VARIANT	ASN
367.2	Astigmatism	sense organs	rs7671107	LOC101929161	4	25449225	G	A	A	0.917954	0.0476058	0.836178	1.00773	0.0721341	0.985672	1	1195	4963	-0.064456	1.0803e-06	B2_trans	INTERGENIC_VARIANT	ASN
355.1	Chronic pain syndrome	neurological	rs12567716	FOXD2	1	48197570	T	C	C	1.20002	0.101442	0.983648	1.46398	0.0722659	0.985672	1	144	7675	-0.090753	1.4878e-06	B2_trans	INTERGENIC_VARIANT	ASN
535	Gastritis and duodenitis	digestive	rs12567716	FOXD2	1	48197570	T	C	C	0.835359	0.100096	0.686548	1.01642	0.0723028	0.985672	1	354	7460	-0.090753	1.4878e-06	B2_trans	INTERGENIC_VARIANT	ASN
395	Heart valve disorders	circulatory system	rs9577395	ATP11A	13	113534984	C	G	G	0.794824	0.127817	0.618689	1.0211	0.0724019	0.985672	1	162	7664	0.064829	8.6068e-07	B2_trans,A2_Trans	CODING_TRANSCRIPT_INTRON_VARIANT	ASN
532	Dysphagia	digestive	rs9896243	NSF	17	44826056	C	G	G	0.505478	0.379768	0.240128	1.06405	0.0724155	0.985672	1	226	7438	-0.13155	3.2234e-08	A2_Trans	CODING_TRANSCRIPT_INTRON_VARIANT	ASN
574	Cholelithiasis and cholecystitis	digestive	rs72711165	TMEM65	8	125336564	T	C	C	0.744044	0.164633	0.538843	1.02739	0.0725188	0.985672	1	136	7711	0.18279	6.0907e-07	B2_trans	CODING_TRANSCRIPT_INTRON_VARIANT	ASN
350	Abnormal movement	neurological	rs915823	TMPRSS2	21	42851454	A	C	C	0.869815	0.0776658	0.746995	1.01283	0.072521	0.985672	1	587	6771	-0.066039	1.6687e-06	B2_trans	CODING_TRANSCRIPT_INTRON_VARIANT	ASN
350.2	Abnormality of gait	neurological	rs7605877	FOXI3	2	88559025	T	C	C	0.735585	0.171035	0.526075	1.02853	0.0725776	0.985672	1	463	7025	-0.071053	3.3369e-06	B2_trans	INTERGENIC_VARIANT	ASN
367.1	Myopia	sense organs	rs35705950	MUC5B	11	1241221	G	T	T	0.730082	0.175217	0.517877	1.02924	0.0725777	0.985672	1	1161	5255	-0.11177	1.2224e-08	B2_trans,A2_Trans	UPSTREAM_GENE_VARIANT	ASN
297.1	Suicidal ideation	mental disorders	rs6869036	MGAT1	5	180223327	C	T	T	1.54325	0.241722	0.960911	2.47851	0.0726522	0.985672	1	212	7601	0.25536	1.7578e-06	A2_Trans	FIVE_PRIME_UTR_INTRON_VARIANT	ASN
526	Diseases of the jaws	digestive	rs7605877	FOXI3	2	88559025	T	C	C	1.47629	0.217076	0.964708	2.25916	0.0727416	0.985672	1	305	7565	-0.071053	3.3369e-06	B2_trans	INTERGENIC_VARIANT	ASN
402	NA	NA	rs1250993	LOC101929525	10	81399565	C	G	G	0.847586	0.0921676	0.707507	1.0154	0.0727883	0.985672	1	598	7059	0.12403	5.3767e-08	A2_Trans	INTERGENIC_VARIANT	ASN
362.26	Macular puckering of retina	sense organs	rs1878527	ANKRD30BL	2	133056313	T	C	C	0.649887	0.240205	0.405859	1.04064	0.0727939	0.985672	1	172	7619	-0.077457	2.0215e-06	B2_trans	INTERGENIC_VARIANT	ASN
274.1	Gout	endocrine/metabolic	rs7671107	LOC101929161	4	25449225	G	A	A	0.902825	0.0569838	0.807419	1.0095	0.0728197	0.985672	1	205	6697	-0.064456	1.0803e-06	B2_trans	INTERGENIC_VARIANT	ASN
763	Thoracic or lumbosacral neuritis or radiculitis, unspecified	symptoms	rs77534576	DLX4	17	47940666	C	T	T	0.643671	0.245599	0.39775	1.04164	0.0728375	0.985672	1	348	7146	0.20794	1.7585e-10	B2_trans	INTERGENIC_VARIANT	ASN
721	Spondylosis and allied disorders	musculoskeletal	rs111783124	LOC101928126	21	35362848	G	A	A	0.850314	0.0904245	0.712213	1.01519	0.0729404	0.985672	1	486	6841	0.13532	2.1558e-07	A2_Trans	INTERGENIC_VARIANT	ASN
1005	NA	NA	rs11234800	ME3	11	86479407	G	C	C	0.644075	0.245354	0.39819	1.0418	0.0729603	0.985672	1	1093	6119	-0.077173	3.0702e-06	B2_trans	INTERGENIC_VARIANT	ASN
571	Chronic liver disease and cirrhosis	digestive	rs1878527	ANKRD30BL	2	133056313	T	C	C	0.755401	0.156492	0.555868	1.02656	0.0730574	0.985672	1	293	7221	-0.077457	2.0215e-06	B2_trans	INTERGENIC_VARIANT	ASN
563	NA	NA	rs117169628	SLC22A31	16	89262657	G	A	A	0.617116	0.26933	0.364009	1.04622	0.0730986	0.985672	1	430	7248	0.081201	5.77e-07	B2_trans	SYNONYMOUS_VARIANT	ASN
278.1	Obesity	endocrine/metabolic	rs505922	ABO	9	136149229	T	C	C	0.928425	0.0414408	0.855997	1.00698	0.0731179	0.985672	1	525	5662	-0.099884	2.0889e-20	B2_trans	CODING_TRANSCRIPT_INTRON_VARIANT	ASN
561	Symptoms involving digestive system	digestive	rs7960611	CLEC1A	12	10230416	G	A	A	1.13855	0.0724156	0.987895	1.31217	0.0731678	0.985672	1	709	6753	-0.1584	3.3086e-07	A2_Trans	CODING_TRANSCRIPT_INTRON_VARIANT	ASN
374	Other disorders of eyelids	sense organs	rs35705950	MUC5B	11	1241221	G	T	T	0.466917	0.425184	0.202919	1.07438	0.0732558	0.985672	1	287	7317	-0.11177	1.2224e-08	B2_trans,A2_Trans	UPSTREAM_GENE_VARIANT	ASN
727	Other disorders of synovium, tendon, and bursa	musculoskeletal	rs12567716	FOXD2	1	48197570	T	C	C	1.11442	0.0604829	0.989843	1.25468	0.0732643	0.985672	1	536	6810	-0.090753	1.4878e-06	B2_trans	INTERGENIC_VARIANT	ASN
564	Functional digestive disorders	digestive	rs721917	SFTPD	10	81706324	A	G	G	0.852079	0.0894052	0.715118	1.01527	0.0733796	0.985672	1	331	7460	0.055247	2.0819e-07	B2_trans	SYNONYMOUS_VARIANT	ASN
297.1	Suicidal ideation	mental disorders	rs10129899	LINC00637	14	104330432	C	A	A	0.833927	0.101447	0.683559	1.01737	0.073423	0.985672	1	212	7601	-0.057002	2.1916e-06	B2_trans	INTERGENIC_VARIANT	ASN
571.5	Other chronic nonalcoholic liver disease	digestive	rs75505823	LRP1	12	57540956	G	T	T	0.250539	0.773191	0.0550469	1.14029	0.0734269	0.985672	1	285	7239	-0.20852	3.0745e-06	A2_Trans	CODING_TRANSCRIPT_INTRON_VARIANT	ASN
427.3	Other specified cardiac dysrhythmias	circulatory system	rs60869999	MYO1C	17	1390948	A	T	T	1.23668	0.118679	0.980028	1.56055	0.0734575	0.985672	1	397	7431	0.059541	2.9039e-06	B2_trans	CODING_TRANSCRIPT_INTRON_VARIANT	ASN
740.9	Osteoarthrosis NOS	musculoskeletal	rs9497053	UTRN	6	145026256	G	A	A	1.10024	0.0533677	0.990966	1.22155	0.0734666	0.985672	1	587	6311	-0.064841	1.0064e-06	B2_trans	CODING_TRANSCRIPT_INTRON_VARIANT	ASN
726	Peripheral enthesopathies and allied syndromes	musculoskeletal	rs61667602	CRHR1	17	43785349	T	C	C	1.33181	0.160087	0.973144	1.82268	0.0734676	0.985672	1	903	5673	-0.093554	9.1279e-12	B2_trans	FIVE_PRIME_UTR_INTRON_VARIANT	ASN
728.7	Fasciitis	musculoskeletal	rs117169628	SLC22A31	16	89262657	G	A	A	1.32442	0.157063	0.973492	1.80184	0.0736285	0.985672	1	401	6902	0.081201	5.77e-07	B2_trans	SYNONYMOUS_VARIANT	ASN
362.2	Degeneration of macula and posterior pole of retina	sense organs	rs1405655	NR1H2	19	50882619	T	C	C	0.845697	0.0936868	0.703831	1.01616	0.0736351	0.985672	1	339	7161	0.075181	1.1208e-11	B2_trans,A2_Trans	CODING_TRANSCRIPT_INTRON_VARIANT	ASN
591	Urinary tract infection	genitourinary	rs11085727	TYK2	19	10466123	C	T	T	0.861098	0.0835986	0.73096	1.01441	0.0736367	0.985672	1	428	7294	0.17253	2.3333e-18	A2_Trans,B2_trans	CODING_TRANSCRIPT_INTRON_VARIANT	ASN
764	Sciatica	symptoms	rs1878527	ANKRD30BL	2	133056313	T	C	C	0.689862	0.207604	0.45925	1.03628	0.0737239	0.985672	1	337	7426	-0.077457	2.0215e-06	B2_trans	INTERGENIC_VARIANT	ASN
389.4	Tinnitus	sense organs	rs9896243	NSF	17	44826056	C	G	G	0.701912	0.197932	0.476215	1.03458	0.0737391	0.985672	1	1182	5480	-0.13155	3.2234e-08	A2_Trans	CODING_TRANSCRIPT_INTRON_VARIANT	ASN
1010.1	NA	NA	rs12259804	PLEKHS1	10	115573378	T	C	C	0.304922	0.664353	0.0829259	1.12121	0.0738161	0.985672	1	629	6938	-0.27547	4.8674e-08	A2_Trans	INTERGENIC_VARIANT	ASN
521.2	Dental abrasion, erosion and attrition	digestive	rs467843	TRAPPC13	5	64945715	A	G	G	0.84412	0.0948139	0.700968	1.01651	0.0738891	0.985672	1	251	7530	-0.089724	1.7259e-06	A2_Trans	CODING_TRANSCRIPT_INTRON_VARIANT	ASN
687.4	Disturbance of skin sensation	dermatologic	rs7671107	LOC101929161	4	25449225	G	A	A	0.859613	0.0846411	0.728209	1.01473	0.0739002	0.985672	1	647	7003	-0.064456	1.0803e-06	B2_trans	INTERGENIC_VARIANT	ASN
523.1	Gingivitis	digestive	rs9497053	UTRN	6	145026256	G	A	A	1.13232	0.069551	0.988026	1.29769	0.0739751	0.985672	1	365	7130	-0.064841	1.0064e-06	B2_trans	CODING_TRANSCRIPT_INTRON_VARIANT	ASN
696	Psoriasis and related disorders	dermatologic	rs11702230	LOC101928126	21	35377591	C	T	T	0.759245	0.154186	0.561227	1.02713	0.0740406	0.985672	1	142	7650	0.099731	3.223e-09	B2_trans	INTERGENIC_VARIANT	ASN
727.1	Synovitis and tenosynovitis	musculoskeletal	rs1405655	NR1H2	19	50882619	T	C	C	1.19027	0.0975168	0.983191	1.44096	0.0740779	0.985672	1	311	7365	0.075181	1.1208e-11	B2_trans,A2_Trans	CODING_TRANSCRIPT_INTRON_VARIANT	ASN
720.1	Spinal stenosis of lumbar region	musculoskeletal	rs35154152	THBS3	1	155172725	T	C	C	0.673577	0.221306	0.436527	1.03935	0.0741722	0.985672	1	156	7685	-0.20528	2.3574e-11	A2_Trans	SYNONYMOUS_VARIANT	ASN
694	Dyschromia and Vitiligo	dermatologic	rs117169628	SLC22A31	16	89262657	G	A	A	0.487431	0.402486	0.221471	1.07278	0.0741933	0.985672	1	397	7456	0.081201	5.77e-07	B2_trans	SYNONYMOUS_VARIANT	ASN
276	Disorders of fluid, electrolyte, and acid-base balance	endocrine/metabolic	rs55654108	PDCL3P4	3	101425703	A	G	G	1.14088	0.073823	0.987195	1.3185	0.0741976	0.985672	1	513	6974	-0.05662	1.0636e-06	B2_trans	INTERGENIC_VARIANT	ASN
380.4	Impacted cerumen	sense organs	rs2277732	DPP9	19	4723670	C	A	A	1.2165	0.109807	0.980948	1.50862	0.0742963	0.985672	1	411	7230	0.11697	6.1912e-22	B2_trans,A2_Trans	FIVE_PRIME_UTR_INTRON_VARIANT	ASN
562.1	Diverticulosis	digestive	rs9461128	TMEM14B	6	10753875	T	C	C	0.617112	0.270469	0.363195	1.04855	0.0743113	0.985672	1	393	7399	0.13046	3.4269e-06	B2_trans	CODING_TRANSCRIPT_INTRON_VARIANT	ASN
483	Acute bronchitis and bronchiolitis	respiratory	rs581342	LMNA	1	156095466	T	C	C	1.4784	0.21909	0.962281	2.27134	0.0743472	0.985672	1	635	7157	0.090245	2.6355e-07	B2_trans	CODING_TRANSCRIPT_INTRON_VARIANT	ASN
735	Acquired foot deformities	musculoskeletal	rs60869999	MYO1C	17	1390948	A	T	T	1.13792	0.0724148	0.987353	1.31145	0.0743901	0.985672	1	461	6870	0.059541	2.9039e-06	B2_trans	CODING_TRANSCRIPT_INTRON_VARIANT	ASN
361	Retinal detachments and defects	sense organs	rs117169628	SLC22A31	16	89262657	G	A	A	0.456426	0.439632	0.192821	1.0804	0.0744138	0.985672	1	137	7715	0.081201	5.77e-07	B2_trans	SYNONYMOUS_VARIANT	ASN
698	Pruritus and related conditions	dermatologic	rs505922	ABO	9	136149229	T	C	C	0.838391	0.0988065	0.690784	1.01754	0.0744236	0.985672	1	385	7442	-0.099884	2.0889e-20	B2_trans	CODING_TRANSCRIPT_INTRON_VARIANT	ASN
269	Proteinuria	endocrine/metabolic	rs77534576	DLX4	17	47940666	C	T	T	1.66268	0.285022	0.951035	2.90682	0.0744526	0.985672	1	145	7716	0.20794	1.7585e-10	B2_trans	INTERGENIC_VARIANT	ASN
274	Gout and other crystal arthropathies	endocrine/metabolic	rs9501257	HLA-DPB1	6	33055355	A	G	G	1.10711	0.057045	0.989998	1.23808	0.0744641	0.985672	1	220	6665	0.17269	4.1339e-08	A2_Trans	THREE_PRIME_UTR_EXON_VARIANT	ASN
327	Sleep disorders	neurological	rs8080583	KANSL1	17	44162597	C	A	A	0.759885	0.153974	0.561934	1.02757	0.074531	0.985672	1	1030	5120	-0.12662	2.0785e-08	A2_Trans	CODING_TRANSCRIPT_INTRON_VARIANT	ASN
740	Osteoarthrosis	musculoskeletal	rs10774671	OAS1	12	113357193	G	A	A	0.913638	0.0506493	0.827297	1.00899	0.0745437	0.985672	1	752	5533	0.12569	3.6032e-11	A2_Trans	SPLICE_ACCEPTOR_VARIANT	ASN
521.1	Dental caries	digestive	rs1405655	NR1H2	19	50882619	T	C	C	1.10411	0.0555593	0.990196	1.23113	0.074647	0.985672	1	490	6031	0.075181	1.1208e-11	B2_trans,A2_Trans	CODING_TRANSCRIPT_INTRON_VARIANT	ASN
773	NA	NA	rs75505823	LRP1	12	57540956	G	T	T	0.566905	0.318422	0.303717	1.05816	0.07468	0.985672	1	1209	5163	-0.20852	3.0745e-06	A2_Trans	CODING_TRANSCRIPT_INTRON_VARIANT	ASN
274	Gout and other crystal arthropathies	endocrine/metabolic	rs12567716	FOXD2	1	48197570	T	C	C	1.09478	0.0508204	0.990991	1.20945	0.074766	0.985672	1	220	6665	-0.090753	1.4878e-06	B2_trans	INTERGENIC_VARIANT	ASN
521	Diseases of hard tissues of teeth	digestive	rs1405655	NR1H2	19	50882619	T	C	C	1.10227	0.054648	0.990315	1.22689	0.0747687	0.985672	1	473	5965	0.075181	1.1208e-11	B2_trans,A2_Trans	CODING_TRANSCRIPT_INTRON_VARIANT	ASN
372	Disorders of conjunctiva	sense organs	rs7605877	FOXI3	2	88559025	T	C	C	1.39095	0.185279	0.967392	1.99997	0.0749067	0.985672	1	407	7330	-0.071053	3.3369e-06	B2_trans	INTERGENIC_VARIANT	ASN
216	Benign neoplasm of skin	neoplasms	rs581342	LMNA	1	156095466	T	C	C	0.593302	0.293133	0.334011	1.05388	0.074923	0.985672	1	525	7241	0.090245	2.6355e-07	B2_trans	CODING_TRANSCRIPT_INTRON_VARIANT	ASN
367.2	Astigmatism	sense organs	rs581342	LMNA	1	156095466	T	C	C	1.24883	0.124774	0.977905	1.59482	0.0749291	0.985672	1	1195	4963	0.090245	2.6355e-07	B2_trans	CODING_TRANSCRIPT_INTRON_VARIANT	ASN
272.11	Hypercholesterolemia	endocrine/metabolic	rs9501257	HLA-DPB1	6	33055355	A	G	G	0.869979	0.0782176	0.746328	1.01412	0.0749516	0.985672	1	385	7098	0.17269	4.1339e-08	A2_Trans	THREE_PRIME_UTR_EXON_VARIANT	ASN
594	Urinary calculus	genitourinary	rs467843	TRAPPC13	5	64945715	A	G	G	1.15091	0.0789339	0.985948	1.34348	0.0749654	0.985672	1	174	7473	-0.089724	1.7259e-06	A2_Trans	CODING_TRANSCRIPT_INTRON_VARIANT	ASN
755.1	Congenital deformities of feet	congenital anomalies	rs76073397	MIR548H2	16	11386452	T	C	C	0.692448	0.206431	0.462033	1.03777	0.0750168	0.985672	1	264	7598	0.14454	9.6663e-07	A2_Trans,B2_trans	INTERGENIC_VARIANT	ASN
269	Proteinuria	endocrine/metabolic	rs11702230	LOC101928126	21	35377591	C	T	T	1.31269	0.152826	0.972916	1.77111	0.0750276	0.985672	1	145	7716	0.099731	3.223e-09	B2_trans	INTERGENIC_VARIANT	ASN
788	Syncope and collapse	symptoms	rs72655853	SBSPON	8	73985608	A	G	G	1.9756	0.382477	0.933541	4.18084	0.0750496	0.985672	1	231	7542	0.22523	8.3915e-07	A2_Trans	CODING_TRANSCRIPT_INTRON_VARIANT	ASN
355.1	Chronic pain syndrome	neurological	rs3746539	PTPRT	20	40702071	G	A	A	1.19674	0.100897	0.982015	1.45843	0.0750621	0.985672	1	144	7675	0.05405	1.7723e-06	B2_trans	THREE_PRIME_UTR_EXON_VARIANT	ASN
374.6	Dermatochalasis	sense organs	rs3746539	PTPRT	20	40702071	G	A	A	1.18914	0.0973293	0.982621	1.43906	0.075103	0.985672	1	81	7718	0.05405	1.7723e-06	B2_trans	THREE_PRIME_UTR_EXON_VARIANT	ASN
402	NA	NA	rs11702230	LOC101928126	21	35377591	C	T	T	0.803714	0.122802	0.631789	1.02242	0.0751781	0.985672	1	598	7059	0.099731	3.223e-09	B2_trans	INTERGENIC_VARIANT	ASN
700	Corns and callosities	dermatologic	rs11085727	TYK2	19	10466123	C	T	T	0.837749	0.0995025	0.689314	1.01815	0.0752034	0.985672	1	216	7630	0.17253	2.3333e-18	A2_Trans,B2_trans	CODING_TRANSCRIPT_INTRON_VARIANT	ASN
772.3	Muscle weakness	symptoms	rs915823	TMPRSS2	21	42851454	A	C	C	0.792437	0.130808	0.613226	1.02402	0.0753208	0.985672	1	248	7582	-0.066039	1.6687e-06	B2_trans	CODING_TRANSCRIPT_INTRON_VARIANT	ASN
411	Ischemic Heart Disease	circulatory system	rs505922	ABO	9	136149229	T	C	C	1.09791	0.0525235	0.990508	1.21695	0.0753423	0.985672	1	363	6625	-0.099884	2.0889e-20	B2_trans	CODING_TRANSCRIPT_INTRON_VARIANT	ASN
280.1	Iron deficiency anemias, unspecified or not due to blood loss	hematopoietic	rs10774679	OAS3	12	113374748	C	T	T	1.24379	0.122687	0.977946	1.5819	0.0753715	0.985672	1	180	7640	0.075824	4.6954e-12	B2_trans	UPSTREAM_GENE_VARIANT	ASN
578	Gastrointestinal hemorrhage	digestive	rs78313563	ESS2	22	19136365	G	A	A	0.575	0.311217	0.312435	1.05822	0.0753822	0.985672	1	540	6869	0.40873	6.5914e-07	A2_Trans	UPSTREAM_GENE_VARIANT	ASN
483	Acute bronchitis and bronchiolitis	respiratory	rs7671107	LOC101929161	4	25449225	G	A	A	1.19762	0.101421	0.981722	1.46099	0.0753909	0.985672	1	635	7157	-0.064456	1.0803e-06	B2_trans	INTERGENIC_VARIANT	ASN
760	Back pain	symptoms	rs10774679	OAS3	12	113374748	C	T	T	0.92564	0.0434687	0.850045	1.00796	0.0754709	0.985672	1	803	3511	0.075824	4.6954e-12	B2_trans	UPSTREAM_GENE_VARIANT	ASN
599	Other symptoms/disorders or the urinary system	genitourinary	rs467843	TRAPPC13	5	64945715	A	G	G	0.900023	0.0592696	0.801315	1.01089	0.0755319	0.985672	1	688	6540	-0.089724	1.7259e-06	A2_Trans	CODING_TRANSCRIPT_INTRON_VARIANT	ASN
574	Cholelithiasis and cholecystitis	digestive	rs11234800	ME3	11	86479407	G	C	C	0.349363	0.591901	0.109509	1.11456	0.0756137	0.985672	1	136	7711	-0.077173	3.0702e-06	B2_trans	INTERGENIC_VARIANT	ASN
521.2	Dental abrasion, erosion and attrition	digestive	rs12567716	FOXD2	1	48197570	T	C	C	1.17546	0.0910014	0.983439	1.40497	0.0756588	0.985672	1	251	7530	-0.090753	1.4878e-06	B2_trans	INTERGENIC_VARIANT	ASN
599.4	Urinary incontinence	genitourinary	rs9461128	TMEM14B	6	10753875	T	C	C	1.47937	0.220484	0.960288	2.27905	0.0757037	0.985672	1	249	7578	0.13046	3.4269e-06	B2_trans	CODING_TRANSCRIPT_INTRON_VARIANT	ASN
599	Other symptoms/disorders or the urinary system	genitourinary	rs1405655	NR1H2	19	50882619	T	C	C	1.13661	0.0720944	0.986836	1.30912	0.0757078	0.985672	1	688	6540	0.075181	1.1208e-11	B2_trans,A2_Trans	CODING_TRANSCRIPT_INTRON_VARIANT	ASN
272.13	Mixed hyperlipidemia	endocrine/metabolic	rs75505823	LRP1	12	57540956	G	T	T	0.457556	0.440226	0.193073	1.08434	0.0757274	0.985672	1	526	6428	-0.20852	3.0745e-06	A2_Trans	CODING_TRANSCRIPT_INTRON_VARIANT	ASN
1010.5	NA	NA	rs75505823	LRP1	12	57540956	G	T	T	0.606512	0.281554	0.349285	1.05317	0.0757381	0.985672	1	1641	2601	-0.20852	3.0745e-06	A2_Trans	CODING_TRANSCRIPT_INTRON_VARIANT	ASN
722.1	Displacement of intervertebral disc	musculoskeletal	rs12567716	FOXD2	1	48197570	T	C	C	1.20978	0.107236	0.980454	1.49275	0.0757511	0.985672	1	224	7635	-0.090753	1.4878e-06	B2_trans	INTERGENIC_VARIANT	ASN
300	Anxiety disorders	mental disorders	rs12259804	PLEKHS1	10	115573378	T	C	C	0.631299	0.259014	0.379981	1.04884	0.0757536	0.985672	1	525	4286	-0.27547	4.8674e-08	A2_Trans	INTERGENIC_VARIANT	ASN
300.12	Agorophobia, social phobia, and panic disorder	mental disorders	rs35508621	LZTFL1	3	45880481	T	C	C	0.616966	0.272206	0.361875	1.05187	0.0760344	0.985672	1	179	7613	0.38931	6.0917e-89	B2_trans	CODING_TRANSCRIPT_INTRON_VARIANT	ASN
819	Skull and face fracture and other intercranial injury	injuries & poisonings	rs62200027	CASC20	20	6469515	G	A	A	1.16917	0.0881154	0.983726	1.38958	0.0761035	0.985672	1	228	7382	-0.053006	3.3456e-06	B2_trans,A2_Trans	NON_CODING_TRANSCRIPT_INTRON_VARIANT	ASN
290	Delirium dementia and amnestic and other cognitive disorders	mental disorders	rs72655853	SBSPON	8	73985608	A	G	G	2.35978	0.484067	0.913763	6.09411	0.0761196	0.985672	1	137	7723	0.22523	8.3915e-07	A2_Trans	CODING_TRANSCRIPT_INTRON_VARIANT	ASN
250.24	Type 2 diabetes with neurological manifestations	endocrine/metabolic	rs7089827	TFAM	10	60157611	C	T	T	0.854124	0.0889084	0.717533	1.01672	0.0761462	0.985672	1	210	7426	-0.14471	2.0338e-06	A2_Trans	THREE_PRIME_UTR_EXON_VARIANT	ASN
727.1	Synovitis and tenosynovitis	musculoskeletal	rs13179014	SPEF2	5	35693227	A	C	C	1.19721	0.101498	0.98124	1.46072	0.0761666	0.985672	1	311	7365	-0.061249	6.1057e-07	B2_trans	CODING_TRANSCRIPT_INTRON_VARIANT	ASN
276	Disorders of fluid, electrolyte, and acid-base balance	endocrine/metabolic	rs147812915	KAT7	17	47858295	C	T	T	1.38836	0.185084	0.965958	1.99548	0.0762566	0.985672	1	513	6974	0.23438	1.0943e-07	A2_Trans	INTERGENIC_VARIANT	ASN
562	Diverticulosis and diverticulitis	digestive	rs1878527	ANKRD30BL	2	133056313	T	C	C	0.691894	0.207792	0.460433	1.03971	0.0763016	0.985672	1	407	7333	-0.077457	2.0215e-06	B2_trans	INTERGENIC_VARIANT	ASN
798	Malaise and fatigue	symptoms	rs67579710	THBS3	1	155173527	G	A	A	1.24785	0.124999	0.976707	1.59427	0.0764916	0.985672	1	689	6827	-0.10348	1.0252e-09	B2_trans	CODING_TRANSCRIPT_INTRON_VARIANT	ASN
296.22	Major depressive disorder	mental disorders	rs1878527	ANKRD30BL	2	133056313	T	C	C	0.843493	0.0961025	0.698681	1.01832	0.0765501	0.985672	1	499	5195	-0.077457	2.0215e-06	B2_trans	INTERGENIC_VARIANT	ASN
389.4	Tinnitus	sense organs	rs12660421	FOXP4-AS1	6	41488378	G	A	A	0.911319	0.0524518	0.822287	1.00999	0.0766546	0.985672	1	1182	5480	0.35506	1.1424e-09	A2_Trans	DOWNSTREAM_GENE_VARIANT	ASN
362.26	Macular puckering of retina	sense organs	rs2924480	ELF5	11	34529831	T	C	C	1.21505	0.110024	0.979359	1.50746	0.0766608	0.985672	1	172	7619	-0.11648	2.817e-07	A2_Trans	CODING_TRANSCRIPT_INTRON_VARIANT	ASN
764	Sciatica	symptoms	rs147812915	KAT7	17	47858295	C	T	T	0.5593	0.328294	0.2939	1.06436	0.0767326	0.985672	1	337	7426	0.23438	1.0943e-07	A2_Trans	INTERGENIC_VARIANT	ASN
727	Other disorders of synovium, tendon, and bursa	musculoskeletal	rs9896243	NSF	17	44826056	C	G	G	1.43418	0.203879	0.961749	2.13868	0.0769496	0.985672	1	536	6810	-0.13155	3.2234e-08	A2_Trans	CODING_TRANSCRIPT_INTRON_VARIANT	ASN
1010.5	NA	NA	rs915823	TMPRSS2	21	42851454	A	C	C	0.918037	0.0483594	0.83502	1.00931	0.0769984	0.985672	1	1641	2601	-0.066039	1.6687e-06	B2_trans	CODING_TRANSCRIPT_INTRON_VARIANT	ASN
561	Symptoms involving digestive system	digestive	rs9896243	NSF	17	44826056	C	G	G	1.44608	0.208613	0.960774	2.17653	0.0770371	0.985672	1	709	6753	-0.13155	3.2234e-08	A2_Trans	CODING_TRANSCRIPT_INTRON_VARIANT	ASN
250.4	Abnormal glucose	endocrine/metabolic	rs13050728	IFNAR2	21	34615210	T	C	C	0.9143	0.0506798	0.827847	1.00978	0.0770772	0.985672	1	662	6292	-0.10657	4.0686e-21	B2_trans,A2_Trans	CODING_TRANSCRIPT_INTRON_VARIANT	ASN
773	NA	NA	rs78313563	ESS2	22	19136365	G	A	A	1.38477	0.184146	0.96523	1.98665	0.0770965	0.985672	1	1209	5163	0.40873	6.5914e-07	A2_Trans	UPSTREAM_GENE_VARIANT	ASN
318	Tobacco use disorder	mental disorders	rs72711165	TMEM65	8	125336564	T	C	C	0.88307	0.0703443	0.76934	1.01361	0.0771041	0.985672	1	677	5917	0.18279	6.0907e-07	B2_trans	CODING_TRANSCRIPT_INTRON_VARIANT	ASN
586	Other disorders of the kidney and ureters	genitourinary	rs2924480	ELF5	11	34529831	T	C	C	1.22889	0.116612	0.977811	1.54445	0.0771383	0.985672	1	232	7603	-0.11648	2.817e-07	A2_Trans	CODING_TRANSCRIPT_INTRON_VARIANT	ASN
395	Heart valve disorders	circulatory system	rs62200027	CASC20	20	6469515	G	A	A	0.813005	0.117136	0.646229	1.02282	0.0771718	0.985672	1	162	7664	-0.053006	3.3456e-06	B2_trans,A2_Trans	NON_CODING_TRANSCRIPT_INTRON_VARIANT	ASN
726	Peripheral enthesopathies and allied syndromes	musculoskeletal	rs11234800	ME3	11	86479407	G	C	C	0.72825	0.179431	0.512329	1.03517	0.0771749	0.985672	1	903	5673	-0.077173	3.0702e-06	B2_trans	INTERGENIC_VARIANT	ASN
772.3	Muscle weakness	symptoms	rs11085727	TYK2	19	10466123	C	T	T	0.842254	0.0971589	0.696211	1.01893	0.0772378	0.985672	1	248	7582	0.17253	2.3333e-18	A2_Trans,B2_trans	CODING_TRANSCRIPT_INTRON_VARIANT	ASN
278	Overweight, obesity and other hyperalimentation	endocrine/metabolic	rs35154152	THBS3	1	155172725	T	C	C	0.878273	0.073472	0.760484	1.01431	0.0772894	0.985672	1	665	5040	-0.20528	2.3574e-11	A2_Trans	SYNONYMOUS_VARIANT	ASN
327.4	Insomnia	neurological	rs915823	TMPRSS2	21	42851454	A	C	C	0.901328	0.0588071	0.803204	1.01144	0.0773011	0.985672	1	797	5995	-0.066039	1.6687e-06	B2_trans	CODING_TRANSCRIPT_INTRON_VARIANT	ASN
367.8	Hypermetropia	sense organs	rs1453205	LOC101928196	2	19901073	C	T	T	0.90456	0.0567851	0.809285	1.01105	0.0773242	0.985672	1	663	6473	0.096992	3.6368e-06	A2_Trans	INTERGENIC_VARIANT	ASN
371.3	Inflammation of eyelids	sense organs	rs2277732	DPP9	19	4723670	C	A	A	1.20035	0.103392	0.98017	1.47	0.0773543	0.985672	1	536	7043	0.11697	6.1912e-22	B2_trans,A2_Trans	FIVE_PRIME_UTR_INTRON_VARIANT	ASN
362.2	Degeneration of macula and posterior pole of retina	sense organs	rs75505823	LRP1	12	57540956	G	T	T	0.151282	1.06934	0.0186022	1.2303	0.077371	0.985672	1	339	7161	-0.20852	3.0745e-06	A2_Trans	CODING_TRANSCRIPT_INTRON_VARIANT	ASN
755.1	Congenital deformities of feet	congenital anomalies	rs1405655	NR1H2	19	50882619	T	C	C	1.25893	0.130384	0.975035	1.62549	0.0773857	0.985672	1	264	7598	0.075181	1.1208e-11	B2_trans,A2_Trans	CODING_TRANSCRIPT_INTRON_VARIANT	ASN
476	Allergic rhinitis	respiratory	rs72711165	TMEM65	8	125336564	T	C	C	1.11642	0.0623612	0.987978	1.26157	0.0773926	0.985672	1	798	5567	0.18279	6.0907e-07	B2_trans	CODING_TRANSCRIPT_INTRON_VARIANT	ASN
280	Iron deficiency anemias	hematopoietic	rs9501257	HLA-DPB1	6	33055355	A	G	G	1.20794	0.106978	0.979455	1.48972	0.0774099	0.985672	1	195	7593	0.17269	4.1339e-08	A2_Trans	THREE_PRIME_UTR_EXON_VARIANT	ASN
782.3	Edema	symptoms	rs1878527	ANKRD30BL	2	133056313	T	C	C	1.50825	0.232759	0.955762	2.38013	0.0774678	0.985672	1	382	7321	-0.077457	2.0215e-06	B2_trans	INTERGENIC_VARIANT	ASN
371	Inflammation of the eye	sense organs	rs12567716	FOXD2	1	48197570	T	C	C	1.10598	0.0570663	0.988942	1.23686	0.0775443	0.985672	1	709	6539	-0.090753	1.4878e-06	B2_trans	INTERGENIC_VARIANT	ASN
769	Nonallopathic lesions NEC	symptoms	rs34488998	NKAIN3	8	63408372	G	A	A	2.33712	0.481015	0.910416	5.99958	0.0775893	0.985672	1	47	7721	0.1355	3.4644e-06	B2_trans	CODING_TRANSCRIPT_INTRON_VARIANT	ASN
367	Disorders of refraction and accommodation; blindness and low vision	sense organs	rs766826	ELF5	11	34528766	C	T	T	0.922928	0.0454736	0.84423	1.00896	0.0777753	0.985672	1	687	2857	-0.082134	1.155e-11	B2_trans	CODING_TRANSCRIPT_INTRON_VARIANT	ASN
418	Nonspecific chest pain	circulatory system	rs1250993	LOC101929525	10	81399565	C	G	G	0.906132	0.0559107	0.812083	1.01107	0.0779027	0.985672	1	902	5802	0.12403	5.3767e-08	A2_Trans	INTERGENIC_VARIANT	ASN
250.24	Type 2 diabetes with neurological manifestations	endocrine/metabolic	rs111837807	CCHCR1	6	31121232	T	C	C	1.20581	0.106154	0.979307	1.48469	0.0779034	0.985672	1	210	7426	0.20363	2.152e-11	A2_Trans,B2_trans	CODING_TRANSCRIPT_INTRON_VARIANT	ASN
720	Spinal stenosis	musculoskeletal	rs75505823	LRP1	12	57540956	G	T	T	2.10814	0.423152	0.919841	4.83156	0.0779836	0.985672	1	239	7426	-0.20852	3.0745e-06	A2_Trans	CODING_TRANSCRIPT_INTRON_VARIANT	ASN
476	Allergic rhinitis	respiratory	rs7671107	LOC101929161	4	25449225	G	A	A	0.920238	0.0471705	0.838974	1.00937	0.0780389	0.985672	1	798	5567	-0.064456	1.0803e-06	B2_trans	INTERGENIC_VARIANT	ASN
216	Benign neoplasm of skin	neoplasms	rs766826	ELF5	11	34528766	C	T	T	1.19302	0.100198	0.980299	1.4519	0.0781733	0.985672	1	525	7241	-0.082134	1.155e-11	B2_trans	CODING_TRANSCRIPT_INTRON_VARIANT	ASN
185	Cancer of prostate	neoplasms	rs2924480	ELF5	11	34529831	T	C	C	0.828838	0.106586	0.67258	1.0214	0.0781869	0.985672	1	70	7688	-0.11648	2.817e-07	A2_Trans	CODING_TRANSCRIPT_INTRON_VARIANT	ASN
110.11	Dermatophytosis of nail	infectious diseases	rs581342	LMNA	1	156095466	T	C	C	1.36365	0.176111	0.965599	1.92579	0.0782065	0.985672	1	350	7230	0.090245	2.6355e-07	B2_trans	CODING_TRANSCRIPT_INTRON_VARIANT	ASN
599.4	Urinary incontinence	genitourinary	rs2284028	NCF4	22	37265172	A	C	C	0.61193	0.278901	0.354242	1.05707	0.0782429	0.985672	1	249	7578	0.31271	4.1737e-06	A2_Trans	CODING_TRANSCRIPT_INTRON_VARIANT	ASN
350.2	Abnormality of gait	neurological	rs111783124	LOC101928126	21	35362848	G	A	A	1.18653	0.0971265	0.980858	1.43534	0.0782434	0.985672	1	463	7025	0.13532	2.1558e-07	A2_Trans	INTERGENIC_VARIANT	ASN
578.2	Blood in stool	digestive	rs9497053	UTRN	6	145026256	G	A	A	0.830163	0.105711	0.674811	1.02128	0.0782752	0.985672	1	419	7396	-0.064841	1.0064e-06	B2_trans	CODING_TRANSCRIPT_INTRON_VARIANT	ASN
1010	NA	NA	rs581342	LMNA	1	156095466	T	C	C	1.4877	0.225604	0.95605	2.31499	0.078282	0.985672	1	711	623	0.090245	2.6355e-07	B2_trans	CODING_TRANSCRIPT_INTRON_VARIANT	ASN
770	Myalgia and myositis unspecified	symptoms	rs1878527	ANKRD30BL	2	133056313	T	C	C	1.45295	0.212197	0.958582	2.20229	0.0783024	0.985672	1	329	7364	-0.077457	2.0215e-06	B2_trans	INTERGENIC_VARIANT	ASN
278.1	Obesity	endocrine/metabolic	rs35154152	THBS3	1	155172725	T	C	C	0.871903	0.0778924	0.748456	1.01571	0.0784383	0.985672	1	525	5662	-0.20528	2.3574e-11	A2_Trans	SYNONYMOUS_VARIANT	ASN
078	Viral warts & HPV	infectious diseases	rs12809318	FBRSL1	12	133140840	T	C	C	0.833925	0.10322	0.681186	1.02091	0.0784992	0.985672	1	298	7418	-0.062781	9.5289e-09	B2_trans	CODING_TRANSCRIPT_INTRON_VARIANT	ASN
727.1	Synovitis and tenosynovitis	musculoskeletal	rs67579710	THBS3	1	155173527	G	A	A	0.748357	0.164782	0.541809	1.03364	0.0785527	0.985672	1	311	7365	-0.10348	1.0252e-09	B2_trans	CODING_TRANSCRIPT_INTRON_VARIANT	ASN
304	Adjustment reaction	mental disorders	rs622568	SEC61G	7	54647894	A	C	C	1.16067	0.0847058	0.983125	1.37029	0.0785696	0.985672	1	788	6020	0.11965	2.6006e-06	A2_Trans	INTERGENIC_VARIANT	ASN
244.4	Hypothyroidism NOS	endocrine/metabolic	rs7960611	CLEC1A	12	10230416	G	A	A	0.854311	0.0895202	0.71683	1.01816	0.0785887	0.985672	1	112	7525	-0.1584	3.3086e-07	A2_Trans	CODING_TRANSCRIPT_INTRON_VARIANT	ASN
585.3	Chronic renal failure [CKD]	genitourinary	rs9367106	LOC100505711	6	41483390	G	C	C	0.875238	0.0757825	0.754432	1.01539	0.0786721	0.985672	1	209	7210	0.20225	3.4038e-11	B2_trans	INTERGENIC_VARIANT	ASN
274	Gout and other crystal arthropathies	endocrine/metabolic	rs7671107	LOC101929161	4	25449225	G	A	A	0.905176	0.056673	0.810015	1.01152	0.0787625	0.985672	1	220	6665	-0.064456	1.0803e-06	B2_trans	INTERGENIC_VARIANT	ASN
465	Acute upper respiratory infections of multiple or unspecified sites	respiratory	rs13050728	IFNAR2	21	34615210	T	C	C	1.0924	0.0502823	0.989874	1.20554	0.0788239	0.985672	1	1210	5761	-0.10657	4.0686e-21	B2_trans,A2_Trans	CODING_TRANSCRIPT_INTRON_VARIANT	ASN
401.22	Hypertensive chronic kidney disease	circulatory system	rs505922	ABO	9	136149229	T	C	C	1.16389	0.0863654	0.982648	1.37856	0.0788683	0.985672	1	187	7569	-0.099884	2.0889e-20	B2_trans	CODING_TRANSCRIPT_INTRON_VARIANT	ASN
350	Abnormal movement	neurological	rs75505823	LRP1	12	57540956	G	T	T	0.315518	0.656625	0.0871172	1.14273	0.0789567	0.985672	1	587	6771	-0.20852	3.0745e-06	A2_Trans	CODING_TRANSCRIPT_INTRON_VARIANT	ASN
316	Substance addiction and disorders	mental disorders	rs12809318	FBRSL1	12	133140840	T	C	C	1.17788	0.0932432	0.981147	1.41407	0.079116	0.985672	1	230	7325	-0.062781	9.5289e-09	B2_trans	CODING_TRANSCRIPT_INTRON_VARIANT	ASN
594	Urinary calculus	genitourinary	rs9268576	HLA-DRA	6	32395641	T	C	C	0.812808	0.118056	0.644909	1.02442	0.0791552	0.985672	1	174	7473	0.095134	9.9752e-07	B2_trans	INTERGENIC_VARIANT	ASN
313	Pervasive developmental disorders	mental disorders	rs111837807	CCHCR1	6	31121232	T	C	C	0.687241	0.213688	0.452082	1.04472	0.0792213	0.985672	1	76	7782	0.20363	2.152e-11	A2_Trans,B2_trans	CODING_TRANSCRIPT_INTRON_VARIANT	ASN
722	Intervertebral disc disorders	musculoskeletal	rs11702230	LOC101928126	21	35377591	C	T	T	0.861144	0.0851778	0.728739	1.0176	0.0792456	0.985672	1	494	6677	0.099731	3.223e-09	B2_trans	INTERGENIC_VARIANT	ASN
110.11	Dermatophytosis of nail	infectious diseases	rs9501257	HLA-DPB1	6	33055355	A	G	G	1.16107	0.0850952	0.982709	1.3718	0.0792614	0.985672	1	350	7230	0.17269	4.1339e-08	A2_Trans	THREE_PRIME_UTR_EXON_VARIANT	ASN
695	Erythematous conditions	dermatologic	rs467843	TRAPPC13	5	64945715	A	G	G	0.856888	0.0880553	0.72106	1.0183	0.079433	0.985672	1	331	7404	-0.089724	1.7259e-06	A2_Trans	CODING_TRANSCRIPT_INTRON_VARIANT	ASN
350	Abnormal movement	neurological	rs6869036	MGAT1	5	180223327	C	T	T	1.32899	0.162157	0.967146	1.8262	0.079438	0.985672	1	587	6771	0.25536	1.7578e-06	A2_Trans	FIVE_PRIME_UTR_INTRON_VARIANT	ASN
564	Functional digestive disorders	digestive	rs4830964	.	23	15515319	C	G	G	1.14099	0.0752029	0.984619	1.32219	0.0794571	0.985672	1	331	7460	0.046578	2.9701e-06	B2_trans	SEQUENCE_VARIANT	ASN
401.1	Essential hypertension	circulatory system	rs55654108	PDCL3P4	3	101425703	A	G	G	0.916898	0.0494769	0.832159	1.01027	0.0795112	0.985672	1	431	3472	-0.05662	1.0636e-06	B2_trans	INTERGENIC_VARIANT	ASN
295.3	Psychosis	mental disorders	rs1453205	LOC101928196	2	19901073	C	T	T	0.835172	0.102722	0.682871	1.02144	0.0795255	0.985672	1	105	7729	0.096992	3.6368e-06	A2_Trans	INTERGENIC_VARIANT	ASN
367.1	Myopia	sense organs	rs75505823	LRP1	12	57540956	G	T	T	0.478548	0.420333	0.209961	1.09072	0.0795391	0.985672	1	1161	5255	-0.20852	3.0745e-06	A2_Trans	CODING_TRANSCRIPT_INTRON_VARIANT	ASN
475	Chronic sinusitis	respiratory	rs9497053	UTRN	6	145026256	G	A	A	1.16965	0.0893922	0.981665	1.39362	0.0796092	0.985672	1	434	7302	-0.064841	1.0064e-06	B2_trans	CODING_TRANSCRIPT_INTRON_VARIANT	ASN
476	Allergic rhinitis	respiratory	rs9367106	LOC100505711	6	41483390	G	C	C	0.91777	0.0489616	0.833792	1.01021	0.079675	0.985672	1	798	5567	0.20225	3.4038e-11	B2_trans	INTERGENIC_VARIANT	ASN
280	Iron deficiency anemias	hematopoietic	rs9497053	UTRN	6	145026256	G	A	A	1.18488	0.0968033	0.980114	1.43243	0.0796938	0.985672	1	195	7593	-0.064841	1.0064e-06	B2_trans	CODING_TRANSCRIPT_INTRON_VARIANT	ASN
381	Otitis media and Eustachian tube disorders	sense organs	rs12660421	FOXP4-AS1	6	41488378	G	A	A	0.808822	0.121097	0.637933	1.02549	0.0797535	0.985672	1	377	7469	0.35506	1.1424e-09	A2_Trans	DOWNSTREAM_GENE_VARIANT	ASN
796	Elevated prostate specific antigen [PSA]	genitourinary	rs7960611	CLEC1A	12	10230416	G	A	A	1.16255	0.0859719	0.982271	1.37591	0.0797919	0.985672	1	143	7468	-0.1584	3.3086e-07	A2_Trans	CODING_TRANSCRIPT_INTRON_VARIANT	ASN
272	Disorders of lipoid metabolism	endocrine/metabolic	rs9461128	TMEM14B	6	10753875	T	C	C	1.20487	0.10639	0.978093	1.48422	0.0798148	0.985672	1	682	2469	0.13046	3.4269e-06	B2_trans	CODING_TRANSCRIPT_INTRON_VARIANT	ASN
726.1	Enthesopathy	musculoskeletal	rs11702230	LOC101928126	21	35377591	C	T	T	1.17121	0.0902268	0.981373	1.39777	0.0798482	0.985672	1	619	6777	0.099731	3.223e-09	B2_trans	INTERGENIC_VARIANT	ASN
338.1	Acute pain	neurological	rs35705950	MUC5B	11	1241221	G	T	T	0.446605	0.460286	0.181187	1.10083	0.0799011	0.985672	1	440	7383	-0.11177	1.2224e-08	B2_trans,A2_Trans	UPSTREAM_GENE_VARIANT	ASN
526	Diseases of the jaws	digestive	rs10774671	OAS1	12	113357193	G	A	A	0.810002	0.12033	0.639824	1.02544	0.0799161	0.985672	1	305	7565	0.12569	3.6032e-11	A2_Trans	SPLICE_ACCEPTOR_VARIANT	ASN
522	Diseases of pulp and periapical tissues	digestive	rs60305836	CDH8	16	61709381	A	C	C	0.619564	0.273385	0.36256	1.05875	0.07992	0.985672	1	257	7399	0.086719	1.1846e-06	B2_trans	CODING_TRANSCRIPT_INTRON_VARIANT	ASN
290.3	Other persistent mental disorders due to conditions classified elsewhere	mental disorders	rs111783124	LOC101928126	21	35362848	G	A	A	1.26239	0.133116	0.972493	1.63872	0.0800445	0.985672	1	196	7626	0.13532	2.1558e-07	A2_Trans	INTERGENIC_VARIANT	ASN
1010.6	NA	NA	rs5023077	FBRSL1	12	133141973	T	C	C	1.27951	0.140851	0.97085	1.68631	0.0801301	0.985672	1	125	7714	-0.090901	1.5172e-06	A2_Trans	CODING_TRANSCRIPT_INTRON_VARIANT	ASN
418	Nonspecific chest pain	circulatory system	rs11085727	TYK2	19	10466123	C	T	T	0.923146	0.0457022	0.844051	1.00965	0.0801592	0.985672	1	902	5802	0.17253	2.3333e-18	A2_Trans,B2_trans	CODING_TRANSCRIPT_INTRON_VARIANT	ASN
365.11	Primary open angle glaucoma	sense organs	rs35705950	MUC5B	11	1241221	G	T	T	0.403834	0.51829	0.146229	1.11525	0.0802038	0.985672	1	98	7659	-0.11177	1.2224e-08	B2_trans,A2_Trans	UPSTREAM_GENE_VARIANT	ASN
760	Back pain	symptoms	rs732990	CIB4	2	26842146	C	G	G	1.103	0.0560336	0.988276	1.23103	0.0802066	0.985672	1	803	3511	0.056389	5.6358e-07	B2_trans	CODING_TRANSCRIPT_INTRON_VARIANT	ASN
939	Atopic/contact dermatitis due to other or unspecified	dermatologic	rs9497053	UTRN	6	145026256	G	A	A	0.916695	0.0497254	0.831569	1.01053	0.080253	0.985672	1	889	5826	-0.064841	1.0064e-06	B2_trans	CODING_TRANSCRIPT_INTRON_VARIANT	ASN
512.8	Cough	respiratory	rs7671107	LOC101929161	4	25449225	G	A	A	0.903837	0.0578376	0.806972	1.01233	0.0804451	0.985672	1	1119	5936	-0.064456	1.0803e-06	B2_trans	INTERGENIC_VARIANT	ASN
395	Heart valve disorders	circulatory system	rs9497053	UTRN	6	145026256	G	A	A	1.20147	0.104999	0.977998	1.47601	0.0804504	0.985672	1	162	7664	-0.064841	1.0064e-06	B2_trans	CODING_TRANSCRIPT_INTRON_VARIANT	ASN
585.3	Chronic renal failure [CKD]	genitourinary	rs12660421	FOXP4-AS1	6	41488378	G	A	A	0.876572	0.0753612	0.756206	1.0161	0.0804516	0.985672	1	209	7210	0.35506	1.1424e-09	A2_Trans	DOWNSTREAM_GENE_VARIANT	ASN
389.4	Tinnitus	sense organs	rs11234800	ME3	11	86479407	G	C	C	0.693848	0.209116	0.460537	1.04536	0.0804915	0.985672	1	1182	5480	-0.077173	3.0702e-06	B2_trans	INTERGENIC_VARIANT	ASN
386.9	Dizziness and giddiness (Light-headedness and vertigo)	sense organs	rs12567716	FOXD2	1	48197570	T	C	C	1.12172	0.0657232	0.986148	1.27594	0.080512	0.985672	1	697	6760	-0.090753	1.4878e-06	B2_trans	INTERGENIC_VARIANT	ASN
819	Skull and face fracture and other intercranial injury	injuries & poisonings	rs11234800	ME3	11	86479407	G	C	C	0.581947	0.309811	0.317082	1.06806	0.0805611	0.985672	1	228	7382	-0.077173	3.0702e-06	B2_trans	INTERGENIC_VARIANT	ASN
250.24	Type 2 diabetes with neurological manifestations	endocrine/metabolic	rs8080583	KANSL1	17	44162597	C	A	A	1.5499	0.250798	0.948034	2.53386	0.0806055	0.985672	1	210	7426	-0.12662	2.0785e-08	A2_Trans	CODING_TRANSCRIPT_INTRON_VARIANT	ASN
840.3	Joint/ligament sprain	injuries & poisonings	rs13050728	IFNAR2	21	34615210	T	C	C	1.18659	0.0979351	0.979347	1.43768	0.0806598	0.985672	1	363	7471	-0.10657	4.0686e-21	B2_trans,A2_Trans	CODING_TRANSCRIPT_INTRON_VARIANT	ASN
300.11	Generalized anxiety disorder	mental disorders	rs766826	ELF5	11	34528766	C	T	T	0.86364	0.0839412	0.732626	1.01808	0.0807334	0.985672	1	298	7304	-0.082134	1.155e-11	B2_trans	CODING_TRANSCRIPT_INTRON_VARIANT	ASN
272.1	Hyperlipidemia	endocrine/metabolic	rs9461128	TMEM14B	6	10753875	T	C	C	1.20417	0.106398	0.977513	1.48338	0.0807763	0.985672	1	686	2472	0.13046	3.4269e-06	B2_trans	CODING_TRANSCRIPT_INTRON_VARIANT	ASN
765	Cervical radiculitis	symptoms	rs1405655	NR1H2	19	50882619	T	C	C	1.20381	0.106226	0.977547	1.48244	0.080778	0.985672	1	235	7517	0.075181	1.1208e-11	B2_trans,A2_Trans	CODING_TRANSCRIPT_INTRON_VARIANT	ASN
250.4	Abnormal glucose	endocrine/metabolic	rs9367106	LOC100505711	6	41483390	G	C	C	1.10451	0.0569475	0.987865	1.23494	0.0808846	0.985672	1	662	6292	0.20225	3.4038e-11	B2_trans	INTERGENIC_VARIANT	ASN
290	Delirium dementia and amnestic and other cognitive disorders	mental disorders	rs35705950	MUC5B	11	1241221	G	T	T	0.432417	0.480296	0.168684	1.10849	0.0808949	0.985672	1	137	7723	-0.11177	1.2224e-08	B2_trans,A2_Trans	UPSTREAM_GENE_VARIANT	ASN
740	Osteoarthrosis	musculoskeletal	rs111837807	CCHCR1	6	31121232	T	C	C	1.11924	0.064539	0.98625	1.27016	0.0809092	0.985672	1	752	5533	0.20363	2.152e-11	A2_Trans,B2_trans	CODING_TRANSCRIPT_INTRON_VARIANT	ASN
350.2	Abnormality of gait	neurological	rs72655853	SBSPON	8	73985608	A	G	G	1.90662	0.369805	0.923602	3.93589	0.080975	0.985672	1	463	7025	0.22523	8.3915e-07	A2_Trans	CODING_TRANSCRIPT_INTRON_VARIANT	ASN
727.1	Synovitis and tenosynovitis	musculoskeletal	rs13050728	IFNAR2	21	34615210	T	C	C	0.869417	0.0802072	0.742944	1.01742	0.0810488	0.985672	1	311	7365	-0.10657	4.0686e-21	B2_trans,A2_Trans	CODING_TRANSCRIPT_INTRON_VARIANT	ASN
561.1	NA	NA	rs10774679	OAS3	12	113374748	C	T	T	0.865254	0.082965	0.7354	1.01804	0.0810723	0.985672	1	588	7027	0.075824	4.6954e-12	B2_trans	UPSTREAM_GENE_VARIANT	ASN
521.1	Dental caries	digestive	rs77534576	DLX4	17	47940666	C	T	T	0.773789	0.147023	0.580065	1.03221	0.0811029	0.985672	1	490	6031	0.20794	1.7585e-10	B2_trans	INTERGENIC_VARIANT	ASN
380.4	Impacted cerumen	sense organs	rs1878527	ANKRD30BL	2	133056313	T	C	C	0.726792	0.182958	0.507781	1.04027	0.0811246	0.985672	1	411	7230	-0.077457	2.0215e-06	B2_trans	INTERGENIC_VARIANT	ASN
367.2	Astigmatism	sense organs	rs10774679	OAS3	12	113374748	C	T	T	0.915089	0.0508761	0.828242	1.01104	0.0811373	0.985672	1	1195	4963	0.075824	4.6954e-12	B2_trans	UPSTREAM_GENE_VARIANT	ASN
562.1	Diverticulosis	digestive	rs7671107	LOC101929161	4	25449225	G	A	A	1.19601	0.102625	0.978091	1.46247	0.0811408	0.985672	1	393	7399	-0.064456	1.0803e-06	B2_trans	INTERGENIC_VARIANT	ASN
285	Other anemias	hematopoietic	rs1405655	NR1H2	19	50882619	T	C	C	1.14173	0.0760037	0.983718	1.32513	0.0811631	0.985672	1	410	6920	0.075181	1.1208e-11	B2_trans,A2_Trans	CODING_TRANSCRIPT_INTRON_VARIANT	ASN
401.22	Hypertensive chronic kidney disease	circulatory system	rs147812915	KAT7	17	47858295	C	T	T	1.52115	0.240534	0.949358	2.43734	0.0811756	0.985672	1	187	7569	0.23438	1.0943e-07	A2_Trans	INTERGENIC_VARIANT	ASN
596	Other disorders of bladder	genitourinary	rs9896243	NSF	17	44826056	C	G	G	1.80495	0.338638	0.929428	3.5052	0.0811862	0.985672	1	192	7666	-0.13155	3.2234e-08	A2_Trans	CODING_TRANSCRIPT_INTRON_VARIANT	ASN
350	Abnormal movement	neurological	rs1453205	LOC101928196	2	19901073	C	T	T	0.896531	0.0626489	0.792936	1.01366	0.0812614	0.985672	1	587	6771	0.096992	3.6368e-06	A2_Trans	INTERGENIC_VARIANT	ASN
386	Vertiginous syndromes and other disorders of vestibular system	sense organs	rs915823	TMPRSS2	21	42851454	A	C	C	0.79508	0.131546	0.614382	1.02892	0.0812954	0.985672	1	252	7591	-0.066039	1.6687e-06	B2_trans	CODING_TRANSCRIPT_INTRON_VARIANT	ASN
740.11	Osteoarthrosis, localized, primary	musculoskeletal	rs35508621	LZTFL1	3	45880481	T	C	C	0.750216	0.164874	0.543057	1.0364	0.0813134	0.985672	1	490	6888	0.38931	6.0917e-89	B2_trans	CODING_TRANSCRIPT_INTRON_VARIANT	ASN
788	Syncope and collapse	symptoms	rs35705950	MUC5B	11	1241221	G	T	T	0.502488	0.39483	0.231764	1.08945	0.081336	0.985672	1	231	7542	-0.11177	1.2224e-08	B2_trans,A2_Trans	UPSTREAM_GENE_VARIANT	ASN
367.2	Astigmatism	sense organs	rs72711165	TMEM65	8	125336564	T	C	C	1.11596	0.0629464	0.986431	1.26249	0.0813475	0.985672	1	1195	4963	0.18279	6.0907e-07	B2_trans	CODING_TRANSCRIPT_INTRON_VARIANT	ASN
366.2	Senile cataract	sense organs	rs9501257	HLA-DPB1	6	33055355	A	G	G	1.10472	0.0571452	0.98767	1.23565	0.081358	0.985672	1	574	5150	0.17269	4.1339e-08	A2_Trans	THREE_PRIME_UTR_EXON_VARIANT	ASN
720.1	Spinal stenosis of lumbar region	musculoskeletal	rs67579710	THBS3	1	155173527	G	A	A	0.67476	0.225725	0.433522	1.05024	0.0813654	0.985672	1	156	7685	-0.10348	1.0252e-09	B2_trans	CODING_TRANSCRIPT_INTRON_VARIANT	ASN
327.4	Insomnia	neurological	rs9577395	ATP11A	13	113534984	C	G	G	1.10141	0.0554255	0.98803	1.2278	0.0813875	0.985672	1	797	5995	0.064829	8.6068e-07	B2_trans,A2_Trans	CODING_TRANSCRIPT_INTRON_VARIANT	ASN
216	Benign neoplasm of skin	neoplasms	rs10129899	LINC00637	14	104330432	C	A	A	1.18082	0.0953831	0.979476	1.42356	0.081412	0.985672	1	525	7241	-0.057002	2.1916e-06	B2_trans	INTERGENIC_VARIANT	ASN
772.3	Muscle weakness	symptoms	rs4830964	.	23	15515319	C	G	G	0.869381	0.0803339	0.742728	1.01763	0.0814391	0.985672	1	248	7582	0.046578	2.9701e-06	B2_trans	SEQUENCE_VARIANT	ASN
741	Symptoms and disorders of the joints	musculoskeletal	rs11234800	ME3	11	86479407	G	C	C	1.50617	0.235092	0.950085	2.38772	0.0814808	0.985672	1	571	7046	-0.077173	3.0702e-06	B2_trans	INTERGENIC_VARIANT	ASN
1009	NA	NA	rs766826	ELF5	11	34528766	C	T	T	1.1477	0.0790868	0.982902	1.34013	0.0815257	0.985672	1	745	6821	-0.082134	1.155e-11	B2_trans	CODING_TRANSCRIPT_INTRON_VARIANT	ASN
371	Inflammation of the eye	sense organs	rs505922	ABO	9	136149229	T	C	C	0.905847	0.0567861	0.810436	1.01249	0.0816211	0.985672	1	709	6539	-0.099884	2.0889e-20	B2_trans	CODING_TRANSCRIPT_INTRON_VARIANT	ASN
433	Cerebrovascular disease	circulatory system	rs78313563	ESS2	22	19136365	G	A	A	1.622	0.277777	0.941037	2.79573	0.081652	0.985672	1	244	7313	0.40873	6.5914e-07	A2_Trans	UPSTREAM_GENE_VARIANT	ASN
276	Disorders of fluid, electrolyte, and acid-base balance	endocrine/metabolic	rs9461128	TMEM14B	6	10753875	T	C	C	0.73358	0.177944	0.517585	1.03971	0.0816662	0.985672	1	513	6974	0.13046	3.4269e-06	B2_trans	CODING_TRANSCRIPT_INTRON_VARIANT	ASN
426.7	Abnormal electrocardiogram [ECG] [EKG]	circulatory system	rs9497053	UTRN	6	145026256	G	A	A	1.19518	0.102427	0.977793	1.46089	0.0817348	0.985672	1	498	7324	-0.064841	1.0064e-06	B2_trans	CODING_TRANSCRIPT_INTRON_VARIANT	ASN
521.2	Dental abrasion, erosion and attrition	digestive	rs7560588	BCL11A	2	60727416	G	A	A	0.665889	0.233627	0.421249	1.05261	0.0817678	0.985672	1	251	7530	-0.12371	2.3396e-07	A2_Trans	CODING_TRANSCRIPT_INTRON_VARIANT	ASN
523	Gingival and periodontal diseases	digestive	rs9461128	TMEM14B	6	10753875	T	C	C	1.19228	0.101046	0.978068	1.45342	0.0817718	0.985672	1	407	6118	0.13046	3.4269e-06	B2_trans	CODING_TRANSCRIPT_INTRON_VARIANT	ASN
939	Atopic/contact dermatitis due to other or unspecified	dermatologic	rs581342	LMNA	1	156095466	T	C	C	1.24578	0.126284	0.972628	1.59563	0.0818246	0.985672	1	889	5826	0.090245	2.6355e-07	B2_trans	CODING_TRANSCRIPT_INTRON_VARIANT	ASN
578.8	Hemorrhage of rectum and anus	digestive	rs10774679	OAS3	12	113374748	C	T	T	0.818206	0.115312	0.652693	1.02569	0.0818616	0.985672	1	327	7521	0.075824	4.6954e-12	B2_trans	UPSTREAM_GENE_VARIANT	ASN
1010.6	NA	NA	rs1405655	NR1H2	19	50882619	T	C	C	0.733561	0.178247	0.517264	1.04031	0.082161	0.985672	1	125	7714	0.075181	1.1208e-11	B2_trans,A2_Trans	CODING_TRANSCRIPT_INTRON_VARIANT	ASN
726	Peripheral enthesopathies and allied syndromes	musculoskeletal	rs8080583	KANSL1	17	44162597	C	A	A	1.31616	0.158068	0.965522	1.79415	0.0822115	0.985672	1	903	5673	-0.12662	2.0785e-08	A2_Trans	CODING_TRANSCRIPT_INTRON_VARIANT	ASN
366.2	Senile cataract	sense organs	rs5023077	FBRSL1	12	133141973	T	C	C	0.914158	0.0516462	0.826152	1.01154	0.082243	0.985672	1	574	5150	-0.090901	1.5172e-06	A2_Trans	CODING_TRANSCRIPT_INTRON_VARIANT	ASN
428.1	Congestive heart failure (CHF) NOS	circulatory system	rs76423999	SLC12A7	5	1098067	T	A	A	1.2234	0.116075	0.974462	1.53593	0.0823705	0.985672	1	162	7675	0.18412	3.8813e-07	A2_Trans	CODING_TRANSCRIPT_INTRON_VARIANT	ASN
378	Strabismus and other disorders of binocular eye movements	sense organs	rs7605877	FOXI3	2	88559025	T	C	C	1.45433	0.215629	0.95306	2.21926	0.0823871	0.985672	1	167	7704	-0.071053	3.3369e-06	B2_trans	INTERGENIC_VARIANT	ASN
760	Back pain	symptoms	rs9497053	UTRN	6	145026256	G	A	A	1.07059	0.0392665	0.991283	1.15623	0.0823892	0.985672	1	803	3511	-0.064841	1.0064e-06	B2_trans	CODING_TRANSCRIPT_INTRON_VARIANT	ASN
530	Diseases of esophagus	digestive	rs5023077	FBRSL1	12	133141973	T	C	C	0.926539	0.0439393	0.850086	1.00987	0.0824832	0.985672	1	652	5548	-0.090901	1.5172e-06	A2_Trans	CODING_TRANSCRIPT_INTRON_VARIANT	ASN
521.1	Dental caries	digestive	rs10129899	LINC00637	14	104330432	C	A	A	0.92356	0.0457954	0.844275	1.01029	0.0824902	0.985672	1	490	6031	-0.057002	2.1916e-06	B2_trans	INTERGENIC_VARIANT	ASN
755	Congenital anomalies of limbs	congenital anomalies	rs11085727	TYK2	19	10466123	C	T	T	0.837622	0.102063	0.685759	1.02311	0.0825514	0.985672	1	274	7577	0.17253	2.3333e-18	A2_Trans,B2_trans	CODING_TRANSCRIPT_INTRON_VARIANT	ASN
561.1	NA	NA	rs75505823	LRP1	12	57540956	G	T	T	0.320038	0.656352	0.0884127	1.15848	0.0825941	0.985672	1	588	7027	-0.20852	3.0745e-06	A2_Trans	CODING_TRANSCRIPT_INTRON_VARIANT	ASN
740	Osteoarthrosis	musculoskeletal	rs9497053	UTRN	6	145026256	G	A	A	1.08421	0.0465818	0.989609	1.18786	0.082613	0.985672	1	752	5533	-0.064841	1.0064e-06	B2_trans	CODING_TRANSCRIPT_INTRON_VARIANT	ASN
574	Cholelithiasis and cholecystitis	digestive	rs11702230	LOC101928126	21	35377591	C	T	T	0.742613	0.171465	0.530653	1.03923	0.082649	0.985672	1	136	7711	0.099731	3.223e-09	B2_trans	INTERGENIC_VARIANT	ASN
727.1	Synovitis and tenosynovitis	musculoskeletal	rs35154152	THBS3	1	155172725	T	C	C	0.756786	0.160593	0.552428	1.03674	0.0826904	0.985672	1	311	7365	-0.20528	2.3574e-11	A2_Trans	SYNONYMOUS_VARIANT	ASN
365	Glaucoma	sense organs	rs11702230	LOC101928126	21	35377591	C	T	T	1.12672	0.068764	0.984658	1.28929	0.0827188	0.985672	1	346	6171	0.099731	3.223e-09	B2_trans	INTERGENIC_VARIANT	ASN
788	Syncope and collapse	symptoms	rs12567716	FOXD2	1	48197570	T	C	C	1.17193	0.0914442	0.979633	1.40197	0.0827513	0.985672	1	231	7542	-0.090753	1.4878e-06	B2_trans	INTERGENIC_VARIANT	ASN
386	Vertiginous syndromes and other disorders of vestibular system	sense organs	rs77534576	DLX4	17	47940666	C	T	T	1.61594	0.276684	0.93953	2.77932	0.0828252	0.985672	1	252	7591	0.20794	1.7585e-10	B2_trans	INTERGENIC_VARIANT	ASN
250.7	Diabetic retinopathy	endocrine/metabolic	rs61667602	CRHR1	17	43785349	T	C	C	1.57653	0.26246	0.942532	2.63699	0.0828364	0.985672	1	283	7307	-0.093554	9.1279e-12	B2_trans	FIVE_PRIME_UTR_INTRON_VARIANT	ASN
785	Abdominal pain	symptoms	rs35508621	LZTFL1	3	45880481	T	C	C	1.24197	0.124966	0.972166	1.58666	0.0829046	0.985672	1	837	6243	0.38931	6.0917e-89	B2_trans	CODING_TRANSCRIPT_INTRON_VARIANT	ASN
318	Tobacco use disorder	mental disorders	rs4830964	.	23	15515319	C	G	G	0.940569	0.0353749	0.877565	1.0081	0.0832673	0.985672	1	677	5917	0.046578	2.9701e-06	B2_trans	SEQUENCE_VARIANT	ASN
372	Disorders of conjunctiva	sense organs	rs7960611	CLEC1A	12	10230416	G	A	A	1.18197	0.0965434	0.978205	1.42819	0.0833238	0.985672	1	407	7330	-0.1584	3.3086e-07	A2_Trans	CODING_TRANSCRIPT_INTRON_VARIANT	ASN
689	Disorder of skin and subcutaneous tissue NOS	dermatologic	rs3746539	PTPRT	20	40702071	G	A	A	1.20147	0.105992	0.976095	1.47888	0.0833285	0.985672	1	575	7274	0.05405	1.7723e-06	B2_trans	THREE_PRIME_UTR_EXON_VARIANT	ASN
274	Gout and other crystal arthropathies	endocrine/metabolic	rs5023077	FBRSL1	12	133141973	T	C	C	0.911639	0.0534304	0.820999	1.01228	0.0833732	0.985672	1	220	6665	-0.090901	1.5172e-06	A2_Trans	CODING_TRANSCRIPT_INTRON_VARIANT	ASN
327.32	Obstructive sleep apnea	neurological	rs77534576	DLX4	17	47940666	C	T	T	0.791214	0.135256	0.606965	1.03139	0.0833741	0.985672	1	400	5480	0.20794	1.7585e-10	B2_trans	INTERGENIC_VARIANT	ASN
1019	NA	NA	rs12660421	FOXP4-AS1	6	41488378	G	A	A	1.1708	0.0910812	0.979386	1.39962	0.0834027	0.985672	1	600	7103	0.35506	1.1424e-09	A2_Trans	DOWNSTREAM_GENE_VARIANT	ASN
532	Dysphagia	digestive	rs8080583	KANSL1	17	44162597	C	A	A	0.548954	0.346454	0.278377	1.08253	0.0834374	0.985672	1	226	7438	-0.12662	2.0785e-08	A2_Trans	CODING_TRANSCRIPT_INTRON_VARIANT	ASN
285	Other anemias	hematopoietic	rs13179014	SPEF2	5	35693227	A	C	C	0.864562	0.0840718	0.73322	1.01943	0.0834444	0.985672	1	410	6920	-0.061249	6.1057e-07	B2_trans	CODING_TRANSCRIPT_INTRON_VARIANT	ASN
472	Chronic pharyngitis and nasopharyngitis	respiratory	rs3746539	PTPRT	20	40702071	G	A	A	0.844519	0.0976299	0.697439	1.02261	0.0834679	0.985672	1	345	7462	0.05405	1.7723e-06	B2_trans	THREE_PRIME_UTR_EXON_VARIANT	ASN
110.1	Dermatophytosis	infectious diseases	rs76073397	MIR548H2	16	11386452	T	C	C	0.836619	0.103071	0.683587	1.02391	0.0835018	0.985672	1	693	6503	0.14454	9.6663e-07	A2_Trans,B2_trans	INTERGENIC_VARIANT	ASN
722.1	Displacement of intervertebral disc	musculoskeletal	rs60305836	CDH8	16	61709381	A	C	C	0.502661	0.39757	0.230602	1.09569	0.0836115	0.985672	1	224	7635	0.086719	1.1846e-06	B2_trans	CODING_TRANSCRIPT_INTRON_VARIANT	ASN
250	Diabetes mellitus	endocrine/metabolic	rs13179014	SPEF2	5	35693227	A	C	C	0.907595	0.0560478	0.813175	1.01298	0.0836491	0.985672	1	272	5384	-0.061249	6.1057e-07	B2_trans	CODING_TRANSCRIPT_INTRON_VARIANT	ASN
512.9	Other dyspnea	respiratory	rs12660421	FOXP4-AS1	6	41488378	G	A	A	0.877812	0.0753376	0.757311	1.01749	0.0836571	0.985672	1	886	6565	0.35506	1.1424e-09	A2_Trans	DOWNSTREAM_GENE_VARIANT	ASN
427.3	Other specified cardiac dysrhythmias	circulatory system	rs12567716	FOXD2	1	48197570	T	C	C	1.18825	0.0997216	0.977294	1.44475	0.0836932	0.985672	1	397	7431	-0.090753	1.4878e-06	B2_trans	INTERGENIC_VARIANT	ASN
571	Chronic liver disease and cirrhosis	digestive	rs8080583	KANSL1	17	44162597	C	A	A	0.622959	0.273704	0.36432	1.06521	0.0837829	0.985672	1	293	7221	-0.12662	2.0785e-08	A2_Trans	CODING_TRANSCRIPT_INTRON_VARIANT	ASN
1005	NA	NA	rs35705950	MUC5B	11	1241221	G	T	T	0.672734	0.229264	0.429233	1.05437	0.0838036	0.985672	1	1093	6119	-0.11177	1.2224e-08	B2_trans,A2_Trans	UPSTREAM_GENE_VARIANT	ASN
769	Nonallopathic lesions NEC	symptoms	rs12259804	PLEKHS1	10	115573378	T	C	C	0.166113	1.03824	0.0217097	1.27103	0.0838141	0.985672	1	47	7721	-0.27547	4.8674e-08	A2_Trans	INTERGENIC_VARIANT	ASN
278.11	Morbid obesity	endocrine/metabolic	rs3746539	PTPRT	20	40702071	G	A	A	0.829798	0.107917	0.671603	1.02525	0.0838349	0.985672	1	157	7698	0.05405	1.7723e-06	B2_trans	THREE_PRIME_UTR_EXON_VARIANT	ASN
727	Other disorders of synovium, tendon, and bursa	musculoskeletal	rs4830964	.	23	15515319	C	G	G	0.920156	0.0481477	0.837294	1.01122	0.0839408	0.985672	1	536	6810	0.046578	2.9701e-06	B2_trans	SEQUENCE_VARIANT	ASN
594.1	Calculus of kidney	genitourinary	rs1405655	NR1H2	19	50882619	T	C	C	0.825787	0.110798	0.664594	1.02608	0.0840558	0.985672	1	159	7543	0.075181	1.1208e-11	B2_trans,A2_Trans	CODING_TRANSCRIPT_INTRON_VARIANT	ASN
292.2	Mild cognitive impairment	mental disorders	rs11702230	LOC101928126	21	35377591	C	T	T	0.754933	0.162732	0.548771	1.03855	0.0840703	0.985672	1	169	7658	0.099731	3.223e-09	B2_trans	INTERGENIC_VARIANT	ASN
295.1	Schizophrenia	mental disorders	rs495828	ABO	9	136154867	G	T	T	0.787125	0.138564	0.599926	1.03274	0.0840803	0.985672	1	57	7794	-0.13432	6.5649e-10	A2_Trans	UPSTREAM_GENE_VARIANT	ASN
250.23	Type 2 diabetes with ophthalmic manifestations	endocrine/metabolic	rs78313563	ESS2	22	19136365	G	A	A	1.63414	0.284313	0.936013	2.85297	0.0840991	0.985672	1	279	7335	0.40873	6.5914e-07	A2_Trans	UPSTREAM_GENE_VARIANT	ASN
561	Symptoms involving digestive system	digestive	rs60869999	MYO1C	17	1390948	A	T	T	1.14685	0.0793421	0.981682	1.33981	0.0841774	0.985672	1	709	6753	0.059541	2.9039e-06	B2_trans	CODING_TRANSCRIPT_INTRON_VARIANT	ASN
721	Spondylosis and allied disorders	musculoskeletal	rs732990	CIB4	2	26842146	C	G	G	1.15992	0.0859105	0.980172	1.37264	0.0841942	0.985672	1	486	6841	0.056389	5.6358e-07	B2_trans	CODING_TRANSCRIPT_INTRON_VARIANT	ASN
250.2	Type 2 diabetes	endocrine/metabolic	rs13179014	SPEF2	5	35693227	A	C	C	0.907791	0.0560316	0.813377	1.01317	0.0842507	0.985672	1	256	5407	-0.061249	6.1057e-07	B2_trans	CODING_TRANSCRIPT_INTRON_VARIANT	ASN
427.2	Atrial fibrillation and flutter	circulatory system	rs12567716	FOXD2	1	48197570	T	C	C	1.1459	0.0788834	0.981747	1.33749	0.0842684	0.985672	1	118	7531	-0.090753	1.4878e-06	B2_trans	INTERGENIC_VARIANT	ASN
530.11	GERD	digestive	rs10129899	LINC00637	14	104330432	C	A	A	0.925967	0.0445624	0.848524	1.01048	0.0843396	0.985672	1	657	5677	-0.057002	2.1916e-06	B2_trans	INTERGENIC_VARIANT	ASN
250	Diabetes mellitus	endocrine/metabolic	rs8080583	KANSL1	17	44162597	C	A	A	0.758455	0.16018	0.554095	1.03819	0.0843469	0.985672	1	272	5384	-0.12662	2.0785e-08	A2_Trans	CODING_TRANSCRIPT_INTRON_VARIANT	ASN
427	Cardiac dysrhythmias	circulatory system	rs6869036	MGAT1	5	180223327	C	T	T	1.26069	0.134233	0.969054	1.64009	0.0843864	0.985672	1	775	6129	0.25536	1.7578e-06	A2_Trans	FIVE_PRIME_UTR_INTRON_VARIANT	ASN
374	Other disorders of eyelids	sense organs	rs2924480	ELF5	11	34529831	T	C	C	0.860258	0.0872343	0.725062	1.02066	0.0844379	0.985672	1	287	7317	-0.11648	2.817e-07	A2_Trans	CODING_TRANSCRIPT_INTRON_VARIANT	ASN
389.1	Sensorineural hearing loss	sense organs	rs7605877	FOXI3	2	88559025	T	C	C	1.20311	0.107167	0.975182	1.48432	0.0844455	0.985672	1	775	5403	-0.071053	3.3369e-06	B2_trans	INTERGENIC_VARIANT	ASN
296.1	Bipolar	mental disorders	rs9367106	LOC100505711	6	41483390	G	C	C	0.83145	0.106978	0.674181	1.02541	0.0844468	0.985672	1	105	7660	0.20225	3.4038e-11	B2_trans	INTERGENIC_VARIANT	ASN
525	Other diseases of the teeth and supporting structures	digestive	rs7605877	FOXI3	2	88559025	T	C	C	1.18738	0.0995399	0.976926	1.44317	0.084448	0.985672	1	535	6101	-0.071053	3.3369e-06	B2_trans	INTERGENIC_VARIANT	ASN
722.6	Degeneration of intervertebral disc	musculoskeletal	rs111783124	LOC101928126	21	35362848	G	A	A	0.846433	0.0966436	0.700373	1.02295	0.0845021	0.985672	1	479	6951	0.13532	2.1558e-07	A2_Trans	INTERGENIC_VARIANT	ASN
362.2	Degeneration of macula and posterior pole of retina	sense organs	rs60869999	MYO1C	17	1390948	A	T	T	0.860138	0.0873449	0.724803	1.02074	0.0845418	0.985672	1	339	7161	0.059541	2.9039e-06	B2_trans	CODING_TRANSCRIPT_INTRON_VARIANT	ASN
687.1	Rash and other nonspecific skin eruption	dermatologic	rs76073397	MIR548H2	16	11386452	T	C	C	0.814051	0.119287	0.644339	1.02846	0.084585	0.985672	1	962	6474	0.14454	9.6663e-07	A2_Trans,B2_trans	INTERGENIC_VARIANT	ASN
726.1	Enthesopathy	musculoskeletal	rs111783124	LOC101928126	21	35362848	G	A	A	1.16213	0.0871317	0.979691	1.37855	0.0846211	0.985672	1	619	6777	0.13532	2.1558e-07	A2_Trans	INTERGENIC_VARIANT	ASN
591	Urinary tract infection	genitourinary	rs10086829	COL14A1	8	121149129	G	A	A	1.18737	0.0996133	0.976775	1.44337	0.0846958	0.985672	1	428	7294	-0.097352	3.8599e-06	A2_Trans	FIVE_PRIME_UTR_INTRON_VARIANT	ASN
250.24	Type 2 diabetes with neurological manifestations	endocrine/metabolic	rs1878527	ANKRD30BL	2	133056313	T	C	C	0.735162	0.178484	0.518152	1.04306	0.0847498	0.985672	1	210	7426	-0.077457	2.0215e-06	B2_trans	INTERGENIC_VARIANT	ASN
526	Diseases of the jaws	digestive	rs10086829	COL14A1	8	121149129	G	A	A	0.81789	0.116636	0.65075	1.02796	0.0847892	0.985672	1	305	7565	-0.097352	3.8599e-06	A2_Trans	FIVE_PRIME_UTR_INTRON_VARIANT	ASN
365	Glaucoma	sense organs	rs13179014	SPEF2	5	35693227	A	C	C	1.11121	0.0611792	0.98564	1.25277	0.0847894	0.985672	1	346	6171	-0.061249	6.1057e-07	B2_trans	CODING_TRANSCRIPT_INTRON_VARIANT	ASN
402	NA	NA	rs495828	ABO	9	136154867	G	T	T	1.16862	0.0904326	0.978803	1.39524	0.0848807	0.985672	1	598	7059	-0.13432	6.5649e-10	A2_Trans	UPSTREAM_GENE_VARIANT	ASN
297.1	Suicidal ideation	mental disorders	rs117169628	SLC22A31	16	89262657	G	A	A	0.575533	0.320636	0.307004	1.07894	0.084887	0.985672	1	212	7601	0.081201	5.77e-07	B2_trans	SYNONYMOUS_VARIANT	ASN
272	Disorders of lipoid metabolism	endocrine/metabolic	rs10086829	COL14A1	8	121149129	G	A	A	1.08724	0.0485444	0.988562	1.19577	0.0848922	0.985672	1	682	2469	-0.097352	3.8599e-06	A2_Trans	FIVE_PRIME_UTR_INTRON_VARIANT	ASN
550	Abdominal hernia	digestive	rs11085727	TYK2	19	10466123	C	T	T	0.858394	0.0886256	0.72152	1.02123	0.0849081	0.985672	1	252	7528	0.17253	2.3333e-18	A2_Trans,B2_trans	CODING_TRANSCRIPT_INTRON_VARIANT	ASN
433.31	Transient cerebral ischemia	circulatory system	rs467843	TRAPPC13	5	64945715	A	G	G	0.82509	0.111629	0.662952	1.02688	0.0850106	0.985672	1	149	7714	-0.089724	1.7259e-06	A2_Trans	CODING_TRANSCRIPT_INTRON_VARIANT	ASN
591	Urinary tract infection	genitourinary	rs1878527	ANKRD30BL	2	133056313	T	C	C	0.70853	0.200076	0.478689	1.04873	0.0850407	0.985672	1	428	7294	-0.077457	2.0215e-06	B2_trans	INTERGENIC_VARIANT	ASN
300	Anxiety disorders	mental disorders	rs61667602	CRHR1	17	43785349	T	C	C	1.26777	0.137786	0.967735	1.66082	0.0850812	0.985672	1	525	4286	-0.093554	9.1279e-12	B2_trans	FIVE_PRIME_UTR_INTRON_VARIANT	ASN
740.1	Osteoarthritis; localized	musculoskeletal	rs10774671	OAS1	12	113357193	G	A	A	0.901546	0.060196	0.801214	1.01444	0.0851081	0.985672	1	606	6436	0.12569	3.6032e-11	A2_Trans	SPLICE_ACCEPTOR_VARIANT	ASN
318	Tobacco use disorder	mental disorders	rs505922	ABO	9	136149229	T	C	C	1.07837	0.0438382	0.989583	1.17512	0.0852344	0.985672	1	677	5917	-0.099884	2.0889e-20	B2_trans	CODING_TRANSCRIPT_INTRON_VARIANT	ASN
716.9	Arthropathy NOS	musculoskeletal	rs721917	SFTPD	10	81706324	A	G	G	1.17764	0.0950288	0.977514	1.41873	0.0853154	0.985672	1	361	7448	0.055247	2.0819e-07	B2_trans	SYNONYMOUS_VARIANT	ASN
1019	NA	NA	rs9501257	HLA-DPB1	6	33055355	A	G	G	0.842548	0.0995961	0.693136	1.02417	0.0853979	0.985672	1	600	7103	0.17269	4.1339e-08	A2_Trans	THREE_PRIME_UTR_EXON_VARIANT	ASN
626	Disorders of menstruation and other abnormal bleeding from female genital tract	genitourinary	rs1250993	LOC101929525	10	81399565	C	G	G	0.780295	0.144226	0.588157	1.0352	0.0854154	0.985672	1	136	7677	0.12403	5.3767e-08	A2_Trans	INTERGENIC_VARIANT	ASN
798	Malaise and fatigue	symptoms	rs35154152	THBS3	1	155172725	T	C	C	1.23497	0.122712	0.970966	1.57076	0.0854578	0.985672	1	689	6827	-0.20528	2.3574e-11	A2_Trans	SYNONYMOUS_VARIANT	ASN
301	Personality disorders	mental disorders	rs6869036	MGAT1	5	180223327	C	T	T	1.60326	0.274479	0.936193	2.74562	0.0854776	0.985672	1	116	7746	0.25536	1.7578e-06	A2_Trans	FIVE_PRIME_UTR_INTRON_VARIANT	ASN
381	Otitis media and Eustachian tube disorders	sense organs	rs732990	CIB4	2	26842146	C	G	G	1.27955	0.143348	0.966135	1.69463	0.0854997	0.985672	1	377	7469	0.056389	5.6358e-07	B2_trans	CODING_TRANSCRIPT_INTRON_VARIANT	ASN
427.2	Atrial fibrillation and flutter	circulatory system	rs35508621	LZTFL1	3	45880481	T	C	C	1.40638	0.198389	0.953311	2.07478	0.0856229	0.985672	1	118	7531	0.38931	6.0917e-89	B2_trans	CODING_TRANSCRIPT_INTRON_VARIANT	ASN
365	Glaucoma	sense organs	rs8052423	SLC22A31	16	89269178	G	T	T	1.24216	0.126206	0.969954	1.59076	0.0857522	0.985672	1	346	6171	0.13037	1.0019e-06	A2_Trans	UPSTREAM_GENE_VARIANT	ASN
371.3	Inflammation of eyelids	sense organs	rs1453205	LOC101928196	2	19901073	C	T	T	0.882722	0.0726187	0.765615	1.01774	0.0858307	0.985672	1	536	7043	0.096992	3.6368e-06	A2_Trans	INTERGENIC_VARIANT	ASN
327.32	Obstructive sleep apnea	neurological	rs10086829	COL14A1	8	121149129	G	A	A	1.08017	0.0448936	0.989188	1.17952	0.0858308	0.985672	1	400	5480	-0.097352	3.8599e-06	A2_Trans	FIVE_PRIME_UTR_INTRON_VARIANT	ASN
110.11	Dermatophytosis of nail	infectious diseases	rs12809318	FBRSL1	12	133140840	T	C	C	1.17819	0.0954656	0.977135	1.42061	0.0858563	0.985672	1	350	7230	-0.062781	9.5289e-09	B2_trans	CODING_TRANSCRIPT_INTRON_VARIANT	ASN
078	Viral warts & HPV	infectious diseases	rs78313563	ESS2	22	19136365	G	A	A	1.71868	0.315346	0.926343	3.18873	0.0859169	0.985672	1	298	7418	0.40873	6.5914e-07	A2_Trans	UPSTREAM_GENE_VARIANT	ASN
272.1	Hyperlipidemia	endocrine/metabolic	rs10086829	COL14A1	8	121149129	G	A	A	1.08692	0.0485398	0.988284	1.19541	0.0859489	0.985672	1	686	2472	-0.097352	3.8599e-06	A2_Trans	FIVE_PRIME_UTR_INTRON_VARIANT	ASN
411.4	Coronary atherosclerosis	circulatory system	rs61667602	CRHR1	17	43785349	T	C	C	1.41777	0.203307	0.951812	2.11184	0.0859719	0.985672	1	265	6901	-0.093554	9.1279e-12	B2_trans	FIVE_PRIME_UTR_INTRON_VARIANT	ASN
272.11	Hypercholesterolemia	endocrine/metabolic	rs117169628	SLC22A31	16	89262657	G	A	A	1.34845	0.174128	0.958557	1.89694	0.0859994	0.985672	1	385	7098	0.081201	5.77e-07	B2_trans	SYNONYMOUS_VARIANT	ASN
272.1	Hyperlipidemia	endocrine/metabolic	rs505922	ABO	9	136149229	T	C	C	1.07772	0.0435971	0.989453	1.17386	0.0860232	0.985672	1	686	2472	-0.099884	2.0889e-20	B2_trans	CODING_TRANSCRIPT_INTRON_VARIANT	ASN
362	Other retinal disorders	sense organs	rs9577395	ATP11A	13	113534984	C	G	G	1.10799	0.0597442	0.985556	1.24563	0.0860806	0.985672	1	592	6342	0.064829	8.6068e-07	B2_trans,A2_Trans	CODING_TRANSCRIPT_INTRON_VARIANT	ASN
327.3	Sleep apnea	neurological	rs11085727	TYK2	19	10466123	C	T	T	0.937349	0.0377012	0.870582	1.00924	0.0861396	0.985672	1	371	5024	0.17253	2.3333e-18	A2_Trans,B2_trans	CODING_TRANSCRIPT_INTRON_VARIANT	ASN
110	Dermatophytosis / Dermatomycosis	infectious diseases	rs7089827	TFAM	10	60157611	C	T	T	0.900166	0.0613107	0.798242	1.0151	0.0862609	0.985672	1	747	6373	-0.14471	2.0338e-06	A2_Trans	THREE_PRIME_UTR_EXON_VARIANT	ASN
760	Back pain	symptoms	rs60305836	CDH8	16	61709381	A	C	C	0.832114	0.107217	0.674403	1.02671	0.0865022	0.985672	1	803	3511	0.086719	1.1846e-06	B2_trans	CODING_TRANSCRIPT_INTRON_VARIANT	ASN
696	Psoriasis and related disorders	dermatologic	rs766826	ELF5	11	34528766	C	T	T	0.834062	0.105856	0.677787	1.02637	0.0865099	0.985672	1	142	7650	-0.082134	1.155e-11	B2_trans	CODING_TRANSCRIPT_INTRON_VARIANT	ASN
596	Other disorders of bladder	genitourinary	rs9367106	LOC100505711	6	41483390	G	C	C	0.807343	0.124919	0.632015	1.03131	0.0866816	0.985672	1	192	7666	0.20225	3.4038e-11	B2_trans	INTERGENIC_VARIANT	ASN
525	Other diseases of the teeth and supporting structures	digestive	rs4830964	.	23	15515319	C	G	G	1.06324	0.0357981	0.991198	1.14052	0.0867111	0.985672	1	535	6101	0.046578	2.9701e-06	B2_trans	SEQUENCE_VARIANT	ASN
274.11	Gouty arthropathy	endocrine/metabolic	rs72711165	TMEM65	8	125336564	T	C	C	1.26041	0.135112	0.967177	1.64256	0.0867212	0.985672	1	180	7677	0.18279	6.0907e-07	B2_trans	CODING_TRANSCRIPT_INTRON_VARIANT	ASN
366.2	Senile cataract	sense organs	rs76073397	MIR548H2	16	11386452	T	C	C	0.862974	0.0860346	0.729063	1.02148	0.0867277	0.985672	1	574	5150	0.14454	9.6663e-07	A2_Trans,B2_trans	INTERGENIC_VARIANT	ASN
411.8	Other chronic ischemic heart disease, unspecified	circulatory system	rs2277732	DPP9	19	4723670	C	A	A	0.818129	0.117212	0.650206	1.02942	0.0867897	0.985672	1	204	7364	0.11697	6.1912e-22	B2_trans,A2_Trans	FIVE_PRIME_UTR_INTRON_VARIANT	ASN
550	Abdominal hernia	digestive	rs117169628	SLC22A31	16	89262657	G	A	A	1.46175	0.221685	0.946617	2.25721	0.0868061	0.985672	1	252	7528	0.081201	5.77e-07	B2_trans	SYNONYMOUS_VARIANT	ASN
339	Other headache syndromes	neurological	rs622568	SEC61G	7	54647894	A	C	C	1.16206	0.0877538	0.978437	1.38015	0.0869787	0.985672	1	807	6108	0.11965	2.6006e-06	A2_Trans	INTERGENIC_VARIANT	ASN
327.32	Obstructive sleep apnea	neurological	rs467843	TRAPPC13	5	64945715	A	G	G	0.930954	0.0418138	0.857701	1.01046	0.0870705	0.985672	1	400	5480	-0.089724	1.7259e-06	A2_Trans	CODING_TRANSCRIPT_INTRON_VARIANT	ASN
465	Acute upper respiratory infections of multiple or unspecified sites	respiratory	rs11234800	ME3	11	86479407	G	C	C	0.714885	0.196182	0.486682	1.05009	0.087113	0.985672	1	1210	5761	-0.077173	3.0702e-06	B2_trans	INTERGENIC_VARIANT	ASN
401.21	Hypertensive heart disease	circulatory system	rs11085727	TYK2	19	10466123	C	T	T	0.845193	0.0983113	0.697065	1.0248	0.0871197	0.985672	1	237	7601	0.17253	2.3333e-18	A2_Trans,B2_trans	CODING_TRANSCRIPT_INTRON_VARIANT	ASN
292.2	Mild cognitive impairment	mental disorders	rs12567716	FOXD2	1	48197570	T	C	C	1.18672	0.100074	0.97536	1.44388	0.0871433	0.985672	1	169	7658	-0.090753	1.4878e-06	B2_trans	INTERGENIC_VARIANT	ASN
078	Viral warts & HPV	infectious diseases	rs111837807	CCHCR1	6	31121232	T	C	C	1.22776	0.119992	0.97046	1.55329	0.0872528	0.985672	1	298	7418	0.20363	2.152e-11	A2_Trans,B2_trans	CODING_TRANSCRIPT_INTRON_VARIANT	ASN
1010.7	NA	NA	rs35508621	LZTFL1	3	45880481	T	C	C	1.3114	0.158575	0.961075	1.78943	0.0873419	0.985672	1	741	1027	0.38931	6.0917e-89	B2_trans	CODING_TRANSCRIPT_INTRON_VARIANT	ASN
428	Congestive heart failure; nonhypertensive	circulatory system	rs77534576	DLX4	17	47940666	C	T	T	1.49553	0.235472	0.942673	2.37262	0.0874047	0.985672	1	168	7550	0.20794	1.7585e-10	B2_trans	INTERGENIC_VARIANT	ASN
389	Hearing loss	sense organs	rs12259804	PLEKHS1	10	115573378	T	C	C	0.604425	0.294595	0.339299	1.07672	0.0874417	0.985672	1	850	4142	-0.27547	4.8674e-08	A2_Trans	INTERGENIC_VARIANT	ASN
297	Suicidal ideation or attempt	mental disorders	rs6869036	MGAT1	5	180223327	C	T	T	1.47119	0.225927	0.944841	2.29074	0.0874832	0.985672	1	259	7500	0.25536	1.7578e-06	A2_Trans	FIVE_PRIME_UTR_INTRON_VARIANT	ASN
350.2	Abnormality of gait	neurological	rs75505823	LRP1	12	57540956	G	T	T	0.249814	0.811815	0.0508862	1.22641	0.0875318	0.985672	1	463	7025	-0.20852	3.0745e-06	A2_Trans	CODING_TRANSCRIPT_INTRON_VARIANT	ASN
790.6	Other abnormal blood chemistry	symptoms	rs9497053	UTRN	6	145026256	G	A	A	1.15236	0.0830028	0.979343	1.35593	0.0875472	0.985672	1	590	7101	-0.064841	1.0064e-06	B2_trans	CODING_TRANSCRIPT_INTRON_VARIANT	ASN
401	Hypertension	circulatory system	rs61667602	CRHR1	17	43785349	T	C	C	0.761605	0.1594	0.557248	1.0409	0.0875519	0.985672	1	431	3446	-0.093554	9.1279e-12	B2_trans	FIVE_PRIME_UTR_INTRON_VARIANT	ASN
1010	NA	NA	rs8052423	SLC22A31	16	89269178	G	T	T	0.742507	0.17427	0.527669	1.04482	0.0875628	0.985672	1	711	623	0.13037	1.0019e-06	A2_Trans	UPSTREAM_GENE_VARIANT	ASN
290.3	Other persistent mental disorders due to conditions classified elsewhere	mental disorders	rs11234800	ME3	11	86479407	G	C	C	0.4464	0.472115	0.176954	1.12613	0.0875711	0.985672	1	196	7626	-0.077173	3.0702e-06	B2_trans	INTERGENIC_VARIANT	ASN
078	Viral warts & HPV	infectious diseases	rs13050728	IFNAR2	21	34615210	T	C	C	1.15029	0.0819832	0.979544	1.3508	0.087662	0.985672	1	298	7418	-0.10657	4.0686e-21	B2_trans,A2_Trans	CODING_TRANSCRIPT_INTRON_VARIANT	ASN
475	Chronic sinusitis	respiratory	rs622568	SEC61G	7	54647894	A	C	C	0.751192	0.167525	0.540945	1.04315	0.0876793	0.985672	1	434	7302	0.11965	2.6006e-06	A2_Trans	INTERGENIC_VARIANT	ASN
300.12	Agorophobia, social phobia, and panic disorder	mental disorders	rs67959919	LZTFL1	3	45871908	G	A	A	0.637964	0.263204	0.380852	1.06865	0.0876914	0.985672	1	179	7613	0.59355	1.6043e-80	A2_Trans	CODING_TRANSCRIPT_INTRON_VARIANT	ASN
1010.5	NA	NA	rs10086829	COL14A1	8	121149129	G	A	A	1.07907	0.0445622	0.988819	1.17755	0.0877041	0.985672	1	1641	2601	-0.097352	3.8599e-06	A2_Trans	FIVE_PRIME_UTR_INTRON_VARIANT	ASN
300.9	Posttraumatic stress disorder	mental disorders	rs1453205	LOC101928196	2	19901073	C	T	T	0.934927	0.0394088	0.865432	1.01	0.0877464	0.985672	1	339	5537	0.096992	3.6368e-06	A2_Trans	INTERGENIC_VARIANT	ASN
070	Viral hepatitis	infectious diseases	rs77534576	DLX4	17	47940666	C	T	T	1.4639	0.223257	0.945093	2.2675	0.0878186	0.985672	1	101	7561	0.20794	1.7585e-10	B2_trans	INTERGENIC_VARIANT	ASN
327	Sleep disorders	neurological	rs75505823	LRP1	12	57540956	G	T	T	0.596907	0.302279	0.33007	1.07946	0.0878194	0.985672	1	1030	5120	-0.20852	3.0745e-06	A2_Trans	CODING_TRANSCRIPT_INTRON_VARIANT	ASN
274.11	Gouty arthropathy	endocrine/metabolic	rs61667602	CRHR1	17	43785349	T	C	C	1.87088	0.366982	0.911321	3.8408	0.0878357	0.985672	1	180	7677	-0.093554	9.1279e-12	B2_trans	FIVE_PRIME_UTR_INTRON_VARIANT	ASN
706	Diseases of sebaceous glands	dermatologic	rs10086829	COL14A1	8	121149129	G	A	A	1.11478	0.0636611	0.98401	1.26292	0.0878668	0.985672	1	730	6498	-0.097352	3.8599e-06	A2_Trans	FIVE_PRIME_UTR_INTRON_VARIANT	ASN
530.1	Esophagitis, GERD and related diseases	digestive	rs915823	TMPRSS2	21	42851454	A	C	C	1.08961	0.0502981	0.987322	1.2025	0.0879538	0.985672	1	651	5585	-0.066039	1.6687e-06	B2_trans	CODING_TRANSCRIPT_INTRON_VARIANT	ASN
605	Erectile dysfunction [ED]	genitourinary	rs1405655	NR1H2	19	50882619	T	C	C	1.10903	0.0606575	0.984716	1.24903	0.0879996	0.985672	1	532	6144	0.075181	1.1208e-11	B2_trans,A2_Trans	CODING_TRANSCRIPT_INTRON_VARIANT	ASN
796	Elevated prostate specific antigen [PSA]	genitourinary	rs622568	SEC61G	7	54647894	A	C	C	1.27286	0.141482	0.964612	1.67962	0.0881377	0.985672	1	143	7468	0.11965	2.6006e-06	A2_Trans	INTERGENIC_VARIANT	ASN
523.3	Periodontitis (acute or chronic)	digestive	rs12567716	FOXD2	1	48197570	T	C	C	1.10621	0.0591926	0.985036	1.24229	0.088147	0.985672	1	390	6934	-0.090753	1.4878e-06	B2_trans	INTERGENIC_VARIANT	ASN
727.1	Synovitis and tenosynovitis	musculoskeletal	rs147812915	KAT7	17	47858295	C	T	T	1.44585	0.216214	0.946415	2.20884	0.0881493	0.985672	1	311	7365	0.23438	1.0943e-07	A2_Trans	INTERGENIC_VARIANT	ASN
285	Other anemias	hematopoietic	rs75505823	LRP1	12	57540956	G	T	T	1.84673	0.35973	0.912434	3.73772	0.0881536	0.985672	1	410	6920	-0.20852	3.0745e-06	A2_Trans	CODING_TRANSCRIPT_INTRON_VARIANT	ASN
472	Chronic pharyngitis and nasopharyngitis	respiratory	rs10774671	OAS1	12	113357193	G	A	A	0.837326	0.104122	0.682756	1.02689	0.0881688	0.985672	1	345	7462	0.12569	3.6032e-11	A2_Trans	SPLICE_ACCEPTOR_VARIANT	ASN
763	Thoracic or lumbosacral neuritis or radiculitis, unspecified	symptoms	rs111783124	LOC101928126	21	35362848	G	A	A	0.840224	0.1021	0.68784	1.02637	0.0881807	0.985672	1	348	7146	0.13532	2.1558e-07	A2_Trans	INTERGENIC_VARIANT	ASN
701	Other hypertrophic and atrophic conditions of skin	dermatologic	rs11234800	ME3	11	86479407	G	C	C	0.547247	0.353607	0.273648	1.09439	0.0882178	0.985672	1	603	7046	-0.077173	3.0702e-06	B2_trans	INTERGENIC_VARIANT	ASN
371	Inflammation of the eye	sense organs	rs72655853	SBSPON	8	73985608	A	G	G	1.68989	0.307746	0.924494	3.08896	0.0882212	0.985672	1	709	6539	0.22523	8.3915e-07	A2_Trans	CODING_TRANSCRIPT_INTRON_VARIANT	ASN
428	Congestive heart failure; nonhypertensive	circulatory system	rs12567716	FOXD2	1	48197570	T	C	C	1.15566	0.0848737	0.978557	1.36482	0.0882744	0.985672	1	168	7550	-0.090753	1.4878e-06	B2_trans	INTERGENIC_VARIANT	ASN
295	Schizophrenia and other psychotic disorders	mental disorders	rs55654108	PDCL3P4	3	101425703	A	G	G	1.16588	0.0900449	0.977258	1.39092	0.0882911	0.985672	1	109	7606	-0.05662	1.0636e-06	B2_trans	INTERGENIC_VARIANT	ASN
782.3	Edema	symptoms	rs766826	ELF5	11	34528766	C	T	T	0.850672	0.094907	0.70628	1.02458	0.0883665	0.985672	1	382	7321	-0.082134	1.155e-11	B2_trans	CODING_TRANSCRIPT_INTRON_VARIANT	ASN
722.6	Degeneration of intervertebral disc	musculoskeletal	rs8052423	SLC22A31	16	89269178	G	T	T	1.30079	0.154343	0.961235	1.76029	0.0884179	0.985672	1	479	6951	0.13037	1.0019e-06	A2_Trans	UPSTREAM_GENE_VARIANT	ASN
300.4	Dysthymic disorder	mental disorders	rs72711165	TMEM65	8	125336564	T	C	C	1.25023	0.13108	0.966974	1.61646	0.0884272	0.985672	1	245	7528	0.18279	6.0907e-07	B2_trans	CODING_TRANSCRIPT_INTRON_VARIANT	ASN
939	Atopic/contact dermatitis due to other or unspecified	dermatologic	rs7579014	BCL11A	2	60707894	G	A	A	0.853121	0.0932631	0.710599	1.02423	0.0885135	0.985672	1	889	5826	-0.05629	1.2614e-06	B2_trans	CODING_TRANSCRIPT_INTRON_VARIANT	ASN
523	Gingival and periodontal diseases	digestive	rs9268576	HLA-DRA	6	32395641	T	C	C	1.10961	0.0610671	0.984439	1.25069	0.0885421	0.985672	1	407	6118	0.095134	9.9752e-07	B2_trans	INTERGENIC_VARIANT	ASN
763	Thoracic or lumbosacral neuritis or radiculitis, unspecified	symptoms	rs9461128	TMEM14B	6	10753875	T	C	C	1.28971	0.149384	0.962358	1.72842	0.0885463	0.985672	1	348	7146	0.13046	3.4269e-06	B2_trans	CODING_TRANSCRIPT_INTRON_VARIANT	ASN
070	Viral hepatitis	infectious diseases	rs11085727	TYK2	19	10466123	C	T	T	0.878478	0.0760808	0.756782	1.01974	0.0885703	0.985672	1	101	7561	0.17253	2.3333e-18	A2_Trans,B2_trans	CODING_TRANSCRIPT_INTRON_VARIANT	ASN
563	NA	NA	rs7089827	TFAM	10	60157611	C	T	T	0.854476	0.0923486	0.713005	1.02402	0.0885735	0.985672	1	430	7248	-0.14471	2.0338e-06	A2_Trans	THREE_PRIME_UTR_EXON_VARIANT	ASN
401.2	Hypertensive heart and/or renal disease	circulatory system	rs12567716	FOXD2	1	48197570	T	C	C	1.12362	0.0684492	0.982554	1.28495	0.0885968	0.985672	1	345	7160	-0.090753	1.4878e-06	B2_trans	INTERGENIC_VARIANT	ASN
1010	NA	NA	rs35508621	LZTFL1	3	45880481	T	C	C	1.43108	0.2105	0.947293	2.16193	0.0886177	0.985672	1	711	623	0.38931	6.0917e-89	B2_trans	CODING_TRANSCRIPT_INTRON_VARIANT	ASN
525.1	Loss of teeth or edentulism	digestive	rs67959919	LZTFL1	3	45871908	G	A	A	0.779253	0.146499	0.584761	1.03843	0.0886565	0.985672	1	273	6977	0.59355	1.6043e-80	A2_Trans	CODING_TRANSCRIPT_INTRON_VARIANT	ASN
411	Ischemic Heart Disease	circulatory system	rs10086829	COL14A1	8	121149129	G	A	A	1.11022	0.0614215	0.984297	1.25225	0.0887028	0.985672	1	363	6625	-0.097352	3.8599e-06	A2_Trans	FIVE_PRIME_UTR_INTRON_VARIANT	ASN
727	Other disorders of synovium, tendon, and bursa	musculoskeletal	rs7579014	BCL11A	2	60707894	G	A	A	0.819847	0.116702	0.652223	1.03055	0.0887367	0.985672	1	536	6810	-0.05629	1.2614e-06	B2_trans	CODING_TRANSCRIPT_INTRON_VARIANT	ASN
340	Migraine	neurological	rs9367106	LOC100505711	6	41483390	G	C	C	0.877655	0.0766719	0.755198	1.01997	0.0887407	0.985672	1	270	7152	0.20225	3.4038e-11	B2_trans	INTERGENIC_VARIANT	ASN
740.11	Osteoarthrosis, localized, primary	musculoskeletal	rs67959919	LZTFL1	3	45871908	G	A	A	0.761207	0.160335	0.555937	1.04227	0.0888024	0.985672	1	490	6888	0.59355	1.6043e-80	A2_Trans	CODING_TRANSCRIPT_INTRON_VARIANT	ASN
578.8	Hemorrhage of rectum and anus	digestive	rs7605877	FOXI3	2	88559025	T	C	C	0.622081	0.278982	0.360062	1.07477	0.0888516	0.985672	1	327	7521	-0.071053	3.3369e-06	B2_trans	INTERGENIC_VARIANT	ASN
585	Renal failure	genitourinary	rs10774671	OAS1	12	113357193	G	A	A	1.12671	0.0701324	0.98201	1.29274	0.0889213	0.985672	1	276	6951	0.12569	3.6032e-11	A2_Trans	SPLICE_ACCEPTOR_VARIANT	ASN
367.2	Astigmatism	sense organs	rs117169628	SLC22A31	16	89262657	G	A	A	1.23973	0.126362	0.967763	1.58814	0.0890092	0.985672	1	1195	4963	0.081201	5.77e-07	B2_trans	SYNONYMOUS_VARIANT	ASN
700	Corns and callosities	dermatologic	rs11234800	ME3	11	86479407	G	C	C	0.407274	0.528275	0.144616	1.14698	0.089059	0.985672	1	216	7630	-0.077173	3.0702e-06	B2_trans	INTERGENIC_VARIANT	ASN
367	Disorders of refraction and accommodation; blindness and low vision	sense organs	rs12259804	PLEKHS1	10	115573378	T	C	C	0.623574	0.277756	0.361794	1.07477	0.0890614	0.985672	1	687	2857	-0.27547	4.8674e-08	A2_Trans	INTERGENIC_VARIANT	ASN
720	Spinal stenosis	musculoskeletal	rs3746539	PTPRT	20	40702071	G	A	A	1.14454	0.0794039	0.979588	1.33728	0.0890869	0.985672	1	239	7426	0.05405	1.7723e-06	B2_trans	THREE_PRIME_UTR_EXON_VARIANT	ASN
694	Dyschromia and Vitiligo	dermatologic	rs111837807	CCHCR1	6	31121232	T	C	C	0.735741	0.180538	0.516477	1.04809	0.0891693	0.985672	1	397	7456	0.20363	2.152e-11	A2_Trans,B2_trans	CODING_TRANSCRIPT_INTRON_VARIANT	ASN
290	Delirium dementia and amnestic and other cognitive disorders	mental disorders	rs766826	ELF5	11	34528766	C	T	T	0.806428	0.126579	0.629248	1.0335	0.0891964	0.985672	1	137	7723	-0.082134	1.155e-11	B2_trans	CODING_TRANSCRIPT_INTRON_VARIANT	ASN
585.33	Chronic Kidney Disease, Stage III	genitourinary	rs10774671	OAS1	12	113357193	G	A	A	1.1859	0.100329	0.974197	1.4436	0.0892438	0.985672	1	142	7550	0.12569	3.6032e-11	A2_Trans	SPLICE_ACCEPTOR_VARIANT	ASN
274	Gout and other crystal arthropathies	endocrine/metabolic	rs9497053	UTRN	6	145026256	G	A	A	0.910981	0.0548694	0.818096	1.01441	0.0892839	0.985672	1	220	6665	-0.064841	1.0064e-06	B2_trans	CODING_TRANSCRIPT_INTRON_VARIANT	ASN
374.6	Dermatochalasis	sense organs	rs67579710	THBS3	1	155173527	G	A	A	0.665566	0.239657	0.416097	1.0646	0.0893658	0.985672	1	81	7718	-0.10348	1.0252e-09	B2_trans	CODING_TRANSCRIPT_INTRON_VARIANT	ASN
690	Erythematosquamous dermatosis	dermatologic	rs2277732	DPP9	19	4723670	C	A	A	1.24199	0.127623	0.967129	1.59496	0.0894938	0.985672	1	296	7474	0.11697	6.1912e-22	B2_trans,A2_Trans	FIVE_PRIME_UTR_INTRON_VARIANT	ASN
599.4	Urinary incontinence	genitourinary	rs4830964	.	23	15515319	C	G	G	1.14893	0.0817617	0.978813	1.34862	0.0894986	0.985672	1	249	7578	0.046578	2.9701e-06	B2_trans	SEQUENCE_VARIANT	ASN
272	Disorders of lipoid metabolism	endocrine/metabolic	rs147812915	KAT7	17	47858295	C	T	T	0.804429	0.12817	0.625733	1.03416	0.0895227	0.985672	1	682	2469	0.23438	1.0943e-07	A2_Trans	INTERGENIC_VARIANT	ASN
296.1	Bipolar	mental disorders	rs60305836	CDH8	16	61709381	A	C	C	0.604369	0.296662	0.337896	1.08099	0.0896106	0.985672	1	105	7660	0.086719	1.1846e-06	B2_trans	CODING_TRANSCRIPT_INTRON_VARIANT	ASN
272	Disorders of lipoid metabolism	endocrine/metabolic	rs505922	ABO	9	136149229	T	C	C	1.0768	0.0435969	0.988612	1.17286	0.0896502	0.985672	1	682	2469	-0.099884	2.0889e-20	B2_trans	CODING_TRANSCRIPT_INTRON_VARIANT	ASN
1010.3	NA	NA	rs7089827	TFAM	10	60157611	C	T	T	0.925243	0.0457815	0.845836	1.0121	0.0896643	0.985672	1	1566	4186	-0.14471	2.0338e-06	A2_Trans	THREE_PRIME_UTR_EXON_VARIANT	ASN
722.1	Displacement of intervertebral disc	musculoskeletal	rs147812915	KAT7	17	47858295	C	T	T	0.500863	0.407506	0.225346	1.11324	0.0897499	0.985672	1	224	7635	0.23438	1.0943e-07	A2_Trans	INTERGENIC_VARIANT	ASN
720.1	Spinal stenosis of lumbar region	musculoskeletal	rs12809318	FBRSL1	12	133140840	T	C	C	0.808905	0.125002	0.633133	1.03347	0.0897804	0.985672	1	156	7685	-0.062781	9.5289e-09	B2_trans	CODING_TRANSCRIPT_INTRON_VARIANT	ASN
362.26	Macular puckering of retina	sense organs	rs7579014	BCL11A	2	60707894	G	A	A	1.34466	0.174566	0.955037	1.89323	0.0898051	0.985672	1	172	7619	-0.05629	1.2614e-06	B2_trans	CODING_TRANSCRIPT_INTRON_VARIANT	ASN
250	Diabetes mellitus	endocrine/metabolic	rs9896243	NSF	17	44826056	C	G	G	0.751564	0.168362	0.540327	1.04538	0.0898213	0.985672	1	272	5384	-0.13155	3.2234e-08	A2_Trans	CODING_TRANSCRIPT_INTRON_VARIANT	ASN
512.9	Other dyspnea	respiratory	rs12809318	FBRSL1	12	133140840	T	C	C	0.87269	0.0802811	0.745632	1.0214	0.0898438	0.985672	1	886	6565	-0.062781	9.5289e-09	B2_trans	CODING_TRANSCRIPT_INTRON_VARIANT	ASN
427.9	Palpitations	circulatory system	rs13050728	IFNAR2	21	34615210	T	C	C	0.844263	0.099811	0.694254	1.02668	0.0898636	0.985672	1	280	7541	-0.10657	4.0686e-21	B2_trans,A2_Trans	CODING_TRANSCRIPT_INTRON_VARIANT	ASN
327.3	Sleep apnea	neurological	rs111837807	CCHCR1	6	31121232	T	C	C	1.10147	0.0569879	0.985066	1.23163	0.0898978	0.985672	1	371	5024	0.20363	2.152e-11	A2_Trans,B2_trans	CODING_TRANSCRIPT_INTRON_VARIANT	ASN
681	Superficial cellulitis and abscess	dermatologic	rs9501257	HLA-DPB1	6	33055355	A	G	G	0.865581	0.0851218	0.732575	1.02274	0.0899137	0.985672	1	545	6997	0.17269	4.1339e-08	A2_Trans	THREE_PRIME_UTR_EXON_VARIANT	ASN
585.1	Acute renal failure	genitourinary	rs111783124	LOC101928126	21	35362848	G	A	A	1.2457	0.129588	0.966292	1.6059	0.0900071	0.985672	1	211	7567	0.13532	2.1558e-07	A2_Trans	INTERGENIC_VARIANT	ASN
716	Other arthropathies	musculoskeletal	rs60869999	MYO1C	17	1390948	A	T	T	1.17599	0.0956552	0.974949	1.41849	0.0901258	0.985672	1	431	7252	0.059541	2.9039e-06	B2_trans	CODING_TRANSCRIPT_INTRON_VARIANT	ASN
361	Retinal detachments and defects	sense organs	rs67959919	LZTFL1	3	45871908	G	A	A	1.49466	0.237169	0.938995	2.37915	0.0901585	0.985672	1	137	7715	0.59355	1.6043e-80	A2_Trans	CODING_TRANSCRIPT_INTRON_VARIANT	ASN
427.21	Atrial fibrillation	circulatory system	rs10129899	LINC00637	14	104330432	C	A	A	1.15711	0.0861667	0.977307	1.37	0.0903484	0.985672	1	112	7562	-0.057002	2.1916e-06	B2_trans	INTERGENIC_VARIANT	ASN
743	Osteoporosis, osteopenia and pathological fracture	musculoskeletal	rs7671107	LOC101929161	4	25449225	G	A	A	0.846693	0.0982758	0.69835	1.02655	0.0903849	0.985672	1	196	7548	-0.064456	1.0803e-06	B2_trans	INTERGENIC_VARIANT	ASN
706.1	Acne	dermatologic	rs72655853	SBSPON	8	73985608	A	G	G	2.01516	0.413859	0.895432	4.53511	0.0904389	0.985672	1	239	7490	0.22523	8.3915e-07	A2_Trans	CODING_TRANSCRIPT_INTRON_VARIANT	ASN
411	Ischemic Heart Disease	circulatory system	rs9268576	HLA-DRA	6	32395641	T	C	C	1.13968	0.0772235	0.979601	1.32591	0.0904401	0.985672	1	363	6625	0.095134	9.9752e-07	B2_trans	INTERGENIC_VARIANT	ASN
301	Personality disorders	mental disorders	rs7089827	TFAM	10	60157611	C	T	T	1.22442	0.119595	0.968572	1.54786	0.0904631	0.985672	1	116	7746	-0.14471	2.0338e-06	A2_Trans	THREE_PRIME_UTR_EXON_VARIANT	ASN
743	Osteoporosis, osteopenia and pathological fracture	musculoskeletal	rs62200027	CASC20	20	6469515	G	A	A	0.838651	0.103943	0.684077	1.02815	0.0904832	0.985672	1	196	7548	-0.053006	3.3456e-06	B2_trans,A2_Trans	NON_CODING_TRANSCRIPT_INTRON_VARIANT	ASN
782.3	Edema	symptoms	rs13179014	SPEF2	5	35693227	A	C	C	1.19859	0.107047	0.971741	1.47839	0.0906116	0.985672	1	382	7321	-0.061249	6.1057e-07	B2_trans	CODING_TRANSCRIPT_INTRON_VARIANT	ASN
525.1	Loss of teeth or edentulism	digestive	rs8052423	SLC22A31	16	89269178	G	T	T	0.745593	0.173515	0.530647	1.04761	0.0906585	0.985672	1	273	6977	0.13037	1.0019e-06	A2_Trans	UPSTREAM_GENE_VARIANT	ASN
362	Other retinal disorders	sense organs	rs721917	SFTPD	10	81706324	A	G	G	1.08904	0.05042	0.98657	1.20216	0.0906865	0.985672	1	592	6342	0.055247	2.0819e-07	B2_trans	SYNONYMOUS_VARIANT	ASN
702	Degenerative skin conditions and other dermatoses	dermatologic	rs11234800	ME3	11	86479407	G	C	C	0.523321	0.382834	0.247115	1.10825	0.0907428	0.985672	1	547	7067	-0.077173	3.0702e-06	B2_trans	INTERGENIC_VARIANT	ASN
300	Anxiety disorders	mental disorders	rs9896243	NSF	17	44826056	C	G	G	1.27766	0.144909	0.961764	1.69731	0.0908508	0.985672	1	525	4286	-0.13155	3.2234e-08	A2_Trans	CODING_TRANSCRIPT_INTRON_VARIANT	ASN
512	Other symptoms of respiratory system	respiratory	rs111837807	CCHCR1	6	31121232	T	C	C	1.11179	0.0626691	0.983279	1.25709	0.0908555	0.985672	1	1337	4732	0.20363	2.152e-11	A2_Trans,B2_trans	CODING_TRANSCRIPT_INTRON_VARIANT	ASN
760	Back pain	symptoms	rs10129899	LINC00637	14	104330432	C	A	A	0.936567	0.0387607	0.868052	1.01049	0.0908869	0.985672	1	803	3511	-0.057002	2.1916e-06	B2_trans	INTERGENIC_VARIANT	ASN
523.3	Periodontitis (acute or chronic)	digestive	rs7579014	BCL11A	2	60707894	G	A	A	0.820017	0.117364	0.651512	1.0321	0.0908885	0.985672	1	390	6934	-0.05629	1.2614e-06	B2_trans	CODING_TRANSCRIPT_INTRON_VARIANT	ASN
716.9	Arthropathy NOS	musculoskeletal	rs467843	TRAPPC13	5	64945715	A	G	G	0.845505	0.0992733	0.696009	1.02711	0.0909338	0.985672	1	361	7448	-0.089724	1.7259e-06	A2_Trans	CODING_TRANSCRIPT_INTRON_VARIANT	ASN
340	Migraine	neurological	rs732990	CIB4	2	26842146	C	G	G	1.16925	0.0925268	0.975324	1.40174	0.0910426	0.985672	1	270	7152	0.056389	5.6358e-07	B2_trans	CODING_TRANSCRIPT_INTRON_VARIANT	ASN
716	Other arthropathies	musculoskeletal	rs766826	ELF5	11	34528766	C	T	T	1.16351	0.0896146	0.976088	1.38691	0.0910498	0.985672	1	431	7252	-0.082134	1.155e-11	B2_trans	CODING_TRANSCRIPT_INTRON_VARIANT	ASN
378	Strabismus and other disorders of binocular eye movements	sense organs	rs721917	SFTPD	10	81706324	A	G	G	0.838324	0.104382	0.683222	1.02864	0.0911291	0.985672	1	167	7704	0.055247	2.0819e-07	B2_trans	SYNONYMOUS_VARIANT	ASN
521.2	Dental abrasion, erosion and attrition	digestive	rs111837807	CCHCR1	6	31121232	T	C	C	0.780218	0.146931	0.58499	1.0406	0.0911996	0.985672	1	251	7530	0.20363	2.152e-11	A2_Trans,B2_trans	CODING_TRANSCRIPT_INTRON_VARIANT	ASN
250	Diabetes mellitus	endocrine/metabolic	rs11234800	ME3	11	86479407	G	C	C	0.759034	0.163232	0.551211	1.04521	0.0912077	0.985672	1	272	5384	-0.077173	3.0702e-06	B2_trans	INTERGENIC_VARIANT	ASN
521.2	Dental abrasion, erosion and attrition	digestive	rs12259804	PLEKHS1	10	115573378	T	C	C	0.130231	1.20698	0.0122273	1.38707	0.0912426	0.985672	1	251	7530	-0.27547	4.8674e-08	A2_Trans	INTERGENIC_VARIANT	ASN
790.6	Other abnormal blood chemistry	symptoms	rs77534576	DLX4	17	47940666	C	T	T	1.45757	0.223153	0.941199	2.25724	0.0913352	0.985672	1	590	7101	0.20794	1.7585e-10	B2_trans	INTERGENIC_VARIANT	ASN
523.31	Acute periodontitis	digestive	rs7560588	BCL11A	2	60727416	G	A	A	0.745047	0.17434	0.529402	1.04853	0.0913876	0.985672	1	295	7284	-0.12371	2.3396e-07	A2_Trans	CODING_TRANSCRIPT_INTRON_VARIANT	ASN
532	Dysphagia	digestive	rs3746539	PTPRT	20	40702071	G	A	A	0.874128	0.0796998	0.747712	1.02192	0.0914227	0.985672	1	226	7438	0.05405	1.7723e-06	B2_trans	THREE_PRIME_UTR_EXON_VARIANT	ASN
1010.6	NA	NA	rs60869999	MYO1C	17	1390948	A	T	T	0.75714	0.164843	0.548102	1.0459	0.0914663	0.985672	1	125	7714	0.059541	2.9039e-06	B2_trans	CODING_TRANSCRIPT_INTRON_VARIANT	ASN
561	Symptoms involving digestive system	digestive	rs8080583	KANSL1	17	44162597	C	A	A	1.39812	0.198593	0.947333	2.06342	0.0915021	0.985672	1	709	6753	-0.12662	2.0785e-08	A2_Trans	CODING_TRANSCRIPT_INTRON_VARIANT	ASN
696.41	Psoriasis vulgaris	dermatologic	rs11702230	LOC101928126	21	35377591	C	T	T	0.762917	0.160374	0.557143	1.04469	0.091536	0.985672	1	102	7711	0.099731	3.223e-09	B2_trans	INTERGENIC_VARIANT	ASN
706.8	Other specified diseases of sebaceous glands	dermatologic	rs12809318	FBRSL1	12	133140840	T	C	C	1.26704	0.140269	0.962482	1.66796	0.0915369	0.985672	1	394	7451	-0.062781	9.5289e-09	B2_trans	CODING_TRANSCRIPT_INTRON_VARIANT	ASN
599.4	Urinary incontinence	genitourinary	rs9497053	UTRN	6	145026256	G	A	A	1.1917	0.103964	0.972016	1.46104	0.0916125	0.985672	1	249	7578	-0.064841	1.0064e-06	B2_trans	CODING_TRANSCRIPT_INTRON_VARIANT	ASN
374	Other disorders of eyelids	sense organs	rs8052423	SLC22A31	16	89269178	G	T	T	0.629249	0.274601	0.367351	1.07786	0.0916194	0.985672	1	287	7317	0.13037	1.0019e-06	A2_Trans	UPSTREAM_GENE_VARIANT	ASN
296.22	Major depressive disorder	mental disorders	rs3746539	PTPRT	20	40702071	G	A	A	1.07021	0.0402296	0.98907	1.15802	0.0916441	0.985672	1	499	5195	0.05405	1.7723e-06	B2_trans	THREE_PRIME_UTR_EXON_VARIANT	ASN
401.2	Hypertensive heart and/or renal disease	circulatory system	rs12660421	FOXP4-AS1	6	41488378	G	A	A	0.874893	0.0792433	0.749036	1.0219	0.0916742	0.985672	1	345	7160	0.35506	1.1424e-09	A2_Trans	DOWNSTREAM_GENE_VARIANT	ASN
1010.3	NA	NA	rs67959919	LZTFL1	3	45871908	G	A	A	1.18402	0.100156	0.972987	1.44083	0.0916917	0.985672	1	1566	4186	0.59355	1.6043e-80	A2_Trans	CODING_TRANSCRIPT_INTRON_VARIANT	ASN
1010.2	NA	NA	rs2924480	ELF5	11	34529831	T	C	C	0.884332	0.0728869	0.766609	1.02013	0.0917033	0.985672	1	1002	6299	-0.11648	2.817e-07	A2_Trans	CODING_TRANSCRIPT_INTRON_VARIANT	ASN
362.6	Peripheral retinal degenerations	sense organs	rs11702230	LOC101928126	21	35377591	C	T	T	0.743019	0.17613	0.526111	1.04936	0.091711	0.985672	1	184	7682	0.099731	3.223e-09	B2_trans	INTERGENIC_VARIANT	ASN
764	Sciatica	symptoms	rs3746539	PTPRT	20	40702071	G	A	A	1.16551	0.0908192	0.97546	1.39258	0.0917214	0.985672	1	337	7426	0.05405	1.7723e-06	B2_trans	THREE_PRIME_UTR_EXON_VARIANT	ASN
278	Overweight, obesity and other hyperalimentation	endocrine/metabolic	rs67579710	THBS3	1	155173527	G	A	A	0.881184	0.0750081	0.760711	1.02074	0.0917324	0.985672	1	665	5040	-0.10348	1.0252e-09	B2_trans	CODING_TRANSCRIPT_INTRON_VARIANT	ASN
296	Mood disorders	mental disorders	rs732990	CIB4	2	26842146	C	G	G	1.09908	0.0560254	0.984783	1.22664	0.0917427	0.985672	1	506	4539	0.056389	5.6358e-07	B2_trans	CODING_TRANSCRIPT_INTRON_VARIANT	ASN
1019	NA	NA	rs4830964	.	23	15515319	C	G	G	0.895203	0.0656571	0.787107	1.01814	0.0917743	0.985672	1	600	7103	0.046578	2.9701e-06	B2_trans	SEQUENCE_VARIANT	ASN
521	Diseases of hard tissues of teeth	digestive	rs7671107	LOC101929161	4	25449225	G	A	A	0.923343	0.0473039	0.841585	1.01304	0.0917948	0.985672	1	473	5965	-0.064456	1.0803e-06	B2_trans	INTERGENIC_VARIANT	ASN
740	Osteoarthrosis	musculoskeletal	rs60869999	MYO1C	17	1390948	A	T	T	1.09577	0.0542646	0.985208	1.21873	0.0919238	0.985672	1	752	5533	0.059541	2.9039e-06	B2_trans	CODING_TRANSCRIPT_INTRON_VARIANT	ASN
495	Asthma	respiratory	rs147812915	KAT7	17	47858295	C	T	T	1.33013	0.169438	0.954264	1.85404	0.0922457	0.985672	1	273	7109	0.23438	1.0943e-07	A2_Trans	INTERGENIC_VARIANT	ASN
512.8	Cough	respiratory	rs2924480	ELF5	11	34529831	T	C	C	0.903042	0.0605956	0.801916	1.01692	0.0923619	0.985672	1	1119	5936	-0.11648	2.817e-07	A2_Trans	CODING_TRANSCRIPT_INTRON_VARIANT	ASN
455	Hemorrhoids	circulatory system	rs78313563	ESS2	22	19136365	G	A	A	1.50193	0.24174	0.935146	2.41223	0.0924549	0.985672	1	775	6603	0.40873	6.5914e-07	A2_Trans	UPSTREAM_GENE_VARIANT	ASN
367.8	Hypermetropia	sense organs	rs2277732	DPP9	19	4723670	C	A	A	0.861828	0.0883835	0.724751	1.02483	0.0924849	0.985672	1	663	6473	0.11697	6.1912e-22	B2_trans,A2_Trans	FIVE_PRIME_UTR_INTRON_VARIANT	ASN
269	Proteinuria	endocrine/metabolic	rs8052423	SLC22A31	16	89269178	G	T	T	0.515965	0.393648	0.238532	1.11608	0.0927662	0.985672	1	145	7716	0.13037	1.0019e-06	A2_Trans	UPSTREAM_GENE_VARIANT	ASN
374.6	Dermatochalasis	sense organs	rs35154152	THBS3	1	155172725	T	C	C	0.675119	0.233804	0.42694	1.06756	0.0928937	0.985672	1	81	7718	-0.20528	2.3574e-11	A2_Trans	SYNONYMOUS_VARIANT	ASN
428.1	Congestive heart failure (CHF) NOS	circulatory system	rs7560588	BCL11A	2	60727416	G	A	A	0.629986	0.275001	0.367493	1.07997	0.0929182	0.985672	1	162	7675	-0.12371	2.3396e-07	A2_Trans	CODING_TRANSCRIPT_INTRON_VARIANT	ASN
782.3	Edema	symptoms	rs7579014	BCL11A	2	60707894	G	A	A	0.762854	0.161106	0.556298	1.04611	0.0929219	0.985672	1	382	7321	-0.05629	1.2614e-06	B2_trans	CODING_TRANSCRIPT_INTRON_VARIANT	ASN
278.1	Obesity	endocrine/metabolic	rs67579710	THBS3	1	155173527	G	A	A	0.875018	0.0794827	0.748792	1.02252	0.0930068	0.985672	1	525	5662	-0.10348	1.0252e-09	B2_trans	CODING_TRANSCRIPT_INTRON_VARIANT	ASN
433	Cerebrovascular disease	circulatory system	rs9501257	HLA-DPB1	6	33055355	A	G	G	1.15458	0.0855746	0.976302	1.36542	0.0930144	0.985672	1	244	7313	0.17269	4.1339e-08	A2_Trans	THREE_PRIME_UTR_EXON_VARIANT	ASN
526	Diseases of the jaws	digestive	rs6869036	MGAT1	5	180223327	C	T	T	1.56501	0.266697	0.92791	2.63956	0.0930708	0.985672	1	305	7565	0.25536	1.7578e-06	A2_Trans	FIVE_PRIME_UTR_INTRON_VARIANT	ASN
250.2	Type 2 diabetes	endocrine/metabolic	rs11234800	ME3	11	86479407	G	C	C	0.759431	0.163883	0.550796	1.04709	0.0931205	0.985672	1	256	5407	-0.077173	3.0702e-06	B2_trans	INTERGENIC_VARIANT	ASN
110	Dermatophytosis / Dermatomycosis	infectious diseases	rs7671107	LOC101929161	4	25449225	G	A	A	0.905412	0.0591801	0.806254	1.01676	0.0931447	0.985672	1	747	6373	-0.064456	1.0803e-06	B2_trans	INTERGENIC_VARIANT	ASN
706	Diseases of sebaceous glands	dermatologic	rs13179014	SPEF2	5	35693227	A	C	C	1.13346	0.0746126	0.979255	1.31195	0.0931524	0.985672	1	730	6498	-0.061249	6.1057e-07	B2_trans	CODING_TRANSCRIPT_INTRON_VARIANT	ASN
411.3	Angina pectoris	circulatory system	rs62200027	CASC20	20	6469515	G	A	A	0.842914	0.101791	0.690461	1.02903	0.093183	0.985672	1	241	7508	-0.053006	3.3456e-06	B2_trans,A2_Trans	NON_CODING_TRANSCRIPT_INTRON_VARIANT	ASN
740.1	Osteoarthritis; localized	musculoskeletal	rs13050728	IFNAR2	21	34615210	T	C	C	1.09236	0.0526205	0.985314	1.21103	0.0931924	0.985672	1	606	6436	-0.10657	4.0686e-21	B2_trans,A2_Trans	CODING_TRANSCRIPT_INTRON_VARIANT	ASN
586	Other disorders of the kidney and ureters	genitourinary	rs7671107	LOC101929161	4	25449225	G	A	A	1.20356	0.110378	0.969424	1.49424	0.093225	0.985672	1	232	7603	-0.064456	1.0803e-06	B2_trans	INTERGENIC_VARIANT	ASN
571	Chronic liver disease and cirrhosis	digestive	rs13050728	IFNAR2	21	34615210	T	C	C	1.11946	0.0672327	0.981255	1.27714	0.0932484	0.985672	1	293	7221	-0.10657	4.0686e-21	B2_trans,A2_Trans	CODING_TRANSCRIPT_INTRON_VARIANT	ASN
530	Diseases of esophagus	digestive	rs915823	TMPRSS2	21	42851454	A	C	C	1.08752	0.0499966	0.98601	1.19949	0.093316	0.985672	1	652	5548	-0.066039	1.6687e-06	B2_trans	CODING_TRANSCRIPT_INTRON_VARIANT	ASN
495	Asthma	respiratory	rs7960611	CLEC1A	12	10230416	G	A	A	0.888104	0.070714	0.773165	1.02013	0.0933246	0.985672	1	273	7109	-0.1584	3.3086e-07	A2_Trans	CODING_TRANSCRIPT_INTRON_VARIANT	ASN
790.6	Other abnormal blood chemistry	symptoms	rs1405655	NR1H2	19	50882619	T	C	C	1.1807	0.099014	0.972433	1.43358	0.0934176	0.985672	1	590	7101	0.075181	1.1208e-11	B2_trans,A2_Trans	CODING_TRANSCRIPT_INTRON_VARIANT	ASN
389	Hearing loss	sense organs	rs10774671	OAS1	12	113357193	G	A	A	0.927662	0.0447621	0.849745	1.01272	0.0934484	0.985672	1	850	4142	0.12569	3.6032e-11	A2_Trans	SPLICE_ACCEPTOR_VARIANT	ASN
574	Cholelithiasis and cholecystitis	digestive	rs7089827	TFAM	10	60157611	C	T	T	1.20822	0.112773	0.968616	1.50708	0.0935018	0.985672	1	136	7711	-0.14471	2.0338e-06	A2_Trans	THREE_PRIME_UTR_EXON_VARIANT	ASN
562.1	Diverticulosis	digestive	rs9577395	ATP11A	13	113534984	C	G	G	1.20003	0.108726	0.969713	1.48504	0.0935247	0.985672	1	393	7399	0.064829	8.6068e-07	B2_trans,A2_Trans	CODING_TRANSCRIPT_INTRON_VARIANT	ASN
782.3	Edema	symptoms	rs2284028	NCF4	22	37265172	A	C	C	0.693455	0.218289	0.452075	1.06372	0.0935437	0.985672	1	382	7321	0.31271	4.1737e-06	A2_Trans	CODING_TRANSCRIPT_INTRON_VARIANT	ASN
370	Keratitis	sense organs	rs11085727	TYK2	19	10466123	C	T	T	0.841042	0.103231	0.686984	1.02965	0.0935521	0.985672	1	402	7457	0.17253	2.3333e-18	A2_Trans,B2_trans	CODING_TRANSCRIPT_INTRON_VARIANT	ASN
702	Degenerative skin conditions and other dermatoses	dermatologic	rs505922	ABO	9	136149229	T	C	C	0.881801	0.0750136	0.761235	1.02146	0.0935657	0.985672	1	547	7067	-0.099884	2.0889e-20	B2_trans	CODING_TRANSCRIPT_INTRON_VARIANT	ASN
274	Gout and other crystal arthropathies	endocrine/metabolic	rs11234800	ME3	11	86479407	G	C	C	0.632281	0.273379	0.370007	1.08046	0.0935669	0.985672	1	220	6665	-0.077173	3.0702e-06	B2_trans	INTERGENIC_VARIANT	ASN
1010.5	NA	NA	rs7960611	CLEC1A	12	10230416	G	A	A	0.92671	0.0453944	0.847821	1.01294	0.0935953	0.985672	1	1641	2601	-0.1584	3.3086e-07	A2_Trans	CODING_TRANSCRIPT_INTRON_VARIANT	ASN
300.1	Anxiety disorder	mental disorders	rs9497053	UTRN	6	145026256	G	A	A	1.07949	0.0456319	0.98714	1.18049	0.0936776	0.985672	1	722	5550	-0.064841	1.0064e-06	B2_trans	CODING_TRANSCRIPT_INTRON_VARIANT	ASN
525	Other diseases of the teeth and supporting structures	digestive	rs9268576	HLA-DRA	6	32395641	T	C	C	1.11213	0.0634098	0.982161	1.25931	0.0937199	0.985672	1	535	6101	0.095134	9.9752e-07	B2_trans	INTERGENIC_VARIANT	ASN
367.2	Astigmatism	sense organs	rs75505823	LRP1	12	57540956	G	T	T	0.517506	0.393022	0.239538	1.11804	0.0937232	0.985672	1	1195	4963	-0.20852	3.0745e-06	A2_Trans	CODING_TRANSCRIPT_INTRON_VARIANT	ASN
586	Other disorders of the kidney and ureters	genitourinary	rs72655853	SBSPON	8	73985608	A	G	G	2.32342	0.502993	0.86692	6.22696	0.0937292	0.985672	1	232	7603	0.22523	8.3915e-07	A2_Trans	CODING_TRANSCRIPT_INTRON_VARIANT	ASN
521.2	Dental abrasion, erosion and attrition	digestive	rs67959919	LZTFL1	3	45871908	G	A	A	1.38925	0.196207	0.945734	2.04076	0.0938161	0.985672	1	251	7530	0.59355	1.6043e-80	A2_Trans	CODING_TRANSCRIPT_INTRON_VARIANT	ASN
626	Disorders of menstruation and other abnormal bleeding from female genital tract	genitourinary	rs111837807	CCHCR1	6	31121232	T	C	C	1.36287	0.184771	0.948803	1.95763	0.0938291	0.985672	1	136	7677	0.20363	2.152e-11	A2_Trans,B2_trans	CODING_TRANSCRIPT_INTRON_VARIANT	ASN
720	Spinal stenosis	musculoskeletal	rs111783124	LOC101928126	21	35362848	G	A	A	0.815887	0.121458	0.64305	1.03518	0.0938747	0.985672	1	239	7426	0.13532	2.1558e-07	A2_Trans	INTERGENIC_VARIANT	ASN
726	Peripheral enthesopathies and allied syndromes	musculoskeletal	rs60305836	CDH8	16	61709381	A	C	C	0.787167	0.142866	0.594921	1.04154	0.0939147	0.985672	1	903	5673	0.086719	1.1846e-06	B2_trans	CODING_TRANSCRIPT_INTRON_VARIANT	ASN
599.5	Frequency of urination and polyuria	genitourinary	rs467843	TRAPPC13	5	64945715	A	G	G	0.869252	0.0836588	0.737794	1.02413	0.0939485	0.985672	1	398	7286	-0.089724	1.7259e-06	A2_Trans	CODING_TRANSCRIPT_INTRON_VARIANT	ASN
722	Intervertebral disc disorders	musculoskeletal	rs111783124	LOC101928126	21	35362848	G	A	A	0.871315	0.0822521	0.741587	1.02374	0.0939824	0.985672	1	494	6677	0.13532	2.1558e-07	A2_Trans	INTERGENIC_VARIANT	ASN
789	Nausea and vomiting	symptoms	rs10774671	OAS1	12	113357193	G	A	A	0.837974	0.105558	0.681365	1.03058	0.094012	0.985672	1	423	7386	0.12569	3.6032e-11	A2_Trans	SPLICE_ACCEPTOR_VARIANT	ASN
521.1	Dental caries	digestive	rs75505823	LRP1	12	57540956	G	T	T	0.545234	0.36242	0.267973	1.10937	0.094213	0.985672	1	490	6031	-0.20852	3.0745e-06	A2_Trans	CODING_TRANSCRIPT_INTRON_VARIANT	ASN
317.1	Alcoholism	mental disorders	rs6869036	MGAT1	5	180223327	C	T	T	1.33632	0.173246	0.951574	1.87662	0.0942391	0.985672	1	316	7165	0.25536	1.7578e-06	A2_Trans	FIVE_PRIME_UTR_INTRON_VARIANT	ASN
578	Gastrointestinal hemorrhage	digestive	rs721917	SFTPD	10	81706324	A	G	G	0.905051	0.0596196	0.805239	1.01724	0.0942608	0.985672	1	540	6869	0.055247	2.0819e-07	B2_trans	SYNONYMOUS_VARIANT	ASN
706.8	Other specified diseases of sebaceous glands	dermatologic	rs13179014	SPEF2	5	35693227	A	C	C	1.24447	0.130789	0.963067	1.60809	0.0944796	0.985672	1	394	7451	-0.061249	6.1057e-07	B2_trans	CODING_TRANSCRIPT_INTRON_VARIANT	ASN
741	Symptoms and disorders of the joints	musculoskeletal	rs55654108	PDCL3P4	3	101425703	A	G	G	0.865427	0.0864372	0.730558	1.02519	0.0945025	0.985672	1	571	7046	-0.05662	1.0636e-06	B2_trans	INTERGENIC_VARIANT	ASN
418	Nonspecific chest pain	circulatory system	rs9268576	HLA-DRA	6	32395641	T	C	C	1.11613	0.0657106	0.981258	1.26955	0.0945168	0.985672	1	902	5802	0.095134	9.9752e-07	B2_trans	INTERGENIC_VARIANT	ASN
690	Erythematosquamous dermatosis	dermatologic	rs7579014	BCL11A	2	60707894	G	A	A	0.734367	0.184693	0.511331	1.05469	0.0945885	0.985672	1	296	7474	-0.05629	1.2614e-06	B2_trans	CODING_TRANSCRIPT_INTRON_VARIANT	ASN
110.11	Dermatophytosis of nail	infectious diseases	rs10774671	OAS1	12	113357193	G	A	A	0.874388	0.0802977	0.747058	1.02342	0.0945886	0.985672	1	350	7230	0.12569	3.6032e-11	A2_Trans	SPLICE_ACCEPTOR_VARIANT	ASN
274.11	Gouty arthropathy	endocrine/metabolic	rs467843	TRAPPC13	5	64945715	A	G	G	1.20084	0.109494	0.968914	1.48829	0.0946132	0.985672	1	180	7677	-0.089724	1.7259e-06	A2_Trans	CODING_TRANSCRIPT_INTRON_VARIANT	ASN
304	Adjustment reaction	mental disorders	rs8052423	SLC22A31	16	89269178	G	T	T	0.803437	0.130977	0.621533	1.03858	0.0947304	0.985672	1	788	6020	0.13037	1.0019e-06	A2_Trans	UPSTREAM_GENE_VARIANT	ASN
244	Hypothyroidism	endocrine/metabolic	rs3746539	PTPRT	20	40702071	G	A	A	1.13505	0.0758376	0.978279	1.31695	0.0948414	0.985672	1	109	7499	0.05405	1.7723e-06	B2_trans	THREE_PRIME_UTR_EXON_VARIANT	ASN
244.4	Hypothyroidism NOS	endocrine/metabolic	rs3746539	PTPRT	20	40702071	G	A	A	1.13925	0.0780502	0.977649	1.32756	0.0948517	0.985672	1	112	7525	0.05405	1.7723e-06	B2_trans	THREE_PRIME_UTR_EXON_VARIANT	ASN
401.1	Essential hypertension	circulatory system	rs10774679	OAS3	12	113374748	C	T	T	1.09091	0.0520915	0.985024	1.20817	0.0948599	0.985672	1	431	3472	0.075824	4.6954e-12	B2_trans	UPSTREAM_GENE_VARIANT	ASN
318	Tobacco use disorder	mental disorders	rs13050728	IFNAR2	21	34615210	T	C	C	0.92776	0.0449065	0.849594	1.01312	0.0949718	0.985672	1	677	5917	-0.10657	4.0686e-21	B2_trans,A2_Trans	CODING_TRANSCRIPT_INTRON_VARIANT	ASN
743	Osteoporosis, osteopenia and pathological fracture	musculoskeletal	rs9501257	HLA-DPB1	6	33055355	A	G	G	1.2081	0.113219	0.967673	1.50825	0.0949742	0.985672	1	196	7548	0.17269	4.1339e-08	A2_Trans	THREE_PRIME_UTR_EXON_VARIANT	ASN
313	Pervasive developmental disorders	mental disorders	rs4830964	.	23	15515319	C	G	G	1.15855	0.0881447	0.974731	1.37703	0.0949983	0.985672	1	76	7782	0.046578	2.9701e-06	B2_trans	SEQUENCE_VARIANT	ASN
368	Visual disturbances	sense organs	rs75505823	LRP1	12	57540956	G	T	T	0.342595	0.641636	0.0974135	1.20488	0.0950202	0.985672	1	823	6499	-0.20852	3.0745e-06	A2_Trans	CODING_TRANSCRIPT_INTRON_VARIANT	ASN
727.1	Synovitis and tenosynovitis	musculoskeletal	rs62200027	CASC20	20	6469515	G	A	A	1.17085	0.0944905	0.972908	1.40907	0.0950586	0.985672	1	311	7365	-0.053006	3.3456e-06	B2_trans,A2_Trans	NON_CODING_TRANSCRIPT_INTRON_VARIANT	ASN
300.9	Posttraumatic stress disorder	mental disorders	rs1250993	LOC101929525	10	81399565	C	G	G	0.924255	0.0471894	0.842605	1.01382	0.0950813	0.985672	1	339	5537	0.12403	5.3767e-08	A2_Trans	INTERGENIC_VARIANT	ASN
296	Mood disorders	mental disorders	rs77534576	DLX4	17	47940666	C	T	T	1.21345	0.115924	0.966822	1.52298	0.0951369	0.985672	1	506	4539	0.20794	1.7585e-10	B2_trans	INTERGENIC_VARIANT	ASN
300.11	Generalized anxiety disorder	mental disorders	rs9501257	HLA-DPB1	6	33055355	A	G	G	0.866429	0.0859272	0.732136	1.02536	0.095204	0.985672	1	298	7304	0.17269	4.1339e-08	A2_Trans	THREE_PRIME_UTR_EXON_VARIANT	ASN
562	Diverticulosis and diverticulitis	digestive	rs10086829	COL14A1	8	121149129	G	A	A	1.18185	0.100143	0.971225	1.43815	0.0952337	0.985672	1	407	7333	-0.097352	3.8599e-06	A2_Trans	FIVE_PRIME_UTR_INTRON_VARIANT	ASN
386	Vertiginous syndromes and other disorders of vestibular system	sense organs	rs12259804	PLEKHS1	10	115573378	T	C	C	0.0811406	1.5054	0.0042446	1.5511	0.0952419	0.985672	1	252	7591	-0.27547	4.8674e-08	A2_Trans	INTERGENIC_VARIANT	ASN
365.11	Primary open angle glaucoma	sense organs	rs4830964	.	23	15515319	C	G	G	1.12282	0.0694466	0.979935	1.28654	0.0952948	0.985672	1	98	7659	0.046578	2.9701e-06	B2_trans	SEQUENCE_VARIANT	ASN
512	Other symptoms of respiratory system	respiratory	rs7671107	LOC101929161	4	25449225	G	A	A	0.926291	0.0459054	0.846589	1.0135	0.0953294	0.985672	1	1337	4732	-0.064456	1.0803e-06	B2_trans	INTERGENIC_VARIANT	ASN
840	Sprains and strains	injuries & poisonings	rs12567716	FOXD2	1	48197570	T	C	C	0.910973	0.0559035	0.816432	1.01646	0.0953317	0.985672	1	892	6296	-0.090753	1.4878e-06	B2_trans	INTERGENIC_VARIANT	ASN
706	Diseases of sebaceous glands	dermatologic	rs62200027	CASC20	20	6469515	G	A	A	0.897463	0.0648695	0.790314	1.01914	0.0953743	0.985672	1	730	6498	-0.053006	3.3456e-06	B2_trans,A2_Trans	NON_CODING_TRANSCRIPT_INTRON_VARIANT	ASN
295.1	Schizophrenia	mental disorders	rs4830964	.	23	15515319	C	G	G	1.14781	0.0826789	0.976097	1.34973	0.0954443	0.985672	1	57	7794	0.046578	2.9701e-06	B2_trans	SEQUENCE_VARIANT	ASN
411.8	Other chronic ischemic heart disease, unspecified	circulatory system	rs13050728	IFNAR2	21	34615210	T	C	C	0.88406	0.0739098	0.764838	1.02187	0.0954529	0.985672	1	204	7364	-0.10657	4.0686e-21	B2_trans,A2_Trans	CODING_TRANSCRIPT_INTRON_VARIANT	ASN
300.11	Generalized anxiety disorder	mental disorders	rs147812915	KAT7	17	47858295	C	T	T	1.4013	0.202369	0.942486	2.08348	0.0954631	0.985672	1	298	7304	0.23438	1.0943e-07	A2_Trans	INTERGENIC_VARIANT	ASN
593	Hematuria	genitourinary	rs9497053	UTRN	6	145026256	G	A	A	1.15354	0.085698	0.975182	1.36451	0.0955713	0.985672	1	299	7400	-0.064841	1.0064e-06	B2_trans	CODING_TRANSCRIPT_INTRON_VARIANT	ASN
368	Visual disturbances	sense organs	rs11085727	TYK2	19	10466123	C	T	T	0.908957	0.0572742	0.812441	1.01694	0.0955806	0.985672	1	823	6499	0.17253	2.3333e-18	A2_Trans,B2_trans	CODING_TRANSCRIPT_INTRON_VARIANT	ASN
316	Substance addiction and disorders	mental disorders	rs11085727	TYK2	19	10466123	C	T	T	0.891347	0.0690305	0.778552	1.02048	0.095664	0.985672	1	230	7325	0.17253	2.3333e-18	A2_Trans,B2_trans	CODING_TRANSCRIPT_INTRON_VARIANT	ASN
600	Hyperplasia of prostate	genitourinary	rs1878527	ANKRD30BL	2	133056313	T	C	C	0.778811	0.150057	0.580368	1.04511	0.0957234	0.985672	1	380	6600	-0.077457	2.0215e-06	B2_trans	INTERGENIC_VARIANT	ASN
427.2	Atrial fibrillation and flutter	circulatory system	rs67959919	LZTFL1	3	45871908	G	A	A	1.38096	0.193764	0.944602	2.0189	0.0957458	0.985672	1	118	7531	0.59355	1.6043e-80	A2_Trans	CODING_TRANSCRIPT_INTRON_VARIANT	ASN
706.1	Acne	dermatologic	rs9367106	LOC100505711	6	41483390	G	C	C	0.845655	0.100657	0.694247	1.03008	0.0958132	0.985672	1	239	7490	0.20225	3.4038e-11	B2_trans	INTERGENIC_VARIANT	ASN
525	Other diseases of the teeth and supporting structures	digestive	rs7560588	BCL11A	2	60727416	G	A	A	0.841073	0.103955	0.686036	1.03115	0.0959278	0.985672	1	535	6101	-0.12371	2.3396e-07	A2_Trans	CODING_TRANSCRIPT_INTRON_VARIANT	ASN
[truncated: 18,649 more rows]
